# Supplementary material for: Reaction-diffusion modeling provides insights into biophysical carbon-concentrating mechanisms in land plants
Source: Plant Physiol. 2024 Jun 10;196(2):1374–90. doi: 10.1093/plphys/kiae324 (PMC11444298; doi:10.1093/plphys/kiae324)
Supplement: kiae324_Supplementary_Data [file kiae324_supplementary_data.zip]

Archive with 29 entries (29 files):
- 20240411_Supplemental_Tables.xlsx
- Model S1  Land_plant_without_PCCM.vcml
- Model S10  Land_plant_with_PCCM_ChloroplastSmall.vcml
- Model S11  Land_plant_with_PCCM_PyrenoidLarge.vcml
- Model S12  Land_plant_with_PCCM_PyrenoidSmall.vcml
- Model S13  Algae_without_PCCM.vcml
- Model S14  Algae_without_PCCM_CytosolLarge.vcml
- Model S15  Algae_without_PCCM_CytosolSmall.vcml
- Model S16  Algae_without_PCCM_ChloroplastLarge.vcml
- Model S17  Algae_without_PCCM_ChloroplastSmall.vcml
- Model S18  Algae_with_PCCM.vcml
- Model S2  Land_plant_without_PCCM_CytosolLarge.vcml
- Model S20  Algae_with_PCCM_CytosolSmall.vcml
- Model S21  Algae_with_PCCM_ChloroplastLarge.vcml
- Model S22  Algae_with_PCCM_ChloroplastSmall.vcml
- Model S23  Algae_with_PCCM_PyrenoidLarge.vcml
- Model S24  Algae_with_PCCM_PyrenoidSmall.vcml
- Model S25  Hornwort_without_CCM.vcml
- Model S26  Hornwort_with_CCM.vcml
- Model S3  Land_plant_without_PCCM_CytosolSmall.vcml
- Model S4  Land_plant_without_PCCM_ChloroplastLarge.vcml
- Model S5  Land_plant_without_PCCM_ChloroplastSmall.vcml
- Model S6  Land_plant_with_PCCM.vcml
- Model S7  Land_plant_with_PCCM_CytosolLarge.vcml
- Model S8  Land_plant_with_PCCM_CytosolSmall.vcml
- Model S9  Land_plant_with_PCCM_ChloroplastLarge.vcml
- pp.00046.2024-s31.pdf
- PP2024RA00046R2_Supplementary_Model_Equations.pdf
- Supplemental Data.pdf
