# Supplementary material for: Reaction-diffusion modeling provides insights into biophysical carbon-concentrating mechanisms in land plants
Source: Plant Physiol. 2024 Jun 10;196(2):1374–90. doi: 10.1093/plphys/kiae324 (PMC11444298; doi:10.1093/plphys/kiae324)
Supplement: kiae324_Supplementary_Data [file kiae324_supplementary_data.zip › 20240411_Supplemental_Tables.xlsx]

## Sheet: Details
Table	Model	CCM	Description
1	C3 plant	No	Chloroplast HCO3 pumping activity vs. lipid membrane permeability to CO2
2	Algae	No	Chloroplast HCO3 pumping activity vs. lipid membrane permeability to CO2
3	C3 plant	No	Plasmalemma HCO3 pumping activity vs. lipid membrane permeability to CO2
4	Algae	No	Plasmalemma HCO3 pumping activity vs. lipid membrane permeability to CO2
5	C3 plant	No	Plasmalemma HCO3 pumping activity vs. lipid membrane permeability to CO2
6	C3 plant	No	Plasmalemma HCO3 pumping activity vs. lipid membrane permeability to CO2
7	C3 plant	No	External [CO2] vs. lipid membrane permeability to CO2
8	C3 plant	Yes	External [CO2] vs. lipid membrane permeability to CO2
9	Algae	No	External [CO2] vs. lipid membrane permeability to CO2
10	Algae	Yes	External [CO2] vs. lipid membrane permeability to CO2
11	Hornwort	No	External [CO2] vs. lipid membrane permeability to CO2
12	Hornwort	Yes	External [CO2] vs. lipid membrane permeability to CO2
13	C3 plant	No	Compensation point estimation
14	C3 plant	Yes	Compensation point estimation
15	Algae	No	Compensation point estimation
16	Algae	Yes	Compensation point estimation
17	C3 plant	Yes	Parameter variation results
18	C3 plant	No	Parameter variation results
19	Algae	Yes	Parameter variation results
20	Algae	No	Parameter variation results
21	All	All	Sensitivity estimation, 100% CO2
22	All	All	Sensitivity estimation, 50% CO2

## Sheet: Supp Table 1
Parameters							Vcell Model	Simulation Names
RuBisCO Vmax	RuBisCO_Km_CO2	RuBisCO_Km_O2	RuBisCO O2 Vmax	Vmax BicA	BicA_Km		Land_plant_without_PCCM	ParameterExploration_WithChloroplastPump
7600	8.6	215	1596	0.000185	217		Land_plant_without_PCCM	ParameterExploration_WithChloroplastPump number 2
							Land_plant_without_PCCM	ParameterExploration_WithChloroplastPump number 3
							Land_plant_without_PCCM	ParameterExploration_WithChloroplastPump CO2 50%
							Land_plant_without_PCCM	ParameterExploration_WithChloroplastPump number 2 50%
							Land_plant_without_PCCM	ParameterExploration_WithChloroplastPump number 3 50%
CO2 Level	CO2_P	BicA	[CO2] Conc	[HCO3] cytosol	[O2] Conc	RuBisCO Carboxylation	RuBisCO Oxygenation	Net Fixation	BicA Vmax	BicA Flux Original	Converted	Carboxylation ATP	Oxygenation ATP	BicA ATP	Total ATP	NADPH	ATP/NADPH Ratio Needed	ATP/CO2	Photons per Carboxylation/Oxygenation	Photons/CO2
1	0.1	0	2.87012	95.009	270.193	979.13	774.272	591.994	0	0	0	2937.39	2709.95	0	5647.34	3506.8	1.6104	9.53953	9.51347	28.1776
1	0.1	0.1	8.36629	62.2656	281.305	2253.27	636.409	1935.06	1.11407e+07	2.48395e+06	2672.65	6759.8	2227.43	668.162	9655.4	5779.35	1.67067	4.98971	9.79382	14.6253
1	0.1	0.2	11.8128	47.7428	286.259	2817.58	573.541	2530.81	2.22814e+07	4.01815e+06	4323.4	8452.74	2007.39	1080.85	11541	6782.24	1.70165	4.56019	9.93789	13.3161
1	0.1	0.3	14.0808	39.8158	288.971	3125.44	538.789	2856.05	3.34221e+07	5.18165e+06	5575.28	9376.32	1885.76	1393.82	12655.9	7328.46	1.72695	4.43127	10.0556	12.9011
1	0.1	0.4	15.6725	34.8589	290.67	3317.92	516.901	3059.47	4.45628e+07	6.16777e+06	6636.32	9953.75	1809.15	1659.08	13422	7669.64	1.75002	4.38703	10.1629	12.7384
1	0.1	0.5	16.849	31.4709	291.833	3449.47	501.871	3198.53	55703500	7.05531e+06	7591.28	10348.4	1756.55	1897.82	14002.8	7902.68	1.7719	4.37787	10.2647	12.6806
1	0.1	0.6	17.754	29.0085	292.679	3545.09	490.911	3299.64	6.68442e+07	7.88203e+06	8480.81	10635.3	1718.19	2120.2	14473.7	8072	1.79307	4.38644	10.3631	12.6758
1	0.1	0.7	18.4721	27.1367	293.322	3617.78	482.559	3376.5	7.79849e+07	8.66831e+06	9326.82	10853.4	1688.95	2331.7	14874	8200.68	1.81375	4.40515	10.4593	12.7015
1	0.1	0.8	19.0563	25.6648	293.828	3674.96	475.977	3436.97	8.91256e+07	9.42613e+06	10142.2	11024.9	1665.92	2535.55	15226.3	8301.87	1.83409	4.43017	10.5539	12.7463
1	0.1	0.9	19.5412	24.4761	294.237	3721.14	470.653	3485.81	1.00266e+08	1.0163e+07	10935.1	11163.4	1647.29	2733.77	15544.5	8383.59	1.85416	4.45935	10.6472	12.8036
1	0.1	1	19.9505	23.4954	294.575	3759.25	466.255	3526.12	111407000	1.0884e+07	11710.8	11277.7	1631.89	2927.7	15837.3	8451.01	1.87402	4.49143	10.7396	12.8697
1	0.2	0	4.34999	89.0582	273.69	1383.4	731.135	1017.83	0	0	0	4150.2	2558.97	0	6709.18	4229.07	1.58644	6.59163	9.40205	19.5327
1	0.2	0.1	8.86139	68.7797	282.091	2342.89	626.498	2029.64	1.11407e+07	2.68128e+06	2884.96	7028.68	2192.74	721.241	9942.66	5938.78	1.67419	4.89872	9.8102	14.3524
1	0.2	0.2	12.289	57.2914	286.868	2885.83	565.871	2602.89	2.22814e+07	4.65393e+06	5007.47	8657.48	1980.55	1251.87	11889.9	6903.4	1.72233	4.56796	10.0341	13.3062
1	0.2	0.3	14.939	49.9757	289.918	3231.36	526.769	2967.98	3.34221e+07	6.25635e+06	6731.62	9694.08	1843.69	1682.91	13220.7	7516.26	1.75894	4.45444	10.2044	12.9211
1	0.2	0.4	17.0437	44.9134	292.033	3470.39	499.487	3220.64	4.45628e+07	7.64171e+06	8222.22	10411.2	1748.2	2055.56	14214.9	7939.75	1.79035	4.41369	10.3505	12.7583
1	0.2	0.5	18.7571	41.1972	293.588	3645.83	479.344	3406.15	55703500	8.88789e+06	9563.07	10937.5	1677.7	2390.77	15005.9	8250.34	1.81883	4.40554	10.4829	12.6958
1	0.2	0.6	20.181	38.3484	294.781	3780.31	463.835	3548.39	6.68442e+07	1.00387e+07	10801.3	11340.9	1623.42	2700.33	15664.7	8488.29	1.84545	4.41458	10.6067	12.6864
1	0.2	0.7	21.3848	36.0913	295.727	3886.86	451.506	3661.1	7.79849e+07	1.11208e+07	11965.6	11660.6	1580.27	2991.4	16232.2	8676.72	1.87078	4.4337	10.7246	12.7085
1	0.2	0.8	22.4173	34.2564	296.497	3973.48	441.455	3752.75	8.91256e+07	1.21514e+07	13074.5	11920.4	1545.09	3268.63	16734.2	8829.87	1.89518	4.45917	10.838	12.7504
1	0.2	0.9	23.3137	32.7336	297.136	4045.38	433.094	3828.83	1.00266e+08	1.31423e+07	14140.7	12136.1	1515.83	3535.17	17187.1	8956.94	1.91886	4.48887	10.9482	12.8058
1	0.2	1	24.1	31.4481	297.676	4106.08	426.023	3893.06	111407000	1.41017e+07	15172.9	12318.2	1491.08	3793.24	17602.5	9064.2	1.94199	4.52151	11.0557	12.8705
1	0.3	0	5.23663	86.2929	275.577	1600.92	707.685	1247.08	0	0	0	4802.76	2476.9	0	7279.65	4617.21	1.57664	5.83738	9.35644	17.3208
1	0.3	0.1	8.94693	71.4506	282.225	2358.05	624.819	2045.64	1.11407e+07	2.75961e+06	2969.24	7074.16	2186.87	742.311	10003.3	5965.75	1.6768	4.89007	9.82231	14.3225
1	0.3	0.2	11.968	61.9932	286.472	2840.01	571.033	2554.49	2.22814e+07	4.951e+06	5327.11	8520.02	1998.61	1331.78	11850.4	6822.08	1.73707	4.63905	10.1026	13.4902
1	0.3	0.3	14.4578	55.4636	289.41	3172.57	533.459	2905.84	3.34221e+07	6.80351e+06	7320.35	9517.7	1867.11	1830.09	13214.9	7412.05	1.78289	4.54771	10.3158	13.1565
1	0.3	0.4	16.5448	50.6787	291.566	3416.17	505.702	3163.32	4.45628e+07	8.43693e+06	9077.86	10248.5	1769.96	2269.46	14287.9	7843.75	1.82157	4.51675	10.4957	13.0125
1	0.3	0.5	18.3223	47.0136	293.22	3602.73	484.311	3360.58	55703500	9.91926e+06	10672.8	10808.2	1695.09	2668.2	15171.5	8174.08	1.85605	4.51455	10.656	12.9596
1	0.3	0.6	19.8574	44.1096	294.532	3750.52	467.285	3516.88	6.68442e+07	1.12921e+07	12149.9	11251.6	1635.5	3037.48	15924.5	8435.62	1.88777	4.52803	10.8036	12.9568
1	0.3	0.7	21.1989	41.7472	295.6	3870.75	453.383	3644.05	7.79849e+07	1.25824e+07	13538.2	11612.2	1586.84	3384.55	16583.6	8648.26	1.91757	4.55087	10.9422	12.9843
1	0.3	0.8	22.3833	39.7844	296.488	3970.63	441.797	3749.73	8.91256e+07	1.38085e+07	14857.5	11911.9	1546.29	3714.38	17172.6	8824.85	1.94593	4.57968	11.0741	13.0312
1	0.3	0.9	23.4381	38.1253	297.24	4055.06	431.978	3839.07	1.00266e+08	1.49835e+07	16121.8	12165.2	1511.92	4030.45	17707.6	8974.08	1.97319	4.61246	11.2009	13.0914
1	0.3	1	24.3846	36.7026	297.884	4127.46	423.54	3915.69	111407000	1.6117e+07	17341.4	12382.4	1482.39	4335.34	18200.1	9102.01	1.99957	4.648	11.3236	13.1608
1	0.4	0	5.81917	84.6943	276.743	1735.1	693.137	1388.53	0	0	0	5205.29	2425.98	0	7631.26	4856.46	1.57136	5.49594	9.33192	16.3195
1	0.4	0.1	8.95648	72.9305	282.241	2359.74	624.634	2047.42	1.11407e+07	2.80238e+06	3015.27	7079.21	2186.22	753.818	10019.2	5968.74	1.67862	4.8936	9.83079	14.3296
1	0.4	0.2	11.6084	64.866	286.016	2787.57	576.929	2499.11	2.22814e+07	5.12763e+06	5517.16	8362.72	2019.25	1379.29	11761.3	6729.01	1.74785	4.70618	10.1528	13.6685
1	0.4	0.3	13.8718	58.9979	288.767	3098.71	541.844	2827.79	3.34221e+07	7.14438e+06	7687.11	9296.13	1896.45	1921.78	13114.4	7281.11	1.80115	4.63767	10.4007	13.3901
1	0.4	0.4	15.8274	54.5284	290.865	3335.6	514.913	3078.14	4.45628e+07	8.94912e+06	9628.95	10006.8	1802.2	2407.24	14216.2	7701.02	1.84602	4.61845	10.6094	13.2715
1	0.4	0.5	17.537	51.0025	292.522	3522.43	493.542	3275.66	55703500	1.06007e+07	11406	10567.3	1727.4	2851.5	15146.2	8031.95	1.88574	4.62386	10.7942	13.2337
1	0.4	0.6	19.0472	48.1432	293.867	3673.91	476.13	3435.84	6.68442e+07	1.21372e+07	13059.2	11021.7	1666.46	3264.8	15953	8300.08	1.92203	4.64311	10.9629	13.2417
1	0.4	0.7	20.3936	45.7729	294.982	3799.47	461.641	3568.65	7.79849e+07	1.35843e+07	14616.3	11398.4	1615.75	3654.08	16668.2	8522.22	1.95586	4.67074	11.1203	13.278
1	0.4	0.8	21.6033	43.7726	295.925	3905.42	449.375	3680.73	8.91256e+07	1.49604e+07	16096.9	11716.3	1572.81	4024.22	17313.3	8709.59	1.98784	4.70376	11.269	13.3328
1	0.4	0.9	22.6978	42.0591	296.732	3996.17	438.839	3776.75	1.00266e+08	1.62786e+07	17515.2	11988.5	1535.94	4378.8	17903.3	8870.03	2.0184	4.74038	11.4112	13.4
1	0.4	1	23.694	40.573	297.433	4074.88	429.68	3860.04	111407000	1.75489e+07	18882	12224.6	1503.88	4720.51	18449	9009.12	2.04782	4.77949	11.548	13.4762
1	0.5	0	6.22909	83.6576	277.532	1825.7	683.277	1484.06	0	0	0	5477.1	2391.47	0	7868.57	5017.96	1.56808	5.30205	9.31667	15.7509
1	0.5	0.1	8.94723	73.8784	282.227	2358.1	624.816	2045.69	1.11407e+07	2.82956e+06	3044.51	7074.3	2186.86	761.128	10022.3	5965.83	1.67995	4.89921	9.83696	14.3437
1	0.5	0.2	11.3011	66.8255	285.617	2741.78	582.07	2450.74	2.22814e+07	5.24606e+06	5644.59	8225.33	2037.25	1411.15	11673.7	6647.69	1.75606	4.76334	10.191	13.8216
1	0.5	0.3	13.3558	61.4967	288.181	3031.5	549.457	2756.77	3.34221e+07	7.38015e+06	7940.8	9094.51	1923.1	1985.2	13002.8	7161.92	1.81555	4.71668	10.4677	13.5972
1	0.5	0.4	15.1665	57.3207	290.193	3258.46	523.712	2996.61	4.45628e+07	9.31162e+06	10019	9775.39	1832.99	2504.75	14113.1	7564.35	1.86574	4.7097	10.7011	13.5065
1	0.5	0.5	16.777	53.9524	291.816	3441.47	502.826	3190.06	55703500	1.10918e+07	11934.4	10324.4	1759.89	2983.59	15067.9	7888.6	1.91009	4.72339	10.9074	13.4863
1	0.5	0.6	18.2215	51.172	293.158	3592.51	485.506	3349.75	6.68442e+07	1.27551e+07	13724	10777.5	1699.27	3431.01	15907.8	8156.02	1.95044	4.74895	11.095	13.5072
1	0.5	0.7	19.5264	48.8335	294.286	3719.52	470.883	3484.08	7.79849e+07	1.43258e+07	15414.1	11158.6	1648.09	3853.52	16660.2	8380.8	1.9879	4.7818	11.2693	13.5539
1	0.5	0.8	20.7132	46.8359	295.251	3828.01	458.351	3598.83	8.91256e+07	1.58215e+07	17023.4	11484	1604.23	4255.85	17344.1	8572.72	2.02317	4.81937	11.4334	13.6176
1	0.5	0.9	21.7985	45.107	296.087	3921.89	447.474	3698.16	1.00266e+08	1.72552e+07	18566	11765.7	1566.16	4641.51	17973.3	8738.73	2.05674	4.86008	11.5895	13.693
1	0.5	1	22.7961	43.5941	296.818	4004.04	437.934	3785.07	111407000	1.8637e+07	20052.8	12012.1	1532.77	5013.19	18558.1	8883.95	2.08894	4.90296	11.7393	13.7766
1	0.6	0	6.53261	82.9336	278.099	1890.87	676.168	1552.79	0	0	0	5672.62	2366.59	0	8039.2	5134.08	1.56585	5.17727	9.30628	15.385
1	0.6	0.1	8.93352	74.5407	282.206	2355.68	625.085	2043.13	1.11407e+07	2.84844e+06	3064.82	7067.03	2187.8	766.206	10021	5961.52	1.68095	4.90474	9.84164	14.3581
1	0.6	0.2	11.0487	68.2561	285.284	2703.47	586.365	2410.29	2.22814e+07	5.33149e+06	5736.51	8110.41	2052.28	1434.13	11596.8	6579.67	1.76252	4.81138	10.221	13.9508
1	0.6	0.3	12.9246	63.3702	287.678	2973.72	555.991	2695.72	3.34221e+07	7.55418e+06	8128.04	8921.16	1945.97	2032.01	12899.1	7059.42	1.82722	4.78504	10.522	13.7772
1	0.6	0.4	14.6014	59.4557	289.598	3190.16	531.486	2924.41	4.45628e+07	9.58386e+06	10311.9	9570.47	1860.2	2577.98	14008.7	7443.29	1.88205	4.79024	10.777	13.7149
1	0.6	0.5	16.1114	56.2425	291.174	3367.77	511.26	3112.14	55703500	1.14657e+07	12336.7	10103.3	1789.41	3084.16	14976.9	7758.06	1.93049	4.81241	11.0023	13.7135
1	0.6	0.6	17.4806	53.5522	292.495	3516.44	494.248	3269.32	6.68442e+07	1.32309e+07	14236	10549.3	1729.87	3559.01	15838.2	8021.37	1.9745	4.8445	11.207	13.7483
1	0.6	0.7	18.7298	51.2627	293.62	3642.94	479.715	3403.08	7.79849e+07	1.49022e+07	16034.3	10928.8	1679	4008.58	16616.4	8245.31	2.01525	4.88275	11.3965	13.8063
1	0.6	0.8	19.8757	49.2874	294.59	3752.06	467.137	3518.5	8.91256e+07	1.64963e+07	17749.5	11256.2	1634.98	4437.38	17328.6	8438.4	2.05353	4.92499	11.5746	13.8796
1	0.6	0.9	20.9322	47.5634	295.438	3847.3	456.128	3619.23	1.00266e+08	1.8026e+07	19395.3	11541.9	1596.45	4848.83	17987.2	8606.85	2.08987	4.96989	11.7436	13.9636
1	0.6	1	21.9102	46.0437	296.185	3931.23	446.4	3708.03	111407000	1.95009e+07	20982.3	11793.7	1562.4	5245.59	18601.7	8755.27	2.12463	5.01659	11.9052	14.0551
1	0.7	0	6.76619	82.4008	278.527	1939.96	670.803	1604.56	0	0	0	5819.88	2347.81	0	8167.69	5221.53	1.56423	5.0903	9.29876	15.1299
1	0.7	0.1	8.91961	75.031	282.185	2353.21	625.358	2040.53	1.11407e+07	2.86236e+06	3079.8	7059.64	2188.75	769.951	10018.3	5957.14	1.68174	4.90967	9.84529	14.3712
1	0.7	0.2	10.8414	69.3503	285.006	2671.54	589.942	2376.57	2.22814e+07	5.39627e+06	5806.2	8014.61	2064.8	1451.55	11531	6522.96	1.76775	4.85194	10.2453	14.0602
1	0.7	0.3	12.5664	64.8334	287.25	2924.53	561.545	2643.76	3.34221e+07	7.68847e+06	8272.54	8773.58	1965.41	2068.13	12807.1	6972.15	1.8369	4.84429	10.567	13.9337
1	0.7	0.4	14.1247	61.1495	289.08	3130.78	538.232	2861.66	4.45628e+07	9.79686e+06	10541.1	9392.34	1883.81	2635.27	13911.4	7338.02	1.8958	4.86131	10.8409	13.8994
1	0.7	0.5	15.5415	58.0819	290.605	3302.47	518.716	3043.12	55703500	1.17615e+07	12654.9	9907.42	1815.51	3163.74	14886.7	7642.38	1.94791	4.89192	11.0833	13.9171
1	0.7	0.6	16.837	55.4833	291.898	3447.89	502.11	3196.83	6.68442e+07	1.36109e+07	14644.8	10343.7	1757.38	3661.21	15762.3	7900	1.99522	4.93059	11.3034	13.9664
1	0.7	0.7	18.0279	53.25	293.009	3572.83	487.785	3328.94	7.79849e+07	1.53661e+07	16533.4	10718.5	1707.25	4133.36	16559.1	8121.24	2.03899	4.97429	11.5069	14.0361
1	0.7	0.8	19.1278	51.3071	293.976	3681.51	475.283	3443.87	8.91256e+07	1.70431e+07	18337.8	11044.5	1663.49	4584.45	17292.5	8313.59	2.08002	5.02123	11.6978	14.1194
1	0.7	0.9	20.148	49.5993	294.827	3777.03	464.263	3544.9	1.00266e+08	1.8654e+07	20071.1	11331.1	1624.92	5017.77	17973.8	8482.59	2.1189	5.07032	11.8786	14.2122
1	0.7	1	21.0979	48.0845	295.581	3861.75	454.465	3634.51	111407000	2.02085e+07	21743.6	11585.2	1590.63	5435.91	18611.8	8632.42	2.15603	5.12084	12.0513	14.3117
1	0.8	0	6.95146	81.9933	278.861	1978.26	666.612	1644.95	0	0	0	5934.77	2333.14	0	8267.91	5289.74	1.56301	5.02624	9.29307	14.9421
1	0.8	0.1	8.90677	75.4095	282.166	2350.94	625.611	2038.13	1.11407e+07	2.87308e+06	3091.33	7052.81	2189.64	772.833	10015.3	5953.09	1.68237	4.91395	9.84821	14.3826
1	0.8	0.2	10.6695	70.2163	284.773	2644.72	592.943	2348.25	2.22814e+07	5.44718e+06	5860.98	7934.17	2075.3	1465.24	11474.7	6475.33	1.77207	4.88649	10.2654	14.1535
1	0.8	0.3	12.2666	66.0108	286.884	2882.52	566.282	2599.38	3.34221e+07	7.79554e+06	8387.74	8647.56	1981.99	2096.93	12726.5	6897.6	1.84506	4.89597	10.6049	14.0704
1	0.8	0.4	13.7217	62.5303	288.632	3079.25	544.077	2807.21	4.45628e+07	9.9686e+06	10725.9	9237.75	1904.27	2681.47	13823.5	7246.66	1.90757	4.92428	10.8957	14.0633
1	0.8	0.5	15.0545	59.5972	290.105	3244.99	525.269	2982.36	55703500	1.20022e+07	12914	9734.97	1838.44	3228.49	14801.9	7540.52	1.96298	4.96316	11.1534	14.1
1	0.8	0.6	16.2814	57.0877	291.366	3386.76	509.108	3132.21	6.68442e+07	1.39225e+07	14980.1	10160.3	1781.88	3745.03	15687.2	7791.74	2.01331	5.00835	11.3875	14.1639
1	0.8	0.7	17.4161	54.9129	292.459	3509.6	495.051	3262.07	7.79849e+07	1.57491e+07	16945.5	10528.8	1732.68	4236.37	16497.8	8009.29	2.05984	5.05747	11.6039	14.2454
1	0.8	0.8	18.4699	53.0075	293.417	3617.2	482.695	3375.85	8.91256e+07	1.7497e+07	18826.2	10851.6	1689.43	4706.55	17247.6	8199.79	2.10342	5.10911	11.8066	14.3388
1	0.8	0.9	19.4521	51.3222	294.264	3712.35	471.737	3476.49	1.00266e+08	1.9178e+07	20634.9	11137.1	1651.08	5158.73	17946.9	8368.18	2.14466	5.16236	11.9984	14.4406
1	0.8	1	20.3707	49.8194	295.02	3797.2	461.942	3566.23	111407000	2.08014e+07	22381.7	11391.6	1616.8	5595.42	18603.8	8518.28	2.18399	5.21666	12.1813	14.5481
1	0.9	0	7.102	81.672	279.128	2008.97	663.247	1677.34	0	0	0	6026.9	2321.37	0	8348.27	5344.43	1.56205	4.97708	9.28861	14.7979
1	0.9	0.1	8.8953	75.711	282.148	2348.9	625.836	2035.98	1.11407e+07	2.88159e+06	3100.5	7046.71	2190.43	775.124	10012.3	5949.48	1.68288	4.91765	9.85061	14.3925
1	0.9	0.2	10.5253	70.9198	284.575	2621.98	595.486	2324.24	2.22814e+07	5.48831e+06	5905.24	7865.94	2084.2	1476.31	11426.4	6434.93	1.77569	4.91622	10.2823	14.2339
1	0.9	0.3	12.0133	66.9806	286.57	2846.39	570.35	2561.22	3.34221e+07	7.88305e+06	8481.9	8539.17	1996.23	2120.47	12655.9	6833.48	1.85204	4.94135	10.6374	14.1906
1	0.9	0.4	13.3783	63.6801	288.241	3034.35	549.163	2759.77	4.45628e+07	1.01103e+07	10878.4	9103.06	1922.07	2719.59	13744.7	7167.03	1.91777	4.98038	10.9431	14.2094
1	0.9	0.5	14.6362	60.8702	289.664	3194.33	531.036	2928.81	55703500	1.22024e+07	13129.4	9582.98	1858.63	3282.34	14723.9	7450.72	1.97618	5.02728	11.2148	14.2649
1	0.9	0.6	15.8007	58.4456	290.892	3332.33	515.329	3074.67	6.68442e+07	1.41834e+07	15260.8	9996.99	1803.65	3815.21	15615.9	7695.32	2.02927	5.07888	11.4617	14.3433
1	0.9	0.7	16.8829	56.3291	291.965	3452.77	501.568	3201.99	7.79849e+07	1.60715e+07	17292.4	10358.3	1755.49	4323.11	16436.9	7908.68	2.07834	5.13335	11.6899	14.4367
1	0.9	0.8	17.8925	54.4632	292.91	3558.93	489.399	3314.23	8.91256e+07	1.78811e+07	19239.5	10676.8	1712.9	4809.87	17199.6	8096.66	2.12428	5.18961	11.9036	14.5403
1	0.9	0.9	18.8374	52.804	293.751	3653.32	478.549	3414.04	1.00266e+08	1.96234e+07	21114.1	10959.9	1674.92	5278.52	17913.4	8263.73	2.16771	5.24698	12.1056	14.6509
1	0.9	1	19.7245	51.3175	294.505	3737.87	468.803	3503.47	111407000	2.13073e+07	22926	11213.6	1640.81	5731.49	18585.9	8413.34	2.2091	5.30501	12.2981	14.7666
1	1	0	7.22674	81.4125	279.348	2034.14	660.487	1703.9	0	0	0	6102.43	2311.7	0	8414.13	5389.26	1.56128	4.93816	9.28501	14.6838
1	1	0.1	8.88518	75.9572	282.133	2347.11	626.036	2034.09	1.11407e+07	2.88853e+06	3107.97	7041.32	2191.12	776.991	10009.4	5946.28	1.68331	4.92085	9.8526	14.4011
1	1	0.2	10.4028	71.5032	284.405	2602.49	597.664	2303.66	2.22814e+07	5.52227e+06	5941.78	7807.48	2091.82	1485.44	11384.7	6400.32	1.77878	4.94202	10.2966	14.3037
1	1	0.3	11.7969	67.7943	286.297	2815.07	573.874	2528.13	3.34221e+07	7.95602e+06	8560.41	8445.21	2008.56	2140.1	12593.9	6777.89	1.85808	4.98149	10.6655	14.297
1	1	0.4	13.083	64.6538	287.899	2995	553.615	2718.2	4.45628e+07	1.02294e+07	11006.5	8985.01	1937.65	2751.63	13674.3	7097.24	1.92671	5.03065	10.9847	14.3406
1	1	0.5	14.2744	61.9566	289.274	3149.49	536.132	2881.42	55703500	1.23718e+07	13311.7	9448.47	1876.46	3327.92	14652.9	7371.25	1.98784	5.08528	11.269	14.4142
1	1	0.6	15.3823	59.6119	290.47	3283.76	520.872	3023.32	6.68442e+07	1.44054e+07	15499.7	9851.27	1823.05	3874.94	15549.3	7609.26	2.04347	5.14311	11.5277	14.5068
1	1	0.7	16.4163	57.5522	291.521	3401.67	507.42	3147.96	7.79849e+07	1.63474e+07	17589.2	10205	1775.97	4397.3	16378.3	7818.19	2.0949	5.20282	11.767	14.612
1	1	0.8	17.3844	55.7264	292.452	3506.18	495.459	3258.45	8.91256e+07	1.82111e+07	19594.5	10518.5	1734.11	4898.64	17151.3	8003.28	2.14303	5.26363	11.9908	14.7257
1	1	0.9	18.2938	54.0952	293.284	3599.54	484.743	3357.17	1.00266e+08	2.00074e+07	21527.3	10798.6	1696.6	5381.84	17877.1	8168.57	2.18852	5.32504	12.2024	14.8453
1	1	1	19.1502	52.6275	294.033	3683.52	475.078	3445.98	111407000	2.17451e+07	23397	11050.6	1662.77	5849.24	18562.6	8317.2	2.23183	5.38673	12.4039	14.9689
1	2	0	7.84237	80.2302	280.402	2154.93	647.212	1831.32	0	0	0	6464.79	2265.24	0	8730.03	5604.28	1.55774	4.76706	9.26857	14.182
1	2	0.1	8.83016	77.1354	282.048	2337.32	627.121	2023.76	1.11407e+07	2.92159e+06	3143.53	7011.95	2194.92	785.883	9992.76	5928.88	1.68544	4.93773	9.86251	14.4468
1	2	0.2	9.76453	74.4031	283.499	2498.29	609.288	2193.65	2.22814e+07	5.68905e+06	6121.22	7494.87	2132.51	1530.31	11157.7	6215.15	1.79524	5.08637	10.3732	14.695
1	2	0.3	10.6498	71.972	284.789	2641.49	593.345	2344.81	3.34221e+07	8.32418e+06	8956.54	7924.46	2076.71	2239.14	12240.3	6469.66	1.89195	5.22016	10.823	14.9311
1	2	0.4	11.4901	69.7934	285.943	2769.77	578.999	2480.27	4.45628e+07	1.08447e+07	11668.5	8309.32	2026.5	2917.14	13253	6697.55	1.97878	5.34334	11.2269	15.1581
1	2	0.5	12.2891	67.8287	286.983	2885.44	566.015	2602.43	55703500	1.32652e+07	14272.9	8656.32	1981.05	3568.22	14205.6	6902.91	2.05791	5.45858	11.5949	15.3777
1	2	0.6	13.05	66.0468	287.926	2990.32	554.2	2713.22	6.68442e+07	1.55976e+07	16782.5	8970.97	1939.7	4195.62	15106.3	7089.05	2.13093	5.56765	11.9346	15.5912
1	2	0.7	13.776	64.4223	288.785	3085.93	543.397	2814.23	7.79849e+07	1.78521e+07	19208.2	9257.78	1901.89	4802.05	15961.7	7258.64	2.19899	5.67179	12.2511	15.7995
1	2	0.8	14.4695	62.9343	289.571	3173.48	533.476	2906.74	8.91256e+07	2.0037e+07	21559.2	9520.43	1867.17	5389.8	16777.4	7413.9	2.26296	5.7719	12.5487	16.0033
1	2	0.9	15.1332	61.5655	290.294	3254	524.328	2991.83	1.00266e+08	2.21598e+07	23843.2	9761.99	1835.15	5960.79	17557.9	7556.65	2.32351	5.86862	12.8303	16.2031
1	2	1	15.7691	60.3016	290.961	3328.34	515.862	3070.4	111407000	2.42264e+07	26066.8	9985.01	1805.52	6516.7	18307.2	7688.4	2.38115	5.96248	13.0984	16.3994
1	3	0	8.0716	79.8399	280.783	2198.49	642.412	1877.28	0	0	0	6595.46	2248.44	0	8843.9	5681.8	1.55653	4.71102	9.26294	14.0177
1	3	0.1	8.80987	77.5643	282.017	2333.7	627.523	2019.93	1.11407e+07	2.93355e+06	3156.41	7001.09	2196.33	789.102	9986.52	5922.44	1.68622	4.94398	9.86613	14.4637
1	3	0.2	9.51683	75.4955	283.137	2456.6	613.928	2149.63	2.22814e+07	5.75101e+06	6187.9	7369.79	2148.75	1546.97	11065.5	6141.05	1.80189	5.14763	10.4042	14.8612
1	3	0.3	10.1945	73.606	284.158	2568.83	601.465	2268.1	3.34221e+07	8.4653e+06	9108.38	7706.5	2105.13	2277.1	12088.7	6340.6	1.90656	5.32989	10.891	15.2231
1	3	0.4	10.8448	71.8728	285.094	2671.77	589.992	2376.78	4.45628e+07	1.10874e+07	11929.7	8015.31	2064.97	2982.42	13062.7	6523.53	2.0024	5.49598	11.3367	15.558
1	3	0.5	11.4694	70.2766	285.954	2766.56	579.395	2476.86	55703500	1.36268e+07	14661.9	8299.67	2027.88	3665.49	13993	6691.9	2.09104	5.64951	11.749	15.8716
1	3	0.6	12.07	68.8013	286.749	2854.15	569.572	2569.36	6.68442e+07	1.60915e+07	17313.9	8562.45	1993.5	4328.47	14884.4	6847.44	2.17372	5.79304	12.1336	16.1682
1	3	0.7	12.6482	67.433	287.488	2935.36	560.443	2655.14	7.79849e+07	1.84886e+07	19893.1	8806.08	1961.55	4973.27	15740.9	6991.61	2.2514	5.92847	12.4949	16.451
1	3	0.8	13.2053	66.1602	288.169	3010.92	551.922	2734.96	8.91256e+07	2.08241e+07	22406.1	9032.77	1931.73	5601.52	16566	7125.69	2.32483	6.05713	12.8364	16.722
1	3	0.9	13.7426	64.9727	288.806	3081.4	543.959	2809.42	1.00266e+08	2.31036e+07	24858.7	9244.2	1903.86	6214.67	17362.7	7250.72	2.39462	6.18018	13.161	16.9834
1	3	1	14.2612	63.8618	289.402	3147.32	536.495	2879.07	111407000	2.53315e+07	27255.8	9441.96	1877.73	6813.96	18133.7	7367.63	2.46126	6.29844	13.471	17.2363
1	4	0	8.19228	79.6487	280.981	2221.12	639.916	1901.16	0	0	0	6663.36	2239.7	0	8903.07	5722.07	1.55592	4.68296	9.26008	13.9354
1	4	0.1	8.80023	77.7891	282.002	2331.97	627.714	2018.12	1.11407e+07	2.93981e+06	3163.14	6995.92	2197	790.786	9983.7	5919.37	1.68661	4.94704	9.86798	14.472
1	4	0.2	9.38612	76.0725	282.943	2434.3	616.407	2126.1	2.22814e+07	5.78356e+06	6222.92	7302.91	2157.43	1555.73	11016.1	6101.42	1.80549	5.18135	10.4209	14.9528
1	4	0.3	9.95118	74.4825	283.814	2529.08	605.9	2226.13	3.34221e+07	8.54035e+06	9189.13	7587.24	2120.65	2297.28	12005.2	6269.96	1.91471	5.39284	10.9289	15.3908
1	4	0.4	10.4965	73.0053	284.621	2617.13	596.108	2319.08	4.45628e+07	1.12181e+07	12070.4	7851.39	2086.38	3017.59	12955.4	6426.48	2.01593	5.58643	11.3997	15.7951
1	4	0.5	11.0233	71.629	285.372	2699.16	586.959	2405.68	55703500	1.38239e+07	14874.1	8097.49	2054.36	3718.52	13870.4	6572.24	2.11045	5.76567	11.8393	16.1723
1	4	0.6	11.5325	70.343	286.073	2775.8	578.39	2486.6	6.68442e+07	1.63638e+07	17606.9	8327.39	2024.36	4401.73	14753.5	6708.37	2.19926	5.93319	12.2524	16.5273
1	4	0.7	12.025	69.1387	286.728	2847.57	570.344	2562.39	7.79849e+07	1.88432e+07	20274.7	8542.7	1996.21	5068.67	15607.6	6835.82	2.2832	6.09101	12.6428	16.8639
1	4	0.8	12.5018	68.0081	287.343	2914.93	562.775	2633.55	8.91256e+07	2.1267e+07	22882.6	8744.8	1969.71	5720.64	16435.2	6955.42	2.36293	6.24069	13.0136	17.185
1	4	0.9	12.9637	66.9441	287.92	2978.31	555.639	2700.5	1.00266e+08	2.36393e+07	25435.1	8934.94	1944.74	6358.78	17238.5	7067.91	2.43898	6.38344	13.3673	17.4929
1	4	1	13.4115	65.9412	288.464	3038.06	548.898	2763.61	111407000	2.59641e+07	27936.5	9114.19	1921.14	6984.12	18019.5	7173.92	2.5118	6.52025	13.706	17.7894
1	5	0	8.26713	79.5358	281.102	2235.06	638.378	1915.87	0	0	0	6705.17	2234.32	0	8939.49	5746.87	1.55554	4.66603	9.25833	13.8857
1	5	0.1	8.79495	77.9282	281.994	2331.03	627.818	2017.12	1.11407e+07	2.94368e+06	3167.3	6993.09	2197.36	791.826	9982.28	5917.69	1.68685	4.94878	9.86908	14.4766
1	5	0.2	9.30561	76.43	282.823	2420.47	617.945	2111.5	2.22814e+07	5.80366e+06	6244.54	7261.41	2162.81	1561.14	10985.4	6076.83	1.80774	5.20263	10.4314	15.0106
1	5	0.3	9.79997	75.0302	283.597	2504.04	608.691	2199.69	3.34221e+07	8.58702e+06	9239.34	7512.12	2130.42	2309.84	11952.4	6225.46	1.91992	5.43365	10.9531	15.4995
1	5	0.4	10.2788	73.7193	284.32	2582.31	600	2282.31	4.45628e+07	1.13e+07	12158.5	7746.93	2100	3039.61	12886.5	6364.62	2.02472	5.64627	11.4405	15.952
1	5	0.5	10.7429	72.4886	284.997	2655.78	591.821	2359.87	55703500	1.39483e+07	15007.9	7967.34	2071.37	3751.97	13790.7	6495.2	2.12321	5.84383	11.8987	16.3747
1	5	0.6	11.193	71.3309	285.634	2724.9	584.107	2432.84	6.68442e+07	1.65367e+07	17793	8174.69	2044.37	4448.25	14667.3	6618.01	2.21627	6.02888	12.3315	16.7726
1	5	0.7	11.6297	70.2396	286.233	2790.05	576.82	2501.64	7.79849e+07	1.90699e+07	20518.6	8370.14	2018.87	5129.64	15518.6	6733.73	2.30461	6.2034	12.7424	17.1495
1	5	0.8	12.0538	69.2089	286.798	2851.57	569.923	2566.61	8.91256e+07	2.15517e+07	23188.9	8554.72	1994.73	5797.22	16346.7	6842.99	2.38882	6.36897	13.134	17.5087
1	5	0.9	12.4657	68.2337	287.332	2909.78	563.386	2628.09	1.00266e+08	2.39857e+07	25807.9	8729.34	1971.85	6451.96	17153.2	6946.33	2.46938	6.52686	13.5088	17.8526
1	5	1	12.8662	67.3095	287.838	2964.94	557.178	2686.35	111407000	2.63753e+07	28378.9	8894.83	1950.12	7094.74	17939.7	7044.24	2.54672	6.67808	13.8685	18.1831
1	6	0	8.31825	79.4614	281.185	2244.53	637.332	1925.86	0	0	0	6733.59	2230.66	0	8964.25	5763.72	1.55529	4.65466	9.25715	13.8524
1	6	0.1	8.79179	78.0227	281.989	2330.46	627.881	2016.52	1.11407e+07	2.94631e+06	3170.13	6991.39	2197.58	792.532	9981.51	5916.69	1.68701	4.94986	9.86981	14.4795
1	6	0.2	9.25115	76.6734	282.742	2411.07	618.989	2101.57	2.22814e+07	5.81731e+06	6259.23	7233.2	2166.46	1564.81	10964.5	6060.11	1.80929	5.21727	10.4385	15.0503
1	6	0.3	9.69696	75.4051	283.448	2486.83	610.608	2181.53	3.34221e+07	8.61886e+06	9273.6	7460.49	2137.13	2318.4	11916	6194.88	1.92353	5.46224	10.9699	15.5756
1	6	0.4	10.1299	74.2108	284.111	2558.19	602.694	2256.84	4.45628e+07	1.13562e+07	12218.9	7674.56	2109.43	3054.72	12838.7	6321.76	2.03087	5.6888	11.4692	16.0635
1	6	0.5	10.5504	73.0838	284.736	2625.52	595.208	2327.92	55703500	1.4034e+07	15100.1	7876.56	2083.23	3775.02	13734.8	6441.46	2.13225	5.90004	11.9407	16.5203
1	6	0.6	10.9591	72.0185	285.326	2689.17	588.115	2395.11	6.68442e+07	1.66564e+07	17921.8	8067.51	2058.4	4480.44	14606.4	6554.57	2.22842	6.0984	12.388	16.9508
1	6	0.7	11.3566	71.0098	285.884	2749.44	581.385	2458.75	7.79849e+07	1.92274e+07	20688.1	8248.32	2034.85	5172.02	15455.2	6661.65	2.32002	6.28579	12.8141	17.359
1	6	0.8	11.7434	70.053	286.412	2806.6	574.988	2519.11	8.91256e+07	2.17504e+07	23402.7	8419.81	2012.46	5850.68	16282.9	6763.18	2.40759	6.46377	13.2213	17.748
1	6	0.9	12.1198	69.1442	286.913	2860.9	568.901	2576.45	1.00266e+08	2.42285e+07	26069	8582.7	1991.15	6517.26	17091.1	6859.6	2.49156	6.63359	13.6119	18.1203
1	6	1	12.4864	68.2797	287.389	2912.55	563.1	2631	111407000	2.66645e+07	28690.1	8737.65	1970.85	7172.52	17881	6951.3	2.57233	6.79628	13.9876	18.4781
1	7	0	8.35546	79.4087	281.245	2251.4	636.573	1933.12	0	0	0	6754.21	2228	0	8982.22	5775.96	1.55511	4.64649	9.2563	13.8284
1	7	0.1	8.78978	78.0911	281.986	2330.11	627.921	2016.15	1.11407e+07	2.94821e+06	3172.17	6990.32	2197.72	793.043	9981.08	5916.05	1.68712	4.95058	9.87032	14.4814
1	7	0.2	9.2119	76.8497	282.683	2404.27	619.745	2094.4	2.22814e+07	5.82719e+06	6269.87	7212.81	2169.11	1567.47	10949.4	6048.03	1.81041	5.22794	10.4437	15.0793
1	7	0.3	9.62232	75.6779	283.339	2474.28	612.006	2168.28	3.34221e+07	8.64197e+06	9298.48	7422.85	2142.02	2324.62	11889.5	6172.58	1.92618	5.48337	10.9822	15.6319
1	7	0.4	10.0215	74.5699	283.958	2540.49	604.669	2238.16	4.45628e+07	1.13971e+07	12262.9	7621.48	2116.34	3065.72	12803.5	6290.32	2.03543	5.72057	11.4904	16.1468
1	7	0.5	10.41	73.5205	284.544	2603.21	597.704	2304.36	55703500	1.40966e+07	15167.5	7809.63	2091.96	3791.87	13693.5	6401.83	2.13899	5.94242	11.9721	16.63
1	7	0.6	10.7882	72.5249	285.098	2662.71	591.081	2367.17	6.68442e+07	1.67442e+07	18016.2	7988.13	2068.78	4504.06	14561	6507.58	2.23754	6.15122	12.4304	17.0862
1	7	0.7	11.1566	71.5791	285.624	2719.24	584.776	2426.85	7.79849e+07	1.93434e+07	20812.8	8157.72	2046.72	5203.2	15407.6	6608.03	2.33165	6.34882	12.8682	17.5192
1	7	0.8	11.5155	70.6802	286.124	2773.02	578.767	2483.63	8.91256e+07	2.18973e+07	23560.7	8319.05	2025.69	5890.19	16234.9	6703.57	2.42183	6.53677	13.2876	17.9323
1	7	0.9	11.8654	69.8218	286.599	2824.27	573.03	2537.76	1.00266e+08	2.44081e+07	26262.3	8472.81	2005.6	6565.58	17044	6794.6	2.50846	6.71617	13.6905	18.3275
1	7	1	12.2067	69.004	287.052	2873.16	567.548	2589.38	111407000	2.68791e+07	28921	8619.47	1986.42	7230.25	17836.1	6881.41	2.59193	6.88818	14.0788	18.7075
1	8	0	8.38381	79.3693	281.291	2256.63	635.996	1938.63	0	0	0	6769.89	2225.98	0	8995.87	5785.25	1.55497	4.64032	9.25566	13.8103
1	8	0.1	8.78846	78.1428	281.984	2329.87	627.947	2015.9	1.11407e+07	2.94964e+06	3173.72	6989.61	2197.81	793.429	9980.85	5915.63	1.6872	4.95108	9.87069	14.4827
1	8	0.2	9.1823	76.9833	282.638	2399.13	620.315	2088.97	2.22814e+07	5.83467e+06	6277.91	7197.39	2171.1	1569.48	10938	6038.89	1.81126	5.23606	10.4477	15.1013
1	8	0.3	9.56575	75.8853	283.256	2464.73	613.069	2158.2	3.34221e+07	8.65952e+06	9317.35	7394.19	2145.74	2329.34	11869.3	6155.6	1.92821	5.49963	10.9917	15.6752
1	8	0.4	9.93923	74.8438	283.841	2526.96	606.179	2223.87	4.45628e+07	1.14282e+07	12296.4	7580.88	2121.63	3074.09	12776.6	6266.28	2.03895	5.74521	11.5067	16.2114
1	8	0.5	10.3031	73.8545	284.396	2586.08	599.619	2286.27	55703500	1.41444e+07	15218.9	7758.24	2098.67	3804.72	13661.6	6371.39	2.14421	5.97551	11.9963	16.7157
1	8	0.6	10.6579	72.9135	284.923	2642.32	593.365	2345.64	6.68442e+07	1.68114e+07	18088.5	7926.96	2076.78	4522.12	14525.9	6471.37	2.24463	6.19271	12.4634	17.1926
1	8	0.7	11.0037	72.0172	285.424	2695.89	587.396	2402.2	7.79849e+07	1.94322e+07	20908.5	8087.68	2055.89	5227.11	15370.7	6566.58	2.34074	6.3986	12.9104	17.6458
1	8	0.8	11.3412	71.1623	285.901	2746.99	581.693	2456.15	8.91256e+07	2.20098e+07	23681.8	8240.98	2035.92	5920.44	16197.3	6657.37	2.43299	6.59462	13.3395	18.0783
1	8	0.9	11.6705	70.346	286.355	2795.79	576.237	2507.67	1.00266e+08	2.45465e+07	26411.2	8387.37	2016.83	6602.8	17007	6744.05	2.52178	6.78199	13.7524	18.4927
1	8	1	11.9919	69.5656	286.79	2842.44	571.012	2556.94	111407000	2.70447e+07	29099.2	8527.33	1998.54	7274.81	17800.7	6826.91	2.60743	6.96172	14.1508	18.891
1	9	0	8.40617	79.3385	281.327	2260.74	635.542	1942.97	0	0	0	6782.22	2224.4	0	9006.62	5792.57	1.55486	4.63549	9.25516	13.7962
1	9	0.1	8.78757	78.1833	281.983	2329.71	627.965	2015.73	1.11407e+07	2.95077e+06	3174.93	6989.13	2197.88	793.731	9980.74	5915.35	1.68726	4.95143	9.87098	14.4837
1	9	0.2	9.1592	77.088	282.604	2395.11	620.762	2084.73	2.22814e+07	5.84053e+06	6284.21	7185.33	2172.67	1571.05	10929	6031.74	1.81192	5.24243	10.4508	15.1186
1	9	0.3	9.52141	76.0482	283.191	2457.22	613.905	2150.26	3.34221e+07	8.67328e+06	9332.17	7371.65	2148.67	2333.04	11853.4	6142.24	1.92981	5.51251	10.9991	15.7095
1	9	0.4	9.87457	75.0596	283.749	2516.28	607.37	2212.59	4.45628e+07	1.14527e+07	12322.7	7548.83	2125.8	3080.68	12755.3	6247.29	2.04173	5.76487	11.5197	16.263
1	9	0.5	10.219	74.1184	284.279	2572.51	601.135	2271.94	55703500	1.4182e+07	15259.4	7717.53	2103.97	3814.85	13636.4	6347.29	2.14837	6.00207	12.0157	16.7846
1	9	0.6	10.5551	73.2211	284.783	2626.13	595.178	2328.54	6.68442e+07	1.68644e+07	18145.5	7878.38	2083.12	4536.39	14497.9	6442.61	2.25031	6.22618	12.4898	17.2785
1	9	0.7	10.8831	72.3648	285.264	2677.3	589.481	2382.56	7.79849e+07	1.95026e+07	20984.1	8031.91	2063.18	5246.03	15341.1	6533.57	2.34805	6.43892	12.9444	17.7484
1	9	0.8	11.2034	71.5465	285.722	2726.21	584.027	2434.2	8.91256e+07	2.20991e+07	23777.9	8178.64	2044.1	5944.48	16167.2	6620.48	2.442	6.6417	13.3814	18.1972
1	9	0.9	11.5162	70.7636	286.16	2773.01	578.8	2483.61	1.00266e+08	2.46564e+07	26529.4	8319.02	2025.8	6632.36	16977.2	6703.61	2.53254	6.8357	13.8025	18.6275
1	9	1	11.8219	70.0139	286.579	2817.82	573.786	2530.93	111407000	2.71765e+07	29241	8453.47	2008.25	7310.26	17772	6783.22	2.61999	7.02192	14.2093	19.0413
1	10	0	8.42424	79.3141	281.356	2264.06	635.175	1946.47	0	0	0	6792.18	2223.11	0	9015.3	5798.47	1.55477	4.6316	9.25475	13.7848
1	10	0.1	8.78696	78.2157	281.982	2329.6	627.977	2015.61	1.11407e+07	2.95166e+06	3175.89	6988.8	2197.92	793.973	9980.69	5915.15	1.68731	4.9517	9.87121	14.4844
1	10	0.2	9.14068	77.1722	282.576	2391.88	621.12	2081.32	2.22814e+07	5.84523e+06	6289.28	7175.65	2173.92	1572.32	10921.9	6026.01	1.81246	5.24757	10.4533	15.1326
1	10	0.3	9.48573	76.1795	283.139	2451.15	614.58	2143.86	3.34221e+07	8.68437e+06	9344.1	7353.46	2151.03	2336.02	11840.5	6131.46	1.93111	5.52298	11.0051	15.7374
1	10	0.4	9.82244	75.2339	283.674	2507.62	608.335	2203.46	4.45628e+07	1.14724e+07	12344	7522.87	2129.17	3085.99	12738	6231.92	2.044	5.78093	11.5302	16.3052
1	10	0.5	10.1511	74.332	284.184	2561.5	602.365	2260.32	55703500	1.42125e+07	15292.2	7684.49	2108.28	3823.04	13615.8	6327.73	2.15177	6.02386	12.0315	16.841
1	10	0.6	10.472	73.4707	284.67	2612.95	596.652	2314.62	6.68442e+07	1.69074e+07	18191.7	7838.85	2088.28	4547.94	14475.1	6419.21	2.25496	6.25374	12.5115	17.3492
1	10	0.7	10.7855	72.6473	285.134	2662.15	591.18	2366.56	7.79849e+07	1.95596e+07	21045.5	7986.45	2069.13	5261.38	15317	6506.66	2.35404	6.47225	12.9723	17.8331
1	10	0.8	11.0918	71.8592	285.577	2709.24	585.933	2416.27	8.91256e+07	2.21717e+07	23856	8127.72	2050.77	5964	16142.5	6590.35	2.44941	6.68073	13.4159	18.2958
1	10	0.9	11.3912	71.1042	286.001	2754.36	580.897	2463.91	1.00266e+08	2.47457e+07	26625.6	8263.09	2033.14	6656.4	16952.6	6670.52	2.54143	6.88036	13.8438	18.7396
1	10	1	11.6839	70.3801	286.407	2797.64	576.059	2509.61	111407000	2.72838e+07	29356.5	8392.93	2016.21	7339.13	17748.3	6747.4	2.63038	7.07211	14.2576	19.1667
0.5	0.1	0	1.49794	52.1973	266.491	548.443	819.594	138.646	0	0	0	1645.33	2868.58	0	4513.91	2736.07	1.64978	32.557	9.69663	95.6775
0.5	0.1	0.1	4.59662	36.0907	274.24	1445.58	724.461	1083.35	1.11407e+07	1.58866e+06	1709.35	4336.75	2535.61	427.337	7299.7	4340.09	1.68192	6.73807	9.84616	19.7227
0.5	0.1	0.2	6.39026	28.6344	277.84	1860.49	679.49	1520.74	2.22814e+07	2.59742e+06	2794.73	5581.47	2378.21	698.683	8658.37	5079.96	1.70442	5.6935	9.95078	16.62
0.5	0.1	0.3	7.53489	24.413	279.882	2095.31	653.77	1768.43	3.34221e+07	3.37983e+06	3636.58	6285.93	2288.2	909.145	9483.27	5498.16	1.72481	5.36255	10.0456	15.6163
0.5	0.1	0.4	8.32513	21.7072	281.192	2245.82	637.185	1927.23	4.45628e+07	4.05238e+06	4360.23	6737.45	2230.15	1090.06	10057.7	5766.01	1.7443	5.21872	10.1363	15.1632
0.5	0.1	0.5	8.90308	19.8259	282.104	2350.47	625.608	2037.66	55703500	4.66323e+06	5017.48	7051.4	2189.63	1254.37	10495.4	5952.15	1.7633	5.1507	10.2246	14.9334
0.5	0.1	0.6	9.34432	18.4416	282.775	2427.48	617.063	2118.95	6.68442e+07	5.23574e+06	5633.49	7282.45	2159.72	1408.37	10850.5	6089.09	1.78196	5.12071	10.3115	14.8157
0.5	0.1	0.7	9.69248	17.3795	283.291	2486.59	610.492	2181.34	7.79849e+07	5.78265e+06	6221.94	7459.76	2136.72	1555.49	11152	6194.15	1.8004	5.11244	10.3972	14.762
0.5	0.1	0.8	9.97445	16.5381	283.699	2533.41	605.277	2230.77	8.91256e+07	6.31148e+06	6790.94	7600.24	2118.47	1697.74	11416.4	6277.38	1.81866	5.1177	10.4822	14.7484
0.5	0.1	0.9	10.2076	15.8547	284.031	2571.46	601.034	2270.94	1.00266e+08	6.82698e+06	7345.6	7714.38	2103.62	1836.4	11654.4	6344.99	1.83679	5.13197	10.5665	14.7613
0.5	0.1	1	10.4038	15.2882	284.306	2603.01	597.513	2304.25	111407000	7.33231e+06	7889.33	7809.03	2091.29	1972.33	11872.7	6401.04	1.8548	5.1525	10.6502	14.7928
0.5	0.2	0	2.27546	49.4424	268.646	799.837	793.216	403.23	0	0	0	2399.51	2776.25	0	5175.77	3186.11	1.62448	12.8358	9.57898	37.844
0.5	0.2	0.1	4.91381	39.7531	274.917	1523.63	716.048	1165.61	1.11407e+07	1.72492e+06	1855.95	4570.9	2506.17	463.988	7541.05	4479.36	1.68351	6.46963	9.85354	18.9333
0.5	0.2	0.2	6.81086	34.051	278.617	1949.22	669.801	1614.32	2.22814e+07	3.02211e+06	3251.69	5847.65	2344.3	812.923	9004.88	5238.04	1.71913	5.57813	10.0192	16.2549
0.5	0.2	0.3	8.23231	30.3067	281.052	2228.56	639.1	1909.01	3.34221e+07	4.09578e+06	4406.93	6685.69	2236.85	1101.73	10024.3	5735.33	1.74781	5.25102	10.1526	15.251
0.5	0.2	0.4	9.33692	27.6576	282.777	2426.17	617.221	2117.56	4.45628e+07	5.03766e+06	5420.35	7278.51	2160.27	1355.09	10793.9	6086.78	1.77333	5.09731	10.2713	14.7621
0.5	0.2	0.5	10.221	25.6815	284.065	2573.57	600.813	2273.16	55703500	5.89476e+06	6342.57	7720.71	2102.84	1585.64	11409.2	6348.77	1.79707	5.01908	10.3817	14.4977
0.5	0.2	0.6	10.9456	24.1485	285.065	2687.92	588.033	2393.91	6.68442e+07	6.69375e+06	7202.26	8063.77	2058.12	1800.56	11922.5	6551.91	1.81969	4.98033	10.4869	14.3509
0.5	0.2	0.7	11.551	22.923	285.865	2779.35	577.784	2490.46	7.79849e+07	7.45093e+06	8016.95	8338.05	2022.24	2004.24	12364.5	6714.27	1.84153	4.96476	10.5885	14.2733
0.5	0.2	0.8	12.0649	21.9197	286.52	2854.21	569.371	2569.52	8.91256e+07	8.17684e+06	8798.01	8562.62	1992.8	2199.5	12754.9	6847.15	1.86281	4.96393	10.6875	14.2398
0.5	0.2	0.9	12.5072	21.0825	287.068	2916.69	562.334	2635.52	1.00266e+08	8.87869e+06	9553.17	8750.06	1968.17	2388.29	13106.5	6958.04	1.88365	4.97303	10.7844	14.236
0.5	0.2	1	12.892	20.3725	287.532	2969.68	556.357	2691.5	111407000	9.56151e+06	10287.9	8909.03	1947.25	2571.97	13428.2	7052.06	1.90416	4.98914	10.8798	14.2532
0.5	0.3	0	2.76414	48.2809	269.918	947.954	777.567	559.17	0	0	0	2843.86	2721.49	0	5565.35	3451.04	1.61266	9.95287	9.52399	29.3897
0.5	0.3	0.1	4.9895	41.2405	275.076	1541.94	714.073	1184.9	1.11407e+07	1.77915e+06	1914.3	4625.81	2499.25	478.576	7603.64	4512.02	1.6852	6.41711	9.86138	18.7757
0.5	0.3	0.2	6.72688	36.617	278.471	1931.72	671.721	1595.86	2.22814e+07	3.21697e+06	3461.35	5795.16	2351.02	865.338	9011.52	5206.88	1.73069	5.64681	10.073	16.4328
0.5	0.3	0.3	8.12041	33.3431	280.878	2207.62	641.42	1886.91	3.34221e+07	4.45148e+06	4789.64	6622.85	2244.97	1197.41	10065.2	5698.08	1.76643	5.33425	10.2392	15.4601
0.5	0.3	0.4	9.265	30.8966	282.679	2413.74	618.611	2104.43	4.45628e+07	5.55409e+06	5976.02	7241.22	2165.14	1494	10900.4	6064.7	1.79735	5.17971	10.383	14.9612
0.5	0.3	0.5	10.2239	28.9944	284.081	2574	600.777	2273.61	55703500	6.56555e+06	7064.32	7721.99	2102.72	1766.08	11590.8	6349.55	1.82545	5.09797	10.5137	14.6809
0.5	0.3	0.6	11.0404	27.4697	285.206	2702.44	586.419	2409.23	6.68442e+07	7.51091e+06	8081.49	8107.33	2052.47	2020.37	12180.2	6577.73	1.85173	5.05562	10.636	14.5192
0.5	0.3	0.7	11.7453	26.218	286.13	2807.89	574.591	2520.6	7.79849e+07	8.40649e+06	9045.11	8423.67	2011.07	2261.28	12696	6764.96	1.87673	5.03691	10.7522	14.4288
0.5	0.3	0.8	12.3608	25.1706	286.903	2896.14	564.663	2613.81	8.91256e+07	9.26349e+06	9967.2	8688.43	1976.32	2491.8	13156.5	6921.61	1.90079	5.03347	10.8642	14.3846
0.5	0.3	0.9	12.9035	24.28	287.562	2971.18	556.2	2693.08	1.00266e+08	1.00898e+07	10856.3	8913.54	1946.7	2714.07	13574.3	7054.76	1.92414	5.04044	10.9727	14.372
0.5	0.3	1	13.3862	23.5128	288.129	3035.84	548.893	2761.39	111407000	1.08913e+07	11718.6	9107.51	1921.13	2929.66	13958.3	7169.46	1.94691	5.05481	11.0787	14.3819
0.5	0.4	0	3.09678	47.6244	270.75	1044.78	767.295	661.131	0	0	0	3134.34	2685.53	0	5819.87	3624.15	1.60586	8.8029	9.49237	26.0173
0.5	0.4	0.1	5.01136	42.0575	275.122	1547.2	713.505	1190.45	1.11407e+07	1.80867e+06	1946.07	4641.61	2497.27	486.518	7625.39	4521.41	1.68651	6.40547	9.86747	18.7387
0.5	0.4	0.2	6.57484	38.1487	278.197	1899.76	675.219	1562.15	2.22814e+07	3.33142e+06	3584.49	5699.27	2363.27	896.123	8958.66	5149.95	1.73956	5.73483	10.1142	16.6719
0.5	0.4	0.3	7.87776	35.2441	280.484	2161.63	646.497	1838.38	3.34221e+07	4.66981e+06	5024.56	6484.89	2262.74	1256.14	10003.8	5616.26	1.78122	5.44162	10.308	15.7454
0.5	0.4	0.4	8.98293	32.9937	282.258	2364.48	624.085	2052.44	4.45628e+07	5.88131e+06	6328.1	7093.44	2184.3	1582.02	10859.8	5977.13	1.81689	5.29115	10.4739	15.2511
0.5	0.4	0.5	9.93446	31.1938	283.679	2526.7	606.06	2223.67	55703500	7.00099e+06	7532.83	7580.1	2121.21	1883.21	11584.5	6265.52	1.84893	5.20964	10.6229	14.9658
0.5	0.4	0.6	10.764	29.7179	284.844	2659.71	591.214	2364.1	6.68442e+07	8.05158e+06	8663.23	7979.12	2069.25	2165.81	12214.2	6501.84	1.87857	5.16652	10.7608	14.7974
0.5	0.4	0.7	11.495	28.4835	285.819	2770.95	578.75	2481.58	7.79849e+07	9.04859e+06	9735.98	8312.86	2025.63	2434	12772.5	6699.41	1.90651	5.14692	10.8907	14.7006
0.5	0.4	0.8	12.1449	27.434	286.649	2865.54	568.121	2581.48	8.91256e+07	1.0003e+07	10762.9	8596.61	1988.42	2690.72	13275.8	6867.32	1.93318	5.1427	11.0148	14.6509
0.5	0.4	0.9	12.7274	26.5296	287.365	2947.05	558.936	2667.58	1.00266e+08	1.09228e+07	11752.5	8841.15	1956.28	2938.14	13735.6	7011.97	1.95887	5.14907	11.1343	14.6337
0.5	0.4	1	13.2528	25.7412	287.989	3018.11	550.911	2742.65	111407000	1.1814e+07	12711.5	9054.32	1928.19	3177.87	14160.4	7138.04	1.98379	5.16303	11.2502	14.6399
0.5	0.5	0	3.33698	47.2014	271.335	1112.8	760.059	732.766	0	0	0	3338.39	2660.21	0	5998.59	3745.71	1.60146	8.18623	9.47189	24.2089
0.5	0.5	0.1	5.01654	42.5779	275.134	1548.45	713.371	1191.76	1.11407e+07	1.82738e+06	1966.2	4645.34	2496.8	491.55	7633.69	4523.64	1.68751	6.40538	9.87215	18.7361
0.5	0.5	0.2	6.4285	39.1779	277.93	1868.63	678.622	1529.32	2.22814e+07	3.40755e+06	3666.41	5605.88	2375.18	916.603	8897.66	5094.5	1.74652	5.81806	10.1466	16.9003
0.5	0.5	0.3	7.63485	36.5634	280.082	2114.75	651.664	1788.92	3.34221e+07	4.8194e+06	5185.52	6344.26	2280.82	1296.38	9921.46	5532.83	1.7932	5.54606	10.3637	16.0266
0.5	0.5	0.4	8.68017	34.4835	281.795	2310.5	630.072	1995.46	4.45628e+07	6.11046e+06	6574.65	6931.49	2205.25	1643.66	10780.4	5881.14	1.83305	5.40246	10.5491	15.5454
0.5	0.5	0.5	9.59688	32.7847	283.196	2470.35	612.342	2164.18	55703500	7.31119e+06	7866.59	7411.04	2143.2	1966.65	11520.9	6165.38	1.86864	5.32345	10.7146	15.2621
0.5	0.5	0.6	10.409	31.3678	284.365	2603.66	597.488	2304.92	6.68442e+07	8.44214e+06	9083.46	7810.99	2091.21	2270.87	12173.1	6402.3	1.90136	5.28134	10.8668	15.0922
0.5	0.5	0.7	11.1349	30.1657	285.357	2716.77	584.838	2424.35	7.79849e+07	9.51778e+06	10240.8	8150.3	2046.93	2560.2	12757.4	6603.21	1.93201	5.26221	11.0093	14.9931
0.5	0.5	0.8	11.7884	29.1312	286.211	2814.09	573.918	2527.13	8.91256e+07	1.05486e+07	11349.9	8442.28	2008.71	2837.48	13288.5	6776.02	1.9611	5.25832	11.1447	14.9411
0.5	0.5	0.9	12.3807	28.2304	286.956	2898.85	564.382	2616.66	1.00266e+08	1.15425e+07	12419.3	8696.54	1975.34	3104.82	13776.7	6926.46	1.989	5.265	11.2744	14.922
0.5	0.5	1	12.9207	27.438	287.611	2973.41	555.974	2695.42	111407000	1.25054e+07	13455.4	8920.22	1945.91	3363.84	14230	7058.76	2.01593	5.27932	11.3997	14.9267
0.5	0.6	0	3.51831	46.9066	271.769	1163.13	754.694	785.779	0	0	0	3489.38	2641.43	0	6130.81	3835.64	1.59838	7.80221	9.45758	23.0828
0.5	0.6	0.1	5.01577	42.9401	275.133	1548.26	713.391	1191.57	1.11407e+07	1.84036e+06	1980.16	4644.78	2496.87	495.041	7636.69	4523.3	1.6883	6.40896	9.87581	18.7448
0.5	0.6	0.2	6.30081	39.9218	277.694	1841.17	681.621	1500.36	2.22814e+07	3.46219e+06	3725.2	5523.51	2385.67	931.301	8840.48	5045.58	1.75212	5.89225	10.1727	17.1049
0.5	0.6	0.3	7.41843	37.5396	279.717	2072.26	656.34	1744.09	3.34221e+07	4.92911e+06	5303.56	6216.77	2297.19	1325.89	9839.85	5457.19	1.8031	5.64184	10.4098	16.2859
0.5	0.6	0.4	8.40185	35.6057	281.36	2259.82	635.683	1941.98	4.45628e+07	6.28129e+06	6758.46	6779.46	2224.89	1689.61	10694	5791.01	1.84665	5.50674	10.6123	15.8231
0.5	0.6	0.5	9.27587	34	282.725	2415.52	618.443	2106.3	55703500	7.5455e+06	8118.7	7246.56	2164.55	2029.68	11440.8	6067.92	1.88545	5.4317	10.7928	15.5462
0.5	0.6	0.6	10.0594	32.6425	283.88	2547.14	603.803	2245.24	6.68442e+07	8.74036e+06	9404.33	7641.41	2113.31	2351.08	12105.8	6301.88	1.92098	5.39178	10.9581	15.3784
0.5	0.6	0.7	10.7669	31.4777	284.872	2660.08	591.194	2364.48	7.79849e+07	9.87929e+06	10629.8	7980.23	2069.18	2657.45	12706.9	6502.54	1.95414	5.37406	11.1123	15.2799
0.5	0.6	0.8	11.41	30.4655	285.733	2758.21	580.203	2468.11	8.91256e+07	1.09722e+07	11805.8	8274.62	2030.71	2951.44	13256.8	6676.82	1.98549	5.37123	11.2581	15.2279
0.5	0.6	0.9	11.9979	29.5766	286.491	2844.38	570.524	2559.12	1.00266e+08	1.20268e+07	12940.5	8533.15	1996.83	3235.12	13765.1	6829.81	2.01544	5.37884	11.3974	15.2088
0.5	0.6	1	12.5378	28.7889	287.162	2920.75	561.925	2639.79	111407000	1.30489e+07	14040.2	8762.25	1966.74	3510.06	14239	6965.35	2.04427	5.39401	11.5315	15.2135
0.5	0.7	0	3.65996	46.69	272.102	1201.85	750.56	826.571	0	0	0	3605.55	2626.96	0	6232.51	3904.82	1.59611	7.5402	9.44701	22.3144
0.5	0.7	0.1	5.01281	43.2075	275.127	1547.55	713.469	1190.81	1.11407e+07	1.84992e+06	1990.45	4642.64	2497.14	497.612	7637.4	4522.03	1.68893	6.4136	9.87874	18.7569
0.5	0.7	0.2	6.19186	40.4866	277.491	1817.51	684.202	1475.41	2.22814e+07	3.50348e+06	3769.63	5452.54	2394.71	942.406	8789.65	5003.43	1.75673	5.95742	10.1941	17.2851
0.5	0.7	0.3	7.23117	38.2948	279.396	2034.91	660.445	1704.69	3.34221e+07	5.01339e+06	5394.24	6104.74	2311.56	1348.56	9764.85	5390.71	1.81142	5.72823	10.4485	16.5205
0.5	0.7	0.4	8.15643	36.486	280.969	2214.27	640.719	1893.91	4.45628e+07	6.41424e+06	6901.51	6642.8	2242.52	1725.38	10610.7	5709.97	1.85827	5.60254	10.6664	16.0791
0.5	0.7	0.5	8.98722	34.9642	282.293	2365.15	624.039	2053.13	55703500	7.72979e+06	8317	7095.44	2184.14	2079.25	11358.8	5978.37	1.89999	5.53245	10.8604	15.8119
0.5	0.7	0.6	9.73875	33.6633	283.425	2494.11	609.719	2189.25	6.68442e+07	8.97698e+06	9658.93	7482.32	2134.02	2414.73	12031.1	6207.65	1.9381	5.49553	11.0377	15.6488
0.5	0.7	0.7	10.423	32.5365	284.406	2605.81	597.269	2307.17	7.79849e+07	1.01683e+07	10940.7	7817.42	2090.44	2735.18	12643	6406.15	1.97358	5.47989	11.2027	15.5528
0.5	0.7	0.8	11.0494	31.5494	285.266	2703.64	586.329	2410.48	8.91256e+07	1.13131e+07	12172.5	8110.93	2052.15	3043.12	13206.2	6579.95	2.00704	5.47866	11.3583	15.5025
0.5	0.7	0.9	11.6257	30.6765	286.027	2790.16	576.627	2501.85	1.00266e+08	1.24187e+07	13362.1	8370.49	2018.2	3340.52	13729.2	6733.58	2.03892	5.48762	11.5066	15.4846
0.5	0.7	1	12.1584	29.8981	286.705	2867.31	567.955	2583.33	111407000	1.34908e+07	14515.7	8601.94	1987.84	3628.92	14218.7	6870.54	2.06952	5.50401	11.6489	15.4905
0.5	0.8	0	3.77365	46.5244	272.367	1232.57	747.278	858.926	0	0	0	3697.7	2615.47	0	6313.17	3959.69	1.59436	7.35007	9.43889	21.7568
0.5	0.8	0.1	5.00914	43.4136	275.119	1546.66	713.565	1189.88	1.11407e+07	1.85727e+06	1998.36	4639.99	2497.48	499.59	7637.06	4520.46	1.68944	6.41834	9.88113	18.7696
0.5	0.8	0.2	6.09904	40.9313	277.316	1797.2	686.417	1453.99	2.22814e+07	3.53585e+06	3804.46	5391.59	2402.46	951.115	8745.16	4967.23	1.76057	6.01461	10.212	17.4435
0.5	0.8	0.3	7.06998	38.8981	279.116	2002.33	664.022	1670.32	3.34221e+07	5.08037e+06	5466.31	6007	2324.08	1366.58	9697.65	5332.71	1.81852	5.80586	10.4815	16.7317
0.5	0.8	0.4	7.94239	37.1976	280.622	2173.86	645.18	1851.27	4.45628e+07	6.52103e+06	7016.41	6521.58	2258.13	1754.1	10533.8	5638.08	1.86833	5.69005	10.7132	16.3136
0.5	0.8	0.5	8.73215	35.7509	281.903	2319.76	629.073	2005.22	55703500	7.87911e+06	8477.66	6959.28	2201.76	2119.41	11280.4	5897.67	1.9127	5.62553	10.9195	16.058
0.5	0.8	0.6	9.45174	34.5027	283.009	2445.63	615.118	2138.07	6.68442e+07	9.1701e+06	9866.72	7336.88	2152.91	2466.68	11956.5	6121.49	1.9532	5.59219	11.1079	15.9015
0.5	0.8	0.7	10.1111	33.4129	283.975	2555.51	602.89	2254.07	7.79849e+07	1.04056e+07	11196.1	7666.54	2110.11	2799.02	12575.7	6316.8	1.99083	5.5791	11.2829	15.8096
0.5	0.8	0.8	10.7184	32.4517	284.827	2652.42	592.071	2356.39	8.91256e+07	1.15945e+07	12475.3	7957.27	2072.25	3118.83	13148.3	6488.99	2.02626	5.57988	11.4477	15.7623
0.5	0.8	0.9	11.2801	31.5965	285.586	2738.63	582.419	2447.42	1.00266e+08	1.27438e+07	13711.9	8215.9	2038.47	3427.98	13682.3	6642.11	2.05994	5.59051	11.6044	15.7467
0.5	0.8	1	11.8018	30.83	286.266	2815.91	573.746	2529.04	111407000	1.3859e+07	14911.8	8447.74	2008.11	3727.96	14183.8	6779.32	2.09222	5.60838	11.7545	15.7545
0.5	0.9	0	3.86691	46.394	272.582	1257.52	744.608	885.217	0	0	0	3772.56	2606.13	0	6378.69	4004.26	1.59298	7.2058	9.43245	21.3337
0.5	0.9	0.1	5.00537	43.5777	275.112	1545.76	713.663	1188.92	1.11407e+07	1.86311e+06	2004.65	4637.27	2497.82	501.162	7636.25	4518.84	1.68987	6.42282	9.88312	18.7818
0.5	0.9	0.2	6.01955	41.2911	277.166	1779.67	688.327	1435.51	2.22814e+07	3.56197e+06	3832.56	5339.02	2409.14	958.139	8706.3	4936	1.76384	6.06495	10.2272	17.583
0.5	0.9	0.3	6.93081	39.3922	278.871	1973.87	667.143	1640.3	3.34221e+07	5.13499e+06	5525.08	5921.62	2335	1381.27	9637.89	5282.03	1.82466	5.87568	10.51	16.922
0.5	0.9	0.4	7.75578	37.786	280.315	2138.1	649.124	1813.54	4.45628e+07	6.60888e+06	7110.94	6414.3	2271.93	1777.73	10464	5574.45	1.87713	5.76992	10.7541	16.528
0.5	0.9	0.5	8.50759	36.4067	281.554	2279.11	633.577	1962.32	55703500	8.00287e+06	8610.82	6837.32	2217.52	2152.71	11207.5	5825.36	1.92392	5.71138	10.9717	16.2854
0.5	0.9	0.6	9.19669	35.2071	282.633	2401.72	620.001	2091.72	6.68442e+07	9.33119e+06	10040	7205.16	2170	2510.01	11885.2	6043.44	1.96662	5.68201	11.1703	16.1368
0.5	0.9	0.7	9.83153	34.1526	283.581	2509.5	608.025	2205.48	7.79849e+07	1.06047e+07	11410.3	7528.49	2128.09	2852.56	12509.1	6235.04	2.00626	5.67183	11.3547	16.0502
0.5	0.9	0.8	10.419	33.217	284.422	2605.11	597.367	2306.42	8.91256e+07	1.18317e+07	12730.5	7815.32	2090.78	3182.62	13088.7	6404.95	2.04353	5.6749	11.5281	16.0067
0.5	0.9	0.9	10.9649	32.3803	285.175	2690.61	587.809	2396.7	1.00266e+08	1.30189e+07	14007.9	8071.82	2057.33	3501.97	13631.1	6556.83	2.07892	5.68745	11.6926	15.9942
0.5	0.9	1	11.4739	31.6269	285.853	2767.6	579.181	2478.01	111407000	1.41717e+07	15248.2	8302.8	2027.13	3812.06	14142	6693.56	2.11278	5.707	11.8501	16.0047
0.5	1	0	3.9448	46.2888	272.76	1278.2	742.394	907.004	0	0	0	3834.6	2598.38	0	6432.98	4041.19	1.59185	7.09257	9.42723	21.0017
0.5	1	0.1	5.00176	43.7115	275.104	1544.89	713.757	1188.01	1.11407e+07	1.86788e+06	2009.77	4634.66	2498.15	502.443	7635.26	4517.29	1.69023	6.42693	9.88479	18.793
0.5	1	0.2	5.95098	41.5886	277.035	1764.47	689.983	1419.47	2.22814e+07	3.5835e+06	3855.73	5293.4	2414.94	963.932	8672.27	4908.9	1.76664	6.10949	10.2402	17.7066
0.5	1	0.3	6.80994	39.805	278.657	1948.91	669.879	1613.97	3.34221e+07	5.18045e+06	5573.99	5846.72	2344.58	1393.5	9584.79	5237.57	1.83001	5.93866	10.5349	17.0937
0.5	1	0.4	7.59246	38.2816	280.042	2106.39	652.617	1780.08	4.45628e+07	6.68257e+06	7190.22	6319.16	2284.16	1797.55	10400.9	5518.01	1.8849	5.84293	10.7902	16.7241
0.5	1	0.5	8.30957	36.9628	281.242	2242.7	637.605	1923.9	55703500	8.10733e+06	8723.21	6728.1	2231.62	2180.8	11140.5	5760.61	1.93391	5.7906	11.0182	16.4956
0.5	1	0.6	8.97015	35.808	282.292	2362.05	624.407	2049.85	6.68442e+07	9.46788e+06	10187.1	7086.15	2185.43	2546.78	11818.4	5972.92	1.97866	5.76548	11.2263	16.3558
0.5	1	0.7	9.58147	34.7867	283.221	2467.58	612.696	2161.23	7.79849e+07	1.07744e+07	11592.8	7402.75	2144.44	2898.21	12445.4	6160.56	2.02017	5.75847	11.4194	16.2754
0.5	1	0.8	10.1495	33.876	284.05	2561.69	602.22	2260.58	8.91256e+07	1.20347e+07	12948.9	7685.06	2107.77	3237.23	13030.1	6327.81	2.05917	5.76404	11.6008	16.2365
0.5	1	0.9	10.6793	33.0578	284.795	2646.22	592.783	2349.83	1.00266e+08	1.32553e+07	14262.2	7938.67	2074.74	3565.55	13579	6478.01	2.09616	5.7787	11.7728	16.2277
0.5	1	1	11.175	32.3179	285.468	2722.66	584.23	2430.54	111407000	1.44412e+07	15538.2	8167.97	2044.8	3884.56	14097.3	6613.77	2.13151	5.80008	11.9373	16.2413
0.5	2	0	4.3375	45.8139	273.641	1380.26	731.446	1014.54	0	0	0	4140.79	2560.06	0	6700.85	4223.42	1.58659	6.60482	9.40276	19.5713
0.5	2	0.1	4.97925	44.3523	275.058	1539.46	714.345	1182.29	1.11407e+07	1.89061e+06	2034.24	4618.37	2500.21	508.559	7627.14	4507.6	1.69206	6.45118	9.8933	18.8597
0.5	2	0.2	5.57896	43.0576	276.313	1680.44	699.12	1330.88	2.22814e+07	3.68912e+06	3969.37	5041.33	2446.92	992.342	8480.59	4759.13	1.78196	6.37215	10.3115	18.4365
0.5	2	0.3	6.14125	41.9012	277.433	1806.35	685.461	1463.62	3.34221e+07	5.40911e+06	5820.02	5419.05	2399.11	1455.01	9273.17	4983.62	1.86073	6.33578	10.6778	18.179
0.5	2	0.4	6.67008	40.8607	278.44	1919.61	673.123	1583.05	4.45628e+07	7.06143e+06	7597.87	5758.84	2355.93	1899.47	10014.2	5185.48	1.93121	6.3259	11.0056	18.0251
0.5	2	0.5	7.16881	39.9185	279.351	2022.17	661.912	1691.21	55703500	8.65488e+06	9312.37	6066.5	2316.69	2328.09	10711.3	5368.15	1.99534	6.3335	11.3039	17.9401
0.5	2	0.6	7.64035	39.0604	280.181	2115.55	651.67	1789.71	6.68442e+07	1.01967e+07	10971.3	6346.64	2280.84	2742.82	11370.3	5534.43	2.05447	6.35315	11.5789	17.9031
0.5	2	0.7	8.08721	38.275	280.94	2201.01	642.268	1879.88	7.79849e+07	1.16928e+07	12581	6603.03	2247.94	3145.26	11996.2	5686.56	2.10958	6.38139	11.8352	17.9006
0.5	2	0.8	8.5116	37.5529	281.638	2279.59	633.601	1962.79	8.91256e+07	1.31482e+07	14147.1	6838.77	2217.6	3536.77	12593.1	5826.38	2.1614	6.41594	12.0763	17.9237
0.5	2	0.9	8.91542	36.8861	282.282	2352.13	625.579	2039.34	1.00266e+08	1.45673e+07	15673.9	7056.4	2189.53	3918.48	13164.4	5955.43	2.21049	6.45522	12.3046	17.9664
0.5	2	1	9.30035	36.2681	282.878	2419.36	618.13	2110.29	111407000	1.59535e+07	17165.5	7258.07	2163.45	4291.37	13712.9	6074.97	2.25728	6.4981	12.5222	18.0241
0.5	3	0	4.48727	45.6612	273.969	1418.25	727.362	1054.57	0	0	0	4254.75	2545.77	0	6800.52	4291.23	1.58475	6.44862	9.39419	19.1133
0.5	3	0.1	4.97028	44.5867	275.04	1537.29	714.579	1180	1.11407e+07	1.8989e+06	2043.15	4611.87	2501.03	510.789	7623.69	4503.74	1.69275	6.46075	9.89649	18.8861
0.5	3	0.2	5.42835	43.6083	276.015	1645.68	702.893	1294.23	2.22814e+07	3.72841e+06	4011.64	4937.04	2460.12	1002.91	8400.08	4697.15	1.78834	6.49038	10.3411	18.7654
0.5	3	0.3	5.8637	42.7128	276.906	1744.88	692.158	1398.8	3.34221e+07	5.49666e+06	5914.22	5234.64	2422.55	1478.55	9135.75	4874.08	1.87435	6.53113	10.7412	18.7137
0.5	3	0.4	6.27825	41.8894	277.724	1836.08	682.256	1494.95	4.45628e+07	7.21045e+06	7758.21	5508.25	2387.89	1939.55	9835.69	5036.68	1.95281	6.57926	11.1061	18.7089
0.5	3	0.5	6.6737	41.1292	278.48	1920.28	673.086	1583.74	55703500	8.87556e+06	9549.8	5760.84	2355.8	2387.45	10504.1	5186.73	2.02518	6.63247	11.4427	18.7374
0.5	3	0.6	7.05158	40.4247	279.179	1998.3	664.565	1666.02	6.68442e+07	1.04969e+07	11294.3	5994.91	2325.98	2823.57	11144.5	5325.74	2.09257	6.68926	11.7561	18.7903
0.5	3	0.7	7.41322	39.7695	279.829	2070.86	656.621	1742.54	7.79849e+07	1.20786e+07	12996.2	6212.57	2298.17	3249.05	11759.8	5454.95	2.1558	6.74863	12.0502	18.8613
0.5	3	0.8	7.75981	39.1584	280.435	2138.53	649.194	1813.93	8.91256e+07	1.36244e+07	14659.5	6415.58	2272.18	3664.86	12352.6	5575.44	2.21554	6.80987	12.3281	18.9463
0.5	3	0.9	8.09244	38.5867	281.001	2201.83	642.231	1880.71	1.00266e+08	1.51375e+07	16287.5	6605.48	2247.81	4071.86	12925.2	5688.12	2.27231	6.87248	12.5921	19.0421
0.5	3	1	8.41206	38.0505	281.532	2261.2	635.688	1943.35	111407000	1.66206e+07	17883.2	6783.59	2224.91	4470.8	13479.3	5793.77	2.32652	6.9361	12.8443	19.1465
0.5	4	0	4.5669	45.5882	274.141	1438.24	725.21	1075.64	0	0	0	4314.73	2538.24	0	6852.96	4326.91	1.5838	6.37107	9.38978	18.8859
0.5	4	0.1	4.96605	44.7103	275.032	1536.27	714.69	1178.92	1.11407e+07	1.90327e+06	2047.85	4608.81	2501.41	511.963	7622.18	4501.92	1.6931	6.46538	9.89813	18.8988
0.5	4	0.2	5.34753	43.8992	275.853	1626.84	704.936	1274.38	2.22814e+07	3.74909e+06	4033.9	4880.53	2467.28	1008.48	8356.28	4663.56	1.79183	6.55716	10.3573	18.9512
0.5	4	0.3	5.71269	43.147	276.614	1710.84	695.861	1362.91	3.34221e+07	5.54326e+06	5964.37	5132.52	2435.51	1491.09	9059.13	4813.4	1.88206	6.6469	10.777	19.0307
0.5	4	0.4	6.06272	42.447	277.321	1789	687.393	1445.3	4.45628e+07	7.29073e+06	7844.59	5366.99	2405.88	1961.15	9734.02	4952.78	1.96536	6.73494	11.1645	19.1293
0.5	4	0.5	6.39871	41.7938	277.981	1861.95	679.468	1522.21	55703500	8.99581e+06	9679.19	5585.84	2378.14	2419.8	10383.8	5082.83	2.04291	6.8215	11.5252	19.2419
0.5	4	0.6	6.72164	41.1823	278.598	1930.22	672.032	1594.21	6.68442e+07	1.06622e+07	11472.2	5790.67	2352.11	2868.05	11010.8	5204.51	2.11563	6.90677	11.8634	19.3649
0.5	4	0.7	7.03237	40.6084	279.176	1994.3	665.037	1661.78	7.79849e+07	1.22932e+07	13227.1	5982.89	2327.63	3306.78	11617.3	5318.67	2.18425	6.99088	12.1826	19.4957
0.5	4	0.8	7.33171	40.0686	279.72	2054.57	658.443	1725.35	8.91256e+07	1.38918e+07	14947.1	6163.71	2304.55	3736.77	12205	5426.03	2.24935	7.07395	12.4853	19.6325
0.5	4	0.9	7.62036	39.5597	280.232	2111.39	652.215	1785.29	1.00266e+08	1.54603e+07	16634.8	6334.18	2282.75	4158.7	12775.6	5527.21	2.31141	7.15607	12.774	19.774
0.5	4	1	7.89899	39.0789	280.715	2165.07	646.319	1841.91	111407000	1.70012e+07	18292.8	6495.22	2262.12	4573.19	13330.5	5622.79	2.37081	7.23732	13.0503	19.9192
0.5	5	0	4.61655	45.546	274.248	1450.64	723.876	1088.7	0	0	0	4351.91	2533.57	0	6885.47	4349.02	1.58322	6.32451	9.38708	18.7493
0.5	5	0.1	4.96382	44.7871	275.027	1535.73	714.749	1178.35	1.11407e+07	1.90597e+06	2050.76	4607.18	2501.62	512.691	7621.5	4500.95	1.69331	6.46792	9.8991	18.9058
0.5	5	0.2	5.29728	44.0795	275.752	1615.07	706.212	1261.96	2.22814e+07	3.76189e+06	4047.67	4845.2	2471.74	1011.92	8328.86	4642.56	1.79402	6.59994	10.3676	19.0703
0.5	5	0.3	5.6179	43.418	276.429	1689.25	698.207	1340.15	3.34221e+07	5.57227e+06	5995.58	5067.76	2443.73	1498.89	9010.38	4774.92	1.88702	6.72341	10.8001	19.2402
0.5	5	0.4	5.92651	42.7977	277.063	1758.81	690.683	1413.47	4.45628e+07	7.34104e+06	7898.72	5276.43	2417.39	1974.68	9668.5	4898.99	1.97357	6.84026	11.2027	19.4138
0.5	5	0.5	6.2239	42.2148	277.658	1824.19	683.593	1482.39	55703500	9.07167e+06	9760.81	5472.56	2392.57	2440.2	10305.3	5015.56	2.05467	6.95183	11.5799	19.5898
0.5	5	0.6	6.51077	41.6656	278.219	1885.78	676.898	1547.33	6.68442e+07	1.07672e+07	11585.1	5657.33	2369.14	2896.29	10922.8	5125.35	2.13113	7.05911	11.9355	19.7674
0.5	5	0.7	6.78777	41.1472	278.747	1943.92	670.565	1608.64	7.79849e+07	1.24303e+07	13374.6	5831.76	2346.98	3343.66	11522.4	5228.97	2.20357	7.16283	12.2724	19.9461
0.5	5	0.8	7.05548	40.6568	279.246	1998.92	664.562	1666.64	8.91256e+07	1.40635e+07	15131.9	5996.76	2325.97	3782.97	12105.7	5326.96	2.27253	7.26354	12.5932	20.1254
0.5	5	0.9	7.31444	40.192	279.719	2051.04	658.862	1721.61	1.00266e+08	1.56689e+07	16859.2	6153.12	2306.02	4214.79	12673.9	5419.8	2.33845	7.36168	12.8998	20.3049
0.5	5	1	7.56515	39.7509	280.168	2100.52	653.442	1773.8	111407000	1.72483e+07	18558.6	6301.56	2287.05	4639.66	13228.3	5507.92	2.40168	7.45759	13.1939	20.4845
0.5	6	0	4.65057	45.5187	274.321	1459.1	722.965	1097.61	0	0	0	4377.29	2530.38	0	6907.67	4364.12	1.58283	6.29334	9.38526	18.6579
0.5	6	0.1	4.96255	44.8395	275.025	1535.42	714.782	1178.03	1.11407e+07	1.90782e+06	2052.75	4606.27	2501.74	513.188	7621.19	4500.41	1.69344	6.46943	9.89974	18.9099
0.5	6	0.2	5.26309	44.2024	275.683	1607.02	707.084	1253.48	2.22814e+07	3.77061e+06	4057.05	4821.07	2474.79	1014.26	8310.13	4628.22	1.79554	6.62963	10.3746	19.153
0.5	6	0.3	5.55291	43.6034	276.302	1674.36	699.826	1324.44	3.34221e+07	5.59208e+06	6016.9	5023.07	2449.39	1504.22	8976.69	4748.37	1.89048	6.7777	10.8162	19.389
0.5	6	0.4	5.83267	43.0388	276.884	1737.82	692.969	1391.33	4.45628e+07	7.37555e+06	7935.85	5213.46	2425.39	1983.96	9622.81	4861.57	1.97936	6.91624	11.2296	19.6191
0.5	6	0.5	6.10298	42.5057	277.433	1797.76	686.477	1454.52	55703500	9.12394e+06	9817.06	5393.27	2402.67	2454.26	10250.2	4968.47	2.06305	7.04715	11.6188	19.8443
0.5	6	0.6	6.36438	42.0012	277.952	1854.48	680.321	1514.32	6.68442e+07	1.08399e+07	11663.3	5563.43	2381.12	2915.83	10860.4	5069.6	2.14226	7.17181	11.9872	20.0653
0.5	6	0.7	6.6174	41.5229	278.443	1908.25	674.473	1571.01	7.79849e+07	1.25256e+07	13477.1	5724.75	2360.66	3369.29	11454.7	5165.45	2.21756	7.29127	12.3375	20.2826
0.5	6	0.8	6.86248	41.0687	278.91	1959.32	668.909	1624.86	8.91256e+07	1.41833e+07	15260.8	5877.96	2341.18	3815.2	12034.3	5256.46	2.28944	7.40636	12.6718	20.4967
0.5	6	0.9	7.10007	40.6367	279.353	2007.89	663.607	1676.09	1.00266e+08	1.58149e+07	17016.3	6023.68	2322.62	4254.07	12600.4	5343	2.3583	7.51772	12.9921	20.7079
0.5	6	1	7.33056	40.2252	279.775	2054.17	658.547	1724.89	111407000	1.7422e+07	18745.4	6162.5	2304.92	4686.36	13153.8	5425.43	2.42447	7.62585	13.2998	20.9165
0.5	7	0	4.67539	45.4996	274.375	1465.26	722.301	1104.1	0	0	0	4395.77	2528.05	0	6923.82	4375.11	1.58255	6.27098	9.38394	18.5923
0.5	7	0.1	4.96181	44.8775	275.023	1535.24	714.801	1177.84	1.11407e+07	1.90916e+06	2054.2	4605.73	2501.8	513.549	7621.08	4500.09	1.69354	6.47037	9.90019	18.9124
0.5	7	0.2	5.23835	44.2915	275.633	1601.19	707.716	1247.33	2.22814e+07	3.77692e+06	4063.84	4803.57	2477.01	1015.96	8296.54	4617.81	1.79664	6.65142	10.3797	19.2136
0.5	7	0.3	5.50561	43.7382	276.208	1663.46	701.009	1312.96	3.34221e+07	5.60648e+06	6032.38	4990.38	2453.53	1508.1	8952.01	4728.94	1.89303	6.81821	10.828	19.4999
0.5	7	0.4	5.76411	43.2148	276.752	1722.38	694.649	1375.05	4.45628e+07	7.4007e+06	7962.91	5167.13	2431.27	1990.73	9589.13	4834.05	1.98366	6.97365	11.2496	19.7742
0.5	7	0.5	6.01436	42.7188	277.266	1778.22	688.608	1433.92	55703500	9.16216e+06	9858.18	5334.66	2410.13	2464.54	10209.3	4933.65	2.06932	7.1199	11.648	20.0386
0.5	7	0.6	6.25682	42.2478	277.754	1831.24	682.86	1489.81	6.68442e+07	1.08931e+07	11720.7	5493.73	2390.01	2930.16	10813.9	5028.2	2.15065	7.25857	12.0263	20.2947
0.5	7	0.7	6.4919	41.8	278.217	1881.67	677.383	1542.98	7.79849e+07	1.25957e+07	13552.6	5645	2370.84	3388.14	11404	5118.1	2.22817	7.3909	12.3868	20.5437
0.5	7	0.8	6.72	41.3735	278.658	1929.7	672.157	1593.62	8.91256e+07	1.42717e+07	15355.9	5789.09	2352.55	3838.98	11980.6	5203.71	2.30232	7.51787	12.7317	20.7867
0.5	7	0.9	6.94146	40.9667	279.078	1975.51	667.164	1641.93	1.00266e+08	1.59229e+07	17132.5	5926.52	2335.08	4283.13	12544.7	5285.34	2.37349	7.64025	13.0628	21.0244
0.5	7	1	7.15664	40.5781	279.479	2019.26	662.388	1688.07	111407000	1.75508e+07	18884	6057.79	2318.36	4721.01	13097.2	5363.3	2.44199	7.75866	13.3814	21.2575
0.5	8	0	4.69434	45.4854	274.415	1469.95	721.796	1109.05	0	0	0	4409.84	2526.28	0	6936.12	4383.48	1.58233	6.25412	9.38294	18.5429
0.5	8	0.1	4.96138	44.9063	275.022	1535.14	714.813	1177.73	1.11407e+07	1.91018e+06	2055.29	4605.41	2501.84	513.822	7621.08	4499.9	1.69361	6.47098	9.90051	18.914
0.5	8	0.2	5.21964	44.359	275.595	1596.77	708.195	1242.67	2.22814e+07	3.7817e+06	4068.98	4790.31	2478.68	1017.25	8286.24	4609.93	1.79748	6.66808	10.3836	19.26
0.5	8	0.3	5.46964	43.8407	276.137	1655.15	701.911	1304.19	3.34221e+07	5.6174e+06	6044.14	4965.45	2456.69	1511.03	8933.17	4714.12	1.89498	6.84958	10.8371	19.5859
0.5	8	0.4	5.71182	43.3489	276.651	1710.54	695.936	1362.57	4.45628e+07	7.41985e+06	7983.51	5131.63	2435.78	1995.88	9563.28	4812.96	1.98699	7.01854	11.2651	19.8955
0.5	8	0.5	5.94662	42.8816	277.138	1763.19	690.246	1418.07	55703500	9.19132e+06	9889.56	5289.57	2415.86	2472.39	10177.8	4906.87	2.0742	7.17725	11.6707	20.1918
0.5	8	0.6	6.17443	42.4368	277.601	1813.31	684.818	1470.9	6.68442e+07	1.09339e+07	11764.5	5439.92	2396.86	2941.13	10777.9	4996.25	2.1572	7.32744	12.0567	20.4768
0.5	8	0.7	6.39559	42.0129	278.042	1861.09	679.635	1521.27	7.79849e+07	1.26494e+07	13610.4	5583.26	2378.72	3402.59	11364.6	5081.44	2.23649	7.47046	12.4255	20.7523
0.5	8	0.8	6.61046	41.6082	278.463	1906.7	674.678	1569.36	8.91256e+07	1.43397e+07	15429	5720.09	2361.37	3857.25	11938.7	5162.75	2.31247	7.60738	12.7789	21.0196
0.5	8	0.9	6.81934	41.2213	278.864	1950.3	669.931	1615.33	1.00266e+08	1.60061e+07	17222	5850.89	2344.76	4305.5	12501.1	5240.45	2.38551	7.73907	13.1186	21.2798
0.5	8	1	7.02252	40.8512	279.248	1992.02	665.382	1659.33	111407000	1.76501e+07	18990.9	5976.07	2328.84	4747.74	13052.6	5314.81	2.4559	7.86621	13.4461	21.5337
0.5	9	0	4.70929	45.4745	274.447	1473.64	721.397	1112.94	0	0	0	4420.93	2524.89	0	6945.82	4390.08	1.58216	6.24094	9.38215	18.5042
0.5	9	0.1	4.96112	44.9289	275.022	1535.08	714.819	1177.67	1.11407e+07	1.91098e+06	2056.15	4605.23	2501.87	514.036	7621.13	4499.79	1.69366	6.47138	9.90076	18.9151
0.5	9	0.2	5.20501	44.4119	275.566	1593.31	708.57	1239.02	2.22814e+07	3.78544e+06	4073.01	4779.92	2479.99	1018.25	8278.17	4603.75	1.79813	6.68121	10.3867	19.2965
0.5	9	0.3	5.44138	43.9212	276.081	1648.6	702.622	1297.29	3.34221e+07	5.62598e+06	6053.37	4945.8	2459.18	1513.34	8918.32	4702.44	1.89653	6.87459	10.8443	19.6544
0.5	9	0.4	5.67064	43.4545	276.571	1701.18	696.954	1352.71	4.45628e+07	7.43491e+06	7999.71	5103.55	2439.34	1999.93	9542.82	4796.28	1.98963	7.05461	11.2774	19.993
0.5	9	0.5	5.89316	43.0101	277.036	1751.27	691.545	1405.5	55703500	9.21431e+06	9914.29	5253.81	2420.41	2478.57	10152.8	4885.63	2.07809	7.22363	11.6888	20.3156
0.5	9	0.6	6.10929	42.5863	277.48	1799.05	686.375	1455.86	6.68442e+07	1.09661e+07	11799.1	5397.14	2402.31	2949.79	10749.2	4970.84	2.16246	7.38344	12.0812	20.6249
0.5	9	0.7	6.31935	42.1815	277.903	1844.68	681.429	1503.96	7.79849e+07	1.2692e+07	13656.1	5534.04	2385	3414.03	11333.1	5052.21	2.24319	7.53546	12.4567	20.9227
0.5	9	0.8	6.52362	41.7945	278.307	1888.32	676.69	1549.97	8.91256e+07	1.43935e+07	15486.9	5664.96	2368.42	3871.73	11905.1	5130.02	2.32067	7.68084	12.8171	21.2106
0.5	9	0.9	6.72239	41.4239	278.693	1930.11	672.146	1594.03	1.00266e+08	1.60721e+07	17293.1	5790.32	2352.51	4323.27	12466.1	5204.51	2.39525	7.82047	13.164	21.4901
0.5	9	1	6.91592	41.0687	279.063	1970.17	667.783	1636.27	111407000	1.77292e+07	19076	5910.5	2337.24	4768.99	13016.7	5275.9	2.46721	7.9551	13.4986	21.7621
0.5	10	0	4.72141	45.4658	274.473	1476.64	721.075	1116.1	0	0	0	4429.91	2523.76	0	6953.67	4395.42	1.58203	6.23034	9.38151	18.4732
0.5	10	0.1	4.96099	44.9471	275.022	1535.04	714.823	1177.63	1.11407e+07	1.91162e+06	2056.83	4605.13	2501.88	514.209	7621.22	4499.73	1.6937	6.47165	9.90095	18.9158
0.5	10	0.2	5.19325	44.4545	275.542	1590.52	708.871	1236.09	2.22814e+07	3.78846e+06	4076.25	4771.57	2481.05	1019.06	8271.68	4598.79	1.79867	6.69182	10.3891	19.3261
0.5	10	0.3	5.41859	43.9861	276.036	1643.31	703.197	1291.71	3.34221e+07	5.63289e+06	6060.81	4929.92	2461.19	1515.2	8906.31	4693.01	1.89778	6.89499	10.8502	19.7103
0.5	10	0.4	5.63736	43.5398	276.506	1693.6	697.779	1344.71	4.45628e+07	7.44706e+06	8012.79	5080.79	2442.23	2003.2	9526.22	4782.75	1.99178	7.08422	11.2874	20.073
0.5	10	0.5	5.8499	43.114	276.952	1741.59	692.598	1395.29	55703500	9.23289e+06	9934.28	5224.76	2424.09	2483.57	10132.4	4868.37	2.08128	7.26188	11.7036	20.4178
0.5	10	0.6	6.05651	42.7074	277.381	1787.43	687.642	1443.61	6.68442e+07	1.09922e+07	11827.2	5362.29	2406.75	2956.8	10725.8	4950.15	2.16677	7.42987	12.1013	20.7477
0.5	10	0.7	6.25748	42.3184	277.789	1831.29	682.892	1489.84	7.79849e+07	1.27264e+07	13693.2	5493.87	2390.12	3423.31	11307.3	5028.36	2.2487	7.58959	12.4823	21.0645
0.5	10	0.8	6.45307	41.946	278.179	1873.3	678.334	1534.13	8.91256e+07	1.44372e+07	15534	5619.89	2374.17	3883.49	11877.6	5103.26	2.32744	7.74221	12.8486	21.3703
0.5	10	0.9	6.64355	41.5888	278.553	1913.58	673.958	1576.6	1.00266e+08	1.61258e+07	17350.9	5740.73	2358.85	4337.71	12437.3	5175.07	2.40331	7.8887	13.2014	21.6664
0.5	10	1	6.82914	41.2461	278.912	1952.24	669.751	1617.36	111407000	1.77935e+07	19145.2	5856.71	2344.13	4786.31	12987.1	5243.98	2.47658	8.02983	13.5422	21.954
1	0.1	0	2.99495	98.6935	270.498	1015.47	770.408	630.266	0	0	0	3046.41	2696.43	0	5742.84	3571.76	1.60785	9.11177	9.50162	26.9231
1	0.1	0.1	9.82531	71.8458	283.475	2508.79	608.012	2204.78	1.11407e+07	2.77107e+06	2981.58	7526.36	2128.04	745.395	10399.8	6233.6	1.66835	4.71693	9.783	13.8298
1	0.1	0.2	15.1821	58.3015	290.067	3260.84	523.329	2999.17	2.22814e+07	4.71861e+06	5077.06	9782.51	1831.65	1269.27	12883.4	7568.33	1.70228	4.29566	9.94084	12.5427
1	0.1	0.3	19.3588	50.3086	293.974	3704.3	472.518	3468.04	3.34221e+07	6.29018e+06	6768.02	11112.9	1653.81	1692.01	14458.7	8353.64	1.73083	4.16913	10.0736	12.1324
1	0.1	0.4	22.6923	45.0426	296.556	3996.37	438.706	3777.01	4.45628e+07	7.65992e+06	8241.82	11989.1	1535.47	2060.45	15585	8870.15	1.75702	4.12628	10.1954	11.9718
1	0.1	0.5	25.4184	41.3028	298.393	4203.75	414.532	3996.48	55703500	8.90703e+06	9583.67	12611.3	1450.86	2395.92	16458	9236.56	1.78183	4.11813	10.3109	11.9151
1	0.1	0.6	27.6946	38.5021	299.772	4359.05	396.339	4160.89	6.68442e+07	1.00729e+07	10838.1	13077.2	1387.19	2709.52	17173.9	9510.79	1.80573	4.12746	10.422	11.9111
1	0.1	0.7	29.6284	36.3207	300.846	4480.02	382.117	4288.96	7.79849e+07	1.11813e+07	12030.7	13440	1337.41	3007.69	17785.1	9724.27	1.82894	4.14673	10.53	11.9372
1	0.1	0.8	31.2949	34.57	301.71	4577.1	370.669	4391.77	8.91256e+07	1.22474e+07	13177.8	13731.3	1297.34	3294.44	18323.1	9895.54	1.85165	4.17214	10.6356	11.9821
1	0.1	0.9	32.7486	33.1314	302.42	4656.89	361.238	4476.27	1.00266e+08	1.32809e+07	14289.8	13970.7	1264.33	3572.45	18807.4	10036.3	1.87395	4.20159	10.7393	12.0393
1	0.1	1	34.0296	31.9265	303.016	4723.72	353.323	4547.06	111407000	1.42887e+07	15374.2	14171.2	1236.63	3843.54	19251.3	10154.1	1.89592	4.2338	10.8415	12.1051
1	0.2	0	4.70059	95.3366	274.428	1471.49	721.628	1110.68	0	0	0	4414.48	2525.7	0	6940.18	4386.24	1.58226	6.24859	9.38261	18.5267
1	0.2	0.1	10.4539	80.0558	284.37	2611.01	596.614	2312.71	1.11407e+07	3.00239e+06	3230.47	7833.04	2088.15	807.618	10728.8	6415.25	1.67239	4.63907	9.80181	13.5947
1	0.2	0.2	15.6259	70.6299	290.534	3312.85	517.41	3054.15	2.22814e+07	5.47138e+06	5887.03	9938.55	1810.93	1471.76	13221.2	7660.52	1.72589	4.32895	10.0507	12.6047
1	0.2	0.3	20.2501	64.2556	294.718	3787.04	462.976	3555.55	3.34221e+07	7.63561e+06	8215.66	11361.1	1620.42	2053.92	15035.5	8500.03	1.76887	4.22873	10.2506	12.2527
1	0.2	0.4	24.4134	59.6404	297.757	4130.16	423.135	3918.59	4.45628e+07	9.60722e+06	10337	12390.5	1480.97	2584.26	16455.7	9106.59	1.80701	4.19939	10.428	12.117
1	0.2	0.5	28.1957	56.1271	300.075	4391.25	392.567	4194.97	55703500	1.1447e+07	12316.6	13173.7	1373.99	3079.14	17626.9	9567.63	1.84234	4.20191	10.5923	12.0791
1	0.2	0.6	31.6611	53.3501	301.91	4597.55	368.263	4413.42	6.68442e+07	1.31908e+07	14192.9	13792.6	1288.92	3548.23	18629.8	9931.62	1.87581	4.22117	10.7479	12.0932
1	0.2	0.7	34.8599	51.0908	303.406	4765.35	348.395	4591.16	7.79849e+07	1.48618e+07	15990.8	14296.1	1219.38	3997.7	19513.1	10227.5	1.90791	4.25016	10.8973	12.1376
1	0.2	0.8	37.8317	49.2101	304.653	4905.01	331.794	4739.11	8.91256e+07	1.64752e+07	17726.8	14715	1161.28	4431.7	20308	10473.6	1.93897	4.28519	11.0417	12.2013
1	0.2	0.9	40.6076	47.6154	305.711	5023.4	317.673	4864.56	1.00266e+08	1.80421e+07	19412.7	15070.2	1111.86	4853.18	21035.2	10682.1	1.9692	4.32418	11.1823	12.2777
1	0.2	1	43.2129	46.2427	306.622	5125.3	305.484	4972.56	111407000	1.95704e+07	21057.1	15375.9	1069.2	5264.27	21709.4	10861.6	1.99873	4.36583	11.3197	12.3628
1	0.3	0	5.76844	93.975	276.609	1723.77	694.328	1376.6	0	0	0	5171.3	2430.15	0	7601.45	4836.19	1.57178	5.52189	9.33388	16.3956
1	0.3	0.1	10.5418	83.2723	284.493	2624.96	595.057	2327.43	1.11407e+07	3.08957e+06	3324.27	7874.87	2082.7	831.068	10788.6	6440.03	1.67525	4.63543	9.8151	13.5793
1	0.3	0.2	14.9628	76.0227	289.853	3234.57	526.332	2971.4	2.22814e+07	5.78075e+06	6219.9	9703.7	1842.16	1554.97	13100.8	7521.8	1.74172	4.40898	10.1243	12.8143
1	0.3	0.3	19.0521	70.7815	293.739	3674.87	475.926	3436.91	3.34221e+07	8.22035e+06	8844.83	11024.6	1665.74	2211.21	14901.6	8301.6	1.79502	4.33575	10.3722	12.5266
1	0.3	0.4	22.8522	66.7996	296.698	4009.15	437.238	3790.53	4.45628e+07	1.0489e+07	11285.8	12027.4	1530.33	2821.46	16379.2	8892.77	1.84186	4.32109	10.59	12.4224
1	0.3	0.5	26.4042	63.6579	299.037	4272.74	406.478	4069.5	55703500	1.26345e+07	13594.3	12818.2	1422.67	3398.57	17639.5	9358.43	1.88487	4.33455	10.7901	12.4067
1	0.3	0.6	29.7432	61.1054	300.94	4486.79	381.336	4296.12	6.68442e+07	1.4687e+07	15802.7	13460.4	1334.68	3950.69	18745.7	9736.26	1.92535	4.36341	10.9784	12.4401
1	0.3	0.7	32.8978	58.9828	302.525	4664.72	360.329	4484.55	7.79849e+07	1.66669e+07	17933	13994.1	1261.15	4483.25	19738.5	10050.1	1.96402	4.40146	11.1582	12.503
1	0.3	0.8	35.8913	57.1845	303.869	4815.41	342.46	4644.18	8.91256e+07	1.85882e+07	20000.3	14446.2	1198.61	5000.08	20644.9	10315.7	2.0013	4.44533	11.3316	12.585
1	0.3	0.9	38.7431	55.6371	305.027	4945.02	327.034	4781.51	1.00266e+08	2.04614e+07	22015.7	14835.1	1144.62	5503.94	21483.6	10544.1	2.0375	4.49307	11.5	12.6798
1	0.3	1	41.4687	54.2885	306.037	5057.96	313.551	4901.18	111407000	2.2294e+07	23987.7	15173.9	1097.43	5996.91	22268.2	10743	2.07281	4.54344	11.6642	12.7835
1	0.4	0	6.48555	93.2533	277.971	1880.99	677.202	1542.39	0	0	0	5642.97	2370.21	0	8013.18	5116.38	1.56618	5.1953	9.30781	15.4379
1	0.4	0.1	10.5381	84.9987	284.489	2624.36	595.124	2326.8	1.11407e+07	3.13559e+06	3373.79	7873.09	2082.93	843.449	10799.5	6438.98	1.6772	4.64134	9.8242	13.5933
1	0.4	0.2	14.3386	79.0648	289.186	3158.09	535.027	2890.58	2.22814e+07	5.9503e+06	6402.32	9474.27	1872.6	1600.58	12947.4	7386.23	1.75292	4.47919	10.1764	13.0017
1	0.4	0.3	17.9048	74.5824	292.743	3560.86	489.046	3316.34	3.34221e+07	8.54887e+06	9198.3	10682.6	1711.66	2299.58	14693.8	8099.82	1.81409	4.43074	10.4609	12.7748
1	0.4	0.4	21.2641	71.0637	295.538	3876.81	452.606	3650.51	4.45628e+07	1.09934e+07	11828.5	11630.4	1584.12	2957.13	16171.7	8658.83	1.86765	4.42998	10.71	12.7018
1	0.4	0.5	24.4426	68.2171	297.804	4132.24	422.909	3920.78	55703500	1.33229e+07	14335	12396.7	1480.18	3583.76	17460.7	9110.3	1.91659	4.45336	10.9376	12.7073
1	0.4	0.6	27.4631	65.8585	299.683	4343.76	398.16	4144.68	6.68442e+07	1.55635e+07	16745.8	13031.3	1393.56	4186.44	18611.3	9483.84	1.96242	4.4904	11.1508	12.7576
1	0.4	0.7	30.3447	63.8661	301.273	4522.35	377.155	4333.77	7.79849e+07	1.7733e+07	19080.1	13567	1320.04	4770.02	19657.1	9799	2.00603	4.5358	11.3536	12.8357
1	0.4	0.8	33.1034	62.1561	302.638	4675.54	359.055	4496.02	8.91256e+07	1.98444e+07	21352	14026.6	1256.69	5337.99	20621.3	10069.2	2.04796	4.58658	11.5487	12.9321
1	0.4	0.9	35.7525	60.669	303.826	4808.72	343.263	4637.08	1.00266e+08	2.19076e+07	23571.8	14426.1	1201.42	5892.96	21520.5	10304	2.08857	4.64096	11.7375	13.0408
1	0.4	1	38.3031	59.3611	304.872	4925.78	329.334	4761.11	111407000	2.39297e+07	25747.6	14777.3	1152.67	6436.9	22366.9	10510.2	2.12811	4.69783	11.9214	13.1584
1	0.5	0	6.99638	92.816	278.896	1987.59	665.541	1654.82	0	0	0	5962.78	2329.39	0	8292.17	5306.27	1.56271	5.01091	9.29169	14.8971
1	0.5	0.1	10.5151	86.0807	284.458	2620.72	595.532	2322.95	1.11407e+07	3.16417e+06	3404.54	7862.15	2084.36	851.136	10797.7	6432.5	1.67861	4.64825	9.83074	13.6112
1	0.5	0.2	13.8393	81.0305	288.635	3094.88	542.199	2823.78	2.22814e+07	6.05801e+06	6518.22	9284.65	1897.7	1629.56	12811.9	7274.17	1.76129	4.53714	10.2153	13.1575
1	0.5	0.3	16.9844	77.0922	291.898	3464.31	500.124	3214.25	3.34221e+07	8.76114e+06	9426.69	10392.9	1750.43	2356.67	14500	7928.87	1.82876	4.51118	10.5291	12.9866
1	0.5	0.4	19.9698	73.9239	294.527	3761.27	465.978	3528.28	4.45628e+07	1.13234e+07	12183.6	11283.8	1630.92	3045.91	15960.6	8454.49	1.88783	4.52363	10.8039	12.9441
1	0.5	0.5	22.814	71.3111	296.697	4005.98	437.622	3787.17	55703500	1.37777e+07	14824.4	12018	1531.68	3706.1	17255.7	8887.21	1.94164	4.55636	11.0541	12.9701
1	0.5	0.6	25.5334	69.1128	298.524	4211.76	413.63	4004.94	6.68442e+07	1.61467e+07	17373.4	12635.3	1447.71	4343.34	18426.3	9250.77	1.99187	4.6009	11.2878	13.0365
1	0.5	0.7	28.1419	67.2324	300.089	4387.66	393.014	4191.16	7.79849e+07	1.84466e+07	19847.9	13163	1375.55	4961.97	19500.5	9561.35	2.03951	4.65278	11.5094	13.1283
1	0.5	0.8	30.6513	65.6018	301.446	4540.12	375.066	4352.59	8.91256e+07	2.06892e+07	22260.9	13620.4	1312.73	5565.22	20498.3	9830.38	2.0852	4.70945	11.7219	13.237
1	0.5	0.9	33.0714	64.1713	302.638	4673.8	359.269	4494.17	1.00266e+08	2.28836e+07	24622	14021.4	1257.44	6155.5	21434.4	10066.1	2.12935	4.76937	11.9272	13.3574
1	0.5	1	35.4108	62.9038	303.694	4792.18	345.234	4619.57	111407000	2.50369e+07	26938.9	14376.5	1208.32	6734.72	22319.6	10274.8	2.17226	4.83153	12.1268	13.4862
1	0.6	0	7.37748	92.5276	279.562	2064.39	657.116	1735.83	0	0	0	6193.18	2299.91	0	8493.08	5443.02	1.56036	4.8928	9.28076	14.5507
1	0.6	0.1	10.4895	86.8249	284.423	2616.66	595.985	2318.67	1.11407e+07	3.18371e+06	3425.56	7849.99	2085.95	856.391	10792.3	6425.3	1.67966	4.65453	9.83564	13.6278
1	0.6	0.2	13.4449	82.4114	288.189	3043.6	548.008	2769.59	2.22814e+07	6.13284e+06	6598.73	9130.8	1918.03	1649.68	12698.5	7183.21	1.7678	4.58497	10.2456	13.2865
1	0.6	0.3	16.2563	78.8844	291.201	3384.47	509.262	3129.84	3.34221e+07	8.91051e+06	9587.41	10153.4	1782.42	2396.85	14332.7	7787.47	1.84048	4.57936	10.5836	13.1667
1	0.6	0.4	18.9388	75.9919	293.674	3663.79	477.225	3425.18	4.45628e+07	1.1558e+07	12436.1	10991.4	1670.29	3109.02	15770.7	8282.03	1.9042	4.60434	10.88	13.1539
1	0.6	0.5	21.5061	73.5697	295.747	3897.53	450.221	3672.41	55703500	1.41036e+07	15175	11692.6	1575.77	3793.76	17062.1	8695.49	1.96218	4.64602	11.1497	13.2
1	0.6	0.6	23.9708	71.5061	297.514	4096.52	427.09	3882.98	6.68442e+07	1.65673e+07	17825.9	12289.6	1494.82	4456.47	18240.9	9047.23	2.01618	4.69765	11.4008	13.2818
1	0.6	0.7	26.3433	69.7227	299.042	4268.4	407.011	4064.89	7.79849e+07	1.89637e+07	20404.3	12805.2	1424.54	5101.07	19330.8	9350.82	2.06728	4.75555	11.6385	13.3866
1	0.6	0.8	28.6329	68.1627	300.379	4418.65	389.38	4223.96	8.91256e+07	2.13038e+07	22922.1	13256	1362.83	5730.54	20349.3	9616.06	2.11618	4.81759	11.866	13.5067
1	0.6	0.9	30.8473	66.784	301.561	4551.36	373.748	4364.49	1.00266e+08	2.35961e+07	25388.6	13654.1	1308.12	6347.15	21309.3	9850.22	2.16334	4.88244	12.0853	13.6377
1	0.6	1	32.9933	65.5548	302.616	4669.62	359.772	4489.74	111407000	2.58472e+07	27810.8	14008.9	1259.2	6952.69	22220.8	10058.8	2.20909	4.94923	12.2981	13.7763
1	0.7	0	7.67224	92.3259	280.065	2122.27	650.754	1796.89	0	0	0	6366.81	2277.64	0	8644.44	5546.05	1.55867	4.81078	9.27288	14.3102
1	0.7	0.1	10.4658	87.3696	284.39	2612.89	596.407	2314.68	1.11407e+07	3.19795e+06	3440.89	7838.67	2087.43	860.222	10786.3	6418.59	1.68048	4.65995	9.83944	13.6423
1	0.7	0.2	13.1292	83.4379	287.824	3001.67	552.752	2725.3	2.22814e+07	6.18801e+06	6658.1	9005.01	1934.63	1664.52	12604.2	7108.85	1.77303	4.62488	10.2699	13.3943
1	0.7	0.3	15.6733	80.2341	290.623	3318.19	516.832	3059.78	3.34221e+07	9.02182e+06	9707.17	9954.58	1808.91	2426.79	14190.3	7670.05	1.85009	4.63769	10.6283	13.3212
1	0.7	0.4	18.1098	77.5655	292.956	3581.62	486.684	3338.27	4.45628e+07	1.17344e+07	12625.8	10744.8	1703.39	3156.44	15604.7	8136.6	1.91784	4.67448	10.9434	13.3366
1	0.7	0.5	20.4496	75.3024	294.936	3804.85	460.957	3574.37	55703500	1.43502e+07	15440.4	11414.6	1613.35	3860.09	16888	8531.62	1.97946	4.72474	11.23	13.4024
1	0.7	0.6	22.7024	73.3541	296.641	3996.9	438.694	3777.55	6.68442e+07	1.68873e+07	18170.2	11990.7	1535.43	4542.54	18068.7	8871.18	2.03678	4.78317	11.4967	13.4994
1	0.7	0.7	24.8767	71.6556	298.128	4164.21	419.202	3954.61	7.79849e+07	1.93589e+07	20829.5	12492.6	1467.21	5207.38	19167.2	9166.83	2.09093	4.8468	11.7485	13.6166
1	0.7	0.8	26.9798	70.1588	299.439	4311.56	401.961	4110.58	8.91256e+07	2.17752e+07	23429.4	12934.7	1406.86	5857.35	20198.9	9427.04	2.14266	4.91388	11.9891	13.7477
1	0.7	0.9	29.018	68.8277	300.606	4442.52	386.579	4249.23	1.00266e+08	2.41443e+07	25978.4	13327.6	1353.03	6494.61	21175.2	9658.21	2.19246	4.9833	12.2207	13.8884
1	0.7	1	30.9969	67.6343	301.652	4559.87	372.752	4373.49	111407000	2.64723e+07	28483.4	13679.6	1304.63	7120.84	22105.1	9865.24	2.2407	5.05433	12.4451	14.0362
1	0.8	0	7.90685	92.1785	280.458	2167.42	645.782	1844.53	0	0	0	6502.26	2260.24	0	8762.5	5626.4	1.55739	4.75054	9.26692	14.1335
1	0.8	0.1	10.4448	87.7865	284.362	2609.55	596.781	2311.16	1.11407e+07	3.20881e+06	3452.58	7828.64	2088.73	863.144	10780.5	6412.66	1.68113	4.66456	9.84247	13.6547
1	0.8	0.2	12.8723	84.2327	287.521	2966.95	556.676	2688.61	2.22814e+07	6.23047e+06	6703.78	8900.84	1948.36	1675.95	12525.1	7047.24	1.77731	4.6586	10.2898	13.4856
1	0.8	0.3	15.1985	81.2903	290.138	3262.58	523.173	3000.99	3.34221e+07	9.10821e+06	9800.14	9787.74	1831.11	2450.03	14068.9	7571.51	1.85813	4.68807	10.6657	13.4548
1	0.8	0.4	17.4328	78.8077	292.347	3511.81	494.702	3264.46	4.45628e+07	1.18722e+07	12774.1	10535.4	1731.46	3193.53	15460.4	8013.03	1.92941	4.73598	10.9973	13.4971
1	0.8	0.5	19.584	76.6798	294.241	3725.28	470.154	3490.2	55703500	1.45442e+07	15649.1	11175.8	1645.54	3912.27	16733.6	8390.86	1.99427	4.79446	11.2989	13.582
1	0.8	0.6	21.66	74.8317	295.886	3910.54	448.727	3686.18	6.68442e+07	1.71402e+07	18442.3	11731.6	1570.54	4610.58	17912.8	8718.54	2.05456	4.85944	11.5793	13.6937
1	0.8	0.7	23.6677	73.2084	297.331	4073.16	429.828	3858.25	7.79849e+07	1.96726e+07	21167.1	12219.5	1504.4	5291.76	19015.6	9005.98	2.11145	4.92857	11.8439	13.8232
1	0.8	0.8	25.6132	71.7688	298.614	4217.28	413.007	4010.78	8.91256e+07	2.21507e+07	23833.4	12651.9	1445.53	5958.36	20055.7	9260.58	2.16571	5.00046	12.0963	13.9647
1	0.8	0.9	27.5017	70.4814	299.76	4346.09	397.918	4147.14	1.00266e+08	2.45821e+07	26449.6	13038.3	1392.71	6612.39	21043.4	9488.02	2.21789	5.0742	12.339	14.1149
1	0.8	1	29.3377	69.3216	300.794	4462.06	384.288	4269.92	111407000	2.69729e+07	29021.9	13386.2	1345.01	7255.48	21986.7	9692.69	2.26837	5.1492	12.5738	14.2713
1	0.9	0	8.09796	92.0671	280.772	2203.62	641.792	1882.72	0	0	0	6610.85	2246.27	0	8857.12	5690.82	1.55639	4.70443	9.26227	13.9983
1	0.9	0.1	10.4266	88.1165	284.336	2606.64	597.106	2308.09	1.11407e+07	3.21739e+06	3461.81	7819.92	2089.87	865.452	10775.2	6407.49	1.68166	4.66847	9.84495	13.6653
1	0.9	0.2	12.6598	84.8672	287.268	2937.8	559.966	2657.81	2.22814e+07	6.26421e+06	6740.09	8813.39	1959.88	1685.02	12458.3	6995.52	1.78089	4.68742	10.3065	13.5637
1	0.9	0.3	14.8053	82.1412	289.727	3215.38	528.547	2951.11	3.34221e+07	9.17737e+06	9874.55	9646.14	1849.91	2468.64	13964.7	7487.85	1.86498	4.73202	10.6976	13.5715
1	0.9	0.4	16.871	79.8159	291.825	3451.96	501.565	3201.17	4.45628e+07	1.19833e+07	12893.6	10355.9	1755.48	3223.4	15334.7	7907.04	1.93938	4.79035	11.0436	13.6391
1	0.9	0.5	18.8641	77.8048	293.639	3656.42	478.095	3417.37	55703500	1.47013e+07	15818.1	10969.3	1673.33	3954.51	16597.1	8269.03	2.00714	4.85669	11.3588	13.7425
1	0.9	0.6	20.7911	76.0447	295.228	3835.23	457.458	3606.5	6.68442e+07	1.7346e+07	18663.7	11505.7	1601.1	4665.92	17772.7	8585.38	2.07012	4.92797	11.6517	13.8686
1	0.9	0.7	22.6578	74.4886	296.632	3993.21	439.138	3773.64	7.79849e+07	1.99287e+07	21442.6	11979.6	1536.98	5360.65	18877.3	8864.69	2.12949	5.0024	11.9279	14.0099
1	0.9	0.8	24.4693	73.1009	297.885	4134	422.743	3922.63	8.91256e+07	2.24583e+07	24164.3	12402	1479.6	6041.08	19922.7	9113.49	2.18607	5.07891	12.191	14.1617
1	0.9	0.9	26.23	71.8538	299.011	4260.45	407.965	4056.46	1.00266e+08	2.49417e+07	26836.5	12781.3	1427.88	6709.12	20918.3	9336.82	2.24041	5.15679	12.4438	14.321
1	0.9	1	27.9438	70.7255	300.029	4374.77	394.559	4177.49	111407000	2.73848e+07	29465.2	13124.3	1380.96	7366.3	21871.6	9538.65	2.29294	5.23558	12.6881	14.4857
1	1	0	8.25664	91.9807	281.031	2233.28	638.518	1914.02	0	0	0	6699.85	2234.81	0	8934.66	5743.6	1.55559	4.668	9.25854	13.8915
1	1	0.1	10.4107	88.3847	284.315	2604.11	597.388	2305.42	1.11407e+07	3.22435e+06	3469.29	7812.34	2090.86	867.323	10770.5	6403.01	1.6821	4.67183	9.847	13.6744
1	1	0.2	12.4813	85.3863	287.052	2913.02	562.761	2631.64	2.22814e+07	6.29171e+06	6769.67	8739.06	1969.66	1692.42	12401.1	6951.56	1.78394	4.71233	10.3206	13.6311
1	1	0.3	14.4748	82.8424	289.374	3174.88	533.153	2908.3	3.34221e+07	9.23407e+06	9935.56	9524.63	1866.03	2483.89	13874.5	7416.06	1.87088	4.77068	10.725	13.6742
1	1	0.4	16.398	80.6522	291.373	3400.13	507.497	3146.39	4.45628e+07	1.20748e+07	12992.1	10200.4	1776.24	3248.02	15224.7	7815.26	1.94807	4.83878	11.084	13.7657
1	1	0.5	18.2569	78.7431	293.116	3596.35	485.012	3353.84	55703500	1.48313e+07	15958	10789	1697.54	3989.51	16476.1	8162.71	2.01846	4.9126	11.4114	13.8868
1	1	0.6	20.057	77.061	294.651	3769.09	465.111	3536.53	6.68442e+07	1.75171e+07	18847.8	11307.3	1627.89	4711.94	17647.1	8468.39	2.08388	4.98994	11.7157	14.0269
1	1	0.7	21.8032	75.5655	296.016	3922.57	447.347	3698.9	7.79849e+07	2.01424e+07	21672.5	11767.7	1565.71	5418.13	18751.6	8739.83	2.14553	5.0695	12.0025	14.1798
1	1	0.8	23.4998	74.225	297.239	4060.04	431.371	3844.35	8.91256e+07	2.27156e+07	24441.2	12180.1	1509.8	6110.31	19800.2	8982.82	2.20423	5.15047	12.2755	14.3416
1	1	0.9	25.1506	73.0152	298.343	4184.03	416.909	3975.58	1.00266e+08	2.52434e+07	27161	12552.1	1459.18	6790.26	20801.5	9201.89	2.26057	5.23233	12.5376	14.5097
1	1	1	26.7591	71.9166	299.345	4296.57	403.741	4094.7	111407000	2.77312e+07	29837.9	12889.7	1413.09	7459.47	21762.3	9400.62	2.31498	5.31474	12.7906	14.6824
1	2	0	9.04326	91.643	282.268	2375.37	622.796	2063.97	0	0	0	7126.1	2179.79	0	9305.89	5996.33	1.55193	4.50874	9.24154	13.4245
1	2	0.1	10.3276	89.6547	284.199	2590.79	598.877	2291.36	1.11407e+07	3.25714e+06	3504.57	7772.38	2096.07	876.142	10744.6	6379.34	1.68428	4.68919	9.85711	13.7215
1	2	0.2	11.5771	87.8782	285.923	2783.13	577.381	2494.44	2.22814e+07	6.4224e+06	6910.29	8349.38	2020.83	1727.57	12097.8	6721.01	1.79999	4.84991	10.3953	14.0046
1	2	0.3	12.7938	86.2796	287.471	2956.07	557.941	2677.1	3.34221e+07	9.50821e+06	10230.5	8868.21	1952.79	2557.63	13378.6	7028.02	1.90361	4.99744	10.8773	14.2777
1	2	0.4	13.9799	84.832	288.872	3112.57	540.259	2842.44	4.45628e+07	1.25247e+07	13476.1	9337.72	1890.91	3369.04	14597.7	7305.67	1.99813	5.1356	11.3169	14.5434
1	2	0.5	15.137	83.5135	290.147	3255.01	524.093	2992.96	55703500	1.54802e+07	16656.1	9765.02	1834.33	4164.03	15763.4	7558.2	2.0856	5.26682	11.7237	14.8031
1	2	0.6	16.267	82.3066	291.312	3385.29	509.245	3130.67	6.68442e+07	1.83816e+07	19777.9	10155.9	1782.36	4944.48	16882.7	7789.08	2.16749	5.39268	12.1046	15.058
1	2	0.7	17.3714	81.1968	292.383	3505.03	495.549	3257.25	7.79849e+07	2.12347e+07	22847.8	10515.1	1734.42	5711.96	17961.5	8001.15	2.24486	5.5143	12.4645	15.3089
1	2	0.8	18.4518	80.1719	293.371	3615.51	482.867	3374.08	8.91256e+07	2.40446e+07	25871.1	10846.5	1690.04	6467.79	19004.4	8196.76	2.31852	5.63246	12.8071	15.5563
1	2	0.9	19.5093	79.2219	294.286	3717.86	471.084	3482.31	1.00266e+08	2.68153e+07	28852.4	11153.6	1648.79	7213.1	20015.5	8377.88	2.38908	5.74775	13.1353	15.8007
1	2	1	20.5453	78.3383	295.136	3812.98	460.101	3582.93	111407000	2.95506e+07	31795.5	11438.9	1610.35	7948.88	20998.2	8546.17	2.45703	5.86061	13.4513	16.0423
1	3	0	9.33739	91.5646	282.713	2426.46	617.126	2117.9	0	0	0	7279.39	2159.94	0	9439.33	6087.18	1.55069	4.45693	9.23577	13.2725
1	3	0.1	10.2975	90.1152	284.158	2585.97	599.416	2286.26	1.11407e+07	3.26896e+06	3517.29	7757.9	2097.96	879.322	10735.2	6370.76	1.68507	4.69552	9.86079	13.7388
1	3	0.2	11.2363	88.7856	285.48	2732.18	583.1	2440.63	2.22814e+07	6.46946e+06	6960.92	8196.55	2040.85	1740.23	11977.6	6630.57	1.80643	4.90759	10.4252	14.1613
1	3	0.3	12.1547	87.5608	286.697	2866.8	568.01	2582.79	3.34221e+07	9.60881e+06	10338.8	8600.39	1988.03	2584.69	13173.1	6869.61	1.91759	5.10034	10.9423	14.5519
1	3	0.4	13.0537	86.4281	287.82	2991.21	554.006	2714.21	4.45628e+07	1.26932e+07	13657.5	8973.63	1939.02	3414.37	14327	7090.43	2.02061	5.27853	11.4215	14.9184
1	3	0.5	13.9342	85.3767	288.86	3106.61	540.967	2836.13	55703500	1.5728e+07	16922.8	9319.83	1893.39	4230.7	15443.9	7295.16	2.11701	5.44543	11.8698	15.2659
1	3	0.6	14.7972	84.3977	289.828	3214	528.792	2949.6	6.68442e+07	1.87178e+07	20139.7	9642	1850.77	5034.93	16527.7	7485.58	2.20794	5.60336	12.2927	15.5984
1	3	0.7	15.6435	83.4833	290.73	3314.24	517.391	3055.54	7.79849e+07	2.16666e+07	23312.5	9942.71	1810.87	5828.12	17581.7	7663.26	2.29429	5.75404	12.6944	15.9186
1	3	0.8	16.4738	82.6269	291.575	3408.06	506.688	3154.71	8.91256e+07	2.45778e+07	26444.9	10224.2	1773.41	6611.23	18608.8	7829.49	2.37676	5.89873	13.0779	16.2287
1	3	0.9	17.2889	81.8228	292.367	3496.1	496.618	3247.79	1.00266e+08	2.74546e+07	29540.3	10488.3	1738.16	7385.07	19611.5	7985.43	2.45591	6.03842	13.4461	16.5302
1	3	1	18.0895	81.0659	293.111	3578.91	487.12	3335.35	111407000	3.02997e+07	32601.5	10736.7	1704.92	8150.37	20592	8132.07	2.5322	6.17387	13.8009	16.8243
1	4	0	9.49246	91.5377	282.944	2452.98	614.18	2145.89	0	0	0	7358.94	2149.63	0	9508.57	6134.32	1.55006	4.43106	9.23284	13.1967
1	4	0.1	10.2833	90.3578	284.138	2583.67	599.673	2283.83	1.11407e+07	3.27517e+06	3523.97	7751	2098.86	880.994	10730.8	6366.68	1.68547	4.69862	9.86265	13.7472
1	4	0.2	11.0585	89.2604	285.246	2705.15	586.131	2412.08	2.22814e+07	6.49397e+06	6987.3	8115.45	2051.46	1746.83	11913.7	6582.56	1.80989	4.93918	10.4414	14.2472
1	4	0.3	11.8188	88.2367	286.277	2818.42	573.455	2531.7	3.34221e+07	9.66154e+06	10395.5	8455.27	2007.09	2598.87	13061.2	6783.76	1.92537	5.15908	10.9785	14.7086
1	4	0.4	12.5648	87.2789	287.24	2924.34	561.56	2643.56	4.45628e+07	1.27823e+07	13753.4	8773.01	1965.46	3438.34	14176.8	6971.79	2.03345	5.36278	11.4812	15.1395
1	4	0.5	13.2971	86.3805	288.142	3023.63	550.372	2748.44	55703500	1.58603e+07	17065.1	9070.88	1926.3	4266.28	15263.5	7148	2.13535	5.5535	11.9551	15.5461
1	4	0.6	14.0163	85.5358	288.989	3116.93	539.827	2847.02	6.68442e+07	1.88988e+07	20334.5	9350.8	1889.39	5083.63	16323.8	7313.52	2.23201	5.73365	12.4047	15.9328
1	4	0.7	14.7229	84.7397	289.785	3204.81	529.866	2939.88	7.79849e+07	2.1901e+07	23564.8	9614.44	1854.53	5891.2	17360.2	7469.36	2.32418	5.90506	12.8334	16.3029
1	4	0.8	15.4173	83.988	290.536	3287.76	520.44	3027.54	8.91256e+07	2.48697e+07	26759	9863.27	1821.54	6689.74	18374.6	7616.4	2.4125	6.06914	13.2442	16.6592
1	4	0.9	16.1002	83.2765	291.246	3366.2	511.503	3110.45	1.00266e+08	2.78071e+07	29919.5	10098.6	1790.26	7479.88	19368.7	7755.4	2.49745	6.227	13.6393	17.0037
1	4	1	16.7718	82.602	291.918	3440.51	503.016	3189	111407000	3.07156e+07	33048.9	10321.5	1760.56	8262.23	20344.3	7887.06	2.57946	6.37952	14.0207	17.3381
1	5	0	9.58869	91.5269	283.087	2469.29	612.366	2163.11	0	0	0	7407.87	2143.28	0	9551.15	6163.31	1.54968	4.41548	9.23106	13.151
1	5	0.1	10.2754	90.5087	284.127	2582.39	599.815	2282.49	1.11407e+07	3.27903e+06	3528.13	7747.18	2099.35	882.032	10728.6	6364.42	1.68571	4.70039	9.86377	13.7519
1	5	0.2	10.9496	89.5536	285.101	2688.44	588.003	2394.44	2.22814e+07	6.50907e+06	7003.54	8065.33	2058.01	1750.89	11874.2	6552.89	1.81206	4.95908	10.4514	14.3013
1	5	0.3	11.6119	88.6556	286.015	2788.11	576.863	2499.68	3.34221e+07	9.6941e+06	10430.5	8364.33	2019.02	2607.63	12991	6729.95	1.93033	5.19706	11.0015	14.8098
1	5	0.4	12.2628	87.8091	286.874	2881.99	566.336	2598.83	4.45628e+07	1.28376e+07	13812.8	8645.98	1982.18	3453.21	14081.4	6896.66	2.04177	5.41836	11.5198	15.2855
1	5	0.5	12.9025	87.0102	287.684	2970.6	556.371	2692.42	55703500	1.59428e+07	17153.9	8911.8	1947.3	4288.48	15147.6	7053.94	2.14739	5.62602	12.0111	15.7342
1	5	0.6	13.5316	86.254	288.449	3054.4	546.92	2780.94	6.68442e+07	1.90124e+07	20456.7	9163.2	1914.22	5114.17	16191.6	7202.64	2.24801	5.82235	12.4791	16.1605
1	5	0.7	14.1504	85.5372	289.172	3133.79	537.943	2864.82	7.79849e+07	2.20489e+07	23723.9	9401.37	1882.8	5930.97	17215.1	7343.47	2.34428	6.00915	12.9269	16.5679
1	5	0.8	14.7594	84.8566	289.858	3209.14	529.402	2944.44	8.91256e+07	2.50546e+07	26957.9	9627.41	1852.91	6739.48	18219.8	7477.08	2.43675	6.18787	13.357	16.9593
1	5	0.9	15.3587	84.2093	290.51	3280.76	521.265	3020.12	1.00266e+08	2.80315e+07	30161	9842.27	1824.43	7540.24	19206.9	7604.04	2.52589	6.35965	13.7716	17.337
1	5	1	15.9489	83.5927	291.13	3348.94	513.501	3092.19	111407000	3.09815e+07	33335.1	10046.8	1797.25	8333.76	20177.8	7724.88	2.61206	6.52543	14.1724	17.7027
1	6	0	9.65446	91.5222	283.183	2480.37	611.133	2174.81	0	0	0	7441.12	2138.97	0	9580.09	6183.01	1.54942	4.40503	9.22986	13.1203
1	6	0.1	10.2706	90.6118	284.121	2581.62	599.901	2281.67	1.11407e+07	3.28167e+06	3530.96	7744.87	2099.65	882.741	10727.3	6363.05	1.68587	4.70149	9.86451	13.7549
1	6	0.2	10.8762	89.7531	285.003	2677.11	589.272	2382.48	2.22814e+07	6.51933e+06	7014.58	8031.34	2062.45	1753.65	11847.4	6532.77	1.81354	4.97274	10.4583	14.3384
1	6	0.3	11.4718	88.9411	285.835	2767.35	579.196	2477.75	3.34221e+07	9.71625e+06	10454.4	8302.04	2027.19	2613.59	12942.8	6693.09	1.93376	5.22362	11.0175	14.8806
1	6	0.4	12.0577	88.1722	286.621	2852.77	569.628	2567.96	4.45628e+07	1.28754e+07	13853.4	8558.32	1993.7	3463.36	14015.4	6844.8	2.04759	5.45779	11.547	15.389
1	6	0.5	12.6341	87.4426	287.366	2933.78	560.53	2653.52	55703500	1.59993e+07	17214.7	8801.35	1961.86	4303.67	15066.9	6988.63	2.15591	5.67807	12.0508	15.8692
1	6	0.6	13.2014	86.7493	288.072	3010.74	551.865	2734.8	6.68442e+07	1.90904e+07	20540.6	9032.21	1931.53	5135.15	16098.9	7125.2	2.25943	5.88667	12.5322	16.3256
1	6	0.7	13.7599	86.0893	288.743	3083.94	543.602	2812.14	7.79849e+07	2.21508e+07	23833.5	9251.83	1902.61	5958.38	17112.8	7255.09	2.35873	6.08533	12.9941	16.7618
1	6	0.8	14.31	85.4603	289.381	3153.69	535.711	2885.84	8.91256e+07	2.51825e+07	27095.5	9461.07	1874.99	6773.88	18109.9	7378.8	2.45432	6.27546	13.4387	17.1807
1	6	0.9	14.8518	84.8599	289.989	3220.23	528.166	2956.15	1.00266e+08	2.81872e+07	30328.5	9660.7	1848.58	7582.12	19091.4	7496.8	2.54661	6.4582	13.8679	17.5846
1	6	1	15.3857	84.286	290.57	3283.8	520.943	3023.33	111407000	3.11666e+07	33534.2	9851.39	1823.3	8383.55	20058.2	7609.48	2.63595	6.63449	14.2835	17.9752
1	7	0	9.70235	91.5202	283.254	2488.41	610.239	2183.29	0	0	0	7465.24	2135.84	0	9601.07	6197.3	1.54923	4.39752	9.229	13.0983
1	7	0.1	10.2675	90.687	284.116	2581.13	599.957	2281.15	1.11407e+07	3.28359e+06	3533.03	7743.38	2099.85	883.257	10726.5	6362.16	1.68598	4.70223	9.86502	13.7569
1	7	0.2	10.8235	89.8975	284.932	2668.93	590.188	2373.84	2.22814e+07	6.52675e+06	7022.56	8006.8	2065.66	1755.64	11828.1	6518.25	1.81461	4.98269	10.4633	14.3654
1	7	0.3	11.3707	89.1483	285.704	2752.24	580.892	2461.79	3.34221e+07	9.73229e+06	10471.6	8256.72	2033.12	2617.9	12907.7	6666.26	1.93628	5.24323	11.0292	14.9329
1	7	0.4	11.9093	88.4361	286.436	2831.4	572.035	2545.38	4.45628e+07	1.29027e+07	13882.9	8494.19	2002.12	3470.73	13967	6806.86	2.05191	5.48721	11.567	15.4663
1	7	0.5	12.4396	87.7581	287.132	2906.73	563.584	2624.93	55703500	1.60404e+07	17258.9	8720.18	1972.54	4314.73	15007.4	6940.62	2.16226	5.71727	12.0803	15.9708
1	7	0.6	12.9619	87.1115	287.794	2978.51	555.511	2700.76	6.68442e+07	1.91472e+07	20601.8	8935.54	1944.29	5150.45	16030.3	7068.05	2.26799	5.93547	12.5721	16.4509
1	7	0.7	13.4764	86.4945	288.425	3047.02	547.789	2773.12	7.79849e+07	2.22253e+07	23913.7	9141.05	1917.26	5978.43	17036.7	7189.61	2.36963	6.14352	13.0448	16.91
1	7	0.8	13.9834	85.9045	289.027	3112.47	540.394	2842.28	8.91256e+07	2.52763e+07	27196.4	9337.42	1891.38	6799.1	18027.9	7305.74	2.46764	6.34277	13.5006	17.3509
1	7	0.9	14.4827	85.3464	289.601	3175.05	533.31	2908.39	1.00266e+08	2.83032e+07	30453.3	9525.14	1866.59	7613.32	19005	7416.71	2.56246	6.53456	13.9417	17.7764
1	7	1	14.9757	84.7989	290.152	3235.06	526.503	2971.81	111407000	3.13029e+07	33680.9	9705.19	1842.76	8420.23	19968.2	7523.13	2.65424	6.71919	14.3685	18.187
1	8	0	9.73884	91.5195	283.307	2494.52	609.56	2189.74	0	0	0	7483.56	2133.46	0	9617.02	6208.16	1.54909	4.39185	9.22834	13.0817
1	8	0.1	10.2654	90.744	284.114	2580.79	599.994	2280.79	1.11407e+07	3.28504e+06	3534.6	7742.37	2099.98	883.649	10726	6361.57	1.68606	4.70275	9.8654	13.7583
1	8	0.2	10.7838	90.007	284.878	2662.76	590.879	2367.32	2.22814e+07	6.53237e+06	7028.61	7988.28	2068.08	1757.15	11813.5	6507.28	1.81543	4.99024	10.4671	14.386
1	8	0.3	11.2942	89.3054	285.604	2740.76	582.181	2449.67	3.34221e+07	9.74444e+06	10484.7	8222.27	2037.63	2621.17	12881.1	6645.88	1.93821	5.2583	11.0382	14.9731
1	8	0.4	11.797	88.6367	286.295	2815.08	573.871	2528.15	4.45628e+07	1.29235e+07	13905.3	8445.24	2008.55	3476.32	13930.1	6777.91	2.05522	5.51001	11.5824	15.5261
1	8	0.5	12.2922	87.9984	286.953	2886	565.922	2603.04	55703500	1.60716e+07	17292.5	8657.99	1980.73	4323.13	14961.9	6903.84	2.16718	5.74785	12.1032	16.0501
1	8	0.6	12.7802	87.3883	287.58	2953.75	558.31	2674.6	6.68442e+07	1.91906e+07	20648.5	8861.25	1954.09	5162.12	15977.5	7024.12	2.27466	5.97378	12.603	16.5493
1	8	0.7	13.2611	86.8045	288.18	3018.56	551.013	2743.05	7.79849e+07	2.22822e+07	23974.9	9055.67	1928.55	5993.73	16978	7139.14	2.37815	6.18944	13.0844	17.0269
1	8	0.8	13.7352	86.2452	288.753	3080.62	544.01	2808.61	8.91256e+07	2.5348e+07	27273.6	9241.86	1904.03	6818.4	17964.3	7249.26	2.47809	6.39614	13.5492	17.4858
1	8	0.9	14.2027	85.7088	289.301	3140.12	537.283	2871.47	1.00266e+08	2.83893e+07	30546	9420.35	1880.49	7636.5	18937.3	7354.8	2.57483	6.59499	13.9992	17.9283
1	8	1	14.6638	85.1938	289.827	3197.21	530.815	2931.81	111407000	3.14076e+07	33793.5	9591.64	1857.85	8448.39	19897.9	7456.06	2.66869	6.7869	14.4357	18.3562
1	9	0	9.7676	91.5194	283.349	2499.32	609.025	2194.81	0	0	0	7497.97	2131.59	0	9629.56	6216.7	1.54898	4.38742	9.22783	13.0687
1	9	0.1	10.264	90.7888	284.112	2580.56	600.02	2280.55	1.11407e+07	3.28619e+06	3535.83	7741.68	2100.07	883.957	10725.7	6361.16	1.68612	4.70312	9.86569	13.7592
1	9	0.2	10.7529	90.0928	284.836	2657.94	591.419	2362.23	2.22814e+07	6.53677e+06	7033.34	7973.81	2069.97	1758.34	11802.1	6498.71	1.81607	4.99618	10.4701	14.4021
1	9	0.3	11.2345	89.4287	285.526	2731.74	583.193	2440.14	3.34221e+07	9.75397e+06	10494.9	8195.21	2041.18	2623.74	12860.1	6629.86	1.93973	5.27024	11.0452	15.005
1	9	0.4	11.709	88.7944	286.184	2802.22	575.318	2514.56	4.45628e+07	1.29398e+07	13922.8	8406.66	2013.61	3480.7	13901	6755.07	2.05786	5.52819	11.5947	15.5739
1	9	0.5	12.1766	88.1876	286.812	2869.61	567.77	2585.73	55703500	1.60962e+07	17319	8608.83	1987.19	4329.74	14925.8	6874.76	2.1711	5.77237	12.1214	16.1138
1	9	0.6	12.6376	87.6065	287.411	2934.12	560.528	2653.86	6.68442e+07	1.92248e+07	20685.2	8802.37	1961.85	5171.3	15935.5	6989.3	2.27999	6.00466	12.6278	16.6286
1	9	0.7	13.0921	87.0495	287.985	2995.95	553.573	2719.16	7.79849e+07	2.23271e+07	24023.2	8987.84	1937.5	6005.81	16931.1	7099.04	2.38499	6.22661	13.1162	17.1216
1	9	0.8	13.5403	86.5149	288.535	3055.26	546.887	2781.81	8.91256e+07	2.54047e+07	27334.6	9165.77	1914.1	6833.64	17913.5	7204.29	2.48651	6.43951	13.5884	17.5955
1	9	0.9	13.9824	86.0013	289.062	3112.21	540.454	2841.99	1.00266e+08	2.84587e+07	30620.6	9336.64	1891.59	7655.16	18883.4	7305.33	2.58488	6.64443	14.0459	18.0526
1	9	1	14.4185	85.5074	289.568	3166.96	534.259	2899.83	111407000	3.14905e+07	33882.8	9500.88	1869.9	8470.69	19841.5	7402.44	2.6804	6.84229	14.4902	18.4947
1	10	0	9.79089	91.5196	283.383	2503.2	608.593	2198.91	0	0	0	7509.61	2130.08	0	9639.69	6223.59	1.54889	4.38385	9.22741	13.0582
1	10	0.1	10.263	90.8249	284.11	2580.39	600.039	2280.38	1.11407e+07	3.28711e+06	3536.82	7741.18	2100.14	884.204	10725.5	6360.87	1.68617	4.7034	9.86592	13.76
1	10	0.2	10.7281	90.1618	284.803	2654.07	591.852	2358.14	2.22814e+07	6.5403e+06	7037.15	7962.2	2071.48	1759.29	11793	6491.84	1.81658	5.00096	10.4725	14.4151
1	10	0.3	11.1864	89.528	285.463	2724.47	584.009	2432.46	3.34221e+07	9.76163e+06	10503.2	8173.4	2044.03	2625.8	12843.2	6616.95	1.94096	5.27993	11.051	15.0308
1	10	0.4	11.6382	88.9215	286.094	2791.82	576.487	2503.57	4.45628e+07	1.2953e+07	13937	8375.46	2017.71	3484.24	13877.4	6736.61	2.06	5.54303	11.6046	15.6129
1	10	0.5	12.0836	88.3404	286.697	2856.33	569.266	2571.69	55703500	1.6116e+07	17340.3	8568.98	1992.43	4335.07	14896.5	6851.19	2.17429	5.79248	12.1362	16.1659
1	10	0.6	12.5227	87.783	287.274	2918.18	562.328	2637.02	6.68442e+07	1.92523e+07	20714.9	8754.54	1968.15	5178.72	15901.4	6961.02	2.28435	6.03007	12.6481	16.6939
1	10	0.7	12.9558	87.2479	287.827	2977.55	555.654	2699.72	7.79849e+07	2.23634e+07	24062.3	8932.64	1944.79	6015.57	16893	7066.4	2.39061	6.25732	13.1424	17.1998
1	10	0.8	13.383	86.7336	288.357	3034.58	549.23	2759.97	8.91256e+07	2.54505e+07	27383.9	9103.75	1922.31	6845.98	17872	7167.62	2.49344	6.47545	13.6206	17.6864
1	10	0.9	13.8045	86.2388	288.866	3089.43	543.041	2817.91	1.00266e+08	2.8515e+07	30681.2	9268.29	1900.64	7670.29	18839.2	7264.94	2.59317	6.68553	14.0845	18.1559
1	10	1	14.2205	85.7624	289.356	3142.22	537.073	2873.68	111407000	3.15579e+07	33955.2	9426.66	1879.75	8488.8	19795.2	7358.58	2.69008	6.88845	14.5353	18.6101

## Sheet: Supp Table 2
Parameters							Vcell Model	Simulation Names
RuBisCO Vmax	RuBisCO_Km_CO2	RuBisCO_Km_O2	RuBisCO O2 Vmax	Vmax BicA	BicA_Km		Algae_without_PCCM	ChloroplastPermeability+BicA Exploration Algae DIC 1.0 no CCM
7600	8.6	215	1596	0.000185	217		Algae_without_PCCM	ChloroplastPermeability+BicA Exploration Algae 2 DIC 1.0 no CCM
							Algae_without_PCCM	ChloroplastPermeability+BicA Exploration Algae 3 DIC 1.0 no CCM
							Algae_without_PCCM	ChloroplastPermeability+External BicA Exploration Algae DIC 1.0 no CCM
							Algae_without_PCCM	ChloroplastPermeability+External BicA Exploration Algae 2 DIC 1.0 no CCM
							Algae_without_PCCM	ChloroplastPermeability+External BicA Exploration Algae 3 DIC 1.0 no CCM
CO2 Level	CO2_P	BicA	[CO2] Conc	[HCO3] cytosol	[O2] Conc	RuBisCO Carboxylation	RuBisCO Oxygenation	Net Fixation	BicA Vmax	BicA Flux Original	Converted	Carboxylation ATP	Oxygenation ATP	BicA ATP	Total ATP	NADPH	ATP/NADPH Ratio Needed	ATP/CO2	Photons per Carboxylation/Oxygenation	Photons/CO2
1	0.1	0	3.10981	104.513	271.06	1047.99	767.308	664.337	0	0	0	3143.97	2685.58	0	5829.55	3630.6	1.60567	8.77499	9.4915	25.9355
1	0.1	0.1	10.3253	76.787	286.287	2583.29	601.663	2282.46	1.11407e+07	2.91184e+06	3133.04	7749.88	2105.82	783.261	10639	6369.91	1.67019	4.66118	9.79158	13.6632
1	0.1	0.2	16.231	62.5393	294.169	3370.58	513.139	3114.01	2.22814e+07	4.98485e+06	5363.54	10111.7	1795.99	1340.88	13248.6	7767.44	1.70566	4.25452	9.95656	12.4176
1	0.1	0.3	20.9749	54.0651	298.88	3838.4	459.438	3608.68	3.34221e+07	6.66618e+06	7172.59	11515.2	1608.03	1793.15	14916.4	8595.68	1.73534	4.13347	10.0946	12.0224
1	0.1	0.4	24.8466	48.4588	302.006	4147.75	423.488	3936.01	4.45628e+07	8.13482e+06	8752.8	12443.3	1482.21	2188.2	16113.7	9142.48	1.7625	4.09391	10.221	11.8705
1	0.1	0.5	28.0693	44.4668	304.238	4367.98	397.687	4169.13	55703500	9.47331e+06	10193	13103.9	1391.9	2548.24	17044.1	9531.32	1.78822	4.08816	10.3405	11.8201
1	0.1	0.6	30.7996	41.4715	305.915	4533.2	378.216	4344.09	6.68442e+07	1.07251e+07	11539.8	13599.6	1323.75	2884.96	17808.3	9822.82	1.81295	4.09943	10.4556	11.8211
1	0.1	0.7	33.1476	39.1352	307.226	4662.06	362.963	4480.58	7.79849e+07	1.19154e+07	12820.6	13986.2	1270.37	3205.15	18461.7	10050	1.83698	4.12038	10.5673	11.8514
1	0.1	0.8	35.1924	37.2582	308.28	4765.59	350.665	4590.26	8.91256e+07	1.30602e+07	14052.3	14296.8	1227.33	3513.08	19037.2	10232.5	1.86046	4.1473	10.6766	11.9
1	0.1	0.9	36.9919	35.7144	309.148	4850.75	340.523	4680.48	1.00266e+08	1.41699e+07	15246.4	14552.2	1191.83	3811.6	19555.7	10382.5	1.88351	4.17813	10.7838	11.9606
1	0.1	1	38.5902	34.4205	309.876	4922.12	332.003	4756.11	111407000	1.52521e+07	16410.7	14766.3	1162.01	4102.68	20031	10508.2	1.90622	4.21164	10.8894	12.0296
1	0.2	0	4.96559	101.781	275.839	1534.14	715.861	1176.21	0	0	0	4602.41	2505.51	0	7107.92	4499.99	1.57954	6.04309	9.36995	17.9241
1	0.2	0.1	11.224	86.7862	287.682	2722.59	586.175	2429.51	1.11407e+07	3.18269e+06	3424.47	8167.78	2051.61	856.118	11075.5	6617.54	1.67366	4.55875	9.80772	13.3572
1	0.2	0.2	17.1	77.3998	295.129	3465.12	502.359	3213.94	2.22814e+07	5.85794e+06	6302.95	10395.4	1758.26	1575.74	13729.4	7934.96	1.73024	4.27181	10.0709	12.4321
1	0.2	0.3	22.5413	71.0077	300.225	3970.16	444.177	3748.07	3.34221e+07	8.24015e+06	8866.13	11910.5	1554.62	2216.53	15681.6	8828.68	1.77622	4.18392	10.2847	12.113
1	0.2	0.4	27.5863	66.3638	303.939	4336.76	401.363	4136.08	4.45628e+07	1.04366e+07	11229.4	13010.3	1404.77	2807.36	17222.4	9476.26	1.81743	4.16395	10.4764	12.0014
1	0.2	0.5	32.2877	62.8229	306.784	4616.08	368.424	4431.87	55703500	1.2506e+07	13456	13848.2	1289.48	3364	18501.7	9969.01	1.85592	4.1747	10.6555	11.9842
1	0.2	0.6	36.6937	60.0222	309.027	4836.93	342.179	4665.84	6.68442e+07	1.44831e+07	15583.3	14510.8	1197.63	3895.83	19604.2	10358.2	1.89263	4.20165	10.8262	12.0171
1	0.2	0.7	40.8443	57.7432	310.86	5016.54	320.713	4856.18	7.79849e+07	1.63902e+07	17635.3	15049.6	1122.5	4408.83	20580.9	10674.5	1.92805	4.23809	10.9909	12.0797
1	0.2	0.8	44.7727	55.8463	312.388	5165.96	302.769	5014.57	8.91256e+07	1.82423e+07	19628.1	15497.9	1059.69	4907.02	21464.6	10937.5	1.96248	4.28044	11.1511	12.161
1	0.2	0.9	48.5057	54.2385	313.685	5292.56	287.505	5148.81	1.00266e+08	2.00499e+07	21573	15877.7	1006.27	5393.24	22277.2	11160.1	1.99614	4.32667	11.3076	12.2547
1	0.2	1	52.0654	52.855	314.801	5401.46	274.333	5264.29	111407000	2.18207e+07	23478.3	16204.4	960.165	5869.58	23034.1	11351.6	2.02915	4.37554	11.4612	12.3571
1	0.3	0	6.15685	100.869	278.529	1806.78	686.59	1463.49	0	0	0	5420.34	2403.06	0	7823.4	4986.74	1.56884	5.34573	9.32019	15.879
1	0.3	0.1	11.4139	90.6722	287.962	2751	583.004	2459.5	1.11407e+07	3.28321e+06	3532.62	8253.01	2040.51	883.155	11176.7	6668.01	1.67616	4.54429	9.81936	13.3108
1	0.3	0.2	16.4565	83.7	294.437	3395.49	510.313	3140.33	2.22814e+07	6.20204e+06	6673.19	10186.5	1786.1	1668.3	13640.9	7811.61	1.74623	4.34376	10.1453	12.6182
1	0.3	0.3	21.258	78.6373	299.151	3862.87	456.623	3634.56	3.34221e+07	8.89003e+06	9565.38	11588.6	1598.18	2391.34	15578.1	8638.99	1.80324	4.28611	10.4104	12.3722
1	0.3	0.4	25.8314	74.7846	302.751	4218.15	415.277	4010.51	4.45628e+07	1.14215e+07	12289.1	12654.5	1453.47	3072.28	17180.2	9266.86	1.85394	4.28379	10.6462	12.2998
1	0.3	0.5	30.1994	71.7445	305.596	4498.25	382.36	4307.07	55703500	1.38407e+07	14892.1	13494.8	1338.26	3723.03	18556	9761.23	1.901	4.30827	10.8651	12.3119
1	0.3	0.6	34.3847	69.2763	307.909	4725.47	355.453	4547.75	6.68442e+07	1.61757e+07	17404.5	14176.4	1244.08	4351.13	19771.6	10161.9	1.94567	4.34757	11.0729	12.3711
1	0.3	0.7	38.4075	67.2265	309.832	4914.03	332.986	4747.54	7.79849e+07	1.84453e+07	19846.6	14742.1	1165.45	4961.64	20869.2	10494	1.98867	4.39579	11.2729	12.4589
1	0.3	0.8	42.2855	65.4926	311.46	5073.41	313.899	4916.46	8.91256e+07	2.06627e+07	22232.4	15220.2	1098.65	5558.1	21877	10774.6	2.03042	4.44974	11.4671	12.5653
1	0.3	0.9	46.0332	64.0034	312.86	5210.2	297.449	5061.47	1.00266e+08	2.28374e+07	24572.3	15630.6	1041.07	6143.07	22814.7	11015.3	2.07119	4.50753	11.6567	12.6842
1	0.3	1	49.6632	62.708	314.078	5329.1	283.097	5187.55	111407000	2.49764e+07	26873.8	15987.3	990.841	6718.46	23696.6	11224.4	2.11117	4.56797	11.8426	12.8121
1	0.4	0	6.96668	100.452	280.217	1977.44	668.117	1643.38	0	0	0	5932.33	2338.41	0	8270.73	5291.12	1.56314	5.03275	9.29365	14.9611
1	0.4	0.1	11.4618	92.7315	288.035	2758.1	582.213	2466.99	1.11407e+07	3.33545e+06	3588.83	8274.3	2037.75	897.209	11209.3	6680.63	1.67787	4.54369	9.82732	13.3062
1	0.4	0.2	15.7994	87.1468	293.702	3321.83	518.706	3062.47	2.22814e+07	6.38426e+06	6869.25	9965.48	1815.47	1717.31	13498.3	7681.06	1.75734	4.40764	10.1969	12.7876
1	0.4	0.3	19.969	82.9163	298.007	3748.26	469.872	3513.32	3.34221e+07	9.24004e+06	9941.97	11244.8	1644.55	2485.49	15374.8	8436.26	1.82247	4.37615	10.4999	12.6062
1	0.4	0.4	23.9788	79.5926	301.395	4082.9	431.08	3867.36	4.45628e+07	1.19587e+07	12867.2	12248.7	1508.78	3216.8	16974.3	9027.97	1.88019	4.38911	10.7683	12.5688
1	0.4	0.5	27.8426	76.9045	304.138	4353.26	399.443	4153.53	55703500	1.45757e+07	15682.9	13059.8	1398.05	3920.73	18378.6	9505.4	1.93349	4.4248	11.0162	12.6053
1	0.4	0.6	31.5744	74.6798	306.408	4576.81	373.084	4390.27	6.68442e+07	1.71143e+07	18414.5	13730.4	1305.79	4603.62	19639.8	9899.79	1.98386	4.47349	11.2505	12.6846
1	0.4	0.7	35.1872	72.8033	308.33	4765.16	350.742	4589.79	7.79849e+07	1.95911e+07	21079.4	14295.5	1227.6	5269.84	20792.9	10231.8	2.03218	4.53026	11.4753	12.7907
1	0.4	0.8	38.6923	71.1959	309.975	4926.37	331.519	4760.61	8.91256e+07	2.20176e+07	23690.2	14779.1	1160.32	5922.55	21862	10515.8	2.07897	4.59226	11.6929	12.9143
1	0.4	0.9	42.0995	69.8009	311.404	5066.15	314.778	4908.76	1.00266e+08	2.44026e+07	26256.4	15198.5	1101.72	6564.09	22864.3	10761.9	2.12456	4.65785	11.905	13.0501
1	0.4	1	45.4171	68.5768	312.656	5188.7	300.044	5038.68	111407000	2.67526e+07	28784.9	15566.1	1050.16	7196.24	23812.5	10977.5	2.16921	4.72594	12.1126	13.1945
1	0.5	0	7.54723	100.231	281.364	2093.25	655.515	1765.5	0	0	0	6279.76	2294.3	0	8574.06	5497.54	1.55962	4.85646	9.2773	14.4442
1	0.5	0.1	11.4694	94.0066	288.046	2759.23	582.088	2468.18	1.11407e+07	3.36745e+06	3623.27	8277.68	2037.31	905.816	11220.8	6682.63	1.6791	4.54618	9.83302	13.3115
1	0.5	0.2	15.2645	89.3203	293.086	3259.81	525.757	2996.94	2.22814e+07	6.49706e+06	6990.62	9779.44	1840.15	1747.66	13367.2	7571.14	1.76555	4.4603	10.2351	12.9285
1	0.5	0.3	18.9292	85.6591	297.029	3650.36	481.15	3409.79	3.34221e+07	9.45918e+06	10177.8	10951.1	1684.03	2544.44	15179.5	8263.02	1.83705	4.45176	10.5677	12.8044
1	0.5	0.4	22.4705	82.7127	300.206	3964.27	444.887	3741.83	4.45628e+07	1.22981e+07	13232.4	11892.8	1557.1	3308.1	16758	8818.31	1.90036	4.47857	10.8622	12.7994
1	0.5	0.5	25.898	80.2842	302.827	4222.7	414.761	4015.32	55703500	1.50432e+07	16186	12668.1	1451.66	4046.5	18166.3	9274.93	1.95864	4.52424	11.1332	12.8582
1	0.5	0.6	29.2218	78.2433	305.032	4439.66	389.285	4245.02	6.68442e+07	1.77146e+07	19060.3	13319	1362.5	4765.07	19446.6	9657.9	2.01354	4.58103	11.3886	12.9551
1	0.5	0.7	32.451	76.5002	306.918	4624.76	367.419	4441.05	7.79849e+07	2.03266e+07	21870.7	13874.3	1285.97	5467.69	20627.9	9984.35	2.06603	4.64483	11.6327	13.0763
1	0.5	0.8	35.5939	74.9914	308.548	4784.82	348.411	4610.61	8.91256e+07	2.28899e+07	24628.8	14354.5	1219.44	6157.19	21731.1	10266.5	2.11671	4.71327	11.8684	13.2137
1	0.5	0.9	38.6576	73.6704	309.976	4924.81	331.713	4758.96	1.00266e+08	2.54125e+07	27343	14774.4	1160.99	6835.75	22771.2	10513.1	2.16599	4.78491	12.0976	13.3625
1	0.5	1	41.6485	72.5024	311.24	5048.46	316.909	4890	111407000	2.79006e+07	30020.1	15145.4	1109.18	7505.02	23759.6	10730.7	2.21416	4.8588	12.3217	13.5195
1	0.6	0	7.98177	100.101	282.191	2176.63	646.41	1853.43	0	0	0	6529.9	2262.44	0	8792.33	5646.09	1.55724	4.74382	9.26625	14.1139
1	0.6	0.1	11.4638	94.874	288.038	2758.4	582.18	2467.31	1.11407e+07	3.38907e+06	3646.53	8275.2	2037.63	911.632	11224.5	6681.16	1.68002	4.54927	9.83729	13.3191
1	0.6	0.2	14.839	90.8177	292.581	3209.14	531.508	2943.38	2.22814e+07	6.57384e+06	7073.24	9627.41	1860.28	1768.31	13256	7481.29	1.77189	4.50366	10.2646	13.0449
1	0.6	0.3	18.1074	87.5725	296.218	3569.24	490.469	3324.01	3.34221e+07	9.60972e+06	10339.7	10707.7	1716.64	2584.93	15009.3	8119.42	1.84857	4.51542	10.6212	12.9721
1	0.6	0.4	21.2749	84.9111	299.204	3864.18	456.496	3635.94	4.45628e+07	1.25331e+07	13485.2	11592.6	1597.73	3371.29	16561.6	8641.36	1.91655	4.55497	10.9374	12.9972
1	0.6	0.5	24.3491	82.6839	301.704	4110.72	427.853	3896.79	55703500	1.53688e+07	16536.3	12332.1	1497.49	4134.08	17963.7	9077.14	1.97901	4.60988	11.2279	13.0771
1	0.6	0.6	27.3376	80.7885	303.832	4320.27	403.333	4118.6	6.68442e+07	1.81345e+07	19512.1	12960.8	1411.67	4878.03	19250.5	9447.21	2.03769	4.67404	11.5009	13.1903
1	0.6	0.7	30.2474	79.1529	305.671	4500.9	382.072	4309.87	7.79849e+07	2.08431e+07	22426.4	13502.7	1337.25	5606.61	20446.6	9765.95	2.09366	4.74413	11.7612	13.3252
1	0.6	0.8	33.0848	77.7246	307.275	4658.47	363.43	4476.75	8.91256e+07	2.35042e+07	25289.7	13975.4	1272.01	6322.42	21569.8	10043.8	2.14758	4.81819	12.012	13.4747
1	0.6	0.9	35.8555	76.4647	308.692	4797.3	346.932	4623.83	1.00266e+08	2.61252e+07	28109.9	14391.9	1214.26	7027.47	22633.6	10288.5	2.1999	4.89499	12.2554	13.6347
1	0.6	1	38.5645	75.3436	309.952	4920.71	332.211	4754.6	111407000	2.87121e+07	30893.3	14762.1	1162.74	7723.32	23648.2	10505.8	2.25096	4.97374	12.4928	13.8022
1	0.7	0	8.31844	100.02	282.812	2239.39	639.538	1919.62	0	0	0	6718.18	2238.38	0	8956.56	5757.86	1.55554	4.66579	9.25831	13.885
1	0.7	0.1	11.4539	95.5025	288.024	2756.94	582.344	2465.76	1.11407e+07	3.40466e+06	3663.3	8270.81	2038.2	915.825	11224.8	6678.56	1.68073	4.55227	9.84059	13.3267
1	0.7	0.2	14.4974	91.913	292.166	3167.55	536.22	2899.44	2.22814e+07	6.62954e+06	7133.16	9502.65	1876.77	1783.29	13162.7	7407.54	1.77693	4.53974	10.2881	13.1421
1	0.7	0.3	17.4505	88.9865	295.546	3501.86	498.191	3252.77	3.34221e+07	9.71976e+06	10458.1	10505.6	1743.67	2614.53	14863.8	8000.11	1.85795	4.56958	10.6649	13.115
1	0.7	0.4	20.3183	86.5494	298.361	3779.89	466.245	3546.77	4.45628e+07	1.27059e+07	13671.2	11339.7	1631.86	3417.79	16389.3	8492.28	1.92991	4.62092	10.9996	13.1685
1	0.7	0.5	23.1069	84.4842	300.748	4015.21	438.984	3795.72	55703500	1.56097e+07	16795.5	12045.6	1536.44	4198.87	17780.9	8908.38	1.99598	4.68448	11.3069	13.2684
1	0.7	0.6	25.8223	82.7084	302.801	4217.31	415.409	4009.6	6.68442e+07	1.84465e+07	19847.8	12651.9	1453.93	4961.96	19067.8	9265.44	2.05795	4.75554	11.5951	13.3971
1	0.7	0.7	28.4703	81.1624	304.588	4393.05	394.789	4195.65	7.79849e+07	2.12282e+07	22840.8	13179.1	1381.76	5710.2	20271.1	9575.67	2.11694	4.83145	11.8695	13.5448
1	0.7	0.8	31.0559	79.8022	306.152	4547.51	376.571	4359.23	8.91256e+07	2.39635e+07	25783.9	13642.5	1318	6445.98	21406.5	9848.16	2.17366	4.91062	12.1333	13.7055
1	0.7	0.9	33.5837	78.5946	307.556	4684.44	360.357	4504.26	1.00266e+08	2.66595e+07	28684.7	14053.3	1261.25	7171.17	22485.7	10089.6	2.22861	4.9921	12.3889	13.8756
1	0.7	1	36.0577	77.514	308.805	4806.86	345.802	4633.96	111407000	2.93215e+07	31549	14420.6	1210.31	7887.25	23518.1	10305.3	2.28213	5.07517	12.6378	14.0525
1	0.8	0	8.58659	99.9662	283.299	2288.27	634.177	1971.18	0	0	0	6864.81	2219.62	0	9084.43	5844.89	1.55425	4.60862	9.25233	13.7174
1	0.8	0.1	11.4431	95.9791	288.008	2755.32	582.524	2464.06	1.11407e+07	3.41644e+06	3675.98	8265.96	2038.84	918.994	11223.8	6675.69	1.68129	4.555	9.84322	13.3338
1	0.8	0.2	14.2189	92.7498	291.823	3133.03	540.127	2862.96	2.22814e+07	6.67182e+06	7178.66	9399.08	1890.44	1794.66	13084.2	7346.31	1.78106	4.57016	10.3072	13.2241
1	0.8	0.3	16.9165	90.0758	294.982	3445.34	504.656	3193.01	3.34221e+07	9.80384e+06	10548.6	10336	1766.3	2637.15	14739.5	7899.99	1.86576	4.61617	10.7012	13.2382
1	0.8	0.4	19.5403	87.8208	297.647	3708.37	474.497	3471.13	4.45628e+07	1.28388e+07	13814.1	11125.1	1660.74	3453.54	16239.4	8365.74	1.94118	4.67842	11.052	13.3182
1	0.8	0.5	22.0953	85.8897	299.928	3933.35	448.497	3709.1	55703500	1.57957e+07	16995.7	11800	1569.74	4248.91	17618.7	8763.69	2.01042	4.75013	11.374	13.437
1	0.8	0.6	24.5865	84.2144	301.909	4128.27	425.821	3915.36	6.68442e+07	1.86885e+07	20108.2	12384.8	1490.37	5027.05	18902.2	9108.18	2.0753	4.82771	11.6758	13.5806
1	0.8	0.7	27.0185	82.7449	303.645	4299.04	405.841	4096.12	7.79849e+07	2.15278e+07	23163.2	12897.1	1420.44	5790.8	20108.4	9409.76	2.13697	4.90912	11.9626	13.7405
1	0.8	0.8	29.3957	81.4437	305.183	4450.08	388.081	4256.04	8.91256e+07	2.43219e+07	26169.6	13350.2	1358.28	6542.39	21250.9	9676.32	2.19618	4.99312	12.238	13.9119
1	0.8	0.9	31.7218	80.282	306.555	4584.77	372.175	4398.69	1.00266e+08	2.70772e+07	29134.2	13754.3	1302.61	7283.55	22340.5	9913.9	2.25345	5.0789	12.5044	14.0914
1	0.8	1	34.0002	79.2372	307.789	4705.76	357.833	4526.84	111407000	2.9799e+07	32062.8	14117.3	1252.42	8015.69	23385.4	10127.2	2.30917	5.16594	12.7636	14.277
1	0.9	0	8.80504	99.9297	283.687	2327.39	629.878	2012.45	0	0	0	6982.16	2204.57	0	9186.74	5914.53	1.55325	4.56495	9.24767	13.5893
1	0.9	0.1	11.4324	96.353	287.993	2753.74	582.701	2462.39	1.11407e+07	3.42566e+06	3685.89	8261.21	2039.45	921.473	11222.1	6672.88	1.68175	4.55742	9.84537	13.3401
1	0.9	0.2	13.9883	93.4103	291.534	3104	543.408	2832.3	2.22814e+07	6.70503e+06	7214.39	9312	1901.93	1803.6	13017.5	7294.82	1.78449	4.5961	10.3232	13.2941
1	0.9	0.3	16.4752	90.942	294.504	3397.37	510.133	3142.31	3.34221e+07	9.87028e+06	10620.1	10192.1	1785.47	2655.02	14632.6	7815.02	1.87237	4.65664	10.732	13.3454
1	0.9	0.4	18.8971	88.8381	297.035	3647.11	481.551	3406.34	4.45628e+07	1.29443e+07	13927.7	10941.3	1685.43	3481.92	16108.7	8257.32	1.95084	4.72904	11.0969	13.4501
1	0.9	0.5	21.2582	87.0202	299.222	3862.62	456.698	3634.27	55703500	1.59441e+07	17155.3	11587.9	1598.44	4288.83	17475.1	8638.64	2.0229	4.80843	11.4321	13.587
1	0.9	0.6	23.5628	85.4311	301.134	4050.77	434.861	3833.34	6.68442e+07	1.88822e+07	20316.7	12152.3	1522.01	5079.16	18753.5	8971.26	2.0904	4.89221	11.746	13.7448
1	0.9	0.7	25.8147	84.0282	302.821	4216.68	415.498	4008.93	7.79849e+07	2.17685e+07	23422.2	12650	1454.24	5855.54	19959.8	9264.36	2.15448	4.97884	12.0441	13.9165
1	0.9	0.8	28.0176	82.7788	304.318	4364.26	398.187	4165.17	8.91256e+07	2.46105e+07	26480.1	13092.8	1393.66	6620.03	21106.5	9524.9	2.21593	5.06737	12.3299	14.098
1	0.9	0.9	30.1747	81.6578	305.672	4496.48	382.618	4305.17	1.00266e+08	2.74144e+07	29497	13489.4	1339.16	7374.25	22202.9	9758.2	2.2753	5.15725	12.6061	14.2866
1	0.9	1	32.2888	80.6454	306.886	4615.79	368.511	4431.53	111407000	3.01851e+07	32478.2	13847.4	1289.79	8119.54	23256.7	9968.6	2.333	5.248	12.8744	14.4803
1	1	0	8.98635	99.904	271.256	2401.71	608.968	2097.22	0	0	0	7205.12	2131.39	0	9336.5	6021.35	1.55057	4.45184	9.2352	13.2576
1	1	0.1	11.4224	96.6543	271.89	2809.58	561.766	2528.7	1.11407e+07	3.43307e+06	3693.87	8428.73	1966.18	923.467	11318.4	6742.69	1.67862	4.47598	9.83077	13.1067
1	1	0.2	13.7944	93.9451	272.418	3149.12	522.396	2887.92	2.22814e+07	6.73183e+06	7243.22	9447.35	1828.39	1810.81	13086.5	7343.02	1.78217	4.53148	10.3124	13.1106
1	1	0.3	16.1049	91.6479	272.871	3436.22	489.057	3191.69	3.34221e+07	9.92414e+06	10678	10308.7	1711.7	2669.51	14689.9	7850.55	1.87119	4.60254	10.7265	13.1919
1	1	0.4	18.3573	89.6718	273.252	3682.37	460.428	3452.16	4.45628e+07	1.30303e+07	14020.2	11047.1	1611.5	3505.04	16163.7	8285.6	1.95081	4.68219	11.0968	13.3168
1	1	0.5	20.5552	87.9511	273.587	3895.88	435.57	3678.1	55703500	1.60655e+07	17285.9	11687.6	1524.49	4321.48	17533.6	8662.9	2.02399	4.76704	11.4372	13.4688
1	1	0.6	22.7024	86.437	273.881	4083.01	413.761	3876.13	6.68442e+07	1.90412e+07	20487.7	12249	1448.16	5121.93	18819.1	8993.54	2.09252	4.85513	11.7559	13.6382
1	1	0.7	24.8022	85.0926	274.143	4248.49	394.459	4051.26	7.79849e+07	2.19666e+07	23635.3	12745.5	1380.61	5908.82	20034.9	9285.89	2.15756	4.94535	12.0584	13.8196
1	1	0.8	26.8576	83.8894	274.377	4395.99	377.24	4207.37	8.91256e+07	2.48486e+07	26736.3	13188	1320.34	6684.08	21192.4	9546.46	2.21992	5.03697	12.3485	14.0092
1	1	0.9	28.8714	82.8051	274.588	4528.39	361.773	4347.5	1.00266e+08	2.76932e+07	29796.9	13585.2	1266.2	7449.24	22300.6	9780.33	2.28015	5.12952	12.6286	14.2049
1	1	1	30.8463	81.8219	274.779	4647.97	347.795	4474.07	111407000	3.05049e+07	32822.3	13943.9	1217.28	8205.57	23366.8	9991.53	2.33866	5.2227	12.9007	14.405
1	2	0	9.88145	99.8383	285.517	2511.49	609.569	2206.71	0	0	0	7534.48	2133.49	0	9667.97	6242.12	1.54883	4.38117	9.2271	13.0504
1	2	0.1	11.3609	98.0388	287.887	2743.09	583.89	2451.15	1.11407e+07	3.46694e+06	3730.31	8229.28	2043.61	932.578	11205.5	6653.97	1.68403	4.57152	9.85595	13.3776
1	2	0.2	12.8097	96.4348	289.996	2949.27	560.847	2668.84	2.22814e+07	6.85534e+06	7376.12	8847.8	1962.97	1844.03	12654.8	7020.23	1.80262	4.74168	10.4075	13.6882
1	2	0.3	14.2294	94.9946	291.886	3134.15	540.041	2864.13	3.34221e+07	1.01762e+07	10949.3	9402.44	1890.14	2737.31	14029.9	7348.38	1.90925	4.89849	10.9035	13.9873
1	2	0.4	15.6211	93.693	293.591	3301.02	521.146	3040.44	4.45628e+07	1.34384e+07	14459.3	9903.05	1824.01	3614.82	15341.9	7644.32	2.00696	5.04594	11.358	14.2782
1	2	0.5	16.9862	92.51	295.139	3452.5	503.899	3200.55	55703500	1.66493e+07	17914.1	10357.5	1763.65	4478.53	16599.7	7912.8	2.09783	5.18651	11.7806	14.5627
1	2	0.6	18.326	91.4291	296.551	3590.73	488.084	3346.69	6.68442e+07	1.98149e+07	21320.2	10772.2	1708.29	5330.05	17810.6	8157.64	2.1833	5.32184	12.1781	14.8422
1	2	0.7	19.6417	90.4368	297.846	3717.47	473.521	3480.71	7.79849e+07	2.29403e+07	24683	11152.4	1657.32	6170.76	18980.5	8381.98	2.26444	5.45305	12.5555	15.1176
1	2	0.8	20.9344	89.5221	299.038	3834.15	460.059	3604.12	8.91256e+07	2.60298e+07	28007.2	11502.4	1610.21	7001.8	20114.5	8588.42	2.34204	5.58096	12.9165	15.3896
1	2	0.9	22.2052	88.6756	300.139	3941.99	447.571	3718.2	1.00266e+08	2.9087e+07	31296.6	11826	1566.5	7824.15	21216.6	8779.12	2.41671	5.70615	13.2638	15.6587
1	2	1	23.4551	87.8896	301.161	4042.01	435.951	3824.03	111407000	3.2115e+07	34554.6	12126	1525.83	8638.66	22290.5	8955.92	2.48891	5.82906	13.5996	15.9252
1	3	0	10.2121	99.8407	286.053	2565.33	603.605	2263.53	0	0	0	7696	2112.62	0	9808.62	6337.88	1.54762	4.33333	9.22148	12.9101
1	3	0.1	11.3345	98.5146	287.848	2739.15	584.33	2446.99	1.11407e+07	3.47851e+06	3742.76	8217.45	2045.15	935.691	11198.3	6646.96	1.68472	4.57636	9.85918	13.3907
1	3	0.2	12.4366	97.302	289.486	2897.91	566.616	2614.6	2.22814e+07	6.8979e+06	7421.91	8693.72	1983.16	1855.48	12532.4	6929.05	1.80867	4.79322	10.4357	13.828
1	3	0.3	13.5194	96.1881	290.987	3043.56	550.273	2768.43	3.34221e+07	1.02648e+07	11044.6	9130.69	1925.96	2761.14	13817.8	7187.67	1.92243	4.99121	10.9648	14.2339
1	3	0.4	14.5834	95.1608	292.37	3177.74	535.145	2910.17	4.45628e+07	1.35848e+07	14616.8	9533.22	1873.01	3654.19	15060.4	7425.77	2.02813	5.1751	11.4564	14.6165
1	3	0.5	15.6295	94.2097	293.645	3301.82	521.088	3041.28	55703500	1.68626e+07	18143.6	9905.47	1823.81	4535.9	16265.2	7645.82	2.12733	5.34814	11.9178	14.9808
1	3	0.6	16.6583	93.3261	294.829	3416.95	507.993	3162.96	6.68442e+07	2.01024e+07	21629.5	10250.9	1777.97	5407.39	17436.2	7849.89	2.2212	5.51263	12.3544	15.3308
1	3	0.7	17.6706	92.5026	295.931	3524.11	495.758	3276.23	7.79849e+07	2.33077e+07	25078.4	10572.3	1735.15	6269.59	18577.1	8039.74	2.31066	5.67025	12.7705	15.6691
1	3	0.8	18.6669	91.733	296.957	3624.16	484.293	3382.01	8.91256e+07	2.64816e+07	28493.4	10872.5	1695.03	7123.34	19690.8	8216.9	2.39638	5.82223	13.1692	15.9979
1	3	0.9	19.6479	91.0118	297.919	3717.8	473.529	3481.03	1.00266e+08	2.96268e+07	31877.5	11153.4	1657.35	7969.37	20780.1	8382.65	2.47894	5.96953	13.5532	16.3187
1	3	1	20.6141	90.3342	298.82	3805.66	463.398	3573.96	111407000	3.27457e+07	35233.2	11417	1621.89	8808.31	21847.2	8538.11	2.55878	6.11288	13.9246	16.6328
1	4	0	10.3846	99.8487	286.328	2592.93	600.544	2292.66	0	0	0	7778.79	2101.9	0	9880.7	6386.95	1.54701	4.30971	9.21867	12.8408
1	4	0.1	11.3205	98.7569	287.828	2737.06	584.563	2444.78	1.11407e+07	3.48439e+06	3749.09	8211.19	2045.97	937.273	11194.4	6643.25	1.68508	4.57891	9.86085	13.3975
1	4	0.2	12.241	97.7451	289.214	2870.5	569.691	2585.66	2.22814e+07	6.91956e+06	7445.22	8611.5	1993.92	1861.3	12466.7	6880.38	1.81192	4.82149	10.4508	13.9047
1	4	0.3	13.1467	96.8043	290.5	2994.44	555.811	2716.54	3.34221e+07	1.03103e+07	11093.5	8983.33	1945.34	2773.37	13702	7100.51	1.92973	5.04393	10.9987	14.3743
1	4	0.4	14.0379	95.9268	291.697	3109.91	542.822	2838.5	4.45628e+07	1.36606e+07	14698.3	9329.74	1899.88	3674.59	14904.2	7305.47	2.04014	5.25073	11.5123	14.8146
1	4	0.5	14.9152	95.106	292.814	3217.79	530.639	2952.47	55703500	1.69742e+07	18263.6	9653.38	1857.24	4565.91	16076.5	7496.86	2.14443	5.4451	11.9974	15.2317
1	4	0.6	15.7791	94.3364	293.858	3318.84	519.184	3059.25	6.68442e+07	2.02541e+07	21792.7	9956.53	1817.15	5448.19	17221.9	7676.06	2.24358	5.62944	12.4585	15.63
1	4	0.7	16.6301	93.6129	294.839	3413.72	508.392	3159.53	7.79849e+07	2.35032e+07	25288.6	10241.2	1779.37	6322.16	18342.7	7844.23	2.33837	5.80552	12.8994	16.0128
1	4	0.8	17.4685	92.9313	295.76	3503.01	498.203	3253.91	8.91256e+07	2.67238e+07	28754	10509	1743.71	7188.49	19441.2	8002.43	2.42942	5.97473	13.3229	16.3826
1	4	0.9	18.2948	92.2877	296.629	3587.21	488.567	3342.93	1.00266e+08	2.99183e+07	32191	10761.6	1709.98	8047.76	20519.4	8151.56	2.51723	6.13814	13.7313	16.7416
1	4	1	19.1093	91.679	297.445	3666.79	479.431	3427.07	111407000	3.30884e+07	35602	11000.4	1678.01	8900.49	21578.9	8292.44	2.60223	6.29659	14.1267	17.0911
1	5	0	10.4906	99.8562	286.495	2609.75	598.677	2310.41	0	0	0	7829.24	2095.37	0	9924.6	6416.84	1.54665	4.29561	9.21697	12.7995
1	5	0.1	11.3121	98.9043	287.815	2735.8	584.704	2443.45	1.11407e+07	3.48796e+06	3752.93	8207.41	2046.46	938.233	11192.1	6641.01	1.6853	4.58045	9.86186	13.4017
1	5	0.2	12.1208	98.0147	289.046	2853.49	571.598	2567.69	2.22814e+07	6.93271e+06	7459.36	8560.46	2000.59	1864.84	12425.9	6850.17	1.81395	4.83933	10.4603	13.9531
1	5	0.3	12.9172	97.1812	290.195	2963.64	559.277	2684	3.34221e+07	1.0338e+07	11123.3	8890.92	1957.47	2780.83	13629.2	7045.84	1.93437	5.07795	11.0203	14.4648
1	5	0.4	13.7016	96.3984	291.272	3067	547.672	2793.16	4.45628e+07	1.37071e+07	14748.4	9200.99	1916.85	3687.1	14804.9	7229.34	2.0479	5.30042	11.5484	14.9449
1	5	0.5	14.4744	95.6614	292.284	3164.2	536.717	2895.84	55703500	1.7043e+07	18337.7	9492.59	1878.51	4584.41	15955.5	7401.82	2.15562	5.50981	12.0494	15.3993
1	5	0.6	15.236	94.9661	293.236	3255.8	526.358	2992.62	6.68442e+07	2.03482e+07	21893.9	9767.39	1842.25	5473.48	17083.1	7564.31	2.25839	5.70842	12.5274	15.8325
1	5	0.7	15.9868	94.3089	294.134	3342.29	516.545	3084.02	7.79849e+07	2.3625e+07	25419.7	10026.9	1807.91	6354.93	18189.7	7717.67	2.35689	5.89805	12.9855	16.248
1	5	0.8	16.7269	93.6864	294.978	3424.14	507.229	3170.52	8.91256e+07	2.68755e+07	28917.2	10272.4	1775.3	7229.29	19277	7862.73	2.45169	6.08007	13.4265	16.6485
1	5	0.9	17.4569	93.0958	295.786	3501.67	498.386	3252.47	1.00266e+08	3.01016e+07	32388.3	10505	1744.35	8097.08	20346.4	8000.1	2.54327	6.25568	13.8524	17.0364
1	5	1	18.1769	92.5346	296.549	3575.27	489.965	3330.29	111407000	3.33049e+07	35834.9	10725.8	1714.88	8958.73	21399.4	8130.48	2.632	6.42569	14.2651	17.4132
1	6	0	10.5625	99.8626	286.608	2621.08	597.419	2322.37	0	0	0	7863.23	2090.97	0	9954.19	6436.99	1.54641	4.28623	9.21584	12.7719
1	6	0.1	11.3065	99.0036	287.807	2734.97	584.796	2442.58	1.11407e+07	3.49037e+06	3755.52	8204.92	2046.79	938.88	11190.6	6639.54	1.68545	4.58147	9.86254	13.4044
1	6	0.2	12.0395	98.1963	288.931	2841.91	572.895	2555.46	2.22814e+07	6.94155e+06	7468.88	8525.73	2005.13	1867.22	12398.1	6829.61	1.81534	4.8516	10.4667	13.9864
1	6	0.3	12.7618	97.436	289.986	2942.53	561.652	2661.7	3.34221e+07	1.03567e+07	11143.5	8827.59	1965.78	2785.86	13579.2	7008.37	1.93758	5.10171	11.0352	14.5281
1	6	0.4	13.4736	96.7184	290.98	3037.4	551.012	2761.9	4.45628e+07	1.37386e+07	14782.2	9112.21	1928.54	3695.56	14736.3	7176.83	2.05332	5.33557	11.5736	15.037
1	6	0.5	14.1753	96.0399	291.917	3127.03	540.925	2856.57	55703500	1.70897e+07	18387.9	9381.1	1893.24	4596.99	15871.3	7335.92	2.16351	5.55608	12.0861	15.5191
1	6	0.6	14.8672	95.397	292.802	3211.86	531.349	2946.18	6.68442e+07	2.04123e+07	21962.9	9635.57	1859.72	5490.73	16986	7486.41	2.26891	5.76544	12.5763	15.9786
1	6	0.7	15.5496	94.7868	293.642	3292.27	522.244	3031.15	7.79849e+07	2.37083e+07	25509.4	9876.82	1827.85	6377.34	18082	7629.03	2.37016	5.9654	13.0472	16.4192
1	6	0.8	16.2227	94.2069	294.436	3368.64	513.571	3111.85	8.91256e+07	2.69796e+07	29029.2	10105.9	1797.5	7257.3	19160.7	7764.42	2.46776	6.15733	13.5012	16.8435
1	6	0.9	16.8868	93.6548	295.191	3441.26	505.303	3188.61	1.00266e+08	3.02278e+07	32524.1	10323.8	1768.56	8131.03	20223.4	7893.12	2.56215	6.34238	13.9402	17.2539
1	6	1	17.5422	93.1284	295.911	3510.42	497.409	3261.71	111407000	3.34544e+07	35995.8	10531.2	1740.93	8998.95	21271.1	8015.65	2.6537	6.52146	14.366	17.6523
1	7	0	10.6146	99.868	286.69	2629.24	596.512	2330.98	0	0	0	7887.71	2087.79	0	9975.51	6451.5	1.54623	4.27953	9.21503	12.7523
1	7	0.1	11.3027	99.0751	287.802	2734.4	584.861	2441.96	1.11407e+07	3.4921e+06	3757.38	8203.19	2047.01	939.346	11189.5	6638.51	1.68555	4.58219	9.86302	13.4064
1	7	0.2	11.9809	98.3271	288.848	2833.53	573.834	2546.61	2.22814e+07	6.94791e+06	7475.72	8500.58	2008.42	1868.93	12377.9	6814.72	1.81635	4.86055	10.4714	14.0107
1	7	0.3	12.6496	97.6198	289.834	2927.17	563.379	2645.48	3.34221e+07	1.03702e+07	11158	8781.5	1971.83	2789.49	13542.8	6981.09	1.93993	5.11923	11.0462	14.5748
1	7	0.4	13.3089	96.95	290.766	3015.77	553.452	2739.04	4.45628e+07	1.37613e+07	14806.7	9047.3	1937.08	3701.68	14686.1	7138.44	2.05732	5.36175	11.5922	15.1057
1	7	0.5	13.9591	96.3145	291.647	3099.75	544.012	2827.75	55703500	1.71235e+07	18424.4	9299.25	1904.04	4606.09	15809.4	7287.53	2.16938	5.59081	12.1134	15.609
1	7	0.6	14.6004	95.7105	292.483	3179.49	535.022	2911.97	6.68442e+07	2.04588e+07	22013	9538.46	1872.58	5503.26	16914.3	7429.01	2.27679	5.80853	12.613	16.0891
1	7	0.7	15.2332	95.1357	293.277	3255.3	526.449	2992.07	7.79849e+07	2.3769e+07	25574.6	9765.89	1842.57	6393.66	18002.1	7563.49	2.38013	6.01661	13.0936	16.5493
1	7	0.8	15.8576	94.5878	294.031	3327.49	518.265	3068.35	8.91256e+07	2.70556e+07	29110.9	9982.46	1813.93	7277.73	19074.1	7691.5	2.4799	6.2164	13.5577	16.9926
1	7	0.9	16.4739	94.0649	294.75	3396.32	510.442	3141.09	1.00266e+08	3.03202e+07	32623.5	10188.9	1786.55	8155.87	20131.4	7813.51	2.57648	6.40903	14.0069	17.4212
1	7	1	17.0822	93.5651	295.435	3462.03	502.954	3210.55	111407000	3.3564e+07	36113.7	10386.1	1760.34	9028.43	21174.9	7929.96	2.67023	6.5954	14.4429	17.8368
1	8	0	10.654	99.8725	286.751	2635.41	595.827	2337.49	0	0	0	7906.22	2085.39	0	9991.61	6462.46	1.5461	4.2745	9.21441	12.7375
1	8	0.1	11.2999	99.1292	287.798	2733.97	584.908	2441.52	1.11407e+07	3.49341e+06	3758.79	8201.92	2047.18	939.698	11188.8	6637.76	1.68563	4.58272	9.86338	13.4078
1	8	0.2	11.9367	98.4258	288.785	2827.18	574.544	2539.91	2.22814e+07	6.95271e+06	7480.88	8481.55	2010.9	1870.22	12362.7	6803.46	1.81712	4.86736	10.475	14.0292
1	8	0.3	12.5648	97.7588	289.719	2915.48	564.692	2633.14	3.34221e+07	1.03803e+07	11168.9	8746.44	1976.42	2792.23	13515.1	6960.35	1.94173	5.1327	11.0545	14.6106
1	8	0.4	13.1843	97.1254	290.603	2999.26	555.312	2721.6	4.45628e+07	1.37785e+07	14825.2	8997.78	1943.59	3706.3	14647.7	7109.15	2.0604	5.382	11.6065	15.1588
1	8	0.5	13.7954	96.523	291.441	3078.88	546.371	2805.69	55703500	1.71492e+07	18452	9236.63	1912.3	4612.99	15761.9	7250.49	2.17391	5.61784	12.1345	15.679
1	8	0.6	14.3984	95.9491	292.238	3154.64	537.838	2885.72	6.68442e+07	2.04942e+07	22051.1	9463.93	1882.43	5512.77	16859.1	7384.96	2.2829	5.84225	12.6414	16.1755
1	8	0.7	14.9935	95.4017	292.997	3226.85	529.683	2962	7.79849e+07	2.38151e+07	25624.3	9680.54	1853.89	6406.08	17940.5	7513.06	2.38791	6.05688	13.1298	16.6517
1	8	0.8	15.5809	94.8788	293.719	3295.74	521.881	3034.8	8.91256e+07	2.71135e+07	29173.2	9887.23	1826.58	7293.31	19007.1	7635.25	2.48939	6.26305	13.6018	17.1104
1	8	0.9	16.1608	94.3788	294.409	3361.57	514.409	3104.37	1.00266e+08	3.03907e+07	32699.3	10084.7	1800.43	8174.84	20060	7751.96	2.58773	6.46186	14.0592	17.5537
1	8	1	16.7334	93.8999	295.062	3424.56	507.239	3170.94	111407000	3.36478e+07	36204	10273.7	1775.34	9050.99	21100	7863.59	2.68325	6.65418	14.5035	17.9836
1	9	0	10.6849	99.8764	286.799	2640.23	595.29	2342.59	0	0	0	7920.7	2083.52	0	10004.2	6471.04	1.546	4.27058	9.21394	12.7261
1	9	0.1	11.2977	99.1716	287.795	2733.66	584.944	2441.18	1.11407e+07	3.49443e+06	3759.89	8200.97	2047.3	939.974	11188.2	6637.2	1.68569	4.58312	9.86366	13.4089
1	9	0.2	11.9022	98.5029	288.736	2822.22	575.1	2534.67	2.22814e+07	6.95646e+06	7484.92	8466.65	2012.85	1871.23	12350.7	6794.64	1.81772	4.87272	10.4778	14.0438
1	9	0.3	12.4985	97.8676	289.628	2906.3	565.723	2623.44	3.34221e+07	1.03883e+07	11177.5	8718.91	1980.03	2794.37	13493.3	6944.05	1.94315	5.14336	11.0611	14.639
1	9	0.4	13.0868	97.2629	290.474	2986.25	556.777	2707.87	4.45628e+07	1.3792e+07	14839.7	8958.76	1948.72	3709.93	14617.4	7086.06	2.06284	5.39813	11.6179	15.2011
1	9	0.5	13.6673	96.6867	291.279	3062.39	548.234	2788.27	55703500	1.71693e+07	18473.6	9187.16	1918.82	4618.4	15724.4	7221.24	2.17752	5.63948	12.1512	15.735
1	9	0.6	14.2402	96.1368	292.045	3134.98	540.065	2864.94	6.68442e+07	2.0522e+07	22081	9404.93	1890.23	5520.24	16815.4	7350.08	2.28778	5.86936	12.6641	16.245
1	9	0.7	14.8058	95.6113	292.775	3204.28	532.246	2938.15	7.79849e+07	2.38515e+07	25663.4	9612.83	1862.86	6415.84	17891.5	7473.04	2.39414	6.08938	13.1588	16.7344
1	9	0.8	15.3641	95.1085	293.471	3270.52	524.753	3008.14	8.91256e+07	2.71591e+07	29222.3	9811.55	1836.63	7305.58	18953.8	7590.54	2.49703	6.30083	13.6373	17.2058
1	9	0.9	15.9154	94.6269	294.137	3333.91	517.565	3075.12	1.00266e+08	3.04463e+07	32759.2	10001.7	1811.48	8189.8	20003	7702.94	2.5968	6.50478	14.1014	17.6614
1	9	1	16.4599	94.165	294.774	3394.63	510.664	3139.3	111407000	3.37141e+07	36275.2	10183.9	1787.32	9068.81	21040	7810.59	2.69378	6.70214	14.5525	18.1033
1	10	0	10.7098	99.8797	286.838	2644.11	594.859	2346.68	0	0	0	7932.34	2082.01	0	10014.3	6477.94	1.54591	4.26744	9.21355	12.7169
1	10	0.1	11.2961	99.2056	287.792	2733.41	584.971	2440.93	1.11407e+07	3.49526e+06	3760.78	8200.23	2047.4	940.195	11187.8	6636.77	1.68574	4.58344	9.86388	13.4097
1	10	0.2	11.8745	98.5649	288.696	2818.23	575.547	2530.45	2.22814e+07	6.95947e+06	7488.16	8454.68	2014.41	1872.04	12341.1	6787.55	1.8182	4.87705	10.48	14.0555
1	10	0.3	12.4452	97.9551	289.555	2898.9	566.554	2615.62	3.34221e+07	1.03947e+07	11184.4	8696.7	1982.94	2796.09	13475.7	6930.91	1.94429	5.15201	11.0665	14.662
1	10	0.4	13.0084	97.3737	290.371	2975.74	557.961	2696.76	4.45628e+07	1.38028e+07	14851.4	8927.23	1952.86	3712.84	14592.9	7067.41	2.06482	5.41128	11.6271	15.2355
1	10	0.5	13.5642	96.8187	291.147	3049.03	549.742	2774.16	55703500	1.71855e+07	18491.1	9147.1	1924.1	4622.77	15694	7197.55	2.18046	5.65719	12.1649	15.7809
1	10	0.6	14.1129	96.2883	291.889	3119.02	541.873	2848.08	6.68442e+07	2.05444e+07	22105.1	9357.05	1896.56	5526.27	16779.9	7321.78	2.29178	5.89165	12.6827	16.3022
1	10	0.7	14.6546	95.7807	292.594	3185.94	534.327	2918.77	7.79849e+07	2.38808e+07	25694.9	9557.81	1870.14	6423.73	17851.7	7440.53	2.39925	6.11616	13.1826	16.8025
1	10	0.8	15.1895	95.2944	293.27	3249.98	527.088	2986.44	8.91256e+07	2.7196e+07	29262	9749.95	1844.81	7315.51	18910.3	7554.14	2.5033	6.33205	13.6665	17.2846
1	10	0.9	15.7178	94.828	293.916	3311.36	520.135	3051.29	1.00266e+08	3.04913e+07	32807.7	9934.07	1820.47	8201.92	19956.5	7662.98	2.60427	6.54034	14.1361	17.7507
1	10	1	16.2396	94.3802	294.535	3370.22	513.452	3113.5	111407000	3.37678e+07	36333	10110.7	1797.08	9083.25	20991	7767.35	2.70247	6.74194	14.5929	18.2027
0.5	0.1	0	1.56526	55.1542	266.397	571.341	816.803	162.939	0	0	0	1714.02	2858.81	0	4572.83	2776.29	1.6471	28.0646	9.6842	82.5035
0.5	0.1	0.1	4.85507	38.2805	275.619	1507.3	718.776	1147.92	1.11407e+07	1.6706e+06	1797.51	4521.91	2515.72	449.377	7487.01	4452.16	1.68166	6.52226	9.84492	19.0916
0.5	0.1	0.2	6.82554	30.3197	279.986	1948.33	671.336	1612.66	2.22814e+07	2.73154e+06	2939.05	5844.98	2349.67	734.762	8929.41	5239.32	1.70431	5.53708	9.95027	16.1636
0.5	0.1	0.3	8.10641	25.7772	282.483	2199.86	643.929	1877.9	3.34221e+07	3.54863e+06	3818.21	6599.59	2253.75	954.553	9807.89	5687.58	1.72444	5.2228	10.0439	15.21
0.5	0.1	0.4	9.00057	22.8545	284.092	2361.68	626.166	2048.6	4.45628e+07	4.24616e+06	4568.72	7085.05	2191.58	1142.18	10418.8	5975.7	1.74353	5.08582	10.1327	14.7784
0.5	0.1	0.5	9.6592	20.8187	285.214	2474.4	613.732	2167.54	55703500	4.87629e+06	5246.73	7423.2	2148.06	1311.68	10882.9	6176.27	1.76206	5.02089	10.2189	14.5591
0.5	0.1	0.6	10.1644	19.3194	286.04	2557.42	604.542	2255.15	6.68442e+07	5.46458e+06	5879.71	7672.27	2115.9	1469.93	11258.1	6323.93	1.78024	4.99217	10.3034	14.4465
0.5	0.1	0.7	10.5643	18.1689	286.675	2621.14	597.471	2322.4	7.79849e+07	6.02502e+06	6482.72	7863.41	2091.15	1620.68	11575.2	6437.22	1.79817	4.98417	10.3869	14.3951
0.5	0.1	0.8	10.8889	17.2578	287.178	2671.6	591.86	2375.67	8.91256e+07	6.56591e+06	7064.7	8014.79	2071.51	1766.17	11852.5	6526.92	1.81594	4.98911	10.4695	14.3819
0.5	0.1	0.9	11.1576	16.5183	287.587	2712.57	587.297	2418.92	1.00266e+08	7.09248e+06	7631.28	8137.71	2055.54	1907.82	12101.1	6599.73	1.83357	5.00267	10.5515	14.3942
0.5	0.1	1	11.3839	15.9057	287.925	2746.51	583.512	2454.75	111407000	7.60825e+06	8186.22	8239.53	2042.29	2046.55	12328.4	6660.05	1.8511	5.02224	10.633	14.4243
0.5	0.2	0	2.41157	52.5723	269.04	841.766	788.838	447.347	0	0	0	2525.3	2760.93	0	5286.23	3261.21	1.62094	11.8169	9.56252	34.856
0.5	0.2	0.1	5.30149	42.8538	276.671	1613.7	707.403	1260	1.11407e+07	1.83727e+06	1976.84	4841.09	2475.91	494.21	7811.21	4642.2	1.68265	6.19939	9.84955	18.1443
0.5	0.2	0.2	7.47372	36.9931	281.286	2078.68	657.171	1750.09	2.22814e+07	3.2452e+06	3491.72	6236.04	2300.1	872.931	9409.07	5471.7	1.71959	5.37632	10.0213	15.6659
0.5	0.2	0.3	9.15518	33.0847	284.371	2388.58	623.214	2076.97	3.34221e+07	4.42155e+06	4757.44	7165.74	2181.25	1189.36	10536.3	6023.59	1.74918	5.07293	10.159	14.7314
0.5	0.2	0.4	10.4948	30.2897	286.58	2610.14	598.706	2310.79	4.45628e+07	5.45836e+06	5873.01	7830.42	2095.47	1468.25	11394.1	6417.69	1.77543	4.93085	10.2811	14.2767
0.5	0.2	0.5	11.5884	28.1882	288.244	2776.7	580.156	2486.62	55703500	6.40398e+06	6890.47	8330.11	2030.55	1722.62	12083.3	6713.72	1.79979	4.85931	10.3944	14.032
0.5	0.2	0.6	12.4991	26.5479	289.544	2906.7	565.605	2623.9	6.68442e+07	7.28635e+06	7839.87	8720.1	1979.62	1959.97	12659.7	6944.61	1.82295	4.82476	10.5021	13.8978
0.5	0.2	0.7	13.2703	25.2304	290.589	3011.12	553.87	2734.19	7.79849e+07	8.12279e+06	8739.85	9033.36	1938.54	2184.96	13156.9	7129.98	1.84529	4.81199	10.606	13.8287
0.5	0.2	0.8	13.9322	24.1476	291.449	3096.94	544.194	2824.84	8.91256e+07	8.92469e+06	9602.67	9290.82	1904.68	2400.67	13596.2	7282.27	1.86702	4.81307	10.7071	13.8011
0.5	0.2	0.9	14.5072	23.2411	292.169	3168.79	536.072	2900.75	1.00266e+08	9.69985e+06	10436.7	9506.36	1876.25	2609.18	13991.8	7409.72	1.8883	4.82351	10.8061	13.8016
0.5	0.2	1	15.0116	22.4706	292.781	3229.86	529.152	2965.29	111407000	1.04538e+07	11248	9689.59	1852.03	2811.99	14353.6	7518.03	1.90923	4.84055	10.9034	13.8219
0.5	0.3	0	2.95739	51.5941	270.631	1004.18	771.896	618.231	0	0	0	3012.54	2701.64	0	5714.17	3552.15	1.60865	9.24279	9.50536	27.3073
0.5	0.3	0.1	5.43166	44.7026	276.97	1643.96	704.16	1291.88	1.11407e+07	1.90299e+06	2047.56	4931.88	2464.56	511.889	7908.33	4696.24	1.68397	6.12156	9.85568	17.9137
0.5	0.3	0.2	7.44302	40.0802	281.232	2072.63	657.836	1743.72	2.22814e+07	3.47379e+06	3737.69	6217.9	2302.43	934.422	9454.75	5460.94	1.73134	5.42219	10.076	15.7779
0.5	0.3	0.3	9.10919	36.7578	284.301	2380.57	624.106	2068.52	3.34221e+07	4.84132e+06	5209.1	7141.71	2184.37	1302.27	10628.4	6009.35	1.76864	5.13815	10.2495	14.8881
0.5	0.3	0.4	10.5146	34.2468	286.624	2613.21	598.376	2314.02	4.45628e+07	6.07424e+06	6535.68	7839.63	2094.32	1633.92	11567.9	6423.17	1.80096	4.99903	10.3998	14.4337
0.5	0.3	0.5	11.7186	32.2767	288.448	2795.7	578.047	2506.67	55703500	7.21256e+06	7760.47	8387.09	2023.16	1940.12	12350.4	6747.49	1.83037	4.927	10.5366	14.1812
0.5	0.3	0.6	12.7637	30.6858	289.923	2943.03	561.54	2662.26	6.68442e+07	8.28134e+06	8910.44	8829.08	1965.39	2227.61	13022.1	7009.13	1.85787	4.89137	10.6645	14.0387
0.5	0.3	0.7	13.681	29.3718	291.143	3064.71	547.844	2790.79	7.79849e+07	9.29715e+06	10003.4	9194.14	1917.45	2500.86	13612.5	7225.12	1.88405	4.87763	10.7863	13.9623
0.5	0.3	0.8	14.4938	28.2663	292.17	3167.08	536.279	2898.94	8.91256e+07	1.02715e+07	11051.8	9501.25	1876.98	2762.94	14141.2	7406.73	1.90923	4.87804	10.9034	13.929
0.5	0.3	0.9	15.2199	27.3221	293.047	3254.52	526.37	2991.33	1.00266e+08	1.12126e+07	12064.4	9763.55	1842.29	3016.09	14621.9	7561.77	1.93366	4.8881	11.017	13.925
0.5	0.3	1	15.8732	26.5053	293.807	3330.15	517.776	3071.26	111407000	1.21265e+07	13047.8	9990.44	1812.21	3261.94	15064.6	7695.84	1.9575	4.90502	11.1279	13.9419
0.5	0.4	0	3.3344	51.0738	271.682	1111.39	760.653	731.058	0	0	0	3334.16	2662.29	0	5996.44	3744.08	1.60158	8.20241	9.47247	24.2564
0.5	0.4	0.1	5.48275	45.7052	277.088	1655.74	702.898	1304.29	1.11407e+07	1.93825e+06	2085.49	4967.23	2460.14	521.373	7948.74	4717.28	1.68503	6.09429	9.86059	17.8316
0.5	0.4	0.2	7.3002	41.8687	280.956	2044.39	660.917	1713.93	2.22814e+07	3.60373e+06	3877.5	6133.16	2313.21	969.375	9415.74	5410.61	1.74024	5.49366	10.1174	15.9695
0.5	0.4	0.3	8.85997	38.98	283.874	2336.84	628.928	2022.37	3.34221e+07	5.08944e+06	5476.07	7010.51	2201.25	1369.02	10580.8	5931.53	1.78382	5.23186	10.3201	15.1342
0.5	0.4	0.4	10.2166	36.7183	286.161	2565.72	603.657	2263.89	4.45628e+07	6.44917e+06	6939.09	7697.15	2112.8	1734.77	11544.7	6338.74	1.82129	5.09951	10.4944	14.6918
0.5	0.4	0.5	11.4104	34.8937	288.008	2750.3	583.127	2458.74	55703500	7.71636e+06	8302.55	8250.91	2040.95	2075.64	12367.5	6666.86	1.85507	5.03001	10.6515	14.4407
0.5	0.4	0.6	12.4713	33.3867	289.535	2902.73	566.075	2619.69	6.68442e+07	8.91305e+06	9590.15	8708.19	1981.26	2397.54	13087	6937.61	1.88638	4.99562	10.7971	14.2968
0.5	0.4	0.7	13.4222	32.1183	290.821	3031.01	551.657	2755.18	7.79849e+07	1.00544e+07	10818.2	9093.02	1930.8	2704.56	13728.4	7165.33	1.91595	4.98275	10.9346	14.2187
0.5	0.4	0.8	14.2807	31.034	291.921	3140.65	539.282	2871.01	8.91256e+07	1.11514e+07	11998.5	9421.96	1887.49	2999.63	14309.1	7359.87	1.9442	4.98398	11.0661	14.184
0.5	0.4	0.9	15.0607	30.095	292.875	3235.59	528.53	2971.33	1.00266e+08	1.2212e+07	13139.7	9706.78	1849.86	3284.91	14841.6	7528.25	1.97145	4.99492	11.1928	14.1792
0.5	0.4	1	15.7734	29.2729	293.71	3318.71	519.09	3059.16	111407000	1.32422e+07	14248.2	9956.13	1816.81	3562.05	15335	7675.6	1.99789	5.01281	11.3158	14.1959
0.5	0.5	0	3.60907	50.7515	272.425	1187.09	752.686	810.743	0	0	0	3561.26	2634.4	0	6195.66	3879.55	1.59701	7.64195	9.4512	22.6128
0.5	0.5	0.1	5.5059	46.3355	277.141	1661.07	702.326	1309.91	1.11407e+07	1.96027e+06	2109.19	4983.2	2458.14	527.298	7968.64	4726.79	1.68585	6.08337	9.86441	17.7978
0.5	0.5	0.2	7.15055	43.0402	280.663	2014.46	664.177	1682.37	2.22814e+07	3.68787e+06	3968.03	6043.37	2324.62	992.007	9360	5357.27	1.74716	5.56358	10.1496	16.1599
0.5	0.5	0.3	8.59333	40.4768	283.406	2289.18	634.172	1972.09	3.34221e+07	5.25415e+06	5653.29	6867.53	2219.6	1413.32	10500.5	5846.7	1.79596	5.32453	10.3766	15.3818
0.5	0.5	0.4	9.87262	38.4185	285.611	2509.67	609.873	2204.74	4.45628e+07	6.70287e+06	7212.07	7529.02	2134.56	1803.02	11466.6	6239.09	1.83786	5.20089	10.5715	14.9579
0.5	0.5	0.5	11.0176	36.7241	287.428	2691.13	589.734	2396.26	55703500	8.06255e+06	8675.03	8073.38	2064.07	2168.76	12306.2	6561.72	1.87545	5.13559	10.7463	14.7134
0.5	0.5	0.6	12.0506	35.3013	288.955	2843.46	572.728	2557.09	6.68442e+07	9.35265e+06	10063.1	8530.38	2004.55	2515.79	13050.7	6832.37	1.91013	5.10373	10.9076	14.5721
0.5	0.5	0.7	12.989	34.0869	290.258	2973.45	558.146	2694.38	7.79849e+07	1.0587e+07	11391.3	8920.35	1953.51	2847.82	13721.7	7063.19	1.9427	5.09271	11.0591	14.4955
0.5	0.5	0.8	13.8467	33.0364	291.387	3085.87	545.483	2813.13	8.91256e+07	1.17758e+07	12670.4	9257.62	1909.19	3167.6	14334.4	7262.71	1.9737	5.09554	11.2033	14.4618
0.5	0.5	0.9	14.6348	32.1173	292.375	3184.22	534.364	2917.04	1.00266e+08	1.29268e+07	13908.8	9552.67	1870.27	3477.2	14900.1	7437.18	2.00347	5.10796	11.3417	14.4582
0.5	0.5	1	15.3622	31.3054	293.249	3271.1	524.514	3008.84	111407000	1.40458e+07	15112.8	9813.3	1835.8	3778.19	15427.3	7591.23	2.03225	5.12732	11.4756	14.4763
0.5	0.6	0	3.81757	50.5331	272.977	1243.26	746.759	869.881	0	0	0	3729.78	2613.66	0	6343.44	3980.04	1.59381	7.29231	9.43634	21.5874
0.5	0.6	0.1	5.51716	46.7689	277.166	1663.65	702.048	1312.63	1.11407e+07	1.97536e+06	2125.42	4990.96	2457.17	531.355	7979.49	4731.4	1.68649	6.07901	9.86741	17.7837
0.5	0.6	0.2	7.01598	43.8691	280.396	1987.25	667.137	1653.68	2.22814e+07	3.74696e+06	4031.6	5961.74	2334.98	1007.9	9304.62	5308.77	1.75269	5.62662	10.1753	16.3328
0.5	0.6	0.3	8.35085	41.5577	282.973	2245.03	639.022	1925.52	3.34221e+07	5.3719e+06	5779.98	6735.09	2236.58	1445	10416.7	5768.1	1.80591	5.40979	10.4228	15.6114
0.5	0.6	0.4	9.55034	39.6655	285.083	2455.96	615.819	2148.05	4.45628e+07	6.88681e+06	7409.97	7367.87	2155.37	1852.49	11375.7	6143.55	1.85165	5.29585	10.6356	15.2092
0.5	0.6	0.5	10.6366	38.0833	286.85	2632.26	596.292	2334.11	55703500	8.3164e+06	8948.17	7896.78	2087.02	2237.04	12220.8	6457.1	1.89262	5.23575	10.8261	14.9747
0.5	0.6	0.6	11.6271	36.7375	288.353	2782.19	579.59	2492.4	6.68442e+07	9.67806e+06	10413.3	8346.58	2028.56	2603.32	12978.5	6723.56	1.93029	5.20722	11.0014	14.8388
0.5	0.6	0.7	12.5355	35.5762	289.651	2911.53	565.112	2628.97	7.79849e+07	1.09844e+07	11818.9	8734.59	1977.89	2954.72	13667.2	6953.28	1.96558	5.19868	11.1655	14.7656
0.5	0.6	0.8	13.3729	34.5622	290.785	3024.44	552.42	2748.23	8.91256e+07	1.2245e+07	13175.2	9073.32	1933.47	3293.8	14300.6	7153.72	1.99904	5.20356	11.3211	14.7346
0.5	0.6	0.9	14.1485	33.6677	291.787	3124.01	541.189	2853.42	1.00266e+08	1.3467e+07	14490	9372.04	1894.16	3622.51	14888.7	7330.4	2.03109	5.21785	11.4702	14.7334
0.5	0.6	1	14.8695	32.8719	292.676	3212.6	531.162	2947.02	111407000	1.46562e+07	15769.5	9637.81	1859.07	3942.39	15439.3	7487.53	2.062	5.23893	11.6139	14.7538
0.5	0.7	0	3.98102	50.3757	273.402	1286.54	742.183	915.452	0	0	0	3859.63	2597.64	0	6457.27	4057.45	1.59146	7.05364	9.42539	20.8875
0.5	0.7	0.1	5.52274	47.0855	277.179	1664.93	701.911	1313.98	1.11407e+07	1.98635e+06	2137.24	4994.8	2456.69	534.311	7985.8	4733.69	1.68701	6.07757	9.86983	17.7783
0.5	0.7	0.2	6.89945	44.4878	280.163	1963.45	669.723	1628.59	2.22814e+07	3.79081e+06	4078.78	5890.35	2344.03	1019.7	9254.08	5266.35	1.75721	5.68227	10.1963	16.4859
0.5	0.7	0.3	8.1393	42.377	282.588	2205.86	643.317	1884.21	3.34221e+07	5.4605e+06	5875.32	6617.59	2251.61	1468.83	10338	5698.36	1.81421	5.48668	10.4614	15.8192
0.5	0.7	0.4	9.26446	40.6224	284.606	2407.28	621.198	2096.68	4.45628e+07	7.02675e+06	7560.55	7221.85	2174.19	1890.14	11286.2	6056.96	1.86334	5.38287	10.69	15.4407
0.5	0.7	0.5	10.2924	39.1367	286.315	2577.77	602.351	2276.59	55703500	8.51128e+06	9157.85	7733.3	2108.23	2289.46	12131	6360.23	1.90732	5.32858	10.8945	15.2183
0.5	0.7	0.6	11.2371	37.8596	287.785	2724.27	586.063	2431.24	6.68442e+07	9.92975e+06	10684.1	8172.82	2051.22	2671.02	12895.1	6620.67	1.9477	5.3039	11.0823	15.0895
0.5	0.7	0.7	12.1097	36.7477	289.065	2851.78	571.819	2565.87	7.79849e+07	1.12938e+07	12151.7	8555.34	2001.37	3037.93	13594.6	6847.2	1.98543	5.29825	11.2578	15.0211
0.5	0.7	0.8	12.9193	35.7694	290.192	2963.95	559.237	2684.33	8.91256e+07	1.26122e+07	13570.3	8891.85	1957.33	3392.57	14241.7	7046.37	2.02115	5.30551	11.4239	14.9939
0.5	0.7	0.9	13.6735	34.9007	291.193	3063.53	548.027	2789.52	1.00266e+08	1.38918e+07	14947.2	9190.6	1918.09	3736.79	14845.5	7223.12	2.05527	5.32188	11.5827	14.9959
0.5	0.7	1	14.3786	34.1232	292.089	3152.65	537.962	2883.67	111407000	1.51382e+07	16288.2	9457.94	1882.87	4072.06	15412.9	7381.22	2.08812	5.34489	11.7354	15.0194
0.5	0.8	0	4.11251	50.2573	273.74	1320.89	738.546	951.619	0	0	0	3962.68	2584.91	0	6547.59	4118.88	1.58965	6.88047	9.41699	20.3797
0.5	0.8	0.1	5.52539	47.327	277.186	1665.54	701.847	1314.62	1.11407e+07	1.99471e+06	2146.24	4996.62	2456.46	536.561	7989.65	4734.78	1.68744	6.07754	9.87181	17.7773
0.5	0.8	0.2	6.79933	44.9677	279.96	1942.83	671.962	1606.85	2.22814e+07	3.82469e+06	4115.23	5828.49	2351.87	1028.81	9209.16	5229.58	1.76097	5.7312	10.2138	16.6208
0.5	0.8	0.3	7.95654	43.0208	282.251	2171.53	647.078	1847.99	3.34221e+07	5.52973e+06	5949.8	6514.59	2264.77	1487.45	10266.8	5637.22	1.82126	5.55566	10.4942	16.0061
0.5	0.8	0.4	9.01478	41.3818	284.18	2363.96	625.977	2050.97	4.45628e+07	7.13706e+06	7679.24	7091.89	2190.92	1919.81	11202.6	5979.88	1.87339	5.4621	10.7367	15.6521
0.5	0.8	0.5	9.98821	39.9795	285.831	2528.54	607.814	2224.63	55703500	8.66605e+06	9324.38	7585.61	2127.35	2331.1	12044.1	6272.7	1.92007	5.41396	10.9538	15.443
0.5	0.8	0.6	10.8883	38.7634	287.263	2671.21	591.982	2375.22	6.68442e+07	1.01309e+07	10900.5	8013.62	2071.94	2725.12	12810.7	6526.38	1.96291	5.39348	11.1531	15.3226
0.5	0.8	0.7	11.7243	37.6969	288.52	2796.3	578.035	2507.29	7.79849e+07	1.15423e+07	12419.1	8388.91	2023.12	3104.78	13516.8	6748.68	2.00288	5.39101	11.339	15.2602
0.5	0.8	0.8	12.5039	36.7523	289.633	2907.06	565.635	2624.25	8.91256e+07	1.29085e+07	13889.2	8721.19	1979.72	3472.29	14173.2	6945.4	2.04066	5.40087	11.5147	15.2376
0.5	0.8	0.9	13.2336	35.9088	290.627	3005.95	554.524	2728.69	1.00266e+08	1.42361e+07	15317.6	9017.86	1940.83	3829.4	14788.1	7120.96	2.0767	5.41948	11.6823	15.2434
0.5	0.8	1	13.9186	35.1501	291.522	3094.88	544.501	2822.63	111407000	1.55303e+07	16710.1	9284.65	1905.75	4177.52	15367.9	7278.77	2.11134	5.44454	11.8434	15.2704
0.5	0.9	0	4.22052	50.1651	274.014	1348.8	735.587	981.008	0	0	0	4046.41	2574.55	0	6620.96	4168.78	1.58823	6.74914	9.41035	19.9946
0.5	0.9	0.1	5.52646	47.5175	277.188	1665.78	701.821	1314.87	1.11407e+07	2.0013e+06	2153.33	4997.35	2456.37	538.332	7992.06	4735.21	1.68779	6.07819	9.87346	17.7785
0.5	0.9	0.2	6.71311	45.3514	279.785	1924.94	673.903	1587.99	2.22814e+07	3.85167e+06	4144.27	5774.82	2358.66	1036.07	9169.55	5197.69	1.76416	5.77432	10.2286	16.7398
0.5	0.9	0.3	7.7985	43.5406	281.956	2141.46	650.368	1816.27	3.34221e+07	5.58538e+06	6009.68	6424.38	2276.29	1502.42	10203.1	5583.65	1.82731	5.61759	10.5224	16.1741
0.5	0.9	0.4	8.79716	42.0002	283.803	2325.57	630.207	2010.47	4.45628e+07	7.22643e+06	7775.39	6976.71	2205.72	1943.85	11126.3	5911.55	1.88213	5.53418	10.7773	15.8448
0.5	0.9	0.5	9.72085	40.6706	285.402	2484.4	612.708	2178.05	55703500	8.79221e+06	9460.12	7453.21	2144.48	2365.03	11962.7	6194.22	1.93127	5.4924	11.0059	15.65
0.5	0.9	0.6	10.5792	39.509	286.791	2623.15	597.334	2324.48	6.68442e+07	1.02957e+07	11077.9	7869.44	2090.67	2769.46	12729.6	6440.96	1.97635	5.47631	11.2156	15.5387
0.5	0.9	0.7	11.38	38.4836	288.022	2745.57	583.709	2453.71	7.79849e+07	1.17469e+07	12639.3	8236.7	2042.98	3159.82	13439.5	6658.55	2.01838	5.47721	11.4111	15.4829
0.5	0.9	0.8	12.1298	37.5705	289.118	2854.56	571.53	2568.79	8.91256e+07	1.31535e+07	14152.7	8563.67	2000.35	3538.18	14102.2	6852.17	2.05806	5.48982	11.5956	15.4655
0.5	0.9	0.9	12.8343	36.7511	290.102	2952.34	560.564	2672.06	1.00266e+08	1.45217e+07	15624.8	8857.02	1961.97	3906.21	14725.2	7025.81	2.09587	5.51081	11.7715	15.4758
0.5	0.9	1	13.4979	36.0108	290.99	3040.66	550.628	2765.34	111407000	1.58565e+07	17061	9121.97	1927.2	4265.25	15314.4	7182.57	2.13216	5.53798	11.9403	15.5066
0.5	1	0	4.31081	50.0914	274.241	1371.92	733.134	1005.36	0	0	0	4115.77	2565.97	0	6681.73	4210.11	1.58707	6.64614	9.40497	19.6925
0.5	1	0.1	5.52663	47.6716	277.188	1665.83	701.815	1314.92	1.11407e+07	2.00662e+06	2159.05	4997.48	2456.35	539.763	7993.6	4735.28	1.68809	6.07915	9.87485	17.7806
0.5	1	0.2	6.63844	45.6652	279.632	1909.35	675.594	1571.55	2.22814e+07	3.87369e+06	4167.96	5728.05	2364.58	1041.99	9134.62	5169.89	1.76689	5.81248	10.2413	16.8453
0.5	1	0.3	7.66115	43.9697	281.696	2115.03	653.256	1788.4	3.34221e+07	5.63115e+06	6058.93	6345.1	2286.4	1514.73	10146.2	5536.58	1.83258	5.67334	10.5469	16.3256
0.5	1	0.4	8.60692	42.5142	283.469	2291.51	633.954	1974.53	4.45628e+07	7.30038e+06	7854.97	6874.52	2218.84	1963.74	11057.1	5850.92	1.88981	5.59987	10.813	16.0206
0.5	1	0.5	9.48565	41.2485	285.008	2444.92	617.07	2136.39	55703500	8.89719e+06	9573.08	7334.77	2159.74	2393.27	11887.8	6123.99	1.94118	5.56443	11.052	15.8404
0.5	1	0.6	10.3055	40.1356	286.366	2579.76	602.157	2278.68	6.68442e+07	1.04335e+07	11226.1	7739.29	2107.55	2806.53	12653.4	6363.84	1.98832	5.55293	11.2713	15.739
0.5	1	0.7	11.0733	39.1477	287.569	2699.42	588.862	2404.98	7.79849e+07	1.19186e+07	12824	8098.25	2061.02	3206.01	13365.3	6576.55	2.03226	5.55732	11.4756	15.6904
0.5	1	0.8	11.7947	38.2637	288.646	2806.46	576.921	2518	8.91256e+07	1.33598e+07	14374.7	8419.37	2019.22	3593.68	14032.3	6766.76	2.07371	5.57279	11.6684	15.6786
0.5	1	0.9	12.4745	37.467	289.615	2902.91	566.121	2619.85	1.00266e+08	1.47629e+07	15884.4	8708.72	1981.42	3971.11	14661.3	6938.06	2.11316	5.59622	11.8519	15.6935
0.5	1	1	13.1169	36.7446	290.497	2990.34	556.303	2712.19	111407000	1.61328e+07	17358.3	8971.01	1947.06	4339.58	15257.7	7093.28	2.151	5.62559	12.0279	15.7285
0.5	2	0	4.76556	49.7642	275.36	1485.58	721.042	1125.05	0	0	0	4456.73	2523.65	0	6980.37	4413.23	1.58169	6.20448	9.37996	18.3973
0.5	2	0.1	5.51908	48.3871	277.172	1664.09	702.004	1313.09	1.11407e+07	2.03125e+06	2185.55	4992.27	2457.01	546.388	7995.67	4732.19	1.68964	6.08921	9.88202	17.8067
0.5	2	0.2	6.22979	47.1658	278.778	1822.35	685.01	1479.85	2.22814e+07	3.97826e+06	4280.47	5467.06	2397.54	1070.12	8934.71	5014.73	1.78169	6.03759	10.3102	17.469
0.5	2	0.3	6.90198	46.0734	280.213	1963.84	669.729	1628.97	3.34221e+07	5.85339e+06	6298.05	5891.51	2344.05	1574.51	9810.07	5267.13	1.86251	6.02225	10.6861	17.2762
0.5	2	0.4	7.53937	45.0893	281.505	2091.25	655.896	1763.3	4.45628e+07	7.6665e+06	8248.89	6273.74	2295.64	2062.22	10631.6	5494.28	1.93503	6.02938	11.0234	17.174
0.5	2	0.5	8.14518	44.1971	282.675	2206.72	643.3	1885.07	55703500	9.42557e+06	10141.6	6620.16	2251.55	2535.4	11407.1	5700.04	2.00123	6.05129	11.3313	17.1317
0.5	2	0.6	8.72219	43.3835	283.742	2311.98	631.772	1996.09	6.68442e+07	1.11372e+07	11983.2	6935.93	2211.2	2995.81	12142.9	5887.49	2.0625	6.08336	11.6163	17.1312
0.5	2	0.7	9.27285	42.638	284.719	2408.4	621.171	2097.81	7.79849e+07	1.28068e+07	13779.6	7225.2	2174.1	3444.91	12844.2	6059.14	2.11981	6.12266	11.8828	17.1606
0.5	2	0.8	9.79929	41.9517	285.618	2497.14	611.381	2191.45	8.91256e+07	1.44389e+07	15535.7	7491.41	2139.83	3883.93	13515.2	6217.04	2.17389	6.16724	12.1344	17.2124
0.5	2	0.9	10.3034	41.3173	286.448	2579.13	602.307	2277.98	1.00266e+08	1.60374e+07	17255.7	7737.4	2108.08	4313.92	14159.4	6362.88	2.22531	6.21577	12.3735	17.281
0.5	2	1	10.7869	40.7287	287.218	2655.18	593.867	2358.24	111407000	1.76056e+07	18943	7965.53	2078.54	4735.76	14779.8	6498.09	2.27449	6.2673	12.6023	17.3626
0.5	3	0	4.93757	49.6593	275.772	1527.39	716.58	1169.1	0	0	0	4582.16	2508.03	0	7090.19	4487.94	1.57983	6.06467	9.37132	17.9873
0.5	3	0.1	5.51338	48.636	277.16	1662.78	702.145	1311.71	1.11407e+07	2.03978e+06	2194.73	4988.34	2457.51	548.684	7994.53	4729.85	1.69023	6.09475	9.88479	17.8216
0.5	3	0.2	6.0627	47.7047	278.421	1785.94	688.942	1441.47	2.22814e+07	4.01552e+06	4320.57	5357.83	2411.3	1080.14	8849.27	4949.77	1.78781	6.13905	10.3387	17.7506
0.5	3	0.3	6.58773	46.8528	279.574	1898.58	676.812	1560.17	3.34221e+07	5.93482e+06	6385.67	5695.73	2368.84	1596.42	9660.99	5150.78	1.87564	6.19226	10.7472	17.7404
0.5	3	0.4	7.09037	46.0698	280.631	2002.07	665.617	1669.26	4.45628e+07	7.80401e+06	8396.86	6006.2	2329.66	2099.21	10435.1	5335.37	1.95583	6.25133	11.1201	17.7714
0.5	3	0.5	7.57236	45.3471	281.604	2097.57	655.244	1769.94	55703500	9.62844e+06	10359.9	6292.7	2293.35	2589.97	11176	5505.62	2.02993	6.31434	11.4648	17.8313
0.5	3	0.6	8.03519	44.6775	282.51	2186.01	645.608	1863.2	6.68442e+07	1.14126e+07	12279.6	6558.02	2259.63	3069.91	11887.6	5663.23	2.09908	6.38017	11.7864	17.9125
0.5	3	0.7	8.48024	44.0548	283.355	2268.21	636.626	1949.89	7.79849e+07	1.31605e+07	14160.3	6804.62	2228.19	3540.07	12572.9	5809.67	2.16413	6.44798	12.089	18.0094
0.5	3	0.8	8.90873	43.4741	284.132	2344.89	628.211	2030.78	8.91256e+07	1.48754e+07	16005.4	7034.67	2198.74	4001.36	13234.8	5946.2	2.22575	6.51707	12.3756	18.1181
0.5	3	0.9	9.32175	42.9308	284.863	2416.59	620.326	2106.42	1.00266e+08	1.65602e+07	17818.3	7249.76	2171.14	4454.56	13875.5	6073.83	2.28447	6.58721	12.6487	18.2361
0.5	3	1	9.7203	42.4212	285.548	2483.82	612.913	2177.36	111407000	1.82176e+07	19601.5	7451.45	2145.2	4900.37	14497	6193.46	2.3407	6.65807	12.9102	18.3614
0.5	4	0	5.02814	49.6087	275.986	1549.15	714.255	1192.02	0	0	0	4647.46	2499.89	0	7147.35	4526.82	1.57889	5.99598	9.36694	17.7859
0.5	4	0.1	5.51002	48.7632	277.152	1662.01	702.228	1310.89	1.11407e+07	2.04414e+06	2199.42	4986.02	2457.8	549.856	7993.68	4728.47	1.69054	6.09788	9.88624	17.8301
0.5	4	0.2	5.97249	47.9834	278.226	1766.08	691.086	1420.53	2.22814e+07	4.03473e+06	4341.24	5298.23	2418.8	1085.31	8802.34	4914.33	1.79116	6.1965	10.3542	17.9102
0.5	4	0.3	6.41695	47.2613	279.22	1862.42	680.729	1522.05	3.34221e+07	5.97731e+06	6431.39	5587.26	2382.55	1607.85	9577.65	5086.3	1.88303	6.29258	10.7815	18.0145
0.5	4	0.4	6.84465	46.5903	280.141	1951.92	671.07	1616.39	4.45628e+07	7.8766e+06	8474.96	5855.77	2348.75	2118.74	10323.3	5245.99	1.96784	6.38662	11.176	18.1358
0.5	4	0.5	7.25673	45.9647	281	2035.34	662.036	1704.33	55703500	9.73665e+06	10476.3	6106.03	2317.13	2619.08	11042.2	5394.76	2.04684	6.47895	11.5435	18.2695
0.5	4	0.6	7.6542	45.3798	281.801	2113.33	653.565	1786.54	6.68442e+07	1.1561e+07	12439.3	6339.98	2287.48	3109.82	11737.3	5533.78	2.12102	6.56982	11.8885	18.4121
0.5	4	0.7	8.038	44.8314	282.552	2186.42	645.6	1863.62	7.79849e+07	1.33528e+07	14367.1	6559.27	2259.6	3591.78	12410.6	5664.04	2.19113	6.65942	12.2145	18.5616
0.5	4	0.8	8.40894	44.3158	283.256	2255.11	638.094	1936.06	8.91256e+07	1.51146e+07	16262.8	6765.32	2233.33	4065.69	13064.3	5786.4	2.25777	6.7479	12.5245	18.7163
0.5	4	0.9	8.76784	43.8302	283.923	2319.8	631.012	2004.29	1.00266e+08	1.68489e+07	18128.8	6959.39	2208.54	4532.21	13700.1	5901.61	2.32142	6.83541	12.8206	18.875
0.5	4	1	9.11535	43.3717	284.547	2380.87	624.303	2068.72	111407000	1.85577e+07	19967.5	7142.6	2185.06	4991.88	14319.5	6010.34	2.38248	6.92194	13.1046	19.0367
0.5	5	0	5.08411	49.5791	276.118	1562.52	712.826	1206.11	0	0	0	4687.56	2494.89	0	7182.45	4550.69	1.57832	5.95507	9.36428	17.6659
0.5	5	0.1	5.50791	48.8408	277.148	1661.52	702.28	1310.38	1.11407e+07	2.04679e+06	2202.28	4984.57	2457.98	550.57	7993.12	4727.61	1.69073	6.09983	9.88713	17.8354
0.5	5	0.2	5.91613	48.154	278.104	1753.59	692.432	1407.37	2.22814e+07	4.04648e+06	4353.87	5260.77	2423.51	1088.47	8772.75	4892.05	1.79327	6.23342	10.364	18.0127
0.5	5	0.3	6.30979	47.5133	278.995	1839.48	683.211	1497.87	3.34221e+07	6.00346e+06	6459.52	5518.43	2391.24	1614.88	9524.55	5045.38	1.88778	6.35872	10.8036	18.1953
0.5	5	0.4	6.68982	46.9137	279.827	1919.83	674.555	1582.55	4.45628e+07	7.92156e+06	8523.33	5759.48	2360.94	2130.83	10251.3	5188.77	1.97566	6.47768	11.2124	18.3812
0.5	5	0.5	7.05706	46.3512	280.608	1995.2	666.409	1661.99	55703500	9.80411e+06	10548.9	5985.6	2332.43	2637.22	10955.3	5323.22	2.05801	6.59163	11.5954	18.5695
0.5	5	0.6	7.41229	45.8221	281.34	2066.07	658.726	1736.71	6.68442e+07	1.1654e+07	12539.4	6198.22	2305.54	3134.84	11638.6	5449.6	2.13568	6.70152	11.9567	18.7593
0.5	5	0.7	7.7562	45.3233	282.031	2132.87	651.466	1807.14	7.79849e+07	1.3474e+07	14497.5	6398.62	2280.13	3624.38	12303.1	5568.68	2.20935	6.80807	12.2993	18.95
0.5	5	0.8	8.08943	44.8521	282.682	2195.96	644.591	1873.67	8.91256e+07	1.52661e+07	16425.9	6587.88	2256.07	4106.47	12950.4	5681.1	2.27956	6.91181	12.6259	19.1413
0.5	5	0.9	8.41257	44.4062	283.298	2255.66	638.069	1936.63	1.00266e+08	1.70327e+07	18326.6	6766.98	2233.24	4581.64	13581.9	5787.46	2.34678	7.01316	12.9385	19.3328
0.5	5	1	8.72616	43.9832	283.881	2312.26	631.872	1996.32	111407000	1.87753e+07	20201.6	6936.78	2211.55	5050.4	14198.7	5888.26	2.41136	7.11244	13.2389	19.5244
0.5	6	0	5.12218	49.5599	276.206	1571.58	711.856	1215.65	0	0	0	4714.73	2491.5	0	7206.23	4566.86	1.57794	5.92789	9.3625	17.5862
0.5	6	0.1	5.50651	48.8931	277.145	1661.2	702.315	1310.04	1.11407e+07	2.04858e+06	2204.2	4983.61	2458.1	551.051	7992.76	4727.03	1.69086	6.10113	9.88773	17.8389
0.5	6	0.2	5.87763	48.2694	278.02	1745.03	693.355	1398.35	2.22814e+07	4.05441e+06	4362.41	5235.08	2426.74	1090.6	8752.43	4876.77	1.79472	6.25911	10.3708	18.0841
0.5	6	0.3	6.23633	47.6844	278.84	1823.63	684.925	1481.17	3.34221e+07	6.02118e+06	6478.59	5470.9	2397.24	1619.65	9487.79	5017.12	1.89108	6.40559	10.819	18.3234
0.5	6	0.4	6.58337	47.1344	279.61	1897.53	676.974	1559.04	4.45628e+07	7.95217e+06	8556.27	5692.59	2369.41	2139.07	10201.1	5149.01	1.98117	6.54316	11.238	18.5577
0.5	6	0.5	6.91942	46.6161	280.334	1967.16	669.46	1632.43	55703500	9.85024e+06	10598.5	5901.48	2343.11	2649.63	10894.2	5273.24	2.06595	6.67363	11.6323	18.7879
0.5	6	0.6	7.2451	46.1266	281.017	2032.9	662.345	1701.73	6.68442e+07	1.17179e+07	12608.1	6098.71	2318.21	3152.02	11568.9	5390.5	2.14617	6.79834	12.0055	19.0146
0.5	6	0.7	7.56098	45.6634	281.662	2095.11	655.595	1767.31	7.79849e+07	1.35575e+07	14587.4	6285.32	2294.58	3646.85	12226.8	5501.4	2.22248	6.91829	12.3604	19.2381
0.5	6	0.8	7.86758	45.2243	282.275	2154.06	649.184	1829.47	8.91256e+07	1.5371e+07	16538.7	6462.18	2272.14	4134.67	12869	5606.49	2.29537	7.03428	12.6994	19.459
0.5	6	0.9	8.16539	44.8073	282.855	2210.04	643.081	1888.5	1.00266e+08	1.71602e+07	18463.8	6630.12	2250.78	4615.95	13496.8	5706.24	2.36528	7.14687	13.0246	19.6773
0.5	6	1	8.45485	44.4106	283.406	2263.27	637.265	1944.64	111407000	1.89267e+07	20364.5	6789.82	2230.43	5091.14	14111.4	5801.08	2.43255	7.25655	13.3374	19.8935
0.5	7	0	5.14978	49.5465	276.272	1578.12	711.158	1222.54	0	0	0	4734.35	2489.05	0	7223.4	4578.55	1.57766	5.90853	9.36122	17.5294
0.5	7	0.1	5.50554	48.9308	277.143	1660.98	702.339	1309.81	1.11407e+07	2.04987e+06	2205.59	4982.93	2458.19	551.398	7992.52	4726.63	1.69095	6.10205	9.88816	17.8414
0.5	7	0.2	5.84968	48.3526	277.959	1738.79	694.027	1391.78	2.22814e+07	4.06012e+06	4368.56	5216.38	2429.1	1092.14	8737.61	4865.64	1.79578	6.27802	10.3757	18.1367
0.5	7	0.3	6.18286	47.8083	278.727	1812.04	686.178	1468.95	3.34221e+07	6.034e+06	6492.39	5436.12	2401.62	1623.1	9460.84	4996.44	1.89352	6.44054	10.8303	18.4189
0.5	7	0.4	6.50572	47.2948	279.45	1881.14	678.75	1541.77	4.45628e+07	7.97438e+06	8580.17	5643.43	2375.63	2145.04	10164.1	5119.79	1.98526	6.59249	11.257	18.6907
0.5	7	0.5	6.81881	46.8092	280.133	1946.47	671.71	1610.61	55703500	9.8838e+06	10634.6	5839.4	2350.98	2658.66	10849	5236.35	2.07187	6.73598	11.6599	18.954
0.5	7	0.6	7.12267	46.3493	280.778	2008.34	665.022	1675.83	6.68442e+07	1.17645e+07	12658.2	6025.01	2327.58	3164.56	11517.2	5346.72	2.15406	6.87252	12.0421	19.2102
0.5	7	0.7	7.41778	45.9128	281.391	2067.04	658.663	1737.71	7.79849e+07	1.36186e+07	14653.2	6201.11	2305.32	3663.29	12169.7	5451.4	2.2324	7.00333	12.4065	19.4604
0.5	7	0.8	7.70459	45.498	281.971	2122.83	652.603	1796.53	8.91256e+07	1.54479e+07	16621.4	6368.48	2284.11	4155.35	12807.9	5550.86	2.30738	7.12928	12.7553	19.7054
0.5	7	0.9	7.9835	45.103	282.524	2175.93	646.824	1852.52	1.00266e+08	1.72539e+07	18564.7	6527.79	2263.88	4641.17	13432.8	5645.51	2.37939	7.25113	13.0902	19.946
0.5	7	1	8.2549	44.7264	283.058	2226.52	641.313	1905.87	111407000	1.90383e+07	20484.6	6679.57	2244.59	5121.15	14045.3	5735.67	2.44877	7.36951	13.4129	20.1829
0.5	8	0	5.17071	49.5366	276.32	1583.07	710.628	1227.76	0	0	0	4749.21	2487.2	0	7236.41	4587.4	1.57745	5.89401	9.36025	17.4869
0.5	8	0.1	5.50483	48.9593	277.141	1660.82	702.356	1309.64	1.11407e+07	2.05084e+06	2206.64	4982.45	2458.25	551.66	7992.35	4726.34	1.69102	6.10272	9.88848	17.8432
0.5	8	0.2	5.82847	48.4156	277.913	1734.05	694.538	1386.79	2.22814e+07	4.06444e+06	4373.21	5202.16	2430.88	1093.3	8726.35	4857.18	1.79659	6.2925	10.3795	18.1769
0.5	8	0.3	6.1422	47.9022	278.641	1803.19	687.134	1459.63	3.34221e+07	6.04371e+06	6502.83	5409.58	2404.97	1625.71	9440.26	4980.65	1.89538	6.46759	10.839	18.4929
0.5	8	0.4	6.44657	47.4166	279.327	1868.59	680.11	1528.54	4.45628e+07	7.99123e+06	8598.3	5605.78	2380.39	2149.58	10135.7	5097.41	1.98841	6.631	11.2717	18.7945
0.5	8	0.5	6.74207	46.9563	279.978	1930.57	673.436	1593.86	55703500	9.90932e+06	10662.1	5791.72	2357.02	2665.53	10814.3	5208.02	2.07647	6.78497	11.6812	19.0846
0.5	8	0.6	7.02915	46.5192	280.594	1989.41	667.083	1655.87	6.68442e+07	1.18001e+07	12696.5	5968.24	2334.79	3174.12	11477.1	5312.99	2.1602	6.93118	12.0707	19.3649
0.5	8	0.7	7.30825	46.1036	281.179	2045.36	661.028	1714.85	7.79849e+07	1.36653e+07	14703.4	6136.09	2313.6	3675.85	12125.5	5412.78	2.24017	7.0709	12.4426	19.6371
0.5	8	0.8	7.57976	45.7078	281.737	2098.65	655.249	1771.02	8.91256e+07	1.55067e+07	16684.7	6295.94	2293.37	4171.17	12760.5	5507.79	2.31681	7.20515	12.7991	19.9023
0.5	8	0.9	7.84404	45.3302	282.267	2149.46	649.725	1824.6	1.00266e+08	1.73258e+07	18642	6448.38	2274.04	4660.5	13382.9	5598.37	2.3905	7.33472	13.1419	20.1614
0.5	8	1	8.10143	44.9695	282.773	2197.99	644.439	1875.77	111407000	1.9124e+07	20576.8	6593.97	2255.54	5144.21	13993.7	5684.86	2.46158	7.46025	13.4725	20.4153
0.5	9	0	5.18714	49.529	276.359	1586.95	710.213	1231.85	0	0	0	4760.86	2485.74	0	7246.6	4594.33	1.57729	5.88272	9.3595	17.4537
0.5	9	0.1	5.50431	48.9817	277.14	1660.7	702.369	1309.51	1.11407e+07	2.05161e+06	2207.46	4982.09	2458.29	551.865	7992.24	4726.13	1.69108	6.10323	9.88873	17.8446
0.5	9	0.2	5.81184	48.4648	277.876	1730.33	694.939	1382.86	2.22814e+07	4.06782e+06	4376.84	5191	2432.29	1094.21	8717.49	4850.54	1.79722	6.30395	10.3824	18.2087
0.5	9	0.3	6.11025	47.9758	278.572	1796.22	687.887	1452.28	3.34221e+07	6.05132e+06	6511.01	5388.66	2407.6	1627.75	9424.02	4968.22	1.89686	6.48913	10.8459	18.5518
0.5	9	0.4	6.40002	47.5122	279.231	1858.68	681.184	1518.09	4.45628e+07	8.00446e+06	8612.53	5576.03	2384.14	2153.13	10113.3	5079.72	1.99092	6.66189	11.2833	18.8778
0.5	9	0.5	6.6816	47.072	279.857	1917.98	674.805	1580.58	55703500	9.92939e+06	10683.7	5753.93	2361.82	2670.92	10786.7	5185.57	2.08013	6.82453	11.6983	19.19
0.5	9	0.6	6.95539	46.6533	280.446	1974.4	668.715	1640.04	6.68442e+07	1.1828e+07	12726.6	5923.19	2340.5	3181.64	11445.3	5286.22	2.16512	6.97869	12.0936	19.4902
0.5	9	0.7	7.22177	46.2543	281.012	2028.12	662.909	1696.66	7.79849e+07	1.37021e+07	14743	6084.36	2320.18	3685.75	12090.3	5382.06	2.24641	7.12592	12.4717	19.7809
0.5	9	0.8	7.48111	45.8738	281.549	2079.37	657.355	1750.69	8.91256e+07	1.55532e+07	16734.7	6238.11	2300.74	4183.68	12722.5	5473.45	2.32441	7.26714	12.8345	20.0631
0.5	9	0.9	7.73373	45.5102	282.062	2128.33	652.039	1802.31	1.00266e+08	1.73827e+07	18703.2	6384.98	2282.14	4675.81	13342.9	5560.73	2.39949	7.40325	13.1837	20.3381
0.5	9	1	7.97993	45.1624	282.552	2175.15	646.945	1851.67	111407000	1.9192e+07	20649.9	6525.44	2264.31	5162.48	13952.2	5644.18	2.47197	7.53493	13.5208	20.6067
0.5	10	0	5.20039	49.523	276.39	1590.08	709.878	1235.14	0	0	0	4770.24	2484.57	0	7254.81	4599.91	1.57716	5.87367	9.35889	17.4272
0.5	10	0.1	5.50392	48.9996	277.139	1660.6	702.379	1309.41	1.11407e+07	2.05222e+06	2208.12	4981.81	2458.33	552.03	7992.17	4725.97	1.69112	6.10362	9.88892	17.8457
0.5	10	0.2	5.79846	48.5045	277.847	1727.33	695.262	1379.7	2.22814e+07	4.07054e+06	4379.77	5182	2433.42	1094.94	8710.36	4845.19	1.79773	6.31322	10.3848	18.2345
0.5	10	0.3	6.08449	48.0351	278.517	1790.58	688.496	1446.34	3.34221e+07	6.05744e+06	6517.6	5371.75	2409.74	1629.4	9410.89	4958.16	1.89806	6.50671	10.8514	18.5998
0.5	10	0.4	6.36245	47.5894	279.152	1850.64	682.054	1509.62	4.45628e+07	8.01512e+06	8624.01	5551.93	2387.19	2156	10095.1	5065.39	1.99296	6.68721	11.2928	18.9461
0.5	10	0.5	6.63273	47.1655	279.755	1907.76	675.912	1569.81	55703500	9.94559e+06	10701.1	5723.29	2365.69	2675.28	10764.3	5167.35	2.08313	6.85706	11.7122	19.2766
0.5	10	0.6	6.89572	46.7617	280.329	1962.18	670.046	1627.15	6.68442e+07	1.18506e+07	12750.9	5886.53	2345.16	3187.72	11419.4	5264.44	2.16916	7.01804	12.1124	19.594
0.5	10	0.7	7.15176	46.3764	280.876	2014.07	664.44	1681.85	7.79849e+07	1.37319e+07	14775.1	6042.22	2325.54	3693.77	12061.5	5357.03	2.25153	7.17157	12.4955	19.9003
0.5	10	0.8	7.40118	46.0084	281.397	2063.65	659.072	1734.11	8.91256e+07	1.55909e+07	16775.3	6190.95	2306.75	4193.81	12691.5	5445.44	2.33067	7.31874	12.8636	20.197
0.5	10	0.9	7.64428	45.6564	281.891	2111.07	653.924	1784.11	1.00266e+08	1.74289e+07	18752.9	6333.21	2288.73	4688.22	13310.2	5529.99	2.40691	7.4604	13.2182	20.4854
0.5	10	1	7.88133	45.3193	282.372	2156.46	648.995	1831.96	111407000	1.92471e+07	20709.3	6469.37	2271.48	5177.32	13918.2	5610.9	2.48056	7.59742	13.5607	20.7668

## Sheet: Supp Table 3
Parameters							Vcell Model	Simulation Names
RuBisCO Vmax	RuBisCO_Km_CO2	RuBisCO_Km_O2	RuBisCO O2 Vmax	Vmax BicA	BicA_Km		Land_plant_without_PCCM_plasmalemmaPumpExploration	ParameterExploration_ExternalPumping_CA_Disabled
7600	8.6	215	1596	0.000185	217		Land_plant_without_PCCM_plasmalemmaPumpExploration	ParameterExploration_ExternalPumping_CA_Disabled 2
							Land_plant_without_PCCM_plasmalemmaPumpExploration	ParameterExploration_ExternalPumping_CA_Disabled 3
CO2 Level	CO2_P	BicA	[CO2] Conc	[HCO3] plasmalemma	[O2] Conc	RuBisCO Carboxylation	RuBisCO Oxygenation	Net Fixation	BicA Vmax	BicA Flux Original	Converted	Carboxylation ATP	Oxygenation ATP	BicA ATP	Total ATP	NADPH	ATP/NADPH Ratio Needed	ATP/CO2	Photons per Carboxylation/Oxygenation	Photons/CO2
1	0.1	0	2.91306	9.62539	270.303	991.671	772.946	605.198	0	0	0	2975.01	2705.31	0	5680.32	3529.23	1.60951	9.38589	9.50933	27.727
1	0.1	0.1	2.91397	0.182462	270.313	991.924	772.929	605.459	1.11407e+07	9359.68	5.31671	2975.77	2705.25	1.32918	5682.35	3529.71	1.60987	9.38519	9.511	27.7236
1	0.1	0.2	2.914	0.0921855	270.3	991.954	772.909	605.5	2.22814e+07	9461.52	5.37456	2975.86	2705.18	1.34364	5682.39	3529.73	1.60987	9.38462	9.51101	27.7219
1	0.1	0.3	2.91399	0.0617238	270.306	991.942	772.917	605.483	3.34221e+07	9503.92	5.39865	2975.83	2705.21	1.34966	5682.38	3529.72	1.60987	9.38488	9.51102	27.7227
1	0.1	0.4	2.91399	0.0464221	270.306	991.942	772.917	605.484	4.45628e+07	9531.14	5.41411	2975.83	2705.21	1.35353	5682.39	3529.72	1.60987	9.38487	9.51103	27.7227
1	0.1	0.5	2.91399	0.037218	270.306	991.942	772.917	605.484	55703500	9552.16	5.42606	2975.83	2705.21	1.35651	5682.39	3529.72	1.60987	9.38488	9.51103	27.7227
1	0.1	0.6	2.91399	0.0310721	270.306	991.942	772.918	605.483	6.68442e+07	9570.01	5.43619	2975.83	2705.21	1.35905	5682.4	3529.72	1.60987	9.3849	9.51103	27.7227
1	0.1	0.7	2.91399	0.0266771	270.306	991.943	772.917	605.484	7.79849e+07	9585.98	5.44527	2975.83	2705.21	1.36132	5682.4	3529.72	1.60987	9.38488	9.51104	27.7227
1	0.1	0.8	2.91399	0.0233781	270.303	991.947	772.914	605.49	8.91256e+07	9600.75	5.45365	2975.84	2705.2	1.36341	5682.4	3529.72	1.60987	9.3848	9.51104	27.7224
1	0.1	0.9	2.91399	0.0208104	270.305	991.943	772.917	605.485	1.00266e+08	9614.67	5.46156	2975.83	2705.21	1.36539	5682.4	3529.72	1.60987	9.38488	9.51104	27.7227
1	0.1	1	2.91399	0.0187551	270.306	991.943	772.917	605.484	111407000	9627.98	5.46912	2975.83	2705.21	1.36728	5682.4	3529.72	1.60987	9.3849	9.51104	27.7227
1	0.2	0	4.46824	9.18205	273.953	1413.39	727.916	1049.43	0	0	0	4240.17	2547.71	0	6787.87	4282.61	1.58499	6.46815	9.39528	19.1705
1	0.2	0.1	4.469	0.17403	273.948	1413.6	727.886	1049.65	1.11407e+07	8927.49	5.07121	4240.79	2547.6	1.2678	6789.66	4282.96	1.58527	6.46848	9.39661	19.1708
1	0.2	0.2	4.46874	0.0879289	273.916	1413.61	727.847	1049.68	2.22814e+07	9024.82	5.1265	4240.82	2547.46	1.28162	6789.56	4282.91	1.58527	6.46821	9.39661	19.17
1	0.2	0.3	4.469	0.0588731	273.953	1413.59	727.893	1049.64	3.34221e+07	9065.11	5.14939	4240.76	2547.62	1.28735	6789.67	4282.96	1.58528	6.46857	9.39663	19.171
1	0.2	0.4	4.469	0.0442785	273.955	1413.58	727.895	1049.64	4.45628e+07	9091.11	5.16416	4240.75	2547.63	1.29104	6789.67	4282.96	1.58528	6.4686	9.39664	19.1711
1	0.2	0.5	4.46901	0.0354996	273.955	1413.58	727.896	1049.63	55703500	9111.2	5.17557	4240.75	2547.64	1.29389	6789.67	4282.96	1.58528	6.46861	9.39664	19.1712
1	0.2	0.6	4.46901	0.0296376	273.955	1413.58	727.894	1049.64	6.68442e+07	9128.26	5.18526	4240.75	2547.63	1.29631	6789.68	4282.96	1.58528	6.4686	9.39664	19.1711
1	0.2	0.7	4.46901	0.0254457	273.955	1413.58	727.894	1049.64	7.79849e+07	9143.53	5.19393	4240.75	2547.63	1.29848	6789.68	4282.96	1.58528	6.4686	9.39665	19.1711
1	0.2	0.8	4.46901	0.022299	273.947	1413.6	727.883	1049.66	8.91256e+07	9157.65	5.20195	4240.81	2547.59	1.30049	6789.7	4282.97	1.58528	6.46847	9.39664	19.1707
1	0.2	0.9	4.46901	0.0198499	273.955	1413.58	727.895	1049.64	1.00266e+08	9170.96	5.20952	4240.75	2547.63	1.30238	6789.69	4282.96	1.58528	6.4686	9.39665	19.1711
1	0.2	1	4.46901	0.0178896	273.954	1413.58	727.894	1049.64	111407000	9183.69	5.21675	4240.75	2547.63	1.30419	6789.69	4282.96	1.58528	6.4686	9.39665	19.1711
1	0.3	0	5.41431	8.98318	275.943	1642.53	703.185	1290.94	0	0	0	4927.6	2461.15	0	7388.74	4691.43	1.57494	5.72354	9.34857	16.9869
1	0.3	0.1	5.41496	0.17025	275.943	1642.68	703.167	1291.1	1.11407e+07	8733.73	4.96115	4928.05	2461.08	1.24029	7390.38	4691.7	1.5752	5.72409	9.34978	16.988
1	0.3	0.2	5.41496	0.0860176	275.944	1642.69	703.167	1291.1	2.22814e+07	8828.72	5.01511	4928.06	2461.08	1.25378	7390.4	4691.71	1.5752	5.7241	9.34979	16.988
1	0.3	0.3	5.41497	0.0575947	275.933	1642.71	703.152	1291.14	3.34221e+07	8868.31	5.0376	4928.14	2461.03	1.2594	7390.43	4691.73	1.5752	5.72397	9.34978	16.9876
1	0.3	0.4	5.41497	0.0433168	275.943	1642.69	703.167	1291.1	4.45628e+07	8893.71	5.05202	4928.06	2461.08	1.26301	7390.41	4691.71	1.57521	5.7241	9.3498	16.988
1	0.3	0.5	5.41497	0.0347286	275.944	1642.68	703.168	1291.1	55703500	8913.33	5.06317	4928.05	2461.09	1.26579	7390.41	4691.71	1.57521	5.72412	9.3498	16.988
1	0.3	0.6	5.41497	0.0289938	275.943	1642.69	703.166	1291.1	6.68442e+07	8929.99	5.07263	4928.06	2461.08	1.26816	7390.41	4691.71	1.57521	5.7241	9.3498	16.988
1	0.3	0.7	5.41497	0.0248929	275.944	1642.69	703.167	1291.1	7.79849e+07	8944.9	5.08111	4928.06	2461.08	1.27028	7390.42	4691.71	1.57521	5.72411	9.3498	16.988
1	0.3	0.8	5.41497	0.0218145	275.943	1642.69	703.167	1291.1	8.91256e+07	8958.69	5.08894	4928.06	2461.08	1.27223	7390.42	4691.71	1.57521	5.72411	9.34981	16.988
1	0.3	0.9	5.41497	0.0194186	275.943	1642.69	703.167	1291.1	1.00266e+08	8971.69	5.09632	4928.06	2461.08	1.27408	7390.42	4691.71	1.57521	5.72411	9.34981	16.988
1	0.3	1	5.41496	0.0175008	275.966	1642.63	703.2	1291.03	111407000	8984.11	5.10338	4927.88	2461.2	1.27584	7390.35	4691.65	1.57521	5.7244	9.34983	16.9889
1	0.4	0	6.04068	8.8705	277.176	1784.42	687.776	1440.54	0	0	0	5353.27	2407.22	0	7760.49	4944.4	1.56955	5.38723	9.32349	16.0007
1	0.4	0.1	6.04125	0.168109	277.177	1784.55	687.762	1440.67	1.11407e+07	8623.97	4.8988	5353.65	2407.17	1.2247	7762.04	4944.63	1.56979	5.3878	9.32462	16.0019
1	0.4	0.2	6.04126	0.0849358	277.177	1784.55	687.763	1440.67	2.22814e+07	8717.73	4.95206	5353.65	2407.17	1.23802	7762.06	4944.63	1.5698	5.38781	9.32464	16.0019
1	0.4	0.3	6.04126	0.0568702	277.177	1784.55	687.762	1440.67	3.34221e+07	8756.79	4.97425	5353.66	2407.17	1.24356	7762.07	4944.63	1.5698	5.38781	9.32464	16.0019
1	0.4	0.4	6.04126	0.0427719	277.178	1784.55	687.763	1440.67	4.45628e+07	8781.85	4.98848	5353.65	2407.17	1.24712	7762.07	4944.63	1.5698	5.38782	9.32465	16.0019
1	0.4	0.5	6.04126	0.0342916	277.176	1784.56	687.761	1440.67	55703500	8801.2	4.99947	5353.67	2407.16	1.24987	7762.08	4944.63	1.5698	5.38781	9.32465	16.0019
1	0.4	0.6	6.04126	0.0286289	277.177	1784.55	687.762	1440.67	6.68442e+07	8817.62	5.0088	5353.66	2407.17	1.2522	7762.08	4944.63	1.5698	5.38782	9.32465	16.0019
1	0.4	0.7	6.04126	0.0245795	277.179	1784.55	687.765	1440.66	7.79849e+07	8832.32	5.01715	5353.64	2407.18	1.25429	7762.07	4944.62	1.5698	5.38784	9.32465	16.002
1	0.4	0.8	6.04126	0.0215398	277.177	1784.55	687.762	1440.67	8.91256e+07	8845.9	5.02487	5353.66	2407.17	1.25622	7762.08	4944.63	1.5698	5.38782	9.32465	16.0019
1	0.4	0.9	6.04126	0.019174	277.177	1784.55	687.762	1440.67	1.00266e+08	8858.71	5.03214	5353.66	2407.17	1.25804	7762.08	4944.63	1.5698	5.38782	9.32466	16.0019
1	0.4	1	6.04126	0.0172803	277.177	1784.55	687.762	1440.67	111407000	8870.95	5.0391	5353.66	2407.17	1.25977	7762.09	4944.63	1.5698	5.38782	9.32466	16.0019
1	0.5	0	6.48338	8.7985	278.012	1880.4	677.315	1541.74	0	0	0	5641.2	2370.6	0	8011.8	5115.43	1.5662	5.19659	9.30792	15.4416
1	0.5	0.1	6.48389	0.166741	278.013	1880.51	677.303	1541.86	1.11407e+07	8553.84	4.85897	5641.53	2370.56	1.21474	8013.3	5115.62	1.56644	5.19718	9.30901	15.4429
1	0.5	0.2	6.4839	0.0842447	278.013	1880.51	677.303	1541.86	2.22814e+07	8646.82	4.91178	5641.53	2370.56	1.22795	8013.32	5115.63	1.56644	5.19718	9.30902	15.4429
1	0.5	0.3	6.4839	0.0564073	278.013	1880.51	677.304	1541.86	3.34221e+07	8685.53	4.93377	5641.53	2370.56	1.23344	8013.32	5115.62	1.56644	5.19719	9.30903	15.4429
1	0.5	0.4	6.4839	0.0424237	278.012	1880.51	677.302	1541.86	4.45628e+07	8710.36	4.94788	5641.54	2370.56	1.23697	8013.33	5115.63	1.56644	5.19718	9.30903	15.4429
1	0.5	0.5	6.4839	0.0340123	278.013	1880.51	677.303	1541.86	55703500	8729.53	4.95877	5641.53	2370.56	1.23969	8013.33	5115.63	1.56644	5.19719	9.30903	15.4429
1	0.5	0.6	6.4839	0.0283957	278.013	1880.51	677.303	1541.86	6.68442e+07	8745.8	4.96801	5641.53	2370.56	1.242	8013.33	5115.63	1.56644	5.19719	9.30903	15.4429
1	0.5	0.7	6.4839	0.0243792	278.013	1880.51	677.303	1541.86	7.79849e+07	8760.36	4.97628	5641.53	2370.56	1.24407	8013.33	5115.63	1.56644	5.19719	9.30904	15.4429
1	0.5	0.8	6.4839	0.0213643	278.013	1880.51	677.303	1541.86	8.91256e+07	8773.81	4.98392	5641.53	2370.56	1.24598	8013.34	5115.63	1.56644	5.19719	9.30904	15.4429
1	0.5	0.9	6.4839	0.0190177	278.013	1880.51	677.303	1541.86	1.00266e+08	8786.49	4.99112	5641.53	2370.56	1.24778	8013.34	5115.63	1.56644	5.19719	9.30904	15.4429
1	0.5	1	6.4839	0.0171394	278.012	1880.51	677.302	1541.86	111407000	8798.61	4.99801	5641.54	2370.56	1.2495	8013.34	5115.63	1.56644	5.19719	9.30904	15.4429
1	0.6	0	6.81206	8.7488	278.61	1949.49	669.761	1614.61	0	0	0	5848.48	2344.16	0	8192.64	5238.51	1.56393	5.07406	9.29733	15.0823
1	0.6	0.1	6.81252	0.165797	278.614	1949.58	669.754	1614.7	1.11407e+07	8505.44	4.83147	5848.74	2344.14	1.20787	8194.09	5238.67	1.56415	5.07467	9.29839	15.0836
1	0.6	0.2	6.81254	0.0837676	278.615	1949.58	669.755	1614.7	2.22814e+07	8597.88	4.88398	5848.75	2344.14	1.22099	8194.11	5238.67	1.56416	5.07468	9.29841	15.0837
1	0.6	0.3	6.81254	0.0560878	278.617	1949.57	669.759	1614.69	3.34221e+07	8636.35	4.90583	5848.72	2344.15	1.22646	8194.1	5238.66	1.56416	5.07471	9.29841	15.0837
1	0.6	0.4	6.81254	0.0421834	278.615	1949.58	669.755	1614.71	4.45628e+07	8661.03	4.91985	5848.75	2344.14	1.22996	8194.12	5238.67	1.56416	5.07468	9.29841	15.0837
1	0.6	0.5	6.81254	0.0338196	278.615	1949.58	669.755	1614.71	55703500	8680.07	4.93067	5848.75	2344.14	1.23267	8194.12	5238.67	1.56416	5.07469	9.29842	15.0837
1	0.6	0.6	6.81254	0.0282347	278.615	1949.58	669.755	1614.71	6.68442e+07	8696.23	4.93985	5848.75	2344.14	1.23496	8194.12	5238.67	1.56416	5.07469	9.29842	15.0837
1	0.6	0.7	6.81254	0.024241	278.615	1949.58	669.755	1614.7	7.79849e+07	8710.69	4.94806	5848.74	2344.14	1.23702	8194.12	5238.67	1.56416	5.07469	9.29842	15.0837
1	0.6	0.8	6.81254	0.0212431	278.614	1949.58	669.754	1614.71	8.91256e+07	8724.04	4.95565	5848.75	2344.14	1.23891	8194.13	5238.67	1.56416	5.07469	9.29842	15.0837
1	0.6	0.9	6.81254	0.0189098	278.623	1949.56	669.766	1614.67	1.00266e+08	8736.64	4.9628	5848.67	2344.18	1.2407	8194.09	5238.65	1.56416	5.07477	9.29843	15.0839
1	0.6	1	6.81254	0.0170421	278.615	1949.58	669.755	1614.7	111407000	8748.67	4.96964	5848.75	2344.14	1.24241	8194.13	5238.67	1.56416	5.07469	9.29842	15.0837
1	0.7	0	7.06548	8.71259	279.067	2001.54	664.065	1669.51	0	0	0	6004.62	2324.23	0	8328.85	5331.21	1.56228	4.9888	9.28968	14.8323
1	0.7	0.1	7.06584	0.165114	279.036	2001.71	664.013	1669.7	1.11407e+07	8470.46	4.8116	6005.12	2324.05	1.2029	8330.37	5331.44	1.5625	4.98914	9.29069	14.8328
1	0.7	0.2	7.06592	0.0834201	279.068	2001.63	664.056	1669.6	2.22814e+07	8562.22	4.86372	6004.89	2324.19	1.21593	8330.3	5331.37	1.56251	4.98939	9.29073	14.8336
1	0.7	0.3	7.06593	0.055855	279.067	2001.63	664.054	1669.61	3.34221e+07	8600.52	4.88548	6004.9	2324.19	1.22137	8330.31	5331.37	1.56251	4.98939	9.29073	14.8336
1	0.7	0.4	7.06593	0.0420082	279.068	2001.63	664.056	1669.6	4.45628e+07	8625.08	4.89943	6004.89	2324.19	1.22486	8330.31	5331.37	1.56251	4.9894	9.29073	14.8336
1	0.7	0.5	7.06593	0.0336791	279.069	2001.63	664.056	1669.6	55703500	8644.03	4.9102	6004.89	2324.2	1.22755	8330.31	5331.37	1.56251	4.9894	9.29074	14.8336
1	0.7	0.6	7.06593	0.0281174	279.068	2001.63	664.056	1669.6	6.68442e+07	8660.11	4.91933	6004.89	2324.19	1.22983	8330.31	5331.37	1.56251	4.9894	9.29074	14.8336
1	0.7	0.7	7.06593	0.0241402	279.068	2001.63	664.055	1669.6	7.79849e+07	8674.49	4.9275	6004.89	2324.19	1.23187	8330.32	5331.37	1.56251	4.9894	9.29074	14.8336
1	0.7	0.8	7.06593	0.0211548	279.068	2001.63	664.056	1669.6	8.91256e+07	8687.78	4.93505	6004.89	2324.19	1.23376	8330.32	5331.37	1.56251	4.9894	9.29074	14.8336
1	0.7	0.9	7.06593	0.0188312	279.068	2001.63	664.055	1669.6	1.00266e+08	8700.31	4.94216	6004.89	2324.19	1.23554	8330.32	5331.37	1.56251	4.9894	9.29074	14.8336
1	0.7	1	7.06593	0.0169712	279.065	2001.64	664.051	1669.61	111407000	8712.28	4.94896	6004.92	2324.18	1.23724	8330.33	5331.38	1.56251	4.98938	9.29074	14.8335
1	0.8	0	7.26677	8.68513	279.421	2042.16	659.609	1712.36	0	0	0	6126.49	2308.63	0	8435.13	5403.55	1.56103	4.92602	9.28388	14.6482
1	0.8	0.1	7.26716	0.164587	279.423	2042.24	659.603	1712.44	1.11407e+07	8443.44	4.79625	6126.71	2308.61	1.19906	8436.52	5403.68	1.56125	4.92662	9.28491	14.6495
1	0.8	0.2	7.26717	0.0831564	279.423	2042.24	659.603	1712.44	2.22814e+07	8535.17	4.84836	6126.72	2308.61	1.21209	8436.54	5403.68	1.56126	4.92662	9.28492	14.6495
1	0.8	0.3	7.26717	0.0556785	279.42	2042.25	659.599	1712.45	3.34221e+07	8573.34	4.87004	6126.74	2308.6	1.21751	8436.55	5403.69	1.56126	4.92661	9.28492	14.6495
1	0.8	0.4	7.26717	0.0418754	279.423	2042.24	659.603	1712.44	4.45628e+07	8597.81	4.88394	6126.72	2308.61	1.22099	8436.55	5403.68	1.56126	4.92663	9.28492	14.6495
1	0.8	0.5	7.26717	0.0335726	279.423	2042.24	659.603	1712.44	55703500	8616.7	4.89467	6126.72	2308.61	1.22367	8436.55	5403.68	1.56126	4.92663	9.28493	14.6495
1	0.8	0.6	7.26717	0.0280285	279.423	2042.24	659.603	1712.44	6.68442e+07	8632.71	4.90377	6126.72	2308.61	1.22594	8436.55	5403.68	1.56126	4.92663	9.28493	14.6495
1	0.8	0.7	7.26717	0.0240638	279.423	2042.24	659.603	1712.44	7.79849e+07	8647.04	4.91191	6126.72	2308.61	1.22798	8436.55	5403.68	1.56126	4.92664	9.28493	14.6495
1	0.8	0.8	7.26717	0.0210878	279.423	2042.24	659.603	1712.44	8.91256e+07	8660.28	4.91942	6126.72	2308.61	1.22986	8436.56	5403.68	1.56126	4.92664	9.28493	14.6495
1	0.8	0.9	7.26717	0.0187715	279.416	2042.26	659.593	1712.46	1.00266e+08	8672.75	4.92651	6126.78	2308.58	1.23163	8436.59	5403.71	1.56126	4.92658	9.28493	14.6494
1	0.8	1	7.26717	0.0169174	279.422	2042.24	659.602	1712.44	111407000	8684.67	4.93328	6126.72	2308.61	1.23332	8436.56	5403.69	1.56126	4.92663	9.28493	14.6495
1	0.9	0	7.43044	8.66363	279.706	2074.73	656.036	1746.71	0	0	0	6224.18	2296.13	0	8520.31	5461.53	1.56006	4.87792	9.27935	14.5071
1	0.9	0.1	7.43083	0.164179	279.707	2074.8	656.028	1746.79	1.11407e+07	8422.51	4.78436	6224.41	2296.1	1.19609	8521.71	5461.66	1.56028	4.87849	9.28036	14.5084
1	0.9	0.2	7.43084	0.0829502	279.707	2074.81	656.027	1746.79	2.22814e+07	8514.01	4.83634	6224.42	2296.09	1.20908	8521.72	5461.67	1.56028	4.8785	9.28037	14.5084
1	0.9	0.3	7.43083	0.0555404	279.731	2074.73	656.061	1746.7	3.34221e+07	8552.08	4.85797	6224.19	2296.21	1.21449	8521.62	5461.58	1.56028	4.8787	9.28039	14.509
1	0.9	0.4	7.43084	0.0417715	279.709	2074.8	656.03	1746.78	4.45628e+07	8576.48	4.87183	6224.4	2296.11	1.21796	8521.72	5461.66	1.56028	4.87852	9.28038	14.5084
1	0.9	0.5	7.43084	0.0334893	279.705	2074.81	656.025	1746.8	55703500	8595.31	4.88252	6224.44	2296.09	1.22063	8521.74	5461.67	1.56028	4.87849	9.28037	14.5084
1	0.9	0.6	7.43084	0.0279589	279.707	2074.81	656.027	1746.79	6.68442e+07	8611.28	4.89159	6224.42	2296.09	1.2229	8521.74	5461.67	1.56028	4.8785	9.28038	14.5084
1	0.9	0.7	7.43084	0.0240041	279.707	2074.81	656.028	1746.79	7.79849e+07	8625.56	4.8997	6224.42	2296.1	1.22493	8521.74	5461.67	1.56028	4.87851	9.28038	14.5084
1	0.9	0.8	7.43084	0.0210354	279.707	2074.81	656.027	1746.79	8.91256e+07	8638.76	4.9072	6224.42	2296.1	1.2268	8521.74	5461.67	1.56028	4.87851	9.28038	14.5084
1	0.9	0.9	7.43084	0.0187248	279.707	2074.81	656.028	1746.79	1.00266e+08	8651.19	4.91426	6224.42	2296.1	1.22857	8521.74	5461.67	1.56028	4.87851	9.28038	14.5084
1	0.9	1	7.43084	0.0168754	279.707	2074.81	656.027	1746.79	111407000	8663.08	4.92101	6224.42	2296.1	1.23025	8521.74	5461.67	1.56028	4.87851	9.28038	14.5084
1	1	0	7.56619	8.6464	279.939	2101.43	653.102	1774.88	0	0	0	6304.29	2285.86	0	8590.15	5509.06	1.55928	4.83985	9.2757	14.3955
1	1	0.1	7.56656	0.163851	279.94	2101.5	653.094	1774.96	1.11407e+07	8405.73	4.77483	6304.51	2285.83	1.19371	8591.53	5509.2	1.55949	4.84042	9.2767	14.3967
1	1	0.2	7.56656	0.0827849	279.94	2101.5	653.094	1774.96	2.22814e+07	8497.05	4.82671	6304.51	2285.83	1.20668	8591.54	5509.19	1.55949	4.84043	9.27671	14.3967
1	1	0.3	7.56657	0.0554296	279.94	2101.5	653.094	1774.96	3.34221e+07	8535.03	4.84828	6304.51	2285.83	1.21207	8591.55	5509.2	1.55949	4.84043	9.27671	14.3967
1	1	0.4	7.56657	0.0416882	279.938	2101.51	653.091	1774.96	4.45628e+07	8559.38	4.86211	6304.53	2285.82	1.21553	8591.57	5509.2	1.55949	4.84042	9.27671	14.3967
1	1	0.5	7.56657	0.0334224	279.94	2101.5	653.094	1774.96	55703500	8578.16	4.87278	6304.51	2285.83	1.21819	8591.56	5509.2	1.55949	4.84043	9.27672	14.3968
1	1	0.6	7.56657	0.0279031	279.94	2101.51	653.093	1774.96	6.68442e+07	8594.09	4.88183	6304.52	2285.83	1.22046	8591.56	5509.2	1.55949	4.84043	9.27672	14.3967
1	1	0.7	7.56657	0.0239561	279.936	2101.52	653.088	1774.97	7.79849e+07	8608.34	4.88992	6304.55	2285.81	1.22248	8591.58	5509.21	1.55949	4.8404	9.27672	14.3967
1	1	0.8	7.56657	0.0209934	279.94	2101.5	653.094	1774.96	8.91256e+07	8621.5	4.8974	6304.51	2285.83	1.22435	8591.57	5509.2	1.5595	4.84043	9.27672	14.3968
1	1	0.9	7.56657	0.0186874	279.94	2101.5	653.094	1774.96	1.00266e+08	8633.9	4.90444	6304.51	2285.83	1.22611	8591.57	5509.2	1.5595	4.84043	9.27672	14.3968
1	1	1	7.56657	0.0168416	279.938	2101.51	653.092	1774.96	111407000	8645.76	4.91118	6304.53	2285.82	1.22779	8591.58	5509.2	1.5595	4.84042	9.27672	14.3967
1	2	0	8.23734	8.56962	281.06	2229.5	638.996	1910	0	0	0	6688.5	2236.49	0	8924.99	5737	1.55569	4.67276	9.25903	13.9055
1	2	0.1	8.23762	0.162394	281.059	2229.56	638.989	1910.06	1.11407e+07	8331.01	4.73239	6688.67	2236.46	1.1831	8926.32	5737.09	1.5559	4.67331	9.25998	13.9067
1	2	0.2	8.23762	0.0820486	281.057	2229.56	638.986	1910.07	2.22814e+07	8421.51	4.78379	6688.69	2236.45	1.19595	8926.34	5737.1	1.5559	4.6733	9.25999	13.9067
1	2	0.3	8.23762	0.0549367	281.059	2229.56	638.989	1910.06	3.34221e+07	8459.14	4.80517	6688.68	2236.46	1.20129	8926.34	5737.09	1.5559	4.67332	9.25999	13.9067
1	2	0.4	8.23762	0.0413173	281.058	2229.56	638.988	1910.07	4.45628e+07	8483.25	4.81887	6688.68	2236.46	1.20472	8926.35	5737.1	1.5559	4.67331	9.26	13.9067
1	2	0.5	8.23762	0.033125	281.075	2229.51	639.011	1910	55703500	8501.84	4.82942	6688.52	2236.54	1.20736	8926.26	5737.03	1.5559	4.67344	9.26001	13.9071
1	2	0.6	8.23762	0.0276547	281.058	2229.56	638.988	1910.06	6.68442e+07	8517.61	4.83838	6688.68	2236.46	1.2096	8926.35	5737.1	1.5559	4.67332	9.26	13.9067
1	2	0.7	8.23762	0.0237428	281.058	2229.56	638.988	1910.07	7.79849e+07	8531.7	4.84639	6688.68	2236.46	1.2116	8926.35	5737.1	1.5559	4.67332	9.26	13.9067
1	2	0.8	8.23762	0.0208064	281.058	2229.56	638.989	1910.06	8.91256e+07	8544.72	4.85378	6688.68	2236.46	1.21344	8926.35	5737.1	1.5559	4.67332	9.26	13.9067
1	2	0.9	8.23762	0.0185209	281.058	2229.56	638.989	1910.06	1.00266e+08	8556.98	4.86075	6688.68	2236.46	1.21519	8926.35	5737.09	1.5559	4.67332	9.26	13.9067
1	2	1	8.23762	0.0166915	281.059	2229.56	638.989	1910.06	111407000	8568.69	4.8674	6688.68	2236.46	1.21685	8926.35	5737.09	1.5559	4.67333	9.26001	13.9067
1	3	0	8.48767	8.54524	281.462	2275.66	633.896	1958.72	0	0	0	6826.99	2218.64	0	9045.63	5819.12	1.55447	4.61814	9.25333	13.7453
1	3	0.1	8.48792	0.161932	281.462	2275.71	633.891	1958.76	1.11407e+07	8307.31	4.71892	6827.13	2218.62	1.17973	9046.93	5819.2	1.55467	4.61869	9.25427	13.7465
1	3	0.2	8.48792	0.0818153	281.466	2275.7	633.897	1958.75	2.22814e+07	8397.57	4.77019	6827.09	2218.64	1.19255	9046.92	5819.19	1.55467	4.61872	9.25428	13.7466
1	3	0.3	8.48825	0.0547817	281.463	2275.77	633.885	1958.83	3.34221e+07	8435.28	4.79162	6827.31	2218.6	1.1979	9047.1	5819.31	1.55467	4.61863	9.25428	13.7464
1	3	0.4	8.48792	0.0411998	281.476	2275.67	633.91	1958.71	4.45628e+07	8459.12	4.80516	6827	2218.69	1.20129	9046.88	5819.15	1.55467	4.6188	9.2543	13.7468
1	3	0.5	8.48792	0.0330309	281.462	2275.71	633.891	1958.76	55703500	8477.69	4.81571	6827.13	2218.62	1.20393	9046.95	5819.2	1.55467	4.6187	9.25429	13.7466
1	3	0.6	8.48791	0.0275761	281.463	2275.7	633.893	1958.76	6.68442e+07	8493.41	4.82464	6827.11	2218.63	1.20616	9046.95	5819.2	1.55467	4.61872	9.25429	13.7466
1	3	0.7	8.48792	0.0236753	281.463	2275.71	633.893	1958.76	7.79849e+07	8507.45	4.83261	6827.12	2218.62	1.20815	9046.95	5819.2	1.55467	4.61871	9.25429	13.7466
1	3	0.8	8.48792	0.0207472	281.462	2275.71	633.891	1958.76	8.91256e+07	8520.42	4.83998	6827.13	2218.62	1.21	9046.96	5819.2	1.55467	4.61871	9.25429	13.7466
1	3	0.9	8.48792	0.0184682	281.462	2275.71	633.891	1958.77	1.00266e+08	8532.65	4.84692	6827.13	2218.62	1.21173	9046.96	5819.2	1.55467	4.61871	9.2543	13.7466
1	3	1	8.48792	0.016644	281.462	2275.71	633.891	1958.76	111407000	8544.32	4.85356	6827.13	2218.62	1.21339	9046.96	5819.2	1.55467	4.61871	9.2543	13.7466
1	4	0	8.61955	8.53359	281.671	2299.64	631.245	1984.02	0	0	0	6898.93	2209.36	0	9108.29	5861.78	1.55384	4.59082	9.25044	13.6652
1	4	0.1	8.61978	0.161711	281.672	2299.69	631.24	1984.07	1.11407e+07	8296.01	4.7125	6899.06	2209.34	1.17813	9109.58	5861.85	1.55404	4.59137	9.25137	13.6664
1	4	0.2	8.61978	0.0817041	281.672	2299.69	631.24	1984.07	2.22814e+07	8386.16	4.76371	6899.06	2209.34	1.19093	9109.59	5861.85	1.55405	4.59138	9.25138	13.6664
1	4	0.3	8.61978	0.0547061	281.673	2299.68	631.242	1984.06	3.34221e+07	8423.65	4.78501	6899.05	2209.35	1.19625	9109.59	5861.85	1.55405	4.59138	9.25138	13.6665
1	4	0.4	8.61978	0.041144	281.672	2299.69	631.241	1984.07	4.45628e+07	8447.68	4.79866	6899.06	2209.34	1.19966	9109.6	5861.85	1.55405	4.59138	9.25138	13.6664
1	4	0.5	8.61978	0.0329862	281.67	2299.69	631.237	1984.07	55703500	8466.2	4.80918	6899.08	2209.33	1.20229	9109.61	5861.86	1.55405	4.59137	9.25139	13.6664
1	4	0.6	8.61853	0.0275365	281.67	2299.46	631.265	1983.83	6.68442e+07	8481.19	4.8177	6898.38	2209.43	1.20442	9109.01	5861.45	1.55405	4.59164	9.25142	13.6672
1	4	0.7	8.61979	0.0236432	281.672	2299.68	631.241	1984.06	7.79849e+07	8495.92	4.82606	6899.05	2209.34	1.20652	9109.6	5861.85	1.55405	4.59139	9.25139	13.6665
1	4	0.8	8.61978	0.0207191	281.672	2299.69	631.24	1984.07	8.91256e+07	8508.88	4.83342	6899.06	2209.34	1.20836	9109.61	5861.85	1.55405	4.59138	9.25139	13.6665
1	4	0.9	8.61978	0.0184432	281.673	2299.68	631.242	1984.06	1.00266e+08	8521.08	4.84036	6899.05	2209.35	1.21009	9109.6	5861.85	1.55405	4.59139	9.25139	13.6665
1	4	1	8.61978	0.0166215	281.672	2299.69	631.24	1984.07	111407000	8532.74	4.84698	6899.06	2209.34	1.21174	9109.61	5861.85	1.55405	4.59139	9.25139	13.6665
1	5	0	8.70137	8.52684	281.801	2314.4	629.612	1999.6	0	0	0	6943.21	2203.64	0	9146.86	5888.03	1.55347	4.57435	9.24868	13.6169
1	5	0.1	8.70158	0.161584	281.801	2314.44	629.608	1999.64	1.11407e+07	8289.47	4.70879	6943.33	2203.63	1.1772	9148.13	5888.1	1.55366	4.57489	9.2496	13.6181
1	5	0.2	8.70159	0.0816399	281.8	2314.45	629.607	1999.64	2.22814e+07	8379.57	4.75997	6943.34	2203.62	1.18999	9148.15	5888.11	1.55367	4.57489	9.24961	13.6181
1	5	0.3	8.70159	0.0546632	281.801	2314.44	629.608	1999.64	3.34221e+07	8417.05	4.78126	6943.33	2203.63	1.19531	9148.15	5888.1	1.55367	4.5749	9.24962	13.6181
1	5	0.4	8.70159	0.0411118	281.801	2314.44	629.608	1999.64	4.45628e+07	8441.06	4.7949	6943.33	2203.63	1.19872	9148.16	5888.1	1.55367	4.5749	9.24962	13.6181
1	5	0.5	8.70159	0.0329603	281.801	2314.44	629.608	1999.64	55703500	8459.57	4.80541	6943.33	2203.63	1.20135	9148.16	5888.1	1.55367	4.5749	9.24962	13.6181
1	5	0.6	8.70159	0.0275172	281.801	2314.44	629.608	1999.64	6.68442e+07	8475.25	4.81432	6943.33	2203.63	1.20358	9148.16	5888.1	1.55367	4.5749	9.24962	13.6181
1	5	0.7	8.70159	0.0236247	281.801	2314.44	629.608	1999.64	7.79849e+07	8489.28	4.82229	6943.33	2203.63	1.20557	9148.16	5888.1	1.55367	4.57491	9.24962	13.6181
1	5	0.8	8.70155	0.020703	281.817	2314.39	629.63	1999.57	8.91256e+07	8502.26	4.82967	6943.16	2203.7	1.20742	9148.07	5888.03	1.55367	4.57502	9.24964	13.6185
1	5	0.9	8.70158	0.0184288	281.8	2314.45	629.607	1999.64	1.00266e+08	8514.42	4.83657	6943.34	2203.62	1.20914	9148.17	5888.11	1.55367	4.5749	9.24963	13.6181
1	5	1	8.70159	0.0166085	281.801	2314.44	629.607	1999.64	111407000	8526.07	4.84319	6943.33	2203.63	1.2108	9148.17	5888.1	1.55367	4.57491	9.24963	13.6181
1	6	0	8.75726	8.52246	281.888	2324.44	628.502	2010.19	0	0	0	6973.31	2199.76	0	9173.07	5905.88	1.55321	4.56329	9.24749	13.5844
1	6	0.1	8.75747	0.161501	281.888	2324.48	628.497	2010.23	1.11407e+07	8285.22	4.70638	6973.43	2199.74	1.17659	9174.35	5905.95	1.55341	4.56383	9.24841	13.5857
1	6	0.2	8.75747	0.0815982	281.888	2324.48	628.497	2010.23	2.22814e+07	8375.29	4.75754	6973.43	2199.74	1.18939	9174.36	5905.95	1.55341	4.56384	9.24842	13.5857
1	6	0.3	8.75746	0.0546356	281.874	2324.52	628.477	2010.28	3.34221e+07	8412.79	4.77884	6973.57	2199.67	1.19471	9174.43	5906	1.55341	4.56375	9.24841	13.5854
1	6	0.4	8.75747	0.0410909	281.889	2324.47	628.498	2010.23	4.45628e+07	8436.77	4.79246	6973.42	2199.74	1.19812	9174.36	5905.94	1.55341	4.56385	9.24843	13.5857
1	6	0.5	8.75747	0.0329436	281.889	2324.48	628.497	2010.23	55703500	8455.28	4.80297	6973.43	2199.74	1.20074	9174.37	5905.95	1.55341	4.56385	9.24843	13.5857
1	6	0.6	8.75747	0.0275032	281.889	2324.48	628.497	2010.23	6.68442e+07	8470.96	4.81188	6973.43	2199.74	1.20297	9174.37	5905.95	1.55341	4.56385	9.24843	13.5857
1	6	0.7	8.75747	0.0236128	281.889	2324.47	628.498	2010.23	7.79849e+07	8484.98	4.81985	6973.42	2199.74	1.20496	9174.37	5905.95	1.55341	4.56385	9.24843	13.5857
1	6	0.8	8.75747	0.0206924	281.889	2324.48	628.497	2010.23	8.91256e+07	8497.92	4.8272	6973.43	2199.74	1.2068	9174.37	5905.95	1.55341	4.56385	9.24843	13.5857
1	6	0.9	8.75747	0.0184195	281.889	2324.48	628.497	2010.23	1.00266e+08	8510.11	4.83412	6973.43	2199.74	1.20853	9174.38	5905.95	1.55341	4.56385	9.24843	13.5857
1	6	1	8.75747	0.0166001	281.889	2324.48	628.498	2010.23	111407000	8521.76	4.84074	6973.43	2199.74	1.21018	9174.38	5905.95	1.55341	4.56385	9.24844	13.5857
1	7	0	8.79796	8.51938	281.952	2331.72	627.696	2017.87	0	0	0	6995.16	2196.93	0	9192.09	5918.83	1.55303	4.55534	9.24663	13.5611
1	7	0.1	8.79815	0.161443	281.953	2331.75	627.692	2017.91	1.11407e+07	8282.25	4.70469	6995.26	2196.92	1.17617	9193.36	5918.89	1.55322	4.55589	9.24755	13.5624
1	7	0.2	8.79815	0.081569	281.955	2331.75	627.695	2017.9	2.22814e+07	8372.3	4.75584	6995.24	2196.93	1.18896	9193.36	5918.88	1.55323	4.55591	9.24756	13.5624
1	7	0.3	8.79815	0.0546159	281.952	2331.75	627.691	2017.91	3.34221e+07	8409.77	4.77712	6995.26	2196.92	1.19428	9193.38	5918.89	1.55323	4.55589	9.24756	13.5624
1	7	0.4	8.79816	0.0410763	281.953	2331.75	627.692	2017.91	4.45628e+07	8433.77	4.79076	6995.26	2196.92	1.19769	9193.38	5918.89	1.55323	4.5559	9.24757	13.5624
1	7	0.5	8.79815	0.0329319	281.953	2331.75	627.692	2017.91	55703500	8452.28	4.80127	6995.26	2196.92	1.20032	9193.38	5918.89	1.55323	4.5559	9.24757	13.5624
1	7	0.6	8.79815	0.0274935	281.953	2331.75	627.693	2017.91	6.68442e+07	8467.96	4.81018	6995.25	2196.92	1.20254	9193.38	5918.89	1.55323	4.5559	9.24757	13.5624
1	7	0.7	8.79815	0.0236044	281.952	2331.75	627.692	2017.91	7.79849e+07	8481.98	4.81814	6995.26	2196.92	1.20454	9193.39	5918.89	1.55323	4.5559	9.24757	13.5624
1	7	0.8	8.79816	0.0206851	281.953	2331.75	627.693	2017.91	8.91256e+07	8494.91	4.82549	6995.26	2196.92	1.20637	9193.39	5918.89	1.55323	4.55591	9.24757	13.5624
1	7	0.9	8.79816	0.0184129	281.957	2331.74	627.698	2017.89	1.00266e+08	8507.1	4.83241	6995.22	2196.94	1.2081	9193.37	5918.87	1.55323	4.55593	9.24758	13.5625
1	7	1	8.79815	0.0165942	281.953	2331.75	627.692	2017.91	111407000	8518.75	4.83903	6995.26	2196.92	1.20976	9193.39	5918.89	1.55323	4.5559	9.24758	13.5624
1	8	0	8.82894	8.51709	282.021	2337.18	627.111	2023.62	0	0	0	7011.54	2194.89	0	9206.43	5928.58	1.55289	4.54948	9.24599	13.5439
1	8	0.1	8.82915	0.1614	282.009	2337.26	627.091	2023.71	1.11407e+07	8280.04	4.70343	7011.77	2194.82	1.17586	9207.76	5928.69	1.55308	4.54994	9.2469	13.5449
1	8	0.2	8.82915	0.0815475	281.998	2337.3	627.075	2023.76	2.22814e+07	8370.09	4.75458	7011.89	2194.76	1.18865	9207.84	5928.74	1.55308	4.54987	9.24691	13.5447
1	8	0.3	8.82911	0.0546022	282.011	2337.24	627.094	2023.7	3.34221e+07	8407.65	4.77592	7011.73	2194.83	1.19398	9207.75	5928.67	1.55309	4.54997	9.24692	13.545
1	8	0.4	8.82915	0.0410655	282.001	2337.28	627.08	2023.74	4.45628e+07	8431.56	4.7895	7011.85	2194.78	1.19738	9207.83	5928.73	1.55309	4.5499	9.24692	13.5448
1	8	0.5	8.82916	0.0329233	282	2337.29	627.078	2023.75	55703500	8450.06	4.80001	7011.87	2194.77	1.2	9207.84	5928.73	1.55309	4.54989	9.24692	13.5448
1	8	0.6	8.82916	0.0274863	282.001	2337.29	627.079	2023.75	6.68442e+07	8465.75	4.80892	7011.86	2194.78	1.20223	9207.84	5928.73	1.55309	4.5499	9.24692	13.5448
1	8	0.7	8.82916	0.0235983	282.001	2337.29	627.079	2023.75	7.79849e+07	8479.76	4.81688	7011.86	2194.78	1.20422	9207.84	5928.73	1.55309	4.5499	9.24692	13.5448
1	8	0.8	8.82916	0.0206797	282.001	2337.29	627.079	2023.75	8.91256e+07	8492.7	4.82423	7011.86	2194.78	1.20606	9207.84	5928.73	1.55309	4.5499	9.24692	13.5448
1	8	0.9	8.82916	0.0184082	282.001	2337.29	627.079	2023.75	1.00266e+08	8504.89	4.83116	7011.86	2194.78	1.20779	9207.84	5928.73	1.55309	4.5499	9.24692	13.5448
1	8	1	8.82915	0.0165899	282.004	2337.27	627.084	2023.73	111407000	8516.53	4.83777	7011.82	2194.79	1.20944	9207.83	5928.72	1.55309	4.54992	9.24693	13.5449
1	9	0	8.85339	8.51533	282.039	2341.6	626.601	2028.3	0	0	0	7024.81	2193.1	0	9217.91	5936.41	1.55278	4.54465	9.24547	13.5298
1	9	0.1	8.85359	0.161367	282.039	2341.64	626.598	2028.34	1.11407e+07	8278.35	4.70247	7024.91	2193.09	1.17562	9219.18	5936.47	1.55297	4.54519	9.24639	13.531
1	9	0.2	8.85359	0.0815308	282.039	2341.64	626.598	2028.34	2.22814e+07	8368.38	4.75361	7024.91	2193.09	1.1884	9219.19	5936.47	1.55298	4.5452	9.2464	13.531
1	9	0.3	8.85359	0.0545904	282.039	2341.64	626.598	2028.34	3.34221e+07	8405.85	4.7749	7024.91	2193.09	1.19372	9219.19	5936.47	1.55298	4.5452	9.2464	13.531
1	9	0.4	8.85359	0.0410572	282.039	2341.64	626.598	2028.34	4.45628e+07	8429.85	4.78853	7024.91	2193.09	1.19713	9219.2	5936.47	1.55298	4.5452	9.2464	13.531
1	9	0.5	8.85359	0.0329166	282.039	2341.64	626.597	2028.34	55703500	8448.36	4.79904	7024.91	2193.09	1.19976	9219.2	5936.47	1.55298	4.5452	9.24641	13.531
1	9	0.6	8.85361	0.0274807	282.019	2341.7	626.57	2028.42	6.68442e+07	8464.02	4.80794	7025.11	2193	1.20199	9219.31	5936.55	1.55297	4.54507	9.24639	13.5307
1	9	0.7	8.85359	0.0235935	282.039	2341.64	626.597	2028.34	7.79849e+07	8478.06	4.81592	7024.91	2193.09	1.20398	9219.21	5936.47	1.55298	4.5452	9.24641	13.531
1	9	0.8	8.85359	0.0206756	282.039	2341.64	626.597	2028.34	8.91256e+07	8491	4.82327	7024.91	2193.09	1.20582	9219.21	5936.47	1.55298	4.5452	9.24641	13.531
1	9	0.9	8.85359	0.0184045	282.039	2341.64	626.597	2028.34	1.00266e+08	8503.19	4.83019	7024.91	2193.09	1.20755	9219.21	5936.47	1.55298	4.5452	9.24641	13.531
1	9	1	8.85359	0.0165866	282.039	2341.64	626.597	2028.34	111407000	8514.83	4.8368	7024.91	2193.09	1.2092	9219.21	5936.47	1.55298	4.5452	9.24641	13.531
1	10	0	8.87317	8.51392	282.07	2345.12	626.212	2032.01	0	0	0	7035.35	2191.74	0	9227.1	5942.66	1.55269	4.54087	9.24506	13.5187
1	10	0.1	8.87337	0.16134	282.07	2345.15	626.208	2032.05	1.11407e+07	8276.99	4.7017	7035.45	2191.73	1.17543	9228.36	5942.72	1.55288	4.54141	9.24598	13.5199
1	10	0.2	8.87337	0.0815176	282.07	2345.15	626.208	2032.05	2.22814e+07	8367.02	4.75284	7035.46	2191.73	1.18821	9228.37	5942.72	1.55289	4.54141	9.24599	13.5199
1	10	0.3	8.87337	0.0545816	282.07	2345.15	626.208	2032.05	3.34221e+07	8404.49	4.77412	7035.46	2191.73	1.19353	9228.38	5942.72	1.55289	4.54142	9.24599	13.5199
1	10	0.4	8.87337	0.0410506	282.07	2345.15	626.208	2032.05	4.45628e+07	8428.5	4.78776	7035.46	2191.73	1.19694	9228.38	5942.72	1.55289	4.54142	9.24599	13.5199
1	10	0.5	8.87337	0.0329114	282.07	2345.15	626.208	2032.05	55703500	8447	4.79827	7035.46	2191.73	1.19957	9228.39	5942.72	1.55289	4.54142	9.24599	13.5199
1	10	0.6	8.87336	0.0274764	282.07	2345.15	626.208	2032.05	6.68442e+07	8462.71	4.8072	7035.45	2191.73	1.2018	9228.38	5942.72	1.55289	4.54142	9.246	13.52
1	10	0.7	8.87337	0.0235898	282.07	2345.15	626.209	2032.05	7.79849e+07	8476.7	4.81515	7035.45	2191.73	1.20379	9228.39	5942.72	1.55289	4.54143	9.246	13.52
1	10	0.8	8.87337	0.0206723	282.07	2345.15	626.208	2032.05	8.91256e+07	8489.64	4.8225	7035.46	2191.73	1.20562	9228.39	5942.72	1.55289	4.54142	9.246	13.52
1	10	0.9	8.87337	0.0184015	282.068	2345.16	626.206	2032.06	1.00266e+08	8501.83	4.82942	7035.47	2191.72	1.20736	9228.4	5942.73	1.55289	4.54141	9.246	13.5199
1	10	1	8.87337	0.0165839	282.07	2345.15	626.208	2032.05	111407000	8513.47	4.83603	7035.46	2191.73	1.20901	9228.4	5942.72	1.55289	4.54142	9.246	13.52

## Sheet: Supp Table 4
Parameters							Vcell Model	Simulation Names
RuBisCO Vmax	RuBisCO_Km_CO2	RuBisCO_Km_O2	RuBisCO O2 Vmax	Vmax BicA	BicA_Km		Algae_without_PCCM	ChloroplastPermeability+External BicA Exploration Algae DIC 1.0 no CCM
7600	8.6	215	1596	0.000185	217		Algae_without_PCCM	ChloroplastPermeability+External BicA Exploration Algae 2 DIC 1.0 no CCM
							Algae_without_PCCM	ChloroplastPermeability+External BicA Exploration Algae 3 DIC 1.0 no CCM
CO2 Level	CO2_P	BicA	[CO2] Conc	[HCO3] Plasmalemma Surface	[O2] Conc	RuBisCO Carboxylation	RuBisCO Oxygenation	Net Fixation	BicA Vmax	BicA Flux Original	Converted	Carboxylation ATP	Oxygenation ATP	BicA ATP	Total ATP	NADPH	ATP/NADPH Ratio Needed	ATP/CO2	Photons per Carboxylation/Oxygenation	Photons/CO2
1	0.1	0	3.10981	1422.27	271.06	1047.99	767.308	664.337	0	0	0	3143.97	2685.58	0	5829.55	3630.6	1.60567	8.77499	9.4915	25.9355
1	0.1	0.1	29.9774	1401.38	305.375	4485.48	383.821	4293.57	1.11407e+07	9.6469e+06	5479.87	13456.4	1343.37	1369.97	16169.8	9738.59	1.66038	3.76605	9.74595	11.0528
1	0.1	0.2	79.7112	1380.65	320.804	5989.57	202.486	5888.33	2.22814e+07	1.9255e+07	10937.7	17968.7	708.702	2734.43	21411.8	12384.1	1.72898	3.63632	10.065	10.5842
1	0.1	0.3	140.009	1360.09	326.948	6581.04	129.091	6516.5	3.34221e+07	2.88234e+07	16373	19743.1	451.819	4093.24	24288.2	13420.3	1.80981	3.72718	10.441	10.7512
1	0.1	0.4	203.533	1339.72	329.913	6864.84	93.4704	6818.1	4.45628e+07	3.83509e+07	21785	20594.5	327.146	5446.26	26367.9	13916.6	1.89471	3.86734	10.8358	11.0587
1	0.1	0.5	267.998	1319.53	331.609	7026.73	73.0344	6990.21	55703500	4.78367e+07	27173.4	21080.2	255.62	6793.34	28129.2	14199.5	1.98099	4.02408	11.2372	11.4133
1	0.1	0.6	332.593	1299.55	332.696	7130.33	59.9134	7100.37	6.68442e+07	5.72796e+07	32537.4	21391	209.697	8134.35	29735	14380.5	2.06774	4.18781	11.6406	11.788
1	0.1	0.7	396.953	1279.79	333.449	7201.98	50.8184	7176.57	7.79849e+07	6.66789e+07	37876.6	21605.9	177.864	9469.15	31252.9	14505.6	2.15454	4.35486	12.0444	12.1723
1	0.1	0.8	460.88	1260.25	334	7254.34	44.1607	7232.26	8.91256e+07	7.60336e+07	43190.5	21763	154.563	10797.6	32715.2	14597	2.24123	4.52351	12.4476	12.5616
1	0.1	0.9	524.24	1240.96	334.419	7294.22	39.0858	7274.67	1.00266e+08	8.53429e+07	48478.6	21882.7	136.8	12119.6	34139.1	14666.6	2.32768	4.69287	12.8497	12.9532
1	0.1	1	586.934	1221.93	334.749	7325.54	35.0953	7307.99	111407000	9.46061e+07	53740.5	21976.6	122.834	13435.1	35534.6	14721.3	2.41382	4.86243	13.2503	13.3458
1	0.2	0	4.96559	1422.27	275.839	1534.14	715.861	1176.21	0	0	0	4602.41	2505.51	0	7107.92	4499.99	1.57954	6.04309	9.36995	17.9241
1	0.2	0.1	30.3007	1401.35	305.569	4504.49	381.577	4313.71	1.11407e+07	9.64687e+06	5479.85	13513.5	1335.52	1369.96	16219	9772.14	1.65971	3.75987	9.74286	11.0356
1	0.2	0.2	67.0342	1380.58	318.48	5764.86	230.067	5649.82	2.22814e+07	1.92549e+07	10937.7	17294.6	805.233	2734.41	20834.2	11989.8	1.73765	3.68759	10.1054	10.7226
1	0.2	0.3	108.181	1359.99	324.401	6336.27	159.604	6256.47	3.34221e+07	2.88231e+07	16372.8	19008.8	558.612	4093.2	23660.6	12991.8	1.8212	3.78179	10.494	10.8955
1	0.2	0.4	150.808	1339.59	327.604	6643.83	121.233	6583.21	4.45628e+07	3.83504e+07	21784.7	19931.5	424.317	5446.19	25802	13530.1	1.907	3.91936	10.893	11.1939
1	0.2	0.5	193.894	1319.37	329.574	6832.42	97.5531	6783.64	55703500	4.78358e+07	27172.9	20497.2	341.436	6793.22	27631.9	13859.9	1.99365	4.07332	11.2961	11.5397
1	0.2	0.6	237.022	1299.36	330.898	6958.9	81.6067	6918.1	6.68442e+07	5.72784e+07	32536.7	20876.7	285.623	8134.17	29296.5	14081	2.08057	4.23476	11.7003	11.9073
1	0.2	0.7	279.983	1279.56	331.846	7049.27	70.1823	7014.18	7.79849e+07	6.66772e+07	37875.6	21147.8	245.638	9468.9	30862.4	14238.9	2.16747	4.39999	12.1045	12.2862
1	0.2	0.8	322.654	1259.99	332.555	7116.89	61.6165	7086.09	8.91256e+07	7.60313e+07	43189.2	21350.7	215.658	10797.3	32363.6	14357	2.2542	4.56721	12.5079	12.6711
1	0.2	0.9	364.949	1240.67	333.106	7169.31	54.9675	7141.82	1.00266e+08	8.53399e+07	48476.9	21507.9	192.386	12119.2	33819.5	14448.5	2.34069	4.73542	12.9102	13.0592
1	0.2	1	406.803	1221.61	333.544	7211.06	49.6647	7186.22	111407000	9.46023e+07	53738.4	21633.2	173.826	13434.6	35241.6	14521.4	2.42687	4.90405	13.311	13.449
1	0.3	0	6.15685	1422.27	278.529	1806.78	686.59	1463.49	0	0	0	5420.34	2403.06	0	7823.4	4986.74	1.56884	5.34573	9.32019	15.879
1	0.3	0.1	30.4299	1401.34	305.645	4512.03	380.687	4321.69	1.11407e+07	9.64686e+06	5479.85	13536.1	1332.4	1369.96	16238.5	9785.44	1.65945	3.75743	9.74164	11.0288
1	0.3	0.2	62.3635	1380.56	317.455	5665.23	242.242	5544.11	2.22814e+07	1.92549e+07	10937.6	16995.7	847.845	2734.41	20577.9	11814.9	1.74169	3.71168	10.1241	10.7877
1	0.3	0.3	97.0922	1359.96	323.2	6220.7	173.942	6133.73	3.34221e+07	2.8823e+07	16372.8	18662.1	608.799	4093.19	23364.1	12789.3	1.82685	3.80912	10.5202	10.9677
1	0.3	0.4	132.782	1339.54	326.46	6534.19	134.947	6466.72	4.45628e+07	3.83502e+07	21784.6	19602.6	472.313	5446.16	25521	13338.3	1.91337	3.94652	10.9226	11.2645
1	0.3	0.5	168.763	1319.31	328.531	6732.65	110.094	6677.6	55703500	4.78355e+07	27172.7	20198	385.33	6793.18	27376.5	13685.5	2.0004	4.09974	11.3274	11.6076
1	0.3	0.6	204.742	1299.29	329.954	6868.71	92.9826	6822.22	6.68442e+07	5.7278e+07	32536.4	20606.1	325.439	8134.11	29065.7	13923.4	2.08754	4.26044	11.7328	11.9726
1	0.3	0.7	240.566	1279.48	330.988	6967.47	80.5252	6927.2	7.79849e+07	6.66766e+07	37875.3	20902.4	281.838	9468.82	30653.1	14096	2.1746	4.42503	12.1377	12.3493
1	0.3	0.8	276.14	1259.91	331.772	7042.24	71.0723	7006.7	8.91256e+07	7.60305e+07	43188.7	21126.7	248.753	10797.2	32172.7	14226.6	2.26144	4.5917	12.5416	12.7324
1	0.3	0.9	311.398	1240.58	332.386	7100.72	63.6662	7068.89	1.00266e+08	8.53389e+07	48476.3	21302.2	222.832	12119.1	33644.1	14328.8	2.34801	4.75946	12.9442	13.1191
1	0.3	1	346.285	1221.5	332.878	7147.65	57.7158	7118.79	111407000	9.46011e+07	53737.6	21443	202.005	13434.4	35079.4	14410.7	2.43425	4.92771	13.3454	13.5077
1	0.4	0	6.96668	1422.27	280.217	1977.44	668.117	1643.38	0	0	0	5932.33	2338.41	0	8270.73	5291.12	1.56314	5.03275	9.29365	14.9611
1	0.4	0.1	30.4955	1401.33	305.684	4515.84	380.237	4325.72	1.11407e+07	9.64686e+06	5479.85	13547.5	1330.83	1369.96	16248.3	9792.15	1.65932	3.75621	9.74102	11.0254
1	0.4	0.2	59.906	1380.55	316.867	5608.3	249.182	5483.71	2.22814e+07	1.92549e+07	10937.6	16824.9	872.138	2734.4	20431.4	11715	1.74405	3.72584	10.1351	10.8259
1	0.4	0.3	91.404	1359.94	322.495	6152.76	182.351	6061.59	3.34221e+07	2.8823e+07	16372.7	18458.3	638.227	4093.18	23189.7	12670.2	1.83025	3.82568	10.5361	11.0115
1	0.4	0.4	123.624	1339.52	325.773	6468.23	143.179	6396.64	4.45628e+07	3.83501e+07	21784.6	19404.7	501.125	5446.15	25352	13222.8	1.91729	3.96332	10.9409	11.3082
1	0.4	0.5	156.051	1319.29	327.893	6671.6	117.753	6612.72	55703500	4.78354e+07	27172.6	20014.8	412.137	6793.16	27220.1	13578.7	2.00462	4.11632	11.3471	11.6501
1	0.4	0.6	188.453	1299.26	329.369	6812.82	100.02	6762.81	6.68442e+07	5.72778e+07	32536.3	20438.4	350.069	8134.08	28922.6	13825.7	2.09195	4.27672	11.7533	12.014
1	0.4	0.7	220.704	1279.45	330.452	6916.28	86.9861	6872.79	7.79849e+07	6.66763e+07	37875.1	20748.8	304.451	9468.78	30522.1	14006.5	2.17913	4.441	12.1587	12.3896
1	0.4	0.8	252.724	1259.86	331.278	6995.18	77.0239	6956.67	8.91256e+07	7.60301e+07	43188.5	20985.5	269.584	10797.1	32052.2	14144.4	2.26607	4.60741	12.5631	12.7718
1	0.4	0.9	284.455	1240.53	331.929	7057.23	69.1745	7022.65	1.00266e+08	8.53384e+07	48476	21171.7	242.111	12119	33532.8	14252.8	2.35272	4.77495	12.9661	13.1577
1	0.4	1	315.85	1221.45	332.454	7107.25	62.8393	7075.83	111407000	9.46005e+07	53737.3	21321.7	219.938	13434.3	34976	14340.2	2.43902	4.94303	13.3675	13.5456
1	0.5	0	7.54723	1422.27	281.364	2093.25	655.515	1765.5	0	0	0	6279.76	2294.3	0	8574.06	5497.54	1.55962	4.85646	9.2773	14.4442
1	0.5	0.1	30.5331	1401.33	305.706	4518.02	379.979	4328.03	1.11407e+07	9.64685e+06	5479.84	13554.1	1329.93	1369.96	16254	9796	1.65924	3.75551	9.74067	11.0234
1	0.5	0.2	58.382	1380.55	316.485	5571.26	253.692	5444.42	2.22814e+07	1.92548e+07	10937.6	16713.8	887.923	2734.4	20336.1	11649.9	1.7456	3.73522	10.1423	10.8512
1	0.5	0.3	87.9298	1359.93	322.028	6107.86	187.9	6013.91	3.34221e+07	2.88229e+07	16372.7	18323.6	657.648	4093.18	23074.4	12591.5	1.83254	3.83684	10.5467	11.041
1	0.5	0.4	118.064	1339.51	325.313	6424.03	148.687	6349.69	4.45628e+07	3.83501e+07	21784.6	19272.1	520.403	5446.14	25238.6	13145.4	1.91995	3.97478	10.9533	11.338
1	0.5	0.5	148.356	1319.27	327.462	6630.26	122.932	6568.79	55703500	4.78353e+07	27172.6	19890.8	430.263	6793.15	27114.2	13506.4	2.00751	4.12773	11.3605	11.6794
1	0.5	0.6	178.608	1299.24	328.97	6774.68	104.815	6722.27	6.68442e+07	5.72776e+07	32536.2	20324	366.852	8134.06	28825	13759	2.09499	4.28798	11.7674	12.0426
1	0.5	0.7	208.711	1279.42	330.084	6881.15	91.4154	6835.44	7.79849e+07	6.66761e+07	37875	20643.4	319.954	9468.75	30432.2	13945.1	2.18228	4.45211	12.1734	12.4176
1	0.5	0.8	238.594	1259.84	330.938	6962.73	81.1236	6922.17	8.91256e+07	7.60299e+07	43188.4	20888.2	283.933	10797.1	31969.2	14087.7	2.2693	4.61838	12.5781	12.7992
1	0.5	0.9	268.204	1240.5	331.613	7027.13	72.9835	6990.64	1.00266e+08	8.53381e+07	48475.9	21081.4	255.442	12119	33455.8	14200.2	2.356	4.7858	12.9814	13.1847
1	0.5	1	297.499	1221.42	332.16	7079.2	66.3934	7046	111407000	9.46001e+07	53737.1	21237.6	232.377	13434.3	34904.2	14291.2	2.44236	4.95377	13.3831	13.5722
1	0.6	0	7.98177	1422.27	282.191	2176.63	646.41	1853.43	0	0	0	6529.9	2262.44	0	8792.33	5646.09	1.55724	4.74382	9.26625	14.1139
1	0.6	0.1	30.5564	1401.32	305.719	4519.37	379.82	4329.46	1.11407e+07	9.64685e+06	5479.84	13558.1	1329.37	1369.96	16257.4	9798.38	1.6592	3.75507	9.74045	11.0222
1	0.6	0.2	57.3412	1380.54	316.217	5545.16	256.868	5416.72	2.22814e+07	1.92548e+07	10937.6	16635.5	899.04	2734.4	20268.9	11604.1	1.74671	3.74191	10.1475	10.8693
1	0.6	0.3	85.5817	1359.93	321.698	6075.88	191.848	5979.96	3.34221e+07	2.88229e+07	16372.7	18227.6	671.466	4093.17	22992.3	12535.5	1.83418	3.84489	10.5543	11.0622
1	0.6	0.4	114.322	1339.5	324.983	6392.28	152.64	6315.96	4.45628e+07	3.835e+07	21784.5	19176.8	534.239	5446.13	25157.2	13089.8	1.92189	3.98312	10.9623	11.3597
1	0.6	0.5	143.188	1319.26	327.15	6600.36	126.674	6537.03	55703500	4.78353e+07	27172.6	19801.1	443.36	6793.14	27037.6	13454.1	2.00962	4.13607	11.3703	11.7008
1	0.6	0.6	172.004	1299.22	328.68	6746.95	108.298	6692.8	6.68442e+07	5.72775e+07	32536.2	20240.9	379.044	8134.05	28754	13710.5	2.09722	4.29625	11.7778	12.0636
1	0.6	0.7	200.672	1279.41	329.816	6855.5	94.6463	6808.18	7.79849e+07	6.6676e+07	37874.9	20566.5	331.262	9468.73	30366.5	13900.3	2.18459	4.4603	12.1842	12.4382
1	0.6	0.8	229.126	1259.82	330.692	6938.96	84.1246	6896.9	8.91256e+07	7.60297e+07	43188.3	20816.9	294.436	10797.1	31908.4	14046.2	2.27168	4.62648	12.5892	12.8195
1	0.6	0.9	257.319	1240.48	331.382	7005.03	75.7785	6967.14	1.00266e+08	8.53379e+07	48475.7	21015.1	265.225	12118.9	33399.3	14161.6	2.35843	4.79382	12.9927	13.2047
1	0.6	1	285.211	1221.39	331.943	7058.56	69.007	7024.05	111407000	9.45998e+07	53736.9	21175.7	241.525	13434.2	34851.4	14255.1	2.44483	4.96173	13.3946	13.592
1	0.7	0	8.31844	1422.27	282.812	2239.39	639.538	1919.62	0	0	0	6718.18	2238.38	0	8956.56	5757.86	1.55554	4.66579	9.25831	13.885
1	0.7	0.1	30.5715	1401.32	305.728	4520.24	379.717	4330.39	1.11407e+07	9.64685e+06	5479.84	13560.7	1329.01	1369.96	16259.7	9799.92	1.65917	3.75479	9.74031	11.0215
1	0.7	0.2	56.5836	1380.54	316.016	5525.72	259.231	5396.11	2.22814e+07	1.92548e+07	10937.6	16577.2	907.31	2734.4	20218.9	11569.9	1.74754	3.74694	10.1513	10.8829
1	0.7	0.3	83.8857	1359.92	321.45	6051.92	194.804	5954.51	3.34221e+07	2.88229e+07	16372.7	18155.8	681.814	4093.17	22930.7	12493.4	1.83542	3.85098	10.5601	11.0783
1	0.7	0.4	111.627	1339.49	324.734	6368.33	155.619	6290.52	4.45628e+07	3.835e+07	21784.5	19105	544.665	5446.13	25095.8	13047.9	1.92336	3.98946	10.9691	11.3762
1	0.7	0.5	139.473	1319.25	326.914	6577.71	129.509	6512.95	55703500	4.78352e+07	27172.5	19733.1	453.28	6793.13	26979.5	13414.4	2.01123	4.14244	11.3778	11.7172
1	0.7	0.6	167.261	1299.21	328.46	6725.86	110.947	6670.39	6.68442e+07	5.72775e+07	32536.2	20177.6	388.314	8134.04	28699.9	13673.6	2.09893	4.30259	11.7857	12.0798
1	0.7	0.7	194.901	1279.4	329.611	6835.94	97.11	6787.38	7.79849e+07	6.66759e+07	37874.9	20507.8	339.885	9468.72	30316.4	13866.1	2.18637	4.46659	12.1924	12.4541
1	0.7	0.8	222.333	1259.81	330.499	6920.79	86.4173	6877.58	8.91256e+07	7.60296e+07	43188.2	20762.4	302.461	10797.1	31861.9	14014.4	2.27351	4.63272	12.5977	12.8351
1	0.7	0.9	249.511	1240.46	331.204	6988.09	77.9191	6949.14	1.00266e+08	8.53378e+07	48475.7	20964.3	272.717	12118.9	33355.9	14132	2.36031	4.80001	13.0014	13.2201
1	0.7	1	276.397	1221.38	331.777	7042.72	71.012	7007.21	111407000	9.45997e+07	53736.8	21128.1	248.542	13434.2	34810.9	14227.5	2.44674	4.96787	13.4034	13.6072
1	0.8	0	8.58659	1422.27	283.299	2288.27	634.177	1971.18	0	0	0	6864.81	2219.62	0	9084.43	5844.89	1.55425	4.60862	9.25233	13.7174
1	0.8	0.1	30.5816	1401.32	305.734	4520.83	379.648	4331	1.11407e+07	9.64685e+06	5479.84	13562.5	1328.77	1369.96	16261.2	9800.95	1.65915	3.75461	9.74021	11.0209
1	0.8	0.2	56.0065	1380.54	315.862	5510.67	261.061	5380.14	2.22814e+07	1.92548e+07	10937.6	16532	913.714	2734.4	20180.1	11543.5	1.74819	3.75086	10.1544	10.8934
1	0.8	0.3	82.6016	1359.92	321.256	6033.26	197.104	5934.71	3.34221e+07	2.88229e+07	16372.7	18099.8	689.863	4093.17	22882.8	12460.7	1.83639	3.85576	10.5646	11.0909
1	0.8	0.4	109.592	1339.49	324.538	6349.6	157.947	6270.63	4.45628e+07	3.835e+07	21784.5	19048.8	552.814	5446.13	25047.7	13015.1	1.92451	3.99446	10.9745	11.3891
1	0.8	0.5	136.67	1319.24	326.728	6559.92	131.732	6494.06	55703500	4.78352e+07	27172.5	19679.8	461.062	6793.13	26934	13383.3	2.0125	4.14748	11.3837	11.7301
1	0.8	0.6	163.686	1299.21	328.286	6709.26	113.03	6652.74	6.68442e+07	5.72774e+07	32536.1	20127.8	395.606	8134.04	28657.4	13644.6	2.10028	4.30761	11.792	12.0925
1	0.8	0.7	190.554	1279.39	329.449	6820.5	99.0526	6770.97	7.79849e+07	6.66758e+07	37874.9	20461.5	346.684	9468.71	30276.9	13839.1	2.18778	4.47157	12.199	12.4667
1	0.8	0.8	217.217	1259.8	330.349	6906.42	88.229	6862.31	8.91256e+07	7.60295e+07	43188.2	20719.3	308.802	10797	31825.1	13989.3	2.27496	4.63767	12.6045	12.8475
1	0.8	0.9	243.632	1240.45	331.064	6974.69	79.6126	6934.89	1.00266e+08	8.53377e+07	48475.6	20924.1	278.644	12118.9	33321.6	14108.6	2.36179	4.80493	13.0083	13.2323
1	0.8	1	269.762	1221.37	331.645	7030.16	72.6001	6993.86	111407000	9.45995e+07	53736.7	21090.5	254.1	13434.2	34778.8	14205.5	2.44826	4.97276	13.4105	13.6193
1	0.9	0	8.80504	1422.27	283.687	2327.39	629.878	2012.45	0	0	0	6982.16	2204.57	0	9186.74	5914.53	1.55325	4.56495	9.24767	13.5893
1	0.9	0.1	30.5885	1401.32	305.738	4521.23	379.601	4331.43	1.11407e+07	9.64685e+06	5479.84	13563.7	1328.6	1369.96	16262.2	9801.65	1.65913	3.75448	9.74015	11.0206
1	0.9	0.2	55.5516	1380.53	315.738	5498.65	262.522	5367.39	2.22814e+07	1.92548e+07	10937.6	16495.9	918.825	2734.4	20149.2	11522.3	1.7487	3.754	10.1568	10.9019
1	0.9	0.3	81.5946	1359.92	321.102	6018.31	198.946	5918.84	3.34221e+07	2.88229e+07	16372.7	18054.9	696.311	4093.17	22844.4	12434.5	1.83718	3.85961	10.5683	11.1011
1	0.9	0.4	108	1339.48	324.382	6334.54	159.819	6254.63	4.45628e+07	3.835e+07	21784.5	19003.6	559.366	5446.13	25009.1	12988.7	1.92545	3.9985	10.9788	11.3996
1	0.9	0.5	134.479	1319.24	326.579	6545.58	133.524	6478.82	55703500	4.78352e+07	27172.5	19636.7	467.334	6793.13	26897.2	13358.2	2.01353	4.15156	11.3885	11.7406
1	0.9	0.6	160.893	1299.2	328.147	6695.84	114.714	6638.48	6.68442e+07	5.72774e+07	32536.1	20087.5	401.498	8134.03	28623	13621.1	2.10137	4.31169	11.7971	12.1029
1	0.9	0.7	187.159	1279.38	329.319	6808	100.625	6757.69	7.79849e+07	6.66758e+07	37874.8	20424	352.187	9468.71	30244.9	13817.3	2.18892	4.47563	12.2043	12.4769
1	0.9	0.8	213.222	1259.79	330.227	6894.78	89.6972	6849.93	8.91256e+07	7.60295e+07	43188.1	20684.3	313.94	10797	31795.3	13969	2.27614	4.6417	12.61	12.8576
1	0.9	0.9	239.042	1240.44	330.95	6963.81	80.9867	6923.32	1.00266e+08	8.53376e+07	48475.5	20891.4	283.453	12118.9	33293.8	14089.6	2.363	4.80893	13.014	13.2423
1	0.9	1	264.583	1221.36	331.538	7019.97	73.89	6983.02	111407000	9.45994e+07	53736.7	21059.9	258.615	13434.2	34752.7	14187.7	2.44949	4.97674	13.4162	13.6292
1	1	0	8.98635	1422.27	284.005	2359.39	626.357	2046.21	0	0	0	7078.18	2192.25	0	9270.43	5971.5	1.55245	4.53053	9.24393	13.4884
1	1	0.1	30.5932	1401.32	305.741	4521.5	379.569	4331.72	1.11407e+07	9.64685e+06	5479.84	13564.5	1328.49	1369.96	16263	9802.14	1.65912	3.75439	9.74011	11.0203
1	1	0.2	55.1835	1380.53	315.637	5488.82	263.716	5356.96	2.22814e+07	1.92548e+07	10937.6	16466.4	923.004	2734.4	20123.8	11505.1	1.74913	3.75658	10.1587	10.9089
1	1	0.3	80.7831	1359.91	320.975	6006.06	200.456	5905.83	3.34221e+07	2.88229e+07	16372.7	18018.2	701.596	4093.17	22812.9	12413	1.83782	3.86278	10.5713	11.1095
1	1	0.4	106.719	1339.48	324.253	6322.16	161.357	6241.48	4.45628e+07	3.835e+07	21784.5	18966.5	564.75	5446.12	24977.3	12967	1.92622	4.00183	10.9824	11.4083
1	1	0.5	132.719	1319.24	326.456	6533.76	135	6466.26	55703500	4.78351e+07	27172.5	19601.3	472.501	6793.12	26866.9	13337.5	2.01439	4.15494	11.3925	11.7493
1	1	0.6	158.649	1299.2	328.031	6684.76	116.103	6626.71	6.68442e+07	5.72774e+07	32536.1	20054.3	406.36	8134.03	28594.7	13601.7	2.10228	4.31506	11.8013	12.1115
1	1	0.7	184.432	1279.37	329.21	6797.67	101.924	6746.71	7.79849e+07	6.66758e+07	37874.8	20393	356.735	9468.7	30218.5	13799.2	2.18987	4.47899	12.2087	12.4854
1	1	0.8	210.015	1259.78	330.125	6885.14	90.9119	6839.69	8.91256e+07	7.60294e+07	43188.1	20655.4	318.192	10797	31770.6	13952.1	2.27712	4.64504	12.6145	12.866
1	1	0.9	235.358	1240.44	330.855	6954.8	82.1247	6913.74	1.00266e+08	8.53375e+07	48475.5	20864.4	287.436	12118.9	33270.7	14073.9	2.36401	4.81226	13.0186	13.2506
1	1	1	260.426	1221.35	331.453	7011.51	74.9597	6974.03	111407000	9.45993e+07	53736.6	21034.5	262.359	13434.2	34731	14172.9	2.45052	4.98005	13.421	13.6374
1	2	0	9.88145	1422.27	285.517	2511.49	609.569	2206.71	0	0	0	7534.48	2133.49	0	9667.97	6242.12	1.54883	4.38117	9.2271	13.0504
1	2	0.1	30.6005	1401.32	305.745	4521.92	379.518	4332.16	1.11407e+07	9.64684e+06	5479.84	13565.8	1328.31	1369.96	16264	9802.88	1.65911	3.75425	9.74004	11.0199
1	2	0.2	53.4663	1380.53	315.152	5441.69	269.434	5306.97	2.22814e+07	1.92548e+07	10937.6	16325.1	943.019	2734.4	20002.5	11422.3	1.75119	3.76909	10.1683	10.9427
1	2	0.3	77.0433	1359.9	320.363	5947	207.723	5843.14	3.34221e+07	2.88228e+07	16372.7	17841	727.032	4093.16	22661.2	12309.5	1.84096	3.87826	10.5859	11.1503
1	2	0.4	100.843	1339.46	323.629	6262.1	168.811	6177.7	4.45628e+07	3.83499e+07	21784.5	18786.3	590.837	5446.12	24823.3	12861.8	1.93	4.01821	11	11.4509
1	2	0.5	124.663	1319.22	325.856	6476.12	142.194	6405.03	55703500	4.7835e+07	27172.4	19428.4	497.68	6793.11	26719.2	13236.6	2.01858	4.17159	11.412	11.792
1	2	0.6	148.399	1299.18	327.464	6630.5	122.902	6569.05	6.68442e+07	5.72772e+07	32536	19891.5	430.156	8134.01	28455.7	13506.8	2.10676	4.33178	11.8222	12.1539
1	2	0.7	171.989	1279.35	328.68	6746.89	108.307	6692.73	7.79849e+07	6.66756e+07	37874.7	20240.7	379.073	9468.67	30088.4	13710.4	2.19457	4.49568	12.2306	12.5274
1	2	0.8	195.388	1259.76	329.632	6837.62	96.8981	6789.17	8.91256e+07	7.60292e+07	43188	20512.9	339.143	10797	31649	13869	2.28199	4.66169	12.6372	12.9077
1	2	0.9	218.563	1240.41	330.388	6910.26	87.7449	6866.39	1.00266e+08	8.53372e+07	48475.3	20730.8	307.107	12118.8	33156.7	13996	2.36901	4.82884	13.0419	13.2919
1	2	1	241.483	1221.32	331.011	6969.65	80.2499	6929.52	111407000	9.45989e+07	53736.4	20908.9	280.875	13434.1	34623.9	14099.8	2.45563	4.99658	13.4448	13.6784
1	3	0	10.2121	1422.27	286.053	2565.33	603.605	2263.53	0	0	0	7696	2112.62	0	9808.62	6337.88	1.54762	4.33333	9.22148	12.9101
1	3	0.1	30.5941	1401.32	305.741	4521.55	379.562	4331.77	1.11407e+07	9.64684e+06	5479.84	13564.7	1328.47	1369.96	16263.1	9802.23	1.65912	3.75437	9.7401	11.0203
1	3	0.2	52.8616	1380.52	314.975	5424.59	271.508	5288.83	2.22814e+07	1.92548e+07	10937.6	16273.8	950.277	2734.4	19958.4	11392.2	1.75194	3.77369	10.1718	10.9551
1	3	0.3	75.7478	1359.9	320.141	5925.51	210.366	5820.32	3.34221e+07	2.88228e+07	16372.7	17776.5	736.281	4093.16	22606	12271.7	1.84211	3.88397	10.5912	11.1654
1	3	0.4	98.8215	1339.46	323.399	6240.11	171.537	6154.34	4.45628e+07	3.83499e+07	21784.5	18720.3	600.38	5446.11	24766.8	12823.3	1.93139	4.02429	11.0065	11.4666
1	3	0.5	121.901	1319.21	325.633	6454.89	144.841	6382.47	55703500	4.7835e+07	27172.4	19364.7	506.943	6793.11	26664.7	13199.5	2.02014	4.17781	11.4192	11.808
1	3	0.6	144.891	1299.17	327.255	6610.42	125.416	6547.71	6.68442e+07	5.72772e+07	32536	19831.3	438.956	8134	28404.2	13471.7	2.10844	4.33804	11.83	12.1698
1	3	0.7	167.735	1279.34	328.482	6728.02	110.676	6672.68	7.79849e+07	6.66755e+07	37874.7	20184	387.367	9468.67	30040.1	13677.4	2.19633	4.50195	12.2388	12.5433
1	3	0.8	190.392	1259.75	329.443	6819.92	99.1263	6770.35	8.91256e+07	7.60291e+07	43187.9	20459.7	346.942	10797	31603.7	13838.1	2.28382	4.66795	12.6457	12.9234
1	3	0.9	212.83	1240.4	330.214	6893.62	89.844	6848.69	1.00266e+08	8.53371e+07	48475.3	20680.8	314.454	12118.8	33114.1	13966.9	2.3709	4.8351	13.0507	13.3075
1	3	1	235.02	1221.3	330.846	6953.96	82.2304	6912.85	111407000	9.45988e+07	53736.3	20861.9	287.806	13434.1	34583.8	14072.4	2.45756	5.00283	13.4538	13.6938
1	4	0	10.3846	1422.27	286.328	2592.93	600.544	2292.66	0	0	0	7778.79	2101.9	0	9880.7	6386.95	1.54701	4.30971	9.21867	12.8408
1	4	0.1	30.5879	1401.32	305.737	4521.2	379.604	4331.4	1.11407e+07	9.64684e+06	5479.84	13563.6	1328.61	1369.96	16262.2	9801.6	1.65913	3.75449	9.74015	11.0206
1	4	0.2	52.5494	1380.52	314.884	5415.65	272.591	5279.35	2.22814e+07	1.92548e+07	10937.6	16246.9	954.069	2734.4	19935.4	11376.5	1.75234	3.77611	10.1737	10.9616
1	4	0.3	75.0846	1359.9	320.025	5914.28	211.745	5808.41	3.34221e+07	2.88228e+07	16372.6	17742.8	741.109	4093.16	22577.1	12252.1	1.84272	3.88697	10.5941	11.1734
1	4	0.4	97.7897	1339.46	323.281	6228.59	172.965	6142.11	4.45628e+07	3.83499e+07	21784.5	18685.8	605.376	5446.11	24737.3	12803.1	1.93213	4.02749	11.0099	11.475
1	4	0.5	120.493	1319.21	325.518	6443.76	146.229	6370.65	55703500	4.7835e+07	27172.4	19331.3	511.8	6793.1	26636.2	13180	2.02096	4.18108	11.4231	11.8164
1	4	0.6	143.105	1299.16	327.144	6599.87	126.736	6536.5	6.68442e+07	5.72772e+07	32536	19799.6	443.575	8134	28377.2	13453.2	2.10932	4.34134	11.8341	12.1782
1	4	0.7	165.571	1279.34	328.379	6718.09	111.922	6662.13	7.79849e+07	6.66755e+07	37874.6	20154.3	391.727	9468.66	30014.7	13660	2.19726	4.50526	12.2431	12.5516
1	4	0.8	187.852	1259.74	329.345	6810.59	100.3	6760.44	8.91256e+07	7.6029e+07	43187.9	20431.8	351.049	10797	31579.8	13821.8	2.28478	4.67126	12.6502	12.9317
1	4	0.9	209.916	1240.39	330.122	6884.84	90.9501	6839.37	1.00266e+08	8.5337e+07	48475.2	20654.5	318.325	12118.8	33091.7	13951.6	2.37189	4.83841	13.0553	13.3157
1	4	1	231.736	1221.3	330.758	6945.69	83.2747	6904.05	111407000	9.45987e+07	53736.3	20837.1	291.461	13434.1	34562.6	14057.9	2.45858	5.00613	13.4585	13.702
1	5	0	10.4906	1422.27	286.495	2609.75	598.677	2310.41	0	0	0	7829.24	2095.37	0	9924.6	6416.84	1.54665	4.29561	9.21697	12.7995
1	5	0.1	30.583	1401.32	305.734	4520.92	379.637	4331.1	1.11407e+07	9.64684e+06	5479.84	13562.7	1328.73	1369.96	16261.4	9801.11	1.65914	3.75458	9.7402	11.0208
1	5	0.2	52.358	1380.52	314.826	5410.13	273.259	5273.5	2.22814e+07	1.92548e+07	10937.6	16230.4	956.407	2734.4	19921.2	11366.8	1.75258	3.7776	10.1748	10.9656
1	5	0.3	74.68	1359.9	319.953	5907.36	212.596	5801.06	3.34221e+07	2.88228e+07	16372.6	17722.1	744.085	4093.16	22559.3	12239.9	1.8431	3.88883	10.5958	11.1783
1	5	0.4	97.1613	1339.46	323.208	6221.49	173.845	6134.56	4.45628e+07	3.83499e+07	21784.4	18664.5	608.457	5446.11	24719	12790.7	1.93258	4.02947	11.012	11.4801
1	5	0.5	119.637	1319.21	325.446	6436.88	147.086	6363.34	55703500	4.7835e+07	27172.4	19310.6	514.8	6793.1	26618.5	13167.9	2.02147	4.18311	11.4254	11.8216
1	5	0.6	142.019	1299.16	327.077	6593.35	127.552	6529.57	6.68442e+07	5.72772e+07	32536	19780	446.432	8134	28360.5	13441.8	2.10987	4.34339	11.8366	12.1834
1	5	0.7	164.256	1279.34	328.314	6711.95	112.693	6655.6	7.79849e+07	6.66755e+07	37874.6	20135.8	394.425	9468.66	29998.9	13649.3	2.19784	4.50732	12.2458	12.5568
1	5	0.8	186.308	1259.74	329.285	6804.81	101.027	6754.3	8.91256e+07	7.6029e+07	43187.9	20414.4	353.593	10797	31565	13811.7	2.28538	4.67332	12.653	12.9368
1	5	0.9	208.145	1240.39	330.065	6879.4	91.6354	6833.58	1.00266e+08	8.5337e+07	48475.2	20638.2	320.724	12118.8	33077.7	13942.1	2.37251	4.84047	13.0582	13.3209
1	5	1	229.74	1221.3	330.706	6940.56	83.9227	6898.6	111407000	9.45987e+07	53736.3	20821.7	293.729	13434.1	34549.5	14049	2.45922	5.00819	13.4615	13.7071
1	6	0	10.5625	1422.27	286.608	2621.08	597.419	2322.37	0	0	0	7863.23	2090.97	0	9954.19	6436.99	1.54641	4.28623	9.21584	12.7719
1	6	0.1	30.5792	1401.32	305.732	4520.69	379.663	4330.86	1.11407e+07	9.64684e+06	5479.84	13562.1	1328.82	1369.96	16260.9	9800.72	1.65915	3.75465	9.74024	11.021
1	6	0.2	52.2284	1380.52	314.788	5406.38	273.714	5269.52	2.22814e+07	1.92548e+07	10937.6	16219.1	957.999	2734.4	19911.5	11360.2	1.75275	3.77862	10.1756	10.9684
1	6	0.3	74.4068	1359.9	319.904	5902.65	213.174	5796.07	3.34221e+07	2.88228e+07	16372.6	17708	746.109	4093.16	22547.2	12231.7	1.84335	3.89009	10.597	11.1816
1	6	0.4	96.7376	1339.46	323.158	6216.65	174.444	6129.43	4.45628e+07	3.83499e+07	21784.4	18650	610.554	5446.11	24706.6	12782.2	1.93289	4.03082	11.0135	11.4836
1	6	0.5	119.059	1319.21	325.398	6432.2	147.669	6358.36	55703500	4.7835e+07	27172.4	19296.6	516.842	6793.1	26606.5	13159.7	2.02181	4.18449	11.427	11.8251
1	6	0.6	141.288	1299.16	327.03	6588.9	128.108	6524.85	6.68442e+07	5.72771e+07	32536	19766.7	448.378	8133.99	28349.1	13434	2.11025	4.34479	11.8383	12.187
1	6	0.7	163.37	1279.33	328.271	6707.76	113.218	6651.15	7.79849e+07	6.66754e+07	37874.6	20123.3	396.264	9468.66	29988.2	13642	2.19823	4.50872	12.2476	12.5603
1	6	0.8	185.268	1259.74	329.244	6800.87	101.522	6750.11	8.91256e+07	7.6029e+07	43187.9	20402.6	355.327	10797	31554.9	13804.8	2.28579	4.67472	12.6549	12.9404
1	6	0.9	206.952	1240.39	330.026	6875.69	92.103	6829.64	1.00266e+08	8.5337e+07	48475.2	20627.1	322.36	12118.8	33068.2	13935.6	2.37293	4.84187	13.0602	13.3243
1	6	1	228.396	1221.29	330.669	6937.06	84.3646	6894.87	111407000	9.45987e+07	53736.3	20811.2	295.276	13434.1	34540.5	14042.8	2.45965	5.00959	13.4635	13.7106
1	7	0	10.6146	1422.27	286.69	2629.24	596.512	2330.98	0	0	0	7887.71	2087.79	0	9975.51	6451.5	1.54623	4.27953	9.21503	12.7523
1	7	0.1	30.5762	1401.31	305.73	4520.52	379.684	4330.68	1.11407e+07	9.64684e+06	5479.84	13561.6	1328.89	1369.96	16260.4	9800.41	1.65916	3.7547	9.74026	11.0212
1	7	0.2	52.1347	1380.52	314.76	5403.66	274.044	5266.64	2.22814e+07	1.92548e+07	10937.6	16211	959.153	2734.4	19904.5	11355.4	1.75287	3.77936	10.1761	10.9704
1	7	0.3	74.2097	1359.9	319.869	5899.24	213.593	5792.45	3.34221e+07	2.88228e+07	16372.6	17697.7	747.575	4093.16	22538.5	12225.7	1.84354	3.89101	10.5978	11.184
1	7	0.4	96.4322	1339.45	323.121	6213.15	174.878	6125.71	4.45628e+07	3.83499e+07	21784.4	18639.4	612.072	5446.11	24697.6	12776.1	1.93312	4.0318	11.0145	11.4862
1	7	0.5	118.644	1319.2	325.362	6428.8	148.092	6354.75	55703500	4.7835e+07	27172.4	19286.4	518.323	6793.1	26597.8	13153.8	2.02207	4.1855	11.4282	11.8277
1	7	0.6	140.761	1299.16	326.997	6585.68	128.511	6521.42	6.68442e+07	5.72771e+07	32536	19757	449.79	8133.99	28340.8	13428.4	2.11052	4.3458	11.8396	12.1896
1	7	0.7	162.732	1279.33	328.239	6704.72	113.6	6647.92	7.79849e+07	6.66754e+07	37874.6	20114.2	397.599	9468.66	29980.4	13636.6	2.19852	4.50974	12.2489	12.5629
1	7	0.8	184.519	1259.74	329.214	6798.01	101.882	6747.07	8.91256e+07	7.6029e+07	43187.9	20394	356.587	10797	31547.6	13799.8	2.28609	4.67575	12.6562	12.9429
1	7	0.9	206.094	1240.38	329.998	6873	92.4427	6826.77	1.00266e+08	8.5337e+07	48475.2	20619	323.549	12118.8	33061.3	13930.9	2.37324	4.84289	13.0616	13.3269
1	7	1	227.428	1221.29	330.643	6934.51	84.6857	6892.17	111407000	9.45986e+07	53736.3	20803.5	296.4	13434.1	34534	14038.4	2.45997	5.01061	13.465	13.7131
1	8	0	10.654	1422.27	286.751	2635.41	595.827	2337.49	0	0	0	7906.22	2085.39	0	9991.61	6462.46	1.5461	4.2745	9.21441	12.7375
1	8	0.1	30.5739	1401.31	305.729	4520.38	379.7	4330.53	1.11407e+07	9.64684e+06	5479.84	13561.2	1328.95	1369.96	16260.1	9800.17	1.65916	3.75475	9.74029	11.0213
1	8	0.2	52.0638	1380.52	314.739	5401.59	274.294	5264.45	2.22814e+07	1.92548e+07	10937.6	16204.8	960.028	2734.4	19899.2	11351.8	1.75296	3.77992	10.1766	10.9719
1	8	0.3	74.0608	1359.9	319.842	5896.65	213.911	5789.7	3.34221e+07	2.88228e+07	16372.6	17690	748.687	4093.16	22531.8	12221.1	1.84368	3.89171	10.5985	11.1859
1	8	0.4	96.2014	1339.45	323.093	6210.49	175.207	6122.89	4.45628e+07	3.83499e+07	21784.4	18631.5	613.225	5446.11	24690.8	12771.4	1.93329	4.03254	11.0153	11.4881
1	8	0.5	118.329	1319.2	325.336	6426.22	148.414	6352.01	55703500	4.7835e+07	27172.4	19278.7	519.447	6793.1	26591.2	13149.3	2.02226	4.18626	11.4291	11.8297
1	8	0.6	140.363	1299.16	326.971	6583.23	128.818	6518.82	6.68442e+07	5.72771e+07	32536	19749.7	450.862	8133.99	28334.5	13424.1	2.11072	4.34658	11.8406	12.1915
1	8	0.7	162.25	1279.33	328.215	6702.41	113.89	6645.46	7.79849e+07	6.66754e+07	37874.6	20107.2	398.614	9468.65	29974.5	13632.6	2.19874	4.51052	12.2499	12.5648
1	8	0.8	183.954	1259.73	329.191	6795.83	102.155	6744.76	8.91256e+07	7.6029e+07	43187.8	20387.5	357.544	10797	31542	13796	2.28632	4.67652	12.6573	12.9449
1	8	0.9	205.445	1240.38	329.977	6870.95	92.7009	6824.6	1.00266e+08	8.53369e+07	48475.2	20612.8	324.453	12118.8	33056.1	13927.3	2.37348	4.84367	13.0627	13.3288
1	8	1	226.697	1221.29	330.622	6932.58	84.9299	6890.11	111407000	9.45986e+07	53736.2	20797.7	297.254	13434.1	34529	14035	2.46021	5.01139	13.4661	13.7151
1	9	0	10.6849	1422.27	286.799	2640.23	595.29	2342.59	0	0	0	7920.7	2083.52	0	10004.2	6471.04	1.546	4.27058	9.21394	12.7261
1	9	0.1	30.5719	1401.31	305.727	4520.27	379.713	4330.42	1.11407e+07	9.64684e+06	5479.84	13560.8	1329	1369.96	16259.8	9799.97	1.65917	3.75478	9.7403	11.0214
1	9	0.2	52.0083	1380.52	314.722	5399.97	274.49	5262.73	2.22814e+07	1.92548e+07	10937.6	16199.9	960.714	2734.4	19895	11348.9	1.75303	3.78036	10.1769	10.9731
1	9	0.3	73.9442	1359.9	319.817	5894.63	214.158	5787.55	3.34221e+07	2.88228e+07	16372.6	17683.9	749.551	4093.16	22526.6	12217.6	1.84379	3.89225	10.599	11.1873
1	9	0.4	96.0209	1339.45	323.06	6208.43	175.46	6120.7	4.45628e+07	3.83499e+07	21784.4	18625.3	614.11	5446.11	24685.5	12767.8	1.93342	4.03312	11.0159	11.4896
1	9	0.5	118.084	1319.2	325.314	6424.2	148.666	6349.86	55703500	4.7835e+07	27172.4	19272.6	520.331	6793.1	26586	13145.7	2.02241	4.18687	11.4298	11.8312
1	9	0.6	140.051	1299.16	326.951	6581.3	129.059	6516.77	6.68442e+07	5.72771e+07	32536	19743.9	451.705	8133.99	28329.6	13420.7	2.11089	4.34718	11.8413	12.1931
1	9	0.7	161.873	1279.33	328.196	6700.59	114.117	6643.54	7.79849e+07	6.66754e+07	37874.6	20101.8	399.411	9468.65	29969.8	13629.4	2.19891	4.51113	12.2507	12.5664
1	9	0.8	183.512	1259.73	329.173	6794.13	102.37	6742.94	8.91256e+07	7.6029e+07	43187.8	20382.4	358.296	10797	31537.6	13793	2.2865	4.67713	12.6581	12.9464
1	9	0.9	204.938	1240.38	329.96	6869.34	92.9038	6822.88	1.00266e+08	8.53369e+07	48475.2	20608	325.163	12118.8	33052	13924.5	2.37366	4.84428	13.0635	13.3304
1	9	1	226.125	1221.29	330.606	6931.06	85.1218	6888.49	111407000	9.45986e+07	53736.2	20793.2	297.926	13434.1	34525.2	14032.4	2.4604	5.012	13.467	13.7166
1	10	0	10.7098	1422.27	286.838	2644.11	594.859	2346.68	0	0	0	7932.34	2082.01	0	10014.3	6477.94	1.54591	4.26744	9.21355	12.7169
1	10	0.1	30.5704	1401.31	305.733	4520.16	379.73	4330.29	1.11407e+07	9.64684e+06	5479.84	13560.5	1329.06	1369.96	16259.5	9799.78	1.65917	3.75482	9.74032	11.0215
1	10	0.2	51.9636	1380.52	314.709	5398.67	274.648	5261.35	2.22814e+07	1.92548e+07	10937.6	16196	961.268	2734.4	19891.7	11346.6	1.75309	3.78072	10.1772	10.9741
1	10	0.3	73.8504	1359.9	319.804	5892.99	214.361	5785.81	3.34221e+07	2.88228e+07	16372.6	17679	750.263	4093.16	22522.4	12214.7	1.84388	3.8927	10.5994	11.1885
1	10	0.4	95.8757	1339.45	323.054	6206.72	175.674	6118.88	4.45628e+07	3.83499e+07	21784.4	18620.2	614.86	5446.11	24681.1	12764.8	1.93353	4.0336	11.0164	11.4909
1	10	0.5	117.886	1319.2	325.297	6422.56	148.869	6348.13	55703500	4.7835e+07	27172.4	19267.7	521.043	6793.1	26581.8	13142.9	2.02253	4.18735	11.4304	11.8324
1	10	0.6	139.801	1299.16	326.935	6579.75	129.253	6515.12	6.68442e+07	5.72771e+07	32536	19739.3	452.384	8133.99	28325.6	13418	2.11102	4.34767	11.8419	12.1943
1	10	0.7	161.57	1279.33	328.181	6699.13	114.301	6641.98	7.79849e+07	6.66754e+07	37874.6	20097.4	400.054	9468.65	29966.1	13626.9	2.19905	4.51162	12.2514	12.5676
1	10	0.8	183.156	1259.73	329.159	6792.75	102.544	6741.47	8.91256e+07	7.6029e+07	43187.8	20378.2	358.903	10797	31534.1	13790.6	2.28664	4.67763	12.6588	12.9476
1	10	0.9	204.53	1240.38	329.947	6868.04	93.0677	6821.5	1.00266e+08	8.53369e+07	48475.2	20604.1	325.737	12118.8	33048.6	13922.2	2.37381	4.84477	13.0642	13.3316
1	10	1	225.665	1221.29	330.593	6929.83	85.2768	6887.19	111407000	9.45986e+07	53736.2	20789.5	298.469	13434.1	34522	14030.2	2.46055	5.0125	13.4677	13.7178

## Sheet: Supp Table 5
Parameters							Vcell Model	Simulation Names
RuBisCO Vmax	RuBisCO_Km_CO2	RuBisCO_Km_O2	RuBisCO O2 Vmax	Vmax BicA	BicA_Km		Land_plant_without_PCCM_plasmalemmaPumpExploration	ParameterExploration_ExternalPumping_CA_Enabled 270um
7600	8.6	215	1596	0.000185	217		Land_plant_without_PCCM_plasmalemmaPumpExploration	ParameterExploration_ExternalPumping_CA_Enabled 270um 2
							Land_plant_without_PCCM_plasmalemmaPumpExploration	ParameterExploration_ExternalPumping_CA_Enabled 270um 3
CO2 Level	CO2_P	BicA	[CO2] Conc	[HCO3] plasmalemma	[O2] Conc	RuBisCO Carboxylation	RuBisCO Oxygenation	Net Fixation	BicA Vmax	BicA Flux Original	Converted	Carboxylation ATP	Oxygenation ATP	BicA ATP	Total ATP	NADPH	ATP/NADPH Ratio Needed	ATP/CO2	Photons per Carboxylation/Oxygenation	Photons/CO2
1	0.1	0	2.91919	10.3174	270.319	993.459	772.756	607.081	0	0	0	2980.38	2704.65	0	5685.02	3532.43	1.60938	9.36452	9.50875	27.6643
1	0.1	0.1	3.45636	10.1371	271.636	1146	756.54	767.729	1.11407e+07	497210	282.437	3438	2647.89	70.6093	6156.49	3805.08	1.61797	8.0191	9.54869	23.663
1	0.1	0.2	3.99556	9.96515	272.898	1291.55	740.991	921.056	2.22814e+07	978289	555.712	3874.65	2593.47	138.928	6607.05	4065.08	1.62532	7.17334	9.58287	21.147
1	0.1	0.3	4.53658	9.80089	274.102	1430.58	726.067	1067.55	3.34221e+07	1.44429e+06	820.421	4291.75	2541.23	205.105	7038.08	4313.3	1.63172	6.59275	9.61264	19.4193
1	0.1	0.4	5.07925	9.64386	275.256	1563.51	711.733	1207.65	4.45628e+07	1.89618e+06	1077.11	4690.54	2491.07	269.279	7450.89	4550.49	1.63738	6.16975	9.63898	18.1601
1	0.1	0.5	5.62343	9.4936	276.361	1690.73	697.958	1341.75	55703500	2.33484e+06	1326.29	5072.19	2442.85	331.573	7846.62	4777.38	1.64245	5.84804	9.66257	17.202
1	0.1	0.6	6.16896	9.34967	277.421	1812.59	684.71	1470.24	6.68442e+07	2.76109e+06	1568.42	5437.77	2396.48	392.105	8226.36	4994.6	1.64705	5.59527	9.68396	16.4489
1	0.1	0.7	6.7157	9.2117	278.445	1929.4	671.969	1593.41	7.79849e+07	3.17567e+06	1803.92	5788.19	2351.89	450.98	8591.07	5202.73	1.65126	5.39161	9.70353	15.8417
1	0.1	0.8	7.26354	9.07931	279.416	2041.51	659.682	1711.67	8.91256e+07	3.57927e+06	2033.19	6124.54	2308.89	508.296	8941.73	5402.39	1.65514	5.22397	9.72159	15.3417
1	0.1	0.9	7.81222	8.95224	280.356	2149.13	647.854	1825.2	1.00266e+08	3.97256e+06	2256.59	6447.4	2267.49	564.147	9279.03	5593.97	1.65876	5.08383	9.7384	14.9233
1	0.1	1	8.36204	8.83	281.261	2252.6	636.445	1934.38	111407000	4.35604e+06	2474.42	6757.81	2227.56	618.606	9603.97	5778.1	1.66213	4.96488	9.75411	14.568
1	0.2	0	4.48331	9.83477	273.986	1417.19	727.507	1053.44	0	0	0	4251.57	2546.27	0	6797.84	4289.39	1.5848	6.45302	9.39443	19.1262
1	0.2	0.1	4.90275	9.71052	274.886	1520.97	716.328	1162.8	1.11407e+07	477181	271.06	4562.9	2507.15	67.7651	7137.81	4474.59	1.59519	6.13846	9.44274	18.1683
1	0.2	0.2	5.32112	9.59101	275.753	1620.78	705.539	1268.01	2.22814e+07	943114	535.731	4862.35	2469.39	133.933	7465.67	4652.64	1.60461	5.88769	9.48655	17.4042
1	0.2	0.3	5.73838	9.47596	276.588	1716.87	695.121	1369.31	3.34221e+07	1.39841e+06	794.36	5150.6	2432.92	198.59	7782.11	4823.98	1.61322	5.68325	9.52659	16.7808
1	0.2	0.4	6.15449	9.36513	277.402	1809.4	685.067	1466.87	4.45628e+07	1.84364e+06	1047.27	5428.21	2397.73	261.818	8087.76	4988.94	1.62114	5.51362	9.56343	16.263
1	0.2	0.5	6.56946	9.25825	278.171	1898.67	675.32	1561.01	55703500	2.27933e+06	1294.76	5696	2363.62	323.69	8383.31	5147.98	1.62847	5.37045	9.59753	15.8256
1	0.2	0.6	6.98323	9.15513	278.925	1984.75	665.91	1651.79	6.68442e+07	2.70596e+06	1537.11	5954.24	2330.68	384.277	8669.2	5301.31	1.63529	5.24836	9.62927	15.4523
1	0.2	0.7	7.3958	9.05557	279.646	2067.87	656.789	1739.48	7.79849e+07	3.124e+06	1774.57	6203.61	2298.76	443.643	8946.01	5449.32	1.64168	5.14294	9.65896	15.1295
1	0.2	0.8	7.80715	8.95936	280.347	2148.16	647.961	1824.18	8.91256e+07	3.53386e+06	2007.39	6444.48	2267.86	501.848	9214.19	5592.24	1.64767	5.05114	9.68686	14.8481
1	0.2	0.9	8.21727	8.86635	281.025	2225.77	639.406	1906.07	1.00266e+08	3.93594e+06	2235.79	6677.31	2237.92	558.947	9474.18	5730.35	1.65333	4.97054	9.71318	14.6007
1	0.2	1	8.62614	8.77637	281.681	2300.84	631.112	1985.28	111407000	4.33061e+06	2459.98	6902.51	2208.89	614.995	9726.4	5863.9	1.65869	4.89925	9.7381	14.3816
1	0.3	0	5.43589	9.57291	275.986	1647.55	702.64	1296.23	0	0	0	4942.64	2459.24	0	7401.88	4700.38	1.57474	5.71033	9.34764	16.9482
1	0.3	0.1	5.77694	9.47825	276.664	1725.58	694.175	1378.49	1.11407e+07	466245	264.848	5176.73	2429.61	66.212	7672.56	4839.51	1.5854	5.56591	9.39721	16.4955
1	0.3	0.2	6.11643	9.38662	277.322	1801.09	685.964	1458.11	2.22814e+07	923849	524.788	5403.26	2400.87	131.197	7935.33	4974.1	1.59533	5.44222	9.44339	16.1073
1	0.3	0.3	6.45436	9.29788	277.958	1874.21	677.991	1535.22	3.34221e+07	1.37321e+06	780.045	5622.63	2372.97	195.011	8190.61	5104.4	1.60462	5.33515	9.48659	15.7709
1	0.3	0.4	6.79075	9.21188	278.575	1945.06	670.249	1609.93	4.45628e+07	1.8147e+06	1030.83	5835.18	2345.87	257.708	8438.76	5230.62	1.61334	5.24168	9.52716	15.4767
1	0.3	0.5	7.12559	9.1285	279.174	2013.74	662.728	1682.37	55703500	2.24867e+06	1277.35	6041.21	2319.55	319.337	8680.1	5352.93	1.62156	5.15944	9.56539	15.2175
1	0.3	0.6	7.45893	9.04759	279.755	2080.35	655.418	1752.65	6.68442e+07	2.67545e+06	1519.78	6241.06	2293.96	379.944	8914.97	5471.55	1.62933	5.08658	9.60155	14.9874
1	0.3	0.7	7.79076	8.96905	280.319	2145.01	648.308	1820.85	7.79849e+07	3.09534e+06	1758.29	6435.02	2269.08	439.573	9143.67	5586.63	1.63671	5.02164	9.63584	14.782
1	0.3	0.8	8.12109	8.89277	280.868	2207.78	641.391	1887.09	8.91256e+07	3.50863e+06	1993.06	6623.35	2244.87	498.264	9366.48	5698.35	1.64372	4.96346	9.66846	14.5977
1	0.3	0.9	8.44995	8.81865	281.401	2268.77	634.658	1951.44	1.00266e+08	3.91559e+06	2224.23	6806.3	2221.3	556.057	9583.66	5806.85	1.65041	4.91108	9.69956	14.4314
1	0.3	1	8.77734	8.74658	281.919	2328.04	628.103	2013.98	111407000	4.31648e+06	2451.95	6984.11	2198.36	612.988	9795.46	5912.28	1.6568	4.86372	9.7293	14.2807
1	0.4	0	6.06452	9.41441	277.232	1789.65	687.218	1446.04	0	0	0	5368.96	2405.26	0	7774.22	4953.74	1.56936	5.3762	9.32262	15.9683
1	0.4	0.1	6.35411	9.33426	277.777	1852.71	680.343	1512.54	1.11407e+07	459454	260.991	5558.13	2381.2	65.2476	8004.58	5066.11	1.58003	5.29215	9.37221	15.6957
1	0.4	0.2	6.64002	9.2595	278.301	1913.55	673.696	1576.7	2.22814e+07	911849	517.971	5740.64	2357.93	129.493	8228.07	5174.48	1.59012	5.21854	9.41918	15.4562
1	0.4	0.3	6.92445	9.18676	278.816	1972.7	667.224	1639.09	3.34221e+07	1.35747e+06	771.101	5918.09	2335.29	192.775	8446.15	5279.84	1.5997	5.15297	9.46371	15.2423
1	0.4	0.4	7.20741	9.11598	279.32	2030.24	660.921	1699.78	4.45628e+07	1.79657e+06	1020.53	6090.72	2313.22	255.133	8659.08	5382.32	1.6088	5.09423	9.50604	15.0504
1	0.4	0.5	7.48892	9.04705	279.807	2086.27	654.768	1758.88	55703500	2.22941e+06	1266.41	6258.8	2291.69	316.602	8867.09	5482.07	1.61747	5.04132	9.54638	14.877
1	0.4	0.6	7.769	8.97991	280.283	2140.82	648.769	1816.43	6.68442e+07	2.65623e+06	1508.86	6422.45	2270.69	377.214	9070.36	5579.17	1.62575	4.9935	9.5849	14.72
1	0.4	0.7	8.04767	8.91448	280.747	2193.96	642.915	1872.5	7.79849e+07	3.07725e+06	1748.01	6581.89	2250.2	437.003	9269.09	5673.75	1.63368	4.9501	9.62176	14.5771
1	0.4	0.8	8.32495	8.85068	281.2	2245.76	637.2	1927.16	8.91256e+07	3.49267e+06	1983.99	6737.28	2230.2	495.999	9463.47	5765.92	1.64128	4.91058	9.65711	14.4467
1	0.4	0.9	8.60085	8.78846	281.641	2296.26	631.619	1980.45	1.00266e+08	3.90271e+06	2216.91	6888.78	2210.67	554.228	9653.67	5855.76	1.64858	4.87448	9.69106	14.3272
1	0.4	1	8.87538	8.72775	282.109	2345.39	626.217	2032.29	111407000	4.30754e+06	2446.88	7036.18	2191.76	611.719	9839.66	5943.22	1.65561	4.84167	9.72377	14.2181
1	0.5	0	6.51241	9.30207	278.085	1886.52	676.668	1548.19	0	0	0	5659.56	2368.34	0	8027.9	5126.37	1.566	5.18536	9.30697	15.4087
1	0.5	0.1	6.76144	9.23687	278.522	1938.96	670.916	1603.5	1.11407e+07	454856	258.379	5816.88	2348.21	64.5946	8229.68	5219.75	1.57664	5.13232	9.35647	15.2287
1	0.5	0.2	7.00911	9.17327	278.967	1990.05	665.324	1657.39	2.22814e+07	903702	513.343	5970.15	2328.64	128.336	8427.12	5310.75	1.5868	5.08458	9.40374	15.0662
1	0.5	0.3	7.25537	9.11117	279.405	2039.87	659.866	1709.93	3.34221e+07	1.34675e+06	765.012	6119.6	2309.53	191.253	8620.39	5399.47	1.59653	5.04136	9.44896	14.9185
1	0.5	0.4	7.50049	9.0506	279.827	2088.54	654.518	1761.28	4.45628e+07	1.7842e+06	1013.51	6265.62	2290.81	253.377	8809.81	5486.12	1.60584	5.00193	9.49227	14.7835
1	0.5	0.5	7.74424	8.9914	280.241	2136.04	649.294	1811.39	55703500	2.21625e+06	1258.93	6408.12	2272.53	314.732	8995.39	5570.67	1.61478	4.966	9.53384	14.66
1	0.5	0.6	7.98672	8.93357	280.646	2182.43	644.186	1860.34	6.68442e+07	2.64307e+06	1501.38	6547.3	2254.65	375.345	9177.29	5653.24	1.62337	4.93313	9.57381	14.5465
1	0.5	0.7	8.22794	8.87704	281.042	2227.76	639.187	1908.16	7.79849e+07	3.06483e+06	1740.96	6683.27	2237.15	435.24	9355.67	5733.89	1.63164	4.90297	9.6123	14.4421
1	0.5	0.8	8.46795	8.82176	281.429	2272.06	634.294	1954.91	8.91256e+07	3.4817e+06	1977.76	6816.18	2220.03	494.441	9530.65	5812.71	1.63962	4.87523	9.64941	14.3457
1	0.5	0.9	8.70671	8.76772	281.808	2315.37	629.505	2000.62	1.00266e+08	3.89386e+06	2211.88	6946.1	2203.27	552.971	9702.34	5889.75	1.64733	4.84968	9.68525	14.2565
1	0.5	1	8.94429	8.71483	282.179	2357.72	624.814	2045.32	111407000	4.30142e+06	2443.4	7073.17	2186.85	610.849	9870.87	5965.08	1.65478	4.82608	9.71989	14.1738
1	0.6	0	6.84323	9.22377	278.67	1955.94	669.059	1621.41	0	0	0	5867.83	2341.71	0	8209.53	5250	1.56372	5.0632	9.29637	15.0504
1	0.6	0.1	7.06359	9.16682	279.064	2001.16	664.108	1669.1	1.11407e+07	451546	256.499	6003.47	2324.38	64.1246	8391.97	5330.53	1.57432	5.02784	9.34569	14.9234
1	0.6	0.2	7.28275	9.11112	279.46	2045.33	659.274	1715.69	2.22814e+07	897826	510.005	6135.98	2307.46	127.501	8570.94	5409.2	1.58451	4.99562	9.39308	14.8072
1	0.6	0.3	7.50076	9.05662	279.827	2088.59	654.512	1761.34	3.34221e+07	1.33901e+06	760.615	6265.78	2290.79	190.154	8746.73	5486.21	1.59431	4.96596	9.43866	14.6998
1	0.6	0.4	7.71761	9.00328	280.196	2130.89	649.861	1805.96	4.45628e+07	1.77525e+06	1008.42	6392.68	2274.51	252.105	8919.3	5561.51	1.60376	4.93881	9.48258	14.6009
1	0.6	0.5	7.93332	8.95106	280.561	2172.28	645.308	1849.62	55703500	2.2067e+06	1253.5	6516.83	2258.58	313.376	9088.79	5635.17	1.61287	4.91386	9.52497	14.5097
1	0.6	0.6	8.14792	8.89993	280.912	2212.81	640.836	1892.39	6.68442e+07	2.6335e+06	1495.95	6638.44	2242.93	373.987	9255.35	5707.3	1.62167	4.89081	9.56591	14.425
1	0.6	0.7	8.36141	8.84983	281.284	2252.41	636.491	1934.16	7.79849e+07	3.0558e+06	1735.83	6757.23	2227.72	433.958	9418.91	5777.8	1.63019	4.86976	9.60553	14.347
1	0.6	0.8	8.57382	8.80075	281.598	2291.36	632.161	1975.28	8.91256e+07	3.47373e+06	1973.24	6874.07	2212.56	493.309	9579.94	5847.04	1.63843	4.84993	9.64385	14.2734
1	0.6	0.9	8.78517	8.75263	281.902	2329.53	627.908	2015.58	1.00266e+08	3.88741e+06	2208.23	6988.6	2197.68	552.056	9738.33	5914.88	1.64641	4.83153	9.68099	14.2048
1	0.6	1	8.99544	8.70546	282.258	2366.75	623.814	2054.84	111407000	4.29697e+06	2440.87	7100.25	2183.35	610.218	9893.82	5981.13	1.65417	4.81488	9.71708	14.142
1	0.7	0	7.09818	9.16496	279.125	2008.18	663.338	1676.51	0	0	0	6024.54	2321.68	0	8346.22	5343.04	1.56207	4.97833	9.28872	14.8016
1	0.7	0.1	7.2964	9.11411	279.473	2048.09	658.961	1718.61	1.11407e+07	449055	255.083	6144.26	2306.36	63.7708	8514.39	5414.09	1.57263	4.95424	9.33784	14.7084
1	0.7	0.2	7.49357	9.06427	279.814	2087.18	654.667	1759.85	2.22814e+07	893395	507.488	6261.55	2291.33	126.872	8679.76	5483.7	1.58283	4.9321	9.38525	14.6222
1	0.7	0.3	7.68973	9.01542	280.127	2125.56	650.425	1800.35	3.34221e+07	1.33316e+06	757.293	6376.69	2276.49	189.323	8842.5	5551.97	1.59268	4.91154	9.43105	14.5419
1	0.7	0.4	7.88484	8.96752	280.477	2163.04	646.322	1839.88	4.45628e+07	1.76847e+06	1004.57	6489.13	2262.13	251.143	9002.4	5618.73	1.60221	4.89292	9.47541	14.4683
1	0.7	0.5	8.07896	8.92053	280.799	2199.86	642.265	1878.73	55703500	2.19947e+06	1249.4	6599.58	2247.93	312.349	9159.85	5684.25	1.61144	4.87556	9.51835	14.3993
1	0.7	0.6	8.27209	8.87443	281.112	2235.97	638.278	1916.84	6.68442e+07	2.62626e+06	1491.83	6707.92	2233.97	372.958	9314.85	5748.5	1.6204	4.8595	9.55998	14.335
1	0.7	0.7	8.46425	8.82919	281.426	2271.38	634.372	1954.19	7.79849e+07	3.04896e+06	1731.94	6814.13	2220.3	432.986	9467.42	5811.5	1.62908	4.84467	9.60039	14.2751
1	0.7	0.8	8.65542	8.78482	281.727	2306.13	630.527	1990.87	8.91256e+07	3.46769e+06	1969.8	6918.39	2206.84	492.451	9617.68	5873.31	1.63752	4.8309	9.63964	14.2191
1	0.7	0.9	8.8457	8.74119	282.026	2340.23	626.752	2026.86	1.00266e+08	3.88253e+06	2205.45	7020.7	2193.63	551.362	9765.7	5933.97	1.64573	4.81814	9.6778	14.1667
1	0.7	1	9.0348	8.69861	282.319	2373.67	623.047	2062.15	111407000	4.29372e+06	2439.02	7121.01	2180.66	609.756	9911.43	5993.44	1.65371	4.80636	9.71495	14.1178
1	0.8	0	7.30058	9.1192	279.481	2048.92	658.869	1719.49	0	0	0	6146.76	2306.04	0	8452.8	5415.58	1.56083	4.91589	9.28293	14.6185
1	0.8	0.1	7.48121	9.07305	279.794	2084.75	654.935	1757.28	1.11407e+07	447113	253.98	6254.24	2292.27	63.495	8610.01	5479.36	1.57135	4.89963	9.33187	14.5488
1	0.8	0.2	7.66092	9.02774	280.1	2119.9	651.07	1794.37	2.22814e+07	889938	505.525	6359.71	2278.75	126.381	8764.84	5541.95	1.58154	4.88464	9.37928	14.4841
1	0.8	0.3	7.83972	8.98325	280.405	2154.4	647.277	1830.76	3.34221e+07	1.32859e+06	754.698	6463.2	2265.47	188.675	8917.34	5603.35	1.59143	4.87084	9.42525	14.4238
1	0.8	0.4	8.0176	8.93956	280.7	2188.27	643.544	1866.5	4.45628e+07	1.76318e+06	1001.56	6564.82	2252.4	250.391	9067.62	5663.64	1.60102	4.85808	9.46988	14.3675
1	0.8	0.5	8.1946	8.89663	280.988	2221.54	639.873	1901.6	55703500	2.19381e+06	1246.18	6664.62	2239.56	311.545	9215.72	5722.83	1.61034	4.84629	9.51323	14.3149
1	0.8	0.6	8.37071	8.85447	281.273	2254.21	636.267	1936.07	6.68442e+07	2.62058e+06	1488.61	6762.62	2226.93	372.152	9361.7	5780.94	1.61941	4.83541	9.55538	14.2658
1	0.8	0.7	8.54593	8.81301	281.628	2286.05	632.822	1969.64	7.79849e+07	3.04359e+06	1728.89	6858.15	2214.88	432.224	9505.25	5837.74	1.62824	4.82588	9.59647	14.2213
1	0.8	0.8	8.72033	8.77228	281.858	2317.72	629.272	2003.09	8.91256e+07	3.46294e+06	1967.1	6953.17	2202.45	491.776	9647.4	5893.99	1.63682	4.81626	9.63637	14.1773
1	0.8	0.9	8.89389	8.73223	282.101	2348.8	625.803	2035.9	1.00266e+08	3.8787e+06	2203.28	7046.4	2190.31	550.819	9787.53	5949.2	1.64518	4.80748	9.67527	14.1363
1	0.8	1	9.0666	8.69285	282.367	2379.25	622.428	2068.04	111407000	4.29098e+06	2437.47	7137.75	2178.5	609.367	9925.62	6003.36	1.65334	4.79954	9.71323	14.0984
1	0.9	0	7.46559	9.08193	279.756	2081.7	655.258	1754.07	0	0	0	6245.1	2293.4	0	8538.51	5473.92	1.55985	4.86782	9.27838	14.4775
1	0.9	0.1	7.63145	9.0402	280.051	2114.17	651.702	1788.32	1.11407e+07	445559	253.097	6342.5	2280.96	63.2743	8686.74	5531.74	1.57034	4.85749	9.32718	14.4257
1	0.9	0.2	7.79698	8.99847	280.33	2146.2	648.176	1822.11	2.22814e+07	887168	503.951	6438.61	2268.62	125.988	8833.21	5588.76	1.58053	4.84778	9.37457	14.3768
1	0.9	0.3	7.96169	8.95745	280.605	2177.68	644.709	1855.33	3.34221e+07	1.32493e+06	752.617	6533.05	2256.48	188.154	8977.68	5644.78	1.59044	4.83887	9.42065	14.331
1	0.9	0.4	8.12557	8.91712	280.89	2208.57	641.319	1887.91	4.45628e+07	1.75893e+06	999.149	6625.72	2244.62	249.787	9120.13	5699.79	1.60008	4.83079	9.4655	14.2886
1	0.9	0.5	8.28867	8.87744	281.144	2239.03	637.945	1920.06	55703500	2.18926e+06	1243.6	6717.1	2232.81	310.899	9260.8	5753.95	1.60947	4.82319	9.50915	14.2483
1	0.9	0.6	8.45096	8.83842	281.401	2268.96	634.636	1951.64	6.68442e+07	2.61602e+06	1486.01	6806.87	2221.23	371.503	9399.59	5807.18	1.61862	4.81626	9.5517	14.2108
1	0.9	0.7	8.61248	8.80002	281.66	2298.36	631.386	1982.67	7.79849e+07	3.03928e+06	1726.44	6895.09	2209.85	431.611	9536.56	5859.5	1.62754	4.80995	9.5932	14.1757
1	0.9	0.8	8.77322	8.76223	281.913	2327.3	628.185	2013.2	8.91256e+07	3.45912e+06	1964.94	6981.89	2198.65	491.234	9671.77	5910.96	1.63624	4.80417	9.63369	14.1427
1	0.9	0.9	8.93323	8.72503	282.127	2355.88	624.985	2043.39	1.00266e+08	3.87563e+06	2201.53	7067.64	2187.45	550.382	9805.47	5961.73	1.64474	4.79863	9.67319	14.1111
1	0.9	1	9.09243	8.68842	282.407	2383.77	621.928	2072.81	111407000	4.28888e+06	2436.28	7151.31	2176.75	609.069	9937.13	6011.4	1.65305	4.79404	9.71185	14.0828
1	1	0	7.60146	9.05277	279.999	2108.32	652.344	1782.15	0	0	0	6324.97	2283.2	0	8608.17	5521.33	1.55907	4.83021	9.27477	14.3672
1	1	0.1	7.756	9.01332	280.261	2138.31	649.045	1813.79	1.11407e+07	444287	252.375	6414.93	2271.66	63.0937	8749.68	5574.71	1.56953	4.82398	9.3234	14.3278
1	1	0.2	7.91008	8.97412	280.518	2167.86	645.79	1844.97	2.22814e+07	884862	502.641	6503.59	2260.27	125.66	8889.51	5627.31	1.57971	4.81825	9.37075	14.2908
1	1	0.3	8.06283	8.93632	280.774	2196.82	642.602	1875.51	3.34221e+07	1.32192e+06	750.911	6590.45	2249.11	187.728	9027.28	5678.84	1.58964	4.81323	9.41691	14.2566
1	1	0.4	8.21515	8.89872	280.998	2225.45	639.418	1905.74	4.45628e+07	1.75544e+06	997.169	6676.34	2237.96	249.292	9163.6	5729.73	1.59931	4.80842	9.46189	14.2239
1	1	0.5	8.36689	8.86148	281.256	2253.54	636.329	1935.37	55703500	2.18548e+06	1241.45	6760.61	2227.15	310.362	9298.13	5779.73	1.60875	4.80431	9.5058	14.1939
1	1	0.6	8.51757	8.82525	281.509	2281.12	633.293	1964.48	6.68442e+07	2.61227e+06	1483.89	6843.37	2216.52	370.972	9430.86	5828.83	1.61797	4.8007	9.54869	14.166
1	1	0.7	8.66772	8.78935	281.746	2308.35	630.281	1993.21	7.79849e+07	3.03573e+06	1724.43	6925.04	2205.98	431.108	9562.14	5877.26	1.62697	4.79736	9.59057	14.1396
1	1	0.8	8.81716	8.75398	281.982	2335.15	627.316	2021.49	8.91256e+07	3.45599e+06	1963.16	7005.44	2195.61	490.789	9691.84	5924.93	1.63577	4.7944	9.6315	14.1148
1	1	0.9	8.96592	8.71914	282.218	2361.53	624.398	2049.33	1.00266e+08	3.87311e+06	2200.1	7084.58	2185.39	550.025	9820	5971.85	1.64438	4.79182	9.67154	14.0917
1	1	1	9.11399	8.68481	282.44	2387.54	621.509	2076.78	111407000	4.28717e+06	2435.3	7162.62	2175.28	608.826	9946.73	6018.1	1.6528	4.78948	9.71071	14.0698
1	2	0	8.27445	8.91141	281.118	2236.4	638.233	1917.29	0	0	0	6709.21	2233.81	0	8943.03	5749.27	1.55551	4.66442	9.25817	13.881
1	2	0.1	8.37111	8.88591	281.275	2254.28	636.259	1936.15	1.11407e+07	438254	248.948	6762.83	2226.91	62.2369	9051.98	5781.07	1.5658	4.67525	9.30602	13.8933
1	2	0.2	8.46737	8.86069	281.429	2271.95	634.306	1954.8	2.22814e+07	874117	496.538	6815.86	2220.07	124.134	9160.07	5812.52	1.57592	4.68594	9.35312	13.9056
1	2	0.3	8.56324	8.83574	281.582	2289.43	632.374	1973.25	3.34221e+07	1.30763e+06	742.791	6868.3	2213.31	185.698	9267.31	5843.62	1.58589	4.69648	9.39947	13.9179
1	2	0.4	8.65873	8.81105	281.733	2306.72	630.462	1991.49	4.45628e+07	1.73882e+06	987.728	6920.17	2206.62	246.932	9373.72	5874.37	1.5957	4.70688	9.4451	13.9303
1	2	0.5	8.75384	8.78661	281.883	2323.83	628.569	2009.54	55703500	2.16773e+06	1231.37	6971.48	2199.99	307.842	9479.31	5904.79	1.60536	4.71715	9.49004	13.9427
1	2	0.6	8.84857	8.76242	282.03	2340.75	626.695	2027.4	6.68442e+07	2.5944e+06	1473.73	7022.24	2193.43	368.433	9584.1	5934.88	1.61488	4.72729	9.53431	13.9551
1	2	0.7	8.94292	8.73847	282.193	2357.43	624.863	2045	7.79849e+07	3.01884e+06	1714.84	7072.29	2187.02	428.709	9688.02	5964.59	1.62426	4.73742	9.57794	13.9678
1	2	0.8	9.03692	8.71478	282.322	2374.04	623.006	2062.54	8.91256e+07	3.44111e+06	1954.71	7122.13	2180.52	488.676	9791.33	5994.1	1.63349	4.74722	9.6209	13.98
1	2	0.9	9.13053	8.69133	282.465	2390.43	621.189	2079.83	1.00266e+08	3.86124e+06	2193.35	7171.28	2174.16	548.339	9893.78	6023.23	1.6426	4.75701	9.66327	13.9925
1	2	1	9.22379	8.6681	282.607	2406.64	619.39	2096.94	111407000	4.27924e+06	2430.8	7219.92	2167.87	607.699	9995.48	6052.06	1.65158	4.76669	9.70504	14.005
1	3	0	8.52473	8.86192	281.525	2282.41	633.154	1965.84	0	0	0	6847.24	2216.04	0	9063.28	5831.14	1.55429	4.61039	9.25252	13.7226
1	3	0.1	8.60021	8.84123	281.655	2296.1	631.651	1980.27	1.11407e+07	436136	247.745	6888.29	2210.78	61.9362	9161.01	5855.5	1.56451	4.62614	9.30007	13.7498
1	3	0.2	8.67543	8.82072	281.764	2309.72	630.134	1994.66	2.22814e+07	870327	494.385	6929.17	2205.47	123.596	9258.23	5879.71	1.57461	4.64152	9.34701	13.7762
1	3	0.3	8.75037	8.80038	281.877	2323.21	628.638	2008.89	3.34221e+07	1.3026e+06	739.934	6969.62	2200.23	184.983	9354.83	5903.69	1.58457	4.65672	9.39337	13.8025
1	3	0.4	8.82503	8.78021	281.995	2336.55	627.161	2022.97	4.45628e+07	1.73297e+06	984.405	7009.65	2195.06	246.101	9450.82	5927.42	1.59442	4.67175	9.43917	13.8287
1	3	0.5	8.89942	8.76021	282.109	2349.78	625.693	2036.94	55703500	2.16147e+06	1227.81	7049.35	2189.93	306.953	9546.23	5950.95	1.60415	4.68656	9.48442	13.8545
1	3	0.6	8.97355	8.74037	282.228	2362.88	624.246	2050.76	6.68442e+07	2.58812e+06	1470.17	7088.64	2184.86	367.542	9641.05	5974.25	1.61377	4.70121	9.52914	13.8801
1	3	0.7	9.0474	8.72072	282.338	2375.88	622.802	2064.48	7.79849e+07	3.01295e+06	1711.49	7127.65	2179.81	427.872	9735.33	5997.37	1.62327	4.71563	9.57333	13.9054
1	3	0.8	9.121	8.70122	282.451	2388.76	621.374	2078.08	8.91256e+07	3.43596e+06	1951.78	7166.29	2174.81	487.945	9829.04	6020.27	1.63266	4.72988	9.61701	13.9304
1	3	0.9	9.18671	8.67815	282.552	2400.2	620.106	2090.15	1.00266e+08	3.8556e+06	2190.16	7200.6	2170.37	547.539	9918.51	6040.61	1.64197	4.74536	9.66033	13.9594
1	3	1	9.2674	8.66269	282.667	2414.21	618.544	2104.94	111407000	4.27667e+06	2429.34	7242.62	2164.9	607.335	10014.9	6065.5	1.65112	4.7578	9.70287	13.9797
1	4	0	8.65635	8.83681	281.73	2306.29	630.509	1991.04	0	0	0	6918.88	2206.78	0	9125.66	5873.61	1.55367	4.58337	9.24964	13.6433
1	4	0.1	8.72089	8.81856	281.832	2317.91	629.225	2003.3	1.11407e+07	435061	247.134	6953.73	2202.29	61.7836	9217.8	5894.27	1.56386	4.60131	9.29701	13.6772
1	4	0.2	8.78517	8.80043	281.932	2329.43	627.948	2015.46	2.22814e+07	868403	493.292	6988.3	2197.82	123.323	9309.45	5914.77	1.57393	4.61902	9.34387	13.7107
1	4	0.3	8.84923	8.78244	282.032	2340.86	626.683	2027.52	3.34221e+07	1.30005e+06	738.484	7022.59	2193.39	184.621	9400.6	5935.09	1.5839	4.6365	9.39024	13.7439
1	4	0.4	8.91307	8.76458	282.131	2352.2	625.427	2039.48	4.45628e+07	1.73001e+06	982.721	7056.59	2189	245.68	9491.27	5955.25	1.59376	4.65376	9.43612	13.7766
1	4	0.5	8.97669	8.74685	282.23	2363.44	624.181	2051.35	55703500	2.1583e+06	1226.01	7090.33	2184.63	306.503	9581.47	5975.25	1.60353	4.6708	9.48152	13.809
1	4	0.6	9.0401	8.72926	282.311	2374.65	622.923	2063.19	6.68442e+07	2.58496e+06	1468.37	7123.96	2180.23	367.093	9671.28	5995.15	1.61318	4.68753	9.52644	13.8408
1	4	0.7	9.10322	8.71189	282.424	2385.66	621.718	2074.8	7.79849e+07	3.01001e+06	1709.82	7156.97	2176.01	427.455	9760.44	6014.75	1.62275	4.70428	9.57093	13.8729
1	4	0.8	9.1662	8.69452	282.52	2396.64	620.5	2086.39	8.91256e+07	3.43342e+06	1950.34	7189.92	2171.75	487.584	9849.25	6034.28	1.63222	4.72072	9.61496	13.9043
1	4	0.9	9.229	8.67724	282.615	2407.54	619.29	2097.9	1.00266e+08	3.85522e+06	2189.94	7222.63	2167.51	547.484	9937.63	6053.67	1.64159	4.73695	9.65855	13.9353
1	4	1	9.29148	8.66025	282.716	2418.32	618.099	2109.27	111407000	4.27551e+06	2428.68	7254.96	2163.35	607.17	10025.5	6072.84	1.65087	4.75305	9.70173	13.9662
1	5	0	8.73799	8.82167	281.859	2320.98	628.885	2006.54	0	0	0	6962.95	2201.1	0	9164.04	5899.73	1.5533	4.56709	9.2479	13.5956
1	5	0.1	8.79576	8.80486	281.949	2331.33	627.739	2017.46	1.11407e+07	434412	246.765	6993.98	2197.09	61.6914	9252.76	5918.13	1.56346	4.58635	9.29516	13.6335
1	5	0.2	8.85539	8.78517	282.047	2341.94	626.569	2028.65	2.22814e+07	866956	492.47	7025.82	2192.99	123.117	9341.93	5937.02	1.57351	4.60499	9.34189	13.6699
1	5	0.3	8.91073	8.77161	282.129	2351.78	625.475	2039.04	3.34221e+07	1.29851e+06	737.609	7055.34	2189.16	184.402	9428.9	5954.51	1.58349	4.62418	9.38832	13.7081
1	5	0.4	8.96792	8.75516	282.225	2361.87	624.364	2049.69	4.45628e+07	1.72822e+06	981.706	7085.6	2185.28	245.426	9516.3	5972.46	1.59336	4.64281	9.43425	13.745
1	5	0.5	9.02494	8.73881	282.304	2371.94	623.24	2060.32	55703500	2.1564e+06	1224.93	7115.81	2181.34	306.232	9603.38	5990.35	1.60314	4.66112	9.47973	13.7811
1	5	0.6	9.08175	8.72258	282.391	2381.9	622.135	2070.83	6.68442e+07	2.58305e+06	1467.29	7145.7	2177.47	366.823	9690	6008.07	1.61283	4.67928	9.52479	13.8171
1	5	0.7	9.13837	8.70646	282.487	2391.76	621.05	2081.24	7.79849e+07	3.00821e+06	1708.8	7175.29	2173.67	427.199	9776.16	6025.63	1.62243	4.69728	9.56945	13.8528
1	5	0.8	9.19481	8.69045	282.563	2401.61	619.948	2091.64	8.91256e+07	3.43188e+06	1949.46	7204.84	2169.82	487.365	9862.02	6043.12	1.63194	4.71497	9.61368	13.8878
1	5	0.9	9.2511	8.67449	282.658	2411.34	618.878	2101.9	1.00266e+08	3.85404e+06	2189.27	7234.01	2166.07	547.317	9947.4	6060.43	1.64137	4.73258	9.65753	13.9228
1	5	1	9.30715	8.65872	282.734	2421.04	617.792	2112.14	111407000	4.27478e+06	2428.27	7263.12	2162.27	607.067	10032.5	6077.67	1.65071	4.74989	9.70098	13.9572
1	6	0	8.79372	8.81152	281.946	2330.96	627.78	2017.07	0	0	0	6992.89	2197.23	0	9190.11	5917.48	1.55304	4.55617	9.24672	13.5635
1	6	0.1	8.84695	8.7957	282.023	2340.47	626.721	2027.11	1.11407e+07	433978	246.519	7021.42	2193.52	61.6297	9276.57	5934.39	1.56319	4.57625	9.2939	13.604
1	6	0.2	8.89999	8.77998	282.105	2349.9	625.676	2037.06	2.22814e+07	866465	492.191	7049.7	2189.86	123.048	9362.61	5951.15	1.57324	4.59614	9.34067	13.6441
1	6	0.3	8.95286	8.76437	282.193	2359.24	624.648	2046.91	3.34221e+07	1.29748e+06	737.024	7077.71	2186.27	184.256	9448.23	5967.77	1.58321	4.61585	9.38702	13.6839
1	6	0.4	9.00555	8.74886	282.274	2368.53	623.618	2056.72	4.45628e+07	1.72702e+06	981.026	7105.58	2182.66	245.257	9533.5	5984.29	1.59309	4.6353	9.43297	13.7232
1	6	0.5	9.05808	8.73345	282.352	2377.76	622.591	2066.47	55703500	2.15512e+06	1224.21	7133.29	2179.07	306.052	9618.41	6000.71	1.60288	4.65452	9.47851	13.7621
1	6	0.6	9.11043	8.71813	282.434	2386.92	621.577	2076.13	6.68442e+07	2.58179e+06	1466.57	7160.76	2175.52	366.643	9702.92	6016.99	1.61259	4.67356	9.52366	13.8006
1	6	0.7	9.16262	8.7029	282.515	2396.02	620.57	2085.73	7.79849e+07	3.00703e+06	1708.13	7188.05	2171.99	427.032	9787.07	6033.17	1.62221	4.69239	9.56842	13.8388
1	6	0.8	9.21464	8.68778	282.594	2405.05	619.567	2095.27	8.91256e+07	3.43086e+06	1948.88	7215.16	2168.48	487.221	9870.86	6049.24	1.63175	4.71102	9.6128	13.8765
1	6	0.9	9.26649	8.67275	282.672	2414.03	618.57	2104.74	1.00266e+08	3.8533e+06	2188.85	7242.09	2164.99	547.211	9954.29	6065.2	1.64121	4.72945	9.65681	13.9139
1	6	1	9.31818	8.65781	282.75	2422.94	617.581	2114.15	111407000	4.27435e+06	2428.02	7268.82	2161.53	607.006	10037.4	6081.04	1.6506	4.74771	9.70046	13.951
1	7	0	8.83431	8.80425	282.009	2338.2	626.978	2024.71	0	0	0	7014.61	2194.42	0	9209.03	5930.36	1.55286	4.54831	9.24587	13.5405
1	7	0.1	8.88423	8.78914	282.087	2347.08	625.994	2034.09	1.11407e+07	433666	246.342	7041.25	2190.98	61.5855	9293.81	5946.15	1.563	4.56904	9.293	13.5829
1	7	0.2	8.934	8.77412	282.164	2355.9	625.017	2043.39	2.22814e+07	865908	491.874	7067.7	2187.56	122.969	9378.23	5961.84	1.57304	4.58954	9.33974	13.6249
1	7	0.3	8.9836	8.75919	282.226	2364.71	624.028	2052.69	3.34221e+07	1.29674e+06	736.605	7094.12	2184.1	184.151	9462.37	5977.47	1.58301	4.60973	9.38607	13.6662
1	7	0.4	9.03305	8.74435	282.317	2373.36	623.083	2061.82	4.45628e+07	1.72617e+06	980.541	7120.08	2180.79	245.135	9546	5992.88	1.59289	4.6299	9.43204	13.7076
1	7	0.5	9.08233	8.7296	282.392	2382	622.124	2070.94	55703500	2.15421e+06	1223.69	7146.01	2177.43	305.922	9629.36	6008.25	1.60269	4.64975	9.47763	13.7483
1	7	0.6	9.13146	8.71494	282.467	2390.59	621.172	2080	6.68442e+07	2.58088e+06	1466.06	7171.76	2174.1	366.514	9712.38	6023.52	1.61241	4.66941	9.52283	13.7887
1	7	0.7	9.18044	8.70037	282.542	2399.11	620.226	2089	7.79849e+07	3.00619e+06	1707.65	7197.34	2170.79	426.912	9795.04	6038.68	1.62205	4.68887	9.56768	13.8287
1	7	0.8	9.22926	8.68589	282.616	2407.58	619.286	2097.94	8.91256e+07	3.43014e+06	1948.47	7222.75	2167.5	487.119	9877.37	6053.74	1.63161	4.70813	9.61216	13.8682
1	7	0.9	9.27792	8.67149	282.692	2415.99	618.355	2106.81	1.00266e+08	3.85276e+06	2188.54	7247.98	2164.24	547.135	9959.35	6068.69	1.6411	4.72721	9.65629	13.9075
1	7	1	9.32643	8.65718	282.763	2424.36	617.424	2115.65	111407000	4.27405e+06	2427.85	7273.08	2160.98	606.963	10041	6083.57	1.65052	4.74608	9.70008	13.9463
1	8	0	8.86523	8.79879	282.057	2343.71	626.368	2030.52	0	0	0	7031.12	2192.29	0	9223.41	5940.15	1.55272	4.54238	9.24522	13.5231
1	8	0.1	8.91267	8.7842	282.131	2352.13	625.436	2039.41	1.11407e+07	433432	246.209	7056.38	2189.02	61.5522	9306.95	5955.12	1.56285	4.56356	9.29232	13.5669
1	8	0.2	8.96	8.76969	282.119	2360.77	624.394	2048.58	2.22814e+07	865488	491.636	7082.32	2185.38	122.909	9390.61	5970.34	1.57288	4.58397	9.33897	13.6087
1	8	0.3	9.00708	8.7553	282.281	2368.78	623.594	2056.98	3.34221e+07	1.29618e+06	736.29	7106.34	2182.58	184.073	9473	5984.75	1.58286	4.60528	9.38537	13.6533
1	8	0.4	9.05405	8.74096	282.375	2376.96	622.708	2065.61	4.45628e+07	1.72552e+06	980.175	7130.89	2179.48	245.044	9555.41	5999.34	1.59274	4.62595	9.43136	13.6962
1	8	0.5	9.10094	8.72674	282.421	2385.26	621.763	2074.38	55703500	2.15353e+06	1223.3	7155.77	2176.17	305.826	9637.77	6014.04	1.60254	4.64611	9.47695	13.7378
1	8	0.6	9.14759	8.71255	282.492	2393.4	620.86	2082.97	6.68442e+07	2.5802e+06	1465.67	7180.19	2173.01	366.417	9719.62	6028.52	1.61227	4.66624	9.52221	13.7796
1	8	0.7	9.19413	8.69847	282.563	2401.49	619.962	2091.51	7.79849e+07	3.00556e+06	1707.29	7204.48	2169.87	426.822	9801.17	6042.91	1.62193	4.68617	9.56711	13.8209
1	8	0.8	9.24052	8.68447	282.633	2409.54	619.069	2100	8.91256e+07	3.4296e+06	1948.17	7228.61	2166.74	487.042	9882.39	6057.21	1.63151	4.7059	9.61167	13.8619
1	8	0.9	9.28677	8.67055	282.703	2417.53	618.182	2108.44	1.00266e+08	3.85236e+06	2188.31	7252.58	2163.64	547.078	9963.3	6071.42	1.64102	4.72545	9.65589	13.9025
1	8	1	9.33288	8.65671	282.773	2425.47	617.301	2116.82	111407000	4.27383e+06	2427.73	7276.4	2160.55	606.931	10043.9	6085.54	1.65045	4.74481	9.69978	13.9427
1	9	0	8.88962	8.79452	282.095	2348.04	625.888	2035.09	0	0	0	7044.11	2190.61	0	9234.72	5947.85	1.55261	4.53774	9.24472	13.5095
1	9	0.1	8.93507	8.78036	282.214	2355.93	625.062	2043.4	1.11407e+07	433250	246.105	7067.8	2187.72	61.5263	9317.04	5961.99	1.56274	4.55957	9.29182	13.5553
1	9	0.2	8.98044	8.76626	282.235	2364.1	624.108	2052.05	2.22814e+07	865163	491.451	7092.31	2184.38	122.863	9399.55	5976.42	1.57277	4.58057	9.33847	13.5988
1	9	0.3	9.02563	8.75225	282.305	2372.06	623.227	2060.44	3.34221e+07	1.29575e+06	736.044	7116.17	2181.29	184.011	9481.48	5990.57	1.58273	4.60167	9.38481	13.6428
1	9	0.4	9.07068	8.73832	282.384	2379.93	622.363	2068.75	4.45628e+07	1.72502e+06	979.89	7139.79	2178.27	244.973	9563.04	6004.59	1.59262	4.62262	9.4308	13.6865
1	9	0.5	9.1156	8.72446	282.443	2387.82	621.479	2077.08	55703500	2.15299e+06	1223	7163.45	2175.18	305.749	9644.38	6018.59	1.60243	4.64324	9.47642	13.7296
1	9	0.6	9.16037	8.71069	282.512	2395.62	620.613	2085.32	6.68442e+07	2.57967e+06	1465.37	7186.87	2172.15	366.342	9725.36	6032.47	1.61217	4.66373	9.52171	13.7724
1	9	0.7	9.205	8.69699	282.579	2403.38	619.753	2093.5	7.79849e+07	3.00506e+06	1707.01	7210.14	2169.13	426.752	9806.03	6046.26	1.62183	4.68403	9.56666	13.8148
1	9	0.8	9.24949	8.68336	282.647	2411.09	618.897	2101.64	8.91256e+07	3.42919e+06	1947.93	7233.26	2166.14	486.983	9886.39	6059.97	1.63142	4.70413	9.61128	13.8568
1	9	0.9	9.29385	8.66982	282.714	2418.75	618.047	2109.72	1.00266e+08	3.85205e+06	2188.13	7256.24	2163.17	547.034	9966.44	6073.59	1.64095	4.72405	9.65557	13.8985
1	9	1	9.33807	8.65635	282.783	2426.35	617.205	2117.75	111407000	4.27366e+06	2427.63	7279.05	2160.22	606.907	10046.2	6087.11	1.6504	4.7438	9.69954	13.9399
1	10	0	8.90935	8.7911	282.123	2351.55	625.497	2038.8	0	0	0	7054.64	2189.24	0	9243.88	5954.09	1.55253	4.53399	9.24431	13.4985
1	10	0.1	8.95327	8.77726	282.194	2359.31	624.64	2046.99	1.11407e+07	433103	246.022	7077.92	2186.24	61.5055	9325.67	5967.9	1.56264	4.5558	9.29135	13.5442
1	10	0.2	8.99704	8.76349	282.258	2367.04	623.78	2055.15	2.22814e+07	864900	491.302	7101.12	2183.23	122.825	9407.17	5981.64	1.57267	4.57737	9.33802	13.5894
1	10	0.3	9.04068	8.7498	282.328	2374.7	622.933	2063.23	3.34221e+07	1.2954e+06	735.846	7124.1	2180.27	183.962	9488.33	5995.27	1.58264	4.59877	9.38436	13.6344
1	10	0.4	9.08418	8.73619	282.395	2382.32	622.088	2071.28	4.45628e+07	1.72462e+06	979.661	7146.97	2177.31	244.915	9569.2	6008.83	1.59252	4.61994	9.43034	13.6788
1	10	0.5	9.12754	8.72265	282.462	2389.9	621.248	2079.28	55703500	2.15256e+06	1222.75	7169.71	2174.37	305.688	9649.76	6022.3	1.60234	4.64092	9.47599	13.7229
1	10	0.6	9.17077	8.70918	282.527	2397.43	620.413	2087.23	6.68442e+07	2.57924e+06	1465.12	7192.3	2171.44	366.281	9730.02	6035.69	1.61208	4.6617	9.52131	13.7665
1	10	0.7	9.21386	8.69579	282.591	2404.92	619.579	2095.13	7.79849e+07	3.00467e+06	1706.78	7214.77	2168.53	426.696	9810	6049.01	1.62175	4.68227	9.56629	13.8098
1	10	0.8	9.25682	8.68247	282.659	2412.35	618.758	2102.97	8.91256e+07	3.42885e+06	1947.74	7237.05	2165.65	486.935	9889.64	6062.22	1.63136	4.7027	9.61096	13.8527
1	10	0.9	9.29965	8.66923	282.723	2419.75	617.936	2110.78	1.00266e+08	3.85179e+06	2187.99	7259.24	2162.78	546.998	9969.02	6075.37	1.64089	4.72291	9.65531	13.8952
1	10	1	9.34235	8.65605	282.786	2427.1	617.119	2118.54	111407000	4.27352e+06	2427.55	7281.3	2159.92	606.887	10048.1	6088.44	1.65036	4.74294	9.69934	13.9374

## Sheet: Supp Table 6
Parameters							Vcell Model	Simulation Names
RuBisCO Vmax	RuBisCO_Km_CO2	RuBisCO_Km_O2	RuBisCO O2 Vmax	Vmax BicA	BicA_Km		Land_plant_without_PCCM_plasmalemmaPumpExploration	ParameterExploration_ExternalPumping_CA_Enabled 270um ph8
7600	8.6	215	1596	0.000185	217		Land_plant_without_PCCM_plasmalemmaPumpExploration	ParameterExploration_ExternalPumping_CA_Enabled 2 270 um ph8
							Land_plant_without_PCCM_plasmalemmaPumpExploration	ParameterExploration_ExternalPumping_CA_Enabled 3 270um ph8
CO2 Level	CO2_P	BicA	[CO2] Conc	[HCO3] plasmalemma	[O2] Conc	RuBisCO Carboxylation	RuBisCO Oxygenation	Net Fixation	BicA Vmax	BicA Flux Original	Converted	Carboxylation ATP	Oxygenation ATP	BicA ATP	Total ATP	NADPH	ATP/NADPH Ratio Needed	ATP/CO2	Photons per Carboxylation/Oxygenation	Photons/CO2
1	0.1	0	2.93135	1033.38	270.349	996.999	772.381	610.808	0	0	0	2991	2703.33	0	5694.33	3538.76	1.60913	9.32261	9.50759	27.5414
1	0.1	0.1	16.2196	763.809	291.175	3380.33	509.743	3125.46	1.11407e+07	8.67586e+06	4928.28	10141	1784.1	1232.07	13157.2	7780.14	1.69112	4.20967	9.88893	12.3082
1	0.1	0.2	36.0358	598.853	304.012	4822.01	341.715	4651.15	2.22814e+07	1.6355e+07	9290.37	14466	1196	2322.59	17984.6	10327.4	1.74144	3.8667	10.123	11.2386
1	0.1	0.3	60.2529	504.409	311.316	5632.12	244.441	5509.9	3.34221e+07	2.33687e+07	13274.5	16896.3	855.542	3318.62	21070.5	11753.1	1.79276	3.82412	10.3617	11.0512
1	0.1	0.4	86.7405	447.604	315.618	6105.93	186.625	6012.62	4.45628e+07	3.00126e+07	17048.5	18317.8	653.189	4262.12	23233.1	12585.1	1.84608	3.86406	10.6097	11.1036
1	0.1	0.5	114.29	410.448	318.341	6404.52	149.848	6329.6	55703500	3.64387e+07	20698.8	19213.6	524.467	5174.7	24912.7	13108.7	1.90047	3.93591	10.8626	11.2484
1	0.1	0.6	142.287	384.164	320.186	6606.1	124.871	6543.66	6.68442e+07	4.27157e+07	24264.4	19818.3	437.048	6066.11	26321.4	13461.9	1.95525	4.02243	11.1174	11.4357
1	0.1	0.7	170.425	364.401	321.505	6750.03	106.964	6696.55	7.79849e+07	4.88781e+07	27764.9	20250.1	374.375	6941.23	27565.7	13714	2.01004	4.1164	11.3723	11.6448
1	0.1	0.8	198.313	348.203	322.522	6856.61	93.6691	6809.78	8.91256e+07	5.49074e+07	31189.8	20569.8	327.842	7797.46	28695.1	13900.6	2.06431	4.21381	11.6247	11.8646
1	0.1	0.9	225.704	334.101	323.234	6938.18	83.4646	6896.45	1.00266e+08	6.07857e+07	34529	20814.6	292.126	8632.25	29738.9	14043.3	2.11766	4.31221	11.8728	12.0884
1	0.1	1	252.451	321.361	323.822	7002.19	75.447	6964.47	111407000	6.65016e+07	37775.9	21006.6	264.065	9443.97	30714.6	14155.3	2.16983	4.41019	12.1155	12.3124
1	0.2	0	4.51546	985.975	274.055	1425.28	726.635	1061.96	0	0	0	4275.85	2543.22	0	6819.07	4303.84	1.58442	6.42118	9.39264	19.0328
1	0.2	0.1	14.0926	791.821	288.937	3127.11	538.561	2857.83	1.11407e+07	8.74431e+06	4967.16	9381.32	1884.96	1241.79	12508.1	7331.34	1.70611	4.37678	9.95866	12.7737
1	0.2	0.2	26.0657	662.188	298.887	4249.13	409.276	4044.49	2.22814e+07	1.67819e+07	9532.89	12747.4	1432.47	2383.22	16563.1	9316.81	1.77776	4.09522	10.2919	11.8541
1	0.2	0.3	39.5223	576.497	305.414	4978.04	323.136	4816.48	3.34221e+07	2.42821e+07	13793.3	14934.1	1130.97	3448.32	19513.4	10602.4	1.84048	4.05139	10.5836	11.6487
1	0.2	0.4	53.767	517.833	309.812	5465.92	264.56	5333.64	4.45628e+07	3.14032e+07	17838.4	16397.8	925.961	4459.6	21783.3	11461	1.90065	4.08414	10.8635	11.6718
1	0.2	0.5	68.3903	475.671	312.901	5807.03	223.175	5695.44	55703500	3.82527e+07	21729.2	17421.1	781.114	5432.31	23634.5	12060.4	1.95968	4.14972	11.138	11.7927
1	0.2	0.6	83.1665	443.918	315.178	6055.8	192.778	5959.41	6.68442e+07	4.48972e+07	25503.6	18167.4	674.724	6375.9	25218	12497.2	2.0179	4.23163	11.4088	11.9624
1	0.2	0.7	97.9696	419.02	317.008	6243.77	169.709	6158.91	7.79849e+07	5.13777e+07	29184.8	18731.3	593.982	7296.2	26621.5	12827	2.07543	4.32243	11.6764	12.1591
1	0.2	0.8	112.727	398.83	318.216	6390.81	151.542	6315.04	8.91256e+07	5.77204e+07	32787.8	19172.4	530.395	8196.94	27899.8	13084.7	2.13224	4.41799	11.9407	12.3705
1	0.2	0.9	127.393	381.995	319.29	6508.18	137.018	6439.67	1.00266e+08	6.39425e+07	36322.2	19524.5	479.564	9080.55	29084.6	13290.4	2.1884	4.51648	12.2018	12.5913
1	0.2	1	141.94	367.632	320.167	6604.02	125.129	6541.45	111407000	7.00557e+07	39794.8	19812.1	437.951	9948.69	30198.7	13458.3	2.24387	4.61651	12.4599	12.8174
1	0.3	0	5.48358	960.133	276.082	1658.59	701.443	1307.87	0	0	0	4975.78	2455.05	0	7430.83	4720.07	1.5743	5.68162	9.3456	16.864
1	0.3	0.1	13.0565	806.767	287.746	2991.86	553.867	2714.93	1.11407e+07	8.77929e+06	4987.03	8975.59	1938.53	1246.76	12160.9	7091.46	1.71486	4.47926	9.99936	13.0593
1	0.3	0.2	21.8668	697.662	296.029	3928.05	446.688	3704.71	2.22814e+07	1.69952e+07	9654.05	11784.2	1563.41	2413.51	15761.1	8749.48	1.80137	4.25434	10.4017	12.283
1	0.3	0.3	31.4466	619.783	301.89	4585.26	369.759	4400.38	3.34221e+07	2.47549e+07	14061.9	13755.8	1294.16	3515.47	18565.4	9910.05	1.87339	4.21904	10.7367	12.09
1	0.3	0.4	41.4532	562.728	306.125	5057.04	313.702	4900.18	4.45628e+07	3.21609e+07	18268.8	15171.1	1097.96	4567.2	20836.3	10741.5	1.9398	4.25214	11.0456	12.1062
1	0.3	0.5	51.6726	519.506	309.278	5406	271.796	5270.1	55703500	3.92913e+07	22319.2	16218	951.288	5579.81	22749.1	11355.6	2.00334	4.31663	11.3411	12.2185
1	0.3	0.6	61.9772	485.664	311.677	5672	239.601	5552.19	6.68442e+07	4.62011e+07	26244.3	17016	838.602	6561.07	24415.7	11823.2	2.06506	4.39748	11.6282	12.3809
1	0.3	0.7	72.2911	458.37	313.565	5880.24	214.248	5773.11	7.79849e+07	5.29279e+07	30065.4	17640.7	749.869	7516.36	25906.9	12189	2.12544	4.48752	11.909	12.572
1	0.3	0.8	82.5678	435.786	315.082	6047.11	193.839	5950.19	8.91256e+07	5.94983e+07	33797.7	18141.3	678.436	8449.43	27269.2	12481.9	2.1847	4.58291	12.1846	12.7801
1	0.3	0.9	92.7784	416.687	316.327	6183.52	177.094	6094.97	1.00266e+08	6.59311e+07	37451.8	18550.6	619.83	9362.95	28533.3	12721.2	2.24297	4.68145	12.4557	12.9985
1	0.3	1	102.904	400.232	317.359	6296.95	163.128	6215.38	111407000	7.22397e+07	41035.4	18890.8	570.947	10258.8	29720.6	12920.1	2.30033	4.78179	12.7225	13.2233
1	0.4	0	6.12553	944.12	277.338	1803.09	685.744	1460.22	0	0	0	5409.27	2400.1	0	7809.37	4977.67	1.56888	5.34809	9.32038	15.8859
1	0.4	0.1	12.4372	816.152	286.996	2906.87	563.452	2625.14	1.11407e+07	8.80074e+06	4999.22	8720.61	1972.08	1249.8	11942.5	6940.64	1.72066	4.54927	10.0263	13.2544
1	0.4	0.2	19.5061	720.855	294.159	3718.02	470.979	3482.53	2.22814e+07	1.71259e+07	9728.3	11154.1	1648.43	2432.08	15234.6	8377.99	1.8184	4.37457	10.4809	12.6071
1	0.4	0.3	27.0554	649.38	299.489	4316.6	401.372	4115.92	3.34221e+07	2.5051e+07	14230.1	12949.8	1404.8	3557.51	17912.1	9435.95	1.89829	4.35192	10.8525	12.4399
1	0.4	0.4	34.8821	594.671	303.511	4766.12	348.351	4591.95	4.45628e+07	3.26489e+07	18546.1	14298.4	1219.23	4636.51	20154.1	10228.9	1.9703	4.38901	11.1874	12.4605
1	0.4	0.5	42.8525	551.732	306.6	5111.38	307.194	4957.78	55703500	3.99793e+07	22710	15334.1	1075.18	5677.51	22086.8	10837.1	2.03807	4.45498	11.5026	12.5717
1	0.4	0.6	50.8823	517.173	309.059	5382.52	274.625	5245.21	6.68442e+07	4.7087e+07	26747.5	16147.6	961.187	6686.88	23795.6	11314.3	2.10315	4.53664	11.8053	12.7325
1	0.4	0.7	58.918	488.709	311.043	5600.03	248.337	5475.86	7.79849e+07	5.40052e+07	30677.3	16800.1	869.18	7669.33	25338.6	11696.7	2.1663	4.62733	12.0991	12.9221
1	0.4	0.8	66.9258	464.779	312.637	5777.9	226.724	5664.54	8.91256e+07	6.07583e+07	34513.4	17333.7	793.532	8628.35	26755.6	12009.2	2.22792	4.72335	12.3857	13.1293
1	0.4	0.9	74.8836	444.297	313.978	5925.65	208.703	5821.3	1.00266e+08	6.73646e+07	38266.1	17776.9	730.459	9566.52	28073.9	12268.7	2.28826	4.82262	12.6663	13.3475
1	0.4	1	82.7766	426.492	315.111	6050.16	193.465	5953.43	111407000	7.38381e+07	41943.3	18150.5	677.127	10485.8	29313.4	12487.3	2.34747	4.92379	12.9417	13.5726
1	0.5	0	6.57935	933.293	278.189	1900.76	675.092	1563.21	0	0	0	5702.27	2362.82	0	8065.1	5151.7	1.56552	5.15931	9.30475	15.3323
1	0.5	0.1	12.0238	822.616	286.482	2848.27	570.051	2563.24	1.11407e+07	8.81529e+06	5007.48	8544.8	1995.18	1251.87	11791.8	6836.63	1.7248	4.60037	10.0456	13.3967
1	0.5	0.2	17.9821	737.335	292.837	3568.66	488.17	3324.57	2.22814e+07	1.7215e+07	9778.88	10706	1708.59	2444.72	14859.3	8113.66	1.83139	4.46953	10.5414	12.8631
1	0.5	0.3	24.2735	671.093	297.731	4119.41	424.43	3907.2	3.34221e+07	2.52556e+07	14346.3	12358.2	1485.5	3586.58	17430.3	9087.69	1.91802	4.46108	10.9443	12.7275
1	0.5	0.4	30.7641	618.79	301.543	4546.49	374.336	4359.32	4.45628e+07	3.29927e+07	18741.4	13639.5	1310.18	4685.34	19635	9841.66	1.99509	4.50414	11.3027	12.7586
1	0.5	0.5	37.3612	576.647	304.667	4883.16	334.491	4715.91	55703500	4.0473e+07	22990.5	14649.5	1170.72	5747.61	21567.8	10435.3	2.06681	4.57341	11.6363	12.8744
1	0.5	0.6	44.0047	542.022	306.999	5154.31	302.057	5003.28	6.68442e+07	4.77338e+07	27114.9	15462.9	1057.2	6778.74	23298.9	10912.7	2.13502	4.65672	11.9536	13.0361
1	0.5	0.7	50.6538	513.029	308.996	5375.64	275.454	5237.91	7.79849e+07	5.4804e+07	31131.1	16126.9	964.091	7782.78	24873.8	11302.2	2.20079	4.7488	12.2595	13.2266
1	0.5	0.8	57.282	488.337	310.656	5559.35	253.259	5432.72	8.91256e+07	6.17057e+07	35051.6	16678.1	886.408	8762.9	26327.4	11625.2	2.26468	4.84607	12.5566	13.4347
1	0.5	0.9	63.8712	466.987	312.057	5713.96	234.502	5596.71	1.00266e+08	6.84561e+07	38886.1	17141.9	820.756	9721.52	27684.2	11896.9	2.327	4.94651	12.8465	13.6539
1	0.5	1	70.4092	448.28	313.252	5845.69	218.464	5736.45	111407000	7.50684e+07	42642.2	17537.1	764.622	10660.6	28962.2	12128.3	2.38799	5.0488	13.1302	13.8802
1	0.6	0	6.91615	925.504	278.802	1970.99	667.413	1637.28	0	0	0	5912.97	2335.94	0	8248.91	5276.8	1.56324	5.03817	9.29414	14.9771
1	0.6	0.1	11.7278	827.347	286.104	2805.34	574.874	2517.91	1.11407e+07	8.82582e+06	5013.46	8416.03	2012.06	1253.37	11681.5	6760.44	1.72791	4.63935	10.0601	13.5054
1	0.6	0.2	16.9131	749.695	291.847	3456.58	501.022	3206.06	2.22814e+07	1.72798e+07	9815.67	10369.7	1753.58	2453.92	14577.2	7915.19	1.84168	4.54677	10.5892	13.0714
1	0.6	0.3	22.3455	687.774	296.642	3966.86	442.352	3745.68	3.34221e+07	2.54062e+07	14431.8	11900.6	1548.23	3607.96	17056.8	8818.42	1.93422	4.55372	11.0196	12.9717
1	0.6	0.4	27.9302	637.713	300.001	4373.97	394.642	4176.64	4.45628e+07	3.32489e+07	18886.9	13121.9	1381.25	4721.72	19224.9	9537.21	2.01577	4.60294	11.3989	13.0145
1	0.6	0.5	33.5992	596.576	302.929	4701.23	356.044	4523.21	55703500	4.08461e+07	23202.4	14103.7	1246.15	5800.6	21150.5	10114.6	2.09109	4.67598	11.7493	13.1365
1	0.6	0.6	39.3061	562.211	305.332	4968.89	324.228	4806.77	6.68442e+07	4.8229e+07	27396.2	14906.7	1134.8	6849.05	22890.5	10586.2	2.16229	4.76214	12.0804	13.3027
1	0.6	0.7	45.019	533.05	307.33	5190.91	297.668	5042.08	7.79849e+07	5.54228e+07	31482.6	15572.7	1041.84	7870.65	24485.2	10977.2	2.23056	4.85618	12.398	13.4959
1	0.6	0.8	50.716	507.945	309.025	5377.48	275.237	5239.86	8.91256e+07	6.24474e+07	35472.9	16132.4	963.328	8868.22	25964	11305.4	2.29659	4.95509	12.7051	13.7061
1	0.6	0.9	56.382	486.05	310.449	5536.22	256.06	5408.19	1.00266e+08	6.93186e+07	39376.1	16608.7	896.211	9844.01	27348.9	11584.6	2.3608	5.05694	13.0037	13.9273
1	0.6	1	62.0062	466.732	311.683	5672.65	239.521	5552.89	111407000	7.60491e+07	43199.3	17018	838.323	10799.8	28656.1	11824.3	2.42348	5.16057	13.2953	14.1555
1	0.7	0	7.17564	919.641	279.262	2023.85	661.62	1693.04	0	0	0	6071.55	2315.67	0	8387.22	5370.94	1.56159	4.95394	9.28648	14.73
1	0.7	0.1	11.5051	830.961	285.816	2772.52	578.56	2483.24	1.11407e+07	8.83381e+06	5018	8317.55	2024.96	1254.5	11597	6702.15	1.73034	4.67012	10.0714	13.5911
1	0.7	0.2	16.1203	759.327	291.074	3369.17	511.015	3113.67	2.22814e+07	1.73291e+07	9843.7	10107.5	1788.55	2460.93	14357	7760.38	1.85004	4.61096	10.6281	13.2445
1	0.7	0.3	20.9279	701.024	295.311	3847.38	456.035	3619.36	3.34221e+07	2.55219e+07	14497.6	11542.1	1596.12	3624.39	16762.7	8606.83	1.9476	4.63138	11.0819	13.1763
1	0.7	0.4	25.8602	652.936	298.759	4234.76	410.957	4029.28	4.45628e+07	3.34469e+07	18999.3	12704.3	1438.35	4749.83	18892.5	9291.44	2.03332	4.68879	11.4806	13.237
1	0.7	0.5	30.8548	612.92	301.59	4551.7	373.721	4364.84	55703500	4.11387e+07	23368.6	13655.1	1308.02	5842.15	20805.3	9850.85	2.11203	4.76656	11.8466	13.3681
1	0.7	0.6	35.8852	578.982	303.948	4814.84	342.567	4643.56	6.68442e+07	4.86212e+07	27619	14444.5	1198.98	6904.75	22548.3	10314.8	2.18601	4.85581	12.1907	13.5397
1	0.7	0.7	40.922	549.862	305.934	5035.79	316.241	4877.67	7.79849e+07	5.59174e+07	31763.6	15107.4	1106.84	7940.9	24155.1	10704.1	2.25663	4.95218	12.5192	13.7367
1	0.7	0.8	45.9465	524.564	307.623	5223.43	293.765	5076.54	8.91256e+07	6.30452e+07	35812.5	15670.3	1028.18	8953.13	25651.6	11034.4	2.3247	5.05296	12.8358	13.95
1	0.7	0.9	50.9458	502.335	309.084	5384.4	274.401	5247.2	1.00266e+08	7.00192e+07	39774	16153.2	960.403	9943.51	27057.1	11317.6	2.39071	5.15648	13.1428	14.1738
1	0.7	1	55.9104	482.603	310.334	5523.9	257.55	5395.12	111407000	7.68512e+07	43654.9	16571.7	901.425	10913.7	28386.9	11562.9	2.45499	5.26158	13.4418	14.4044
1	0.8	0	7.38154	915.071	279.621	2065.04	657.1	1736.49	0	0	0	6195.12	2299.85	0	8494.97	5444.28	1.56035	4.89203	9.28069	14.5485
1	0.8	0.1	11.3314	833.813	285.546	2746.73	581.414	2456.02	1.11407e+07	8.84007e+06	5021.55	8240.19	2034.95	1255.39	11530.5	6656.29	1.73228	4.6948	10.0804	13.6598
1	0.8	0.2	15.5081	767.054	290.454	3299.01	519.019	3039.5	2.22814e+07	1.7368e+07	9865.79	9897.04	1816.57	2466.45	14180.1	7636.06	1.85698	4.66525	10.6604	13.3909
1	0.8	0.3	19.8399	711.818	294.439	3749.2	467.384	3515.51	3.34221e+07	2.56137e+07	14549.7	11247.6	1635.84	3637.43	16520.9	8433.17	1.95904	4.69943	11.135	13.3556
1	0.8	0.4	24.2715	665.643	297.729	4119.27	424.447	3907.04	4.45628e+07	3.36069e+07	19090.2	12357.8	1485.56	4772.56	18615.9	9087.43	2.04854	4.76471	11.5513	13.4337
1	0.8	0.5	28.7616	626.589	300.467	4426.63	388.451	4232.4	55703500	4.13746e+07	23502.6	13279.9	1359.58	5875.66	20515.1	9630.16	2.1303	4.84716	11.9316	13.5743
1	0.8	0.6	33.2799	593.156	302.776	4684.62	358.009	4505.62	6.68442e+07	4.894e+07	27800.1	14053.9	1253.03	6950.03	22256.9	10085.3	2.20688	4.93982	12.2878	13.7523
1	0.8	0.7	37.8045	564.202	304.746	4903.45	332.028	4737.44	7.79849e+07	5.63225e+07	31993.7	14710.3	1162.1	7998.42	23870.9	10471	2.27972	5.03877	12.6266	13.954
1	0.8	0.8	42.319	538.833	306.429	5090.91	309.649	4936.09	8.91256e+07	6.35376e+07	36092.2	15272.7	1083.77	9023.05	25379.6	10801.1	2.34971	5.14163	12.9522	14.1709
1	0.8	0.9	46.8142	516.432	307.89	5253.05	290.208	5107.94	1.00266e+08	7.06006e+07	40104.3	15759.1	1015.73	10026.1	26800.9	11086.5	2.41744	5.24691	13.2671	14.3978
1	0.8	1	51.2792	496.421	309.166	5394.39	273.194	5257.79	111407000	7.75206e+07	44035.1	16183.2	956.179	11008.8	28148.1	11335.2	2.48326	5.3536	13.5733	14.6312
1	0.9	0	7.54882	911.411	279.909	2098.03	653.476	1771.29	0	0	0	6294.09	2287.16	0	8581.26	5503.01	1.55937	4.84463	9.27616	14.4095
1	0.9	0.1	11.1954	836.052	285.409	2726.07	583.77	2434.18	1.11407e+07	8.84496e+06	5024.33	8178.2	2043.19	1256.08	11477.5	6619.67	1.73384	4.71513	10.0876	13.7165
1	0.9	0.2	15.0207	773.395	289.945	3241.4	525.579	2978.61	2.22814e+07	1.73994e+07	9883.66	9724.2	1839.53	2470.92	14034.6	7533.96	1.86285	4.71181	10.6877	13.5165
1	0.9	0.3	18.9779	720.787	293.715	3667.56	476.797	3429.16	3.34221e+07	2.56884e+07	14592.1	11002.7	1668.79	3648.04	16319.5	8288.71	1.96888	4.75904	11.1809	13.5128
1	0.9	0.4	23.0192	676.267	296.866	4022.32	435.738	3804.45	4.45628e+07	3.37372e+07	19164.2	12066.9	1525.08	4791.06	18383.1	8916.11	2.06178	4.832	11.613	13.6081
1	0.9	0.5	27.1108	638.199	299.522	4320.3	400.939	4119.83	55703500	4.15692e+07	23613.2	12960.9	1403.29	5903.29	20267.5	9442.47	2.14642	4.91949	12.0066	13.7593
1	0.9	0.6	31.2276	605.306	301.779	4572.93	371.215	4387.33	6.68442e+07	4.92046e+07	27950.4	13718.8	1299.25	6987.6	22005.6	9888.3	2.22542	5.01573	12.3741	13.9445
1	0.9	0.7	35.3507	576.591	303.725	4789.07	345.631	4616.25	7.79849e+07	5.66607e+07	32185.8	14367.2	1209.71	8046.45	23623.4	10269.4	2.30036	5.11743	12.7226	14.1515
1	0.9	0.8	39.4665	551.279	305.393	4975.69	323.417	4813.98	8.91256e+07	6.39521e+07	36327.7	14927.1	1131.96	9081.92	25140.9	10598.2	2.37219	5.22249	13.0567	14.3725
1	0.9	0.9	43.5647	528.766	306.854	5138.08	304.002	4986.07	1.00266e+08	7.10912e+07	40383	15414.2	1064.01	10095.7	26574	10884.2	2.44153	5.32964	13.3792	14.6028
1	0.9	1	47.6377	508.576	308.137	5280.48	286.91	5137.02	111407000	7.80882e+07	44357.6	15841.4	1004.19	11089.4	27935	11134.8	2.50881	5.43798	13.6921	14.8392
1	1	0	7.98401	901.452	280.642	2181.92	644.243	1859.8	0	0	0	6545.75	2254.85	0	8800.6	5652.32	1.55699	4.73202	9.26507	14.0793
1	1	0.1	11.371	832.52	285.64	2752.51	580.804	2462.11	1.11407e+07	8.83723e+06	5019.94	8257.54	2032.81	1254.99	11545.3	6666.63	1.73181	4.6892	10.0782	13.6443
1	1	0.2	14.9101	774.282	289.828	3228.1	527.092	2964.56	2.22814e+07	1.74038e+07	9886.14	9684.31	1844.82	2471.54	14000.7	7510.39	1.86417	4.72268	10.6938	13.5458
1	1	0.3	18.5565	724.785	293.349	3626.32	481.542	3385.55	3.34221e+07	2.57212e+07	14610.8	10879	1685.4	3652.7	16217.1	8215.73	1.9739	4.79008	11.2042	13.5946
1	1	0.4	22.2744	682.382	296.329	3961.97	442.751	3740.59	4.45628e+07	3.38108e+07	19206.1	11885.9	1549.63	4801.51	18237.1	8809.44	2.07017	4.87544	11.652	13.7207
1	1	0.5	26.0362	645.728	298.84	4247.18	409.487	4042.43	55703500	4.16925e+07	23683.2	12741.5	1433.21	5920.8	20095.5	9313.33	2.15772	4.97115	12.0592	13.8915
1	1	0.6	29.8202	613.764	301.049	4491.16	380.859	4300.73	6.68442e+07	4.93841e+07	28052.4	13473.5	1333.01	7013.1	21819.6	9744.03	2.23928	5.07346	12.4385	14.0908
1	1	0.7	33.611	585.629	302.932	4701.85	355.969	4523.87	7.79849e+07	5.69008e+07	32322.2	14105.6	1245.89	8080.55	23432	10115.6	2.31641	5.17964	12.7973	14.3077
1	1	0.8	37.3964	560.656	304.579	4885.09	334.212	4717.99	8.91256e+07	6.42557e+07	36500.1	14655.3	1169.74	9125.02	24950	10438.6	2.39017	5.28828	13.1403	14.5366
1	1	0.9	41.1671	538.311	306.017	5045.66	315.059	4888.13	1.00266e+08	7.14599e+07	40592.4	15137	1102.71	10148.1	26387.8	10721.4	2.46122	5.39834	13.4708	14.7731
1	1	1	44.9163	518.169	307.297	5187.26	298.107	5038.2	111407000	7.8523e+07	44604.6	15561.8	1043.37	11151.1	27756.3	10970.7	2.53003	5.50916	13.7908	15.0148
1	2	0	8.36906	894.099	281.271	2253.9	636.301	1935.75	0	0	0	6761.7	2227.05	0	8988.75	5780.4	1.55504	4.64355	9.256	13.8198
1	2	0.1	10.5292	847.343	284.502	2622.87	595.314	2325.21	1.11407e+07	8.86931e+06	5038.17	7868.61	2083.6	1259.54	11211.8	6436.37	1.74194	4.82182	10.1253	14.0138
1	2	0.2	12.7407	805.473	287.367	2948.93	558.713	2669.57	2.22814e+07	1.75526e+07	9970.66	8846.78	1955.49	2492.67	13294.9	7015.28	1.89514	4.98018	10.8379	14.2402
1	2	0.3	14.9907	767.852	289.91	3237.82	525.984	2974.82	3.34221e+07	2.6058e+07	14802.1	9713.45	1840.94	3700.52	15254.9	7527.6	2.02653	5.128	11.449	14.4854
1	2	0.4	17.2685	733.918	292.183	3494.55	496.673	3246.21	4.45628e+07	3.43935e+07	19537.1	10483.6	1738.36	4884.27	17106.3	7982.44	2.14299	5.26961	11.9906	14.7425
1	2	0.5	19.5649	703.18	294.213	3723.52	470.347	3488.35	55703500	4.25673e+07	24180.1	11170.6	1646.22	6045.03	18861.8	8387.74	2.24874	5.40709	12.4825	15.0071
1	2	0.6	21.8722	675.218	296.033	3928.5	446.637	3705.18	6.68442e+07	5.05868e+07	28735.5	11785.5	1563.23	7183.88	20532.6	8750.27	2.34651	5.5416	12.9373	15.2765
1	2	0.7	24.1841	649.674	297.671	4112.67	425.217	3900.06	7.79849e+07	5.84588e+07	33207.2	12338	1488.26	8301.81	22128.1	9075.77	2.43815	5.67378	13.3635	15.549
1	2	0.8	26.4952	626.239	299.151	4278.75	405.808	4075.85	8.91256e+07	6.61899e+07	37598.8	12836.3	1420.33	9399.71	23656.3	9369.12	2.52492	5.80402	13.7671	15.8231
1	2	0.9	28.8013	604.654	300.494	4429.08	388.165	4235	1.00266e+08	7.37858e+07	41913.6	13287.2	1358.58	10478.4	25124.2	9634.49	2.60774	5.93253	14.1523	16.098
1	2	1	31.0985	584.694	301.715	4565.62	372.079	4379.58	111407000	8.12517e+07	46154.6	13696.8	1302.28	11538.7	26537.8	9875.39	2.68726	6.05944	14.5222	16.3728
1	3	0	8.62064	888.988	281.673	2299.84	631.224	1984.23	0	0	0	6899.52	2209.28	0	9108.8	5862.13	1.55384	4.5906	9.25041	13.6645
1	3	0.1	10.332	850.724	284.227	2591.43	598.826	2292.02	1.11407e+07	8.87651e+06	5042.25	7774.28	2095.89	1260.56	11130.7	6380.51	1.74449	4.85631	10.1372	14.1099
1	3	0.2	12.0723	815.655	286.543	2855.21	569.27	2570.57	2.22814e+07	1.75992e+07	9997.15	8565.62	1992.44	2499.29	13057.4	6848.96	1.90647	5.07955	10.8906	14.5083
1	3	0.3	13.835	783.435	288.648	3094.27	542.283	2823.13	3.34221e+07	2.61727e+07	14867.2	9282.81	1897.99	3716.81	14897.6	7273.11	2.04831	5.27699	11.5503	14.8783
1	3	0.4	15.6143	753.758	290.562	3311.37	517.61	3052.56	4.45628e+07	3.46014e+07	19655.1	9934.1	1811.64	4913.78	16659.5	7657.95	2.17545	5.45755	12.1416	15.2299
1	3	0.5	17.405	726.349	292.311	3508.94	495.023	3261.43	55703500	4.28899e+07	24363.4	10526.8	1732.58	6090.85	18350.3	8007.94	2.29151	5.62644	12.6814	15.5686
1	3	0.6	19.2028	700.962	293.908	3689.2	474.304	3452.04	6.68442e+07	5.10427e+07	28994.5	11067.6	1660.07	7248.63	19976.3	8327	2.39898	5.7868	13.1813	15.8979
1	3	0.7	21.0037	677.383	295.371	3854.03	455.266	3626.4	7.79849e+07	5.90638e+07	33550.9	11562.1	1593.43	8387.72	21543.2	8618.59	2.49962	5.94067	13.6494	16.2198
1	3	0.8	22.8045	655.423	296.714	4005.13	437.737	3786.26	8.91256e+07	6.69571e+07	38034.7	12015.4	1532.08	9508.66	23056.1	8885.74	2.59474	6.08942	14.0918	16.5356
1	3	0.9	24.6023	634.914	297.974	4143.89	421.59	3933.09	1.00266e+08	7.47264e+07	42447.9	12431.7	1475.56	10612	24519.2	9130.95	2.68529	6.23408	14.513	16.8464
1	3	1	26.3945	615.712	299.081	4271.89	406.607	4068.58	111407000	8.2375e+07	46792.7	12815.7	1423.13	11698.2	25936.9	9356.99	2.77193	6.37493	14.916	17.152
1	4	0	8.75209	886.35	281.88	2323.51	628.604	2009.21	0	0	0	6970.54	2200.11	0	9170.65	5904.23	1.55323	4.5643	9.2476	13.5874
1	4	0.1	10.2301	852.457	284.083	2575.03	600.656	2274.7	1.11407e+07	8.88018e+06	5044.34	7725.08	2102.29	1261.08	11088.5	6351.36	1.74584	4.87469	10.1434	14.1611
1	4	0.2	11.7283	821.009	286.105	2805.41	574.867	2517.98	2.22814e+07	1.76234e+07	10010.9	8416.24	2012.04	2502.72	12931	6760.56	1.91271	5.13546	10.9196	14.6591
1	4	0.3	13.2422	791.773	287.956	3016.77	551.045	2741.25	3.34221e+07	2.62326e+07	14901.3	9050.31	1928.66	3725.32	14704.3	7135.63	2.06069	5.36408	11.6078	15.1079
1	4	0.4	14.7679	764.541	289.676	3210.88	529.051	2946.35	4.45628e+07	3.47108e+07	19717.3	9632.63	1851.68	4929.32	16413.6	7479.85	2.19438	5.57083	12.2297	15.5236
1	4	0.5	16.3019	739.121	291.254	3389.53	508.69	3135.19	55703500	4.30611e+07	24460.6	10168.6	1780.42	6115.16	18064.2	7796.44	2.31698	5.76175	12.7999	15.9151
1	4	0.6	17.8409	715.345	292.711	3554.21	489.83	3309.29	6.68442e+07	5.12865e+07	29133	10662.6	1714.41	7283.25	19660.3	8088.08	2.43077	5.94093	13.3292	16.2886
1	4	0.7	19.3822	693.057	294.059	3706.29	472.334	3470.12	7.79849e+07	5.93897e+07	33736	11118.9	1653.17	8434	21206	8357.25	2.53744	6.11103	13.8253	16.6481
1	4	0.8	20.9235	672.119	295.303	3847.01	456.076	3618.97	8.91256e+07	6.73735e+07	38271.1	11541	1596.26	9567.78	22705.1	8606.17	2.63823	6.2739	14.2941	16.9962
1	4	0.9	22.4618	652.423	296.472	3977.33	440.971	3756.85	1.00266e+08	7.52408e+07	42740.1	11932	1543.4	10685	24160.4	8836.6	2.73413	6.43104	14.7401	17.3354
1	4	1	23.9969	633.827	297.543	4098.47	426.871	3885.04	111407000	8.29931e+07	47143.8	12295.4	1494.05	11785.9	25575.4	9050.68	2.8258	6.58305	15.1665	17.6661
1	5	0	8.83313	884.733	282.007	2337.99	627.001	2024.49	0	0	0	7013.98	2194.5	0	9208.49	5929.99	1.55287	4.54854	9.24589	13.5412
1	5	0.1	10.1678	853.503	283.995	2564.93	601.781	2264.04	1.11407e+07	8.88239e+06	5045.59	7694.8	2106.23	1261.4	11062.4	6333.43	1.74667	4.88614	10.1473	14.193
1	5	0.2	11.518	824.302	285.833	2774.43	578.346	2485.26	2.22814e+07	1.76381e+07	10019.2	8323.29	2024.21	2504.81	12852.3	6705.55	1.91667	5.17142	10.938	14.7561
1	5	0.3	12.8805	796.955	287.534	2968.05	556.553	2689.78	3.34221e+07	2.62693e+07	14922.1	8904.16	1947.94	3730.54	14582.6	7049.21	2.06869	5.4215	11.6451	15.2594
1	5	0.4	14.2522	771.303	289.114	3147.21	536.281	2879.06	4.45628e+07	3.47782e+07	19755.6	9441.62	1876.98	4938.9	16257.5	7366.97	2.20681	5.6468	12.2875	15.7206
1	5	0.5	15.6303	747.201	290.58	3313.21	517.401	3054.51	55703500	4.31671e+07	24520.8	9939.63	1810.9	6130.2	17880.7	7661.22	2.33393	5.85388	12.8787	16.151
1	5	0.6	17.0124	724.513	291.942	3467.25	499.8	3217.35	6.68442e+07	5.14379e+07	29219	10401.8	1749.3	7304.76	19455.8	7934.11	2.45218	6.04715	13.4287	16.5578
1	5	0.7	18.3962	703.121	293.209	3610.4	483.374	3368.71	7.79849e+07	5.9593e+07	33851.5	10831.2	1691.81	8462.88	20985.9	8187.55	2.56315	6.22965	13.9449	16.9463
1	5	0.8	19.7799	682.912	294.39	3743.63	468.027	3509.61	8.91256e+07	6.76343e+07	38419.3	11230.9	1638.1	9604.83	22473.8	8423.31	2.66805	6.4035	14.4328	17.3198
1	5	0.9	21.1613	663.798	295.493	3867.77	453.675	3640.93	1.00266e+08	7.55639e+07	42923.7	11603.3	1587.86	10730.9	23922.1	8642.89	2.76783	6.57032	14.8969	17.6812
1	5	1	22.5391	645.68	296.519	3983.67	440.229	3763.55	111407000	8.33835e+07	47365.5	11951	1540.8	11841.4	25333.2	8847.8	2.86322	6.73119	15.3406	18.0322
1	6	0	8.88822	883.638	282.093	2347.79	625.916	2034.83	0	0	0	7043.37	2190.71	0	9234.07	5947.41	1.55262	4.53801	9.24475	13.5103
1	6	0.1	10.1257	854.197	283.931	2558.11	602.539	2256.84	1.11407e+07	8.88385e+06	5046.42	7674.32	2108.89	1261.61	11044.8	6321.29	1.74724	4.89394	10.15	14.2148
1	6	0.2	11.376	826.525	285.647	2753.26	580.721	2462.9	2.22814e+07	1.7648e+07	10024.9	8259.77	2032.52	2506.21	12798.5	6667.96	1.9194	5.19653	10.9507	14.8238
1	6	0.3	12.6364	800.48	287.241	2934.56	560.333	2654.39	3.34221e+07	2.62941e+07	14936.2	8803.67	1961.17	3734.06	14498.9	6989.78	2.0743	5.46223	11.6712	15.3668
1	6	0.4	13.9043	775.932	288.726	3103.16	541.276	2832.52	4.45628e+07	3.48238e+07	19781.5	9309.47	1894.47	4945.37	16149.3	7288.86	2.21561	5.7014	12.3284	15.8623
1	6	0.5	15.1776	752.76	290.111	3260.12	523.449	2998.4	55703500	4.32389e+07	24561.6	9780.37	1832.07	6140.41	17752.9	7567.15	2.34604	5.92077	12.9351	16.3223
1	6	0.6	16.4541	730.854	291.404	3406.44	506.758	3153.06	6.68442e+07	5.1541e+07	29277.6	10219.3	1773.65	7319.4	19312.4	7826.4	2.46759	6.12496	13.5004	16.7551
1	6	0.7	17.732	710.115	292.611	3543	491.116	3297.44	7.79849e+07	5.97318e+07	33930.3	10629	1718.91	8482.58	20830.5	8068.23	2.58179	6.31717	14.0316	17.1664
1	6	0.8	19.0094	690.45	293.743	3670.6	476.447	3432.38	8.91256e+07	6.78129e+07	38520.7	11011.8	1667.56	9630.18	22309.5	8294.09	2.68981	6.49974	14.534	17.5602
1	6	0.9	20.285	671.778	294.802	3789.99	462.673	3558.66	1.00266e+08	7.57857e+07	43049.7	11370	1619.35	10762.4	23751.8	8505.34	2.79257	6.67436	15.012	17.9396
1	6	1	21.5572	654.022	295.796	3901.85	449.727	3676.98	111407000	8.36519e+07	47518	11705.5	1574.04	11879.5	25159.1	8703.14	2.8908	6.84232	15.4689	18.3068
1	7	0	8.92817	882.845	282.155	2354.87	625.131	2042.31	0	0	0	7064.61	2187.96	0	9252.57	5960	1.55244	4.53046	9.24392	13.4881
1	7	0.1	10.0953	854.689	283.891	2553.14	603.096	2251.59	1.11407e+07	8.88488e+06	5047.01	7659.42	2110.84	1261.75	11032	6312.47	1.74765	4.89965	10.1519	14.2307
1	7	0.2	11.2734	828.123	285.512	2737.85	582.449	2446.63	2.22814e+07	1.76551e+07	10028.9	8213.55	2038.57	2507.22	12759.3	6640.6	1.92141	5.21508	10.9601	14.8738
1	7	0.3	12.4602	803.028	287.024	2910.09	563.089	2628.54	3.34221e+07	2.63119e+07	14946.3	8730.27	1970.81	3736.58	14437.7	6946.36	2.07845	5.49265	11.6905	15.447
1	7	0.4	13.6535	779.292	288.441	3070.82	544.938	2798.35	4.45628e+07	3.48567e+07	19800.2	9212.46	1907.28	4950.04	16069.8	7231.52	2.22219	5.74259	12.359	15.9691
1	7	0.5	14.8513	756.812	289.816	3220.81	527.962	2956.82	55703500	4.32908e+07	24591.1	9662.42	1847.87	6147.77	17658.1	7497.54	2.35518	5.97197	12.9776	16.4535
1	7	0.6	16.0518	735.493	291.006	3361.44	511.898	3105.5	6.68442e+07	5.16155e+07	29319.9	10084.3	1791.64	7329.98	19206	7746.69	2.47925	6.18451	13.5546	16.9061
1	7	0.7	17.2534	715.248	292.172	3492.93	496.86	3244.5	7.79849e+07	5.98323e+07	33987.4	10478.8	1739.01	8496.85	20714.7	7979.59	2.59596	6.38454	14.0975	17.3358
1	7	0.8	18.4544	695.998	293.261	3616.2	482.708	3374.84	8.91256e+07	6.79424e+07	38594.3	10848.6	1689.48	9648.57	22186.6	8197.81	2.70641	6.57413	14.6112	17.746
1	7	0.9	19.6536	677.67	294.286	3731.85	469.387	3497.16	1.00266e+08	7.59469e+07	43141.3	11195.5	1642.85	10785.3	23623.7	8402.47	2.81152	6.75512	15.1001	18.1402
1	7	1	20.8497	660.198	295.25	3840.5	456.832	3612.08	111407000	8.38473e+07	47629	11521.5	1598.91	11907.2	25027.6	8594.65	2.912	6.92888	15.5674	18.5208
1	8	0	8.95846	882.245	282.201	2360.23	624.537	2047.96	0	0	0	7080.68	2185.88	0	9266.56	5969.53	1.55231	4.52478	9.2433	13.4715
1	8	0.1	10.0723	855.053	283.859	2549.39	603.515	2247.63	1.11407e+07	8.88565e+06	5047.45	7648.16	2112.3	1261.86	11022.3	6305.81	1.74797	4.90398	10.1533	14.2428
1	8	0.2	11.1958	829.324	285.409	2726.12	583.763	2434.24	2.22814e+07	1.76604e+07	10031.9	8178.37	2043.17	2507.97	12729.5	6619.77	1.92295	5.22936	10.9672	14.9124
1	8	0.3	12.3269	804.95	286.862	2891.38	565.199	2608.78	3.34221e+07	2.63253e+07	14953.9	8674.14	1978.2	3738.48	14390.8	6913.16	2.08166	5.5163	11.7054	15.5094
1	8	0.4	13.4639	781.837	288.224	3046.05	547.742	2772.18	4.45628e+07	3.48814e+07	19814.2	9138.15	1917.1	4953.55	16008.8	7187.58	2.22729	5.77481	12.3827	16.0527
1	8	0.5	14.6556	758.756	289.578	3197.09	530.636	2931.77	55703500	4.33155e+07	24605.1	9591.27	1857.23	6151.29	17599.8	7455.45	2.36066	6.00312	13.0031	16.5333
1	8	0.6	15.7478	739.029	290.7	3326.77	515.855	3068.84	6.68442e+07	5.16719e+07	29351.9	9980.3	1805.49	7337.98	19123.8	7685.25	2.48838	6.2316	13.5971	17.0255
1	8	0.7	16.8917	719.169	291.827	3454.26	501.288	3203.61	7.79849e+07	5.99083e+07	34030.6	10362.8	1754.51	8507.65	20624.9	7911.09	2.60709	6.43802	14.1493	17.4703
1	8	0.8	18.035	700.245	292.887	3574.04	487.554	3330.26	8.91256e+07	6.80404e+07	38650	10722.1	1706.44	9662.5	22091	8123.18	2.71951	6.63343	14.6721	17.8942
1	8	0.9	19.1765	682.19	293.886	3686.68	474.595	3449.38	1.00266e+08	7.60692e+07	43210.7	11060	1661.08	10802.7	23523.8	8322.54	2.82651	6.81972	15.1698	18.3006
1	8	1	20.315	664.945	294.826	3792.71	462.359	3561.53	111407000	8.39956e+07	47713.3	11378.1	1618.26	11928.3	24924.7	8510.14	2.92882	6.99831	15.6457	18.6924
1	9	0	8.98238	881.771	282.237	2364.45	624.068	2052.42	0	0	0	7093.35	2184.24	0	9277.59	5977.04	1.55221	4.52032	9.24282	13.4584
1	9	0.1	10.0543	855.332	283.832	2546.45	603.842	2244.53	1.11407e+07	8.88624e+06	5047.78	7639.35	2113.45	1261.94	11014.7	6300.58	1.74821	4.90737	10.1545	14.2522
1	9	0.2	11.135	830.257	285.295	2717.01	584.754	2424.63	2.22814e+07	1.76645e+07	10034.2	8151.02	2046.64	2508.56	12706.2	6603.52	1.92416	5.24048	10.9728	14.9423
1	9	0.3	12.2225	806.454	286.732	2876.62	566.861	2593.19	3.34221e+07	2.63357e+07	14959.9	8629.85	1984.01	3739.96	14353.8	6886.95	2.08421	5.53521	11.7172	15.5593
1	9	0.4	13.3152	783.83	288.051	3026.44	549.96	2751.46	4.45628e+07	3.49007e+07	19825.2	9079.31	1924.86	4956.29	15960.5	7152.8	2.23136	5.80073	12.4017	16.1199
1	9	0.5	14.4114	762.306	289.29	3167.07	534.027	2900.05	55703500	4.33604e+07	24630.7	9501.2	1869.1	6157.66	17528	7402.19	2.36794	6.04401	13.0369	16.638
1	9	0.6	15.5096	741.805	290.457	3299.19	518.999	3039.69	6.68442e+07	5.17158e+07	29376.9	9897.57	1816.5	7344.22	19058.3	7636.38	2.49572	6.26981	13.6313	17.1224
1	9	0.7	16.6084	722.256	291.555	3423.43	504.815	3171.03	7.79849e+07	5.99677e+07	34064.4	10270.3	1766.85	8516.09	20553.2	7856.5	2.61608	6.48158	14.1911	17.5798
1	9	0.8	17.7066	703.595	292.595	3540.35	491.425	3294.64	8.91256e+07	6.81172e+07	38693.6	10621	1719.99	9673.4	22014.4	8063.55	2.73012	6.6819	14.7215	18.0152
1	9	0.9	18.8029	685.762	293.565	3650.53	478.757	3411.16	1.00266e+08	7.61649e+07	43265.1	10951.6	1675.65	10816.3	23443.5	8258.58	2.83869	6.87261	15.2264	18.432
1	9	1	19.8963	668.702	294.487	3754.41	466.783	3521.02	111407000	8.41119e+07	47779.3	11263.2	1633.74	11944.8	24841.8	8442.39	2.94251	7.05528	15.7093	18.8332
1	10	0	9.00165	881.389	282.268	2367.84	623.694	2055.99	0	0	0	7103.52	2182.93	0	9286.45	5983.07	1.55212	4.51677	9.24243	13.448
1	10	0.1	10.0398	855.551	283.812	2544.08	604.107	2242.02	1.11407e+07	8.8867e+06	5048.04	7632.23	2114.37	1262.01	11008.6	6296.37	1.74841	4.91013	10.1554	14.2599
1	10	0.2	11.086	831.002	285.263	2709.43	585.634	2416.61	2.22814e+07	1.76678e+07	10036.1	8128.28	2049.72	2509.02	12687	6590.12	1.92516	5.24993	10.9775	14.9679
1	10	0.3	12.1385	807.655	286.627	2864.67	568.206	2580.56	3.34221e+07	2.6344e+07	14964.6	8594	1988.72	3741.14	14323.9	6865.74	2.08628	5.55068	11.7269	15.6
1	10	0.4	13.1956	785.429	287.911	3010.52	551.759	2734.64	4.45628e+07	3.49161e+07	19833.9	9031.57	1931.16	4958.48	15921.2	7124.56	2.23469	5.82204	12.4172	16.1752
1	10	0.5	14.2559	764.248	289.119	3147.67	536.23	2879.55	55703500	4.33848e+07	24644.5	9443	1876.8	6161.13	17480.9	7367.79	2.37262	6.07071	13.0587	16.7064
1	10	0.6	15.3179	744.043	290.256	3276.73	521.557	3015.95	6.68442e+07	5.1751e+07	29396.9	9830.19	1825.45	7349.22	19004.9	7596.58	2.50177	6.30145	13.6594	17.2026
1	10	0.7	16.3805	724.747	291.336	3398.26	507.696	3144.41	7.79849e+07	6.00154e+07	34091.4	10194.8	1776.94	8522.86	20494.6	7811.91	2.6235	6.51778	14.2256	17.6709
1	10	0.8	17.4422	706.301	292.338	3512.88	494.566	3265.59	8.91256e+07	6.81787e+07	38728.6	10538.6	1730.98	9682.14	21951.8	8014.89	2.73887	6.72213	14.7622	18.1158
1	10	0.9	18.5022	688.65	293.303	3620.94	482.163	3379.86	1.00266e+08	7.62418e+07	43308.8	10862.8	1687.57	10827.2	23377.6	8206.2	2.84877	6.91673	15.2733	18.5416
1	10	1	19.5592	671.743	294.208	3723	470.408	3487.79	111407000	8.42053e+07	47832.4	11169	1646.43	11958.1	24773.5	8386.81	2.95387	7.10292	15.7622	18.951

## Sheet: Supp Table 7
Parameters							Vcell Model	Simulation Names
RuBisCO Vmax	RuBisCO_Km_CO2	RuBisCO_Km_O2	RuBisCO O2 Vmax	Vmax BicA	BicA_Km		Land_plant_without_PCCM	CO2_P vs CO2 Landplant No CCM 1
7600	8.6	215	1596	0.000185	217		Land_plant_without_PCCM	CO2_P vs CO2 Landplant No CCM 2
							Land_plant_without_PCCM	CO2_P vs CO2 Landplant No CCM 3
							Land_plant_without_PCCM	Low CO2 CO2_P vs CO2 Landplant No CCM 1
							Land_plant_without_PCCM	Low CO2 CO2_P vs CO2 Landplant No CCM 2
							Land_plant_without_PCCM	Low CO2 CO2_P vs CO2 Landplant No CCM 3
CO2 Level	CO2_P	[CO2] Conc	[O2] Conc	RuBisCO Carboxylation	RuBisCO Oxygenation	Net Fixation	Carboxylation ATP	Oxygenation ATP	Total ATP	NADPH	ATP/NADPH Ratio Needed	ATP/CO2	Photons per Carboxylation/Oxygenation	Photons/CO2	QY	Saturation
0.1	0.1	0.422308	263.207	164.166	859.469	-265.568	492.498	3008.14	3500.64	2047.27	1.70991	-13.1817	9.97631	-38.4537	-0.0260053	-0.0349432
0.1	0.2	0.58397	263.725	224.912	853.202	-201.689	674.735	2986.21	3660.94	2156.23	1.69785	-18.1514	9.92021	-53.0276	-0.0188581	-0.0265381
0.1	0.3	0.684943	264.044	262.289	849.339	-162.381	786.866	2972.69	3759.55	2223.25	1.69101	-23.1527	9.88843	-67.6942	-0.0147723	-0.0213659
0.1	0.4	0.753887	264.26	287.566	846.724	-135.796	862.697	2963.53	3826.23	2268.58	1.68662	-28.1763	9.868	-82.4263	-0.012132	-0.0178679
0.1	0.5	0.80393	264.416	305.79	844.836	-116.628	917.371	2956.93	3874.3	2301.25	1.68356	-33.2194	9.85377	-97.2154	-0.0102864	-0.0153458
0.1	0.6	0.841901	264.533	319.551	843.411	-102.154	958.653	2951.94	3910.59	2325.92	1.68131	-38.2812	9.84329	-112.059	-0.00892384	-0.0134414
0.1	0.7	0.871698	264.625	330.309	842.296	-90.8392	990.926	2948.04	3938.96	2345.21	1.67958	-43.3619	9.83525	-126.959	-0.00787656	-0.0119525
0.1	0.8	0.895707	264.699	338.95	841.4	-81.7493	1016.85	2944.9	3961.75	2360.7	1.67821	-48.4622	9.82888	-141.916	-0.00704643	-0.0107565
0.1	0.9	0.915467	264.76	346.046	840.664	-74.2862	1038.14	2942.32	3980.46	2373.42	1.6771	-53.5828	9.82372	-156.932	-0.00637217	-0.0097745
0.1	1	0.932016	264.811	351.976	840.049	-68.0481	1055.93	2940.17	3996.1	2384.05	1.67618	-58.7246	9.81945	-172.011	-0.00581358	-0.0089537
0.1	2	1.01601	265.066	381.908	836.942	-36.563	1145.72	2929.3	4075.02	2437.7	1.67167	-111.452	9.79845	-326.637	-0.00306151	-0.00481093
0.1	3	1.04829	265.164	393.337	835.754	-24.5405	1180.01	2925.14	4105.15	2458.18	1.66999	-167.281	9.79067	-490.358	-0.00203932	-0.00322901
0.1	4	1.06543	265.216	399.389	835.126	-18.1736	1198.17	2922.94	4121.11	2469.03	1.66912	-226.763	9.78661	-664.793	-0.00150423	-0.00239127
0.1	5	1.0761	265.248	403.153	834.734	-14.2139	1209.46	2921.57	4131.03	2475.78	1.66858	-290.634	9.78409	-852.098	-0.00117357	-0.00187025
0.1	6	1.08341	265.27	405.727	834.467	-11.5062	1217.18	2920.63	4137.82	2480.39	1.66821	-359.616	9.78239	-1054.39	-0.000948413	-0.00151397
0.1	7	1.08874	265.286	407.602	834.272	-9.53348	1222.81	2919.95	4142.76	2483.75	1.66795	-434.548	9.78114	-1274.14	-0.000784845	-0.00125441
0.1	8	1.0928	265.299	409.032	834.123	-8.02942	1227.1	2919.43	4146.53	2486.31	1.66774	-516.417	9.7802	-1514.22	-0.000660406	-0.0010565
0.1	9	1.09601	265.308	410.161	834.006	-6.84246	1230.48	2919.02	4149.5	2488.33	1.66758	-606.434	9.77946	-1778.2	-0.000562366	-0.000900324
0.1	10	1.09861	265.316	411.074	833.911	-5.88179	1233.22	2918.69	4151.91	2489.97	1.66745	-705.892	9.77886	-2069.87	-0.000483123	-0.00077392
0.1	11	1.10076	265.323	411.829	833.833	-5.08695	1235.49	2918.41	4153.9	2491.32	1.66735	-816.58	9.77836	-2394.47	-0.00041763	-0.000669336
0.1	12	1.10257	265.328	412.465	833.767	-4.41794	1237.4	2918.18	4155.58	2492.46	1.66726	-940.614	9.77794	-2758.2	-0.000362555	-0.000581308
0.1	13	1.10411	265.333	413.008	833.71	-3.84663	1239.03	2917.99	4157.01	2493.44	1.66718	-1080.69	9.77759	-3168.98	-0.000315559	-0.000506136
0.1	14	1.10545	265.337	413.478	833.661	-3.35275	1240.43	2917.81	4158.25	2494.28	1.66711	-1240.25	9.77728	-3636.9	-0.000274959	-0.000441151
0.1	15	1.10662	265.34	413.888	833.619	-2.92135	1241.66	2917.67	4159.33	2495.01	1.66706	-1423.77	9.77701	-4175.09	-0.000239516	-0.000384388
0.1	16	1.10765	265.343	414.25	833.581	-2.54102	1242.75	2917.53	4160.28	2495.66	1.66701	-1637.25	9.77677	-4801.13	-0.000208284	-0.000334344
0.1	17	1.10856	265.346	414.571	833.548	-2.20309	1243.71	2917.42	4161.13	2496.24	1.66696	-1888.77	9.77656	-5538.72	-0.000180547	-0.000289881
0.1	18	1.10938	265.349	414.858	833.518	-1.90071	1244.57	2917.31	4161.89	2496.75	1.66692	-2189.65	9.77637	-6421.08	-0.000155737	-0.000250093
0.1	19	1.11012	265.351	415.117	833.491	-1.62844	1245.35	2917.22	4162.57	2497.22	1.66688	-2556.18	9.7762	-7495.93	-0.000133406	-0.000214268
0.1	20	1.11079	265.353	415.351	833.467	-1.38192	1246.05	2917.13	4163.19	2497.64	1.66685	-3012.61	9.77605	-8834.44	-0.000113193	-0.000181832
0.2	0.1	0.681642	264.034	261.073	849.465	-163.659	783.22	2973.13	3756.35	2221.08	1.69123	-22.9523	9.88943	-67.1065	-0.0149017	-0.0215341
0.2	0.2	0.987094	264.978	371.635	838.008	-47.369	1114.91	2933.03	4047.93	2419.29	1.67319	-85.4554	9.80555	-250.4	-0.0039936	-0.00623276
0.2	0.3	1.17839	265.554	438.997	831.006	23.4942	1316.99	2908.52	4225.51	2540.01	1.66358	179.853	9.76085	527.632	0.00189526	0.00309134
0.2	0.4	1.30906	265.941	484.206	826.297	71.0574	1452.62	2892.04	4344.66	2621.01	1.65763	61.143	9.73316	179.508	0.0055708	0.00934966
0.2	0.5	1.40387	266.219	516.612	822.917	105.154	1549.84	2880.21	4430.05	2679.06	1.65358	42.1292	9.71434	123.749	0.00808089	0.013836
0.2	0.6	1.47578	266.427	540.972	820.374	130.785	1622.92	2871.31	4494.23	2722.69	1.65065	34.3635	9.70072	100.975	0.00990341	0.0172085
0.2	0.7	1.53218	266.59	559.95	818.392	150.755	1679.85	2864.37	4544.22	2756.68	1.64844	30.1432	9.69041	88.599	0.0112868	0.0198361
0.2	0.8	1.57762	266.72	575.155	816.802	166.754	1725.46	2858.81	4584.27	2783.91	1.6467	27.4913	9.68233	80.8221	0.0123729	0.0219413
0.2	0.9	1.61501	266.827	587.611	815.499	179.861	1762.83	2854.25	4617.08	2806.22	1.6453	25.6702	9.67582	75.4817	0.0132482	0.023666
0.2	1	1.64632	266.916	598.005	814.412	190.799	1794.01	2850.44	4644.46	2824.83	1.64415	24.3421	9.67048	71.5871	0.013969	0.0251051
0.2	2	1.80537	267.364	650.279	808.936	245.811	1950.84	2831.28	4782.11	2918.43	1.63859	19.4544	9.64461	57.2536	0.0174661	0.0323435
0.2	3	1.86654	267.534	670.152	806.852	266.726	2010.46	2823.98	4834.44	2954.01	1.63657	18.1251	9.6352	53.3553	0.0187423	0.0350955
0.2	4	1.89915	267.624	680.695	805.746	277.822	2042.08	2820.11	4862.2	2972.88	1.63552	17.5011	9.63031	51.5254	0.0194079	0.0365555
0.2	5	1.9195	267.681	687.258	805.057	284.729	2061.77	2817.7	4879.47	2984.63	1.63487	17.1372	9.62729	50.4583	0.0198183	0.0374644
0.2	6	1.93346	267.719	691.75	804.586	289.458	2075.25	2816.05	4891.3	2992.67	1.63443	16.8982	9.62524	49.7572	0.0200976	0.0380865
0.2	7	1.94365	267.747	695.026	804.242	292.905	2085.08	2814.85	4899.92	2998.54	1.63411	16.7287	9.62375	49.2602	0.0203004	0.0385402
0.2	8	1.95143	267.769	697.524	803.979	295.535	2092.57	2813.93	4906.5	3003.01	1.63386	16.6021	9.62262	48.889	0.0204545	0.0388862
0.2	9	1.95758	267.786	699.496	803.773	297.609	2098.49	2813.2	4911.69	3006.54	1.63367	16.5038	9.62172	48.6007	0.0205758	0.0391591
0.2	10	1.96255	267.799	701.092	803.605	299.29	2103.28	2812.62	4915.89	3009.39	1.63352	16.4252	9.621	48.3701	0.0206739	0.0393803
0.2	11	1.96667	267.811	702.413	803.466	300.68	2107.24	2812.13	4919.37	3011.76	1.63339	16.3608	9.62041	48.1814	0.0207549	0.0395632
0.2	12	1.97014	267.82	703.525	803.349	301.85	2110.57	2811.72	4922.3	3013.75	1.63328	16.3071	9.61991	48.0238	0.020823	0.0397171
0.2	13	1.97311	267.828	704.474	803.25	302.849	2113.42	2811.37	4924.8	3015.45	1.63319	16.2616	9.61948	47.8903	0.0208811	0.0398486
0.2	14	1.97567	267.836	705.294	803.164	303.712	2115.88	2811.07	4926.96	3016.92	1.63311	16.2224	9.61912	47.7756	0.0209312	0.0399622
0.2	15	1.9779	267.842	706.011	803.088	304.466	2118.03	2810.81	4928.84	3018.2	1.63304	16.1885	9.6188	47.6759	0.020975	0.0400614
0.2	16	1.97988	267.847	706.642	803.022	305.131	2119.93	2810.58	4930.5	3019.33	1.63298	16.1587	9.61851	47.5885	0.0210135	0.0401488
0.2	17	1.98163	267.852	707.203	802.963	305.721	2121.61	2810.37	4931.98	3020.33	1.63293	16.1323	9.61826	47.5112	0.0210477	0.0402264
0.2	18	1.9832	267.856	707.704	802.911	306.249	2123.11	2810.19	4933.3	3021.23	1.63288	16.1088	9.61804	47.4423	0.0210782	0.0402959
0.2	19	1.98461	267.86	708.156	802.863	306.724	2124.47	2810.02	4934.49	3022.04	1.63283	16.0877	9.61784	47.3805	0.0211057	0.0403584
0.2	20	1.98588	267.864	708.564	802.82	307.154	2125.69	2809.87	4935.56	3022.77	1.6328	16.0687	9.61765	47.3247	0.0211306	0.040415
0.3	0.1	0.947262	264.857	357.43	839.483	-62.3113	1072.29	2938.19	4010.48	2393.83	1.67534	-64.362	9.81555	-188.543	-0.00530383	-0.00819885
0.3	0.2	1.40321	266.217	516.389	822.941	104.919	1549.17	2880.29	4429.46	2678.66	1.65361	42.218	9.71447	124.009	0.00806393	0.0138051
0.3	0.3	1.68926	267.037	612.205	812.925	205.743	1836.62	2845.24	4681.85	2850.26	1.64261	22.7559	9.66328	66.9352	0.0149398	0.0270714
0.3	0.4	1.88452	267.583	675.97	806.241	272.85	2027.91	2821.84	4849.76	2964.42	1.63599	17.7745	9.63249	52.327	0.0191106	0.0359013
0.3	0.5	2.02603	267.973	721.381	801.472	320.645	2164.14	2805.15	4969.3	3045.71	1.63157	15.4978	9.61197	45.6506	0.0219055	0.0421901
0.3	0.6	2.13323	268.264	755.343	797.901	356.393	2266.03	2792.65	5058.68	3106.49	1.62842	14.1941	9.59733	41.8274	0.0239078	0.0468938
0.3	0.7	2.21722	268.49	781.696	795.127	384.133	2345.09	2782.94	5128.03	3153.65	1.62606	13.3496	9.58635	39.3509	0.0254124	0.0505438
0.3	0.8	2.28482	268.671	802.74	792.91	406.285	2408.22	2775.18	5183.41	3191.3	1.62423	12.758	9.57781	37.616	0.0265844	0.0534586
0.3	0.9	2.34039	268.818	819.935	791.097	424.386	2459.81	2768.84	5228.64	3222.06	1.62276	12.3205	9.57099	36.3328	0.0275233	0.0558403
0.3	1	2.38689	268.941	834.251	789.587	439.457	2502.75	2763.55	5266.31	3247.68	1.62156	11.9837	9.5654	35.3451	0.0282924	0.0578233
0.3	2	2.6227	269.556	905.819	782.027	514.806	2717.46	2737.09	5454.55	3375.69	1.61583	10.5954	9.53875	31.2738	0.0319756	0.0677376
0.3	3	2.71322	269.788	932.853	779.167	543.27	2798.56	2727.08	5525.64	3424.04	1.61378	10.1711	9.5292	30.0296	0.0333004	0.0714829
0.3	4	2.76147	269.911	947.163	777.651	558.337	2841.49	2721.78	5563.27	3449.63	1.61272	9.96399	9.52426	29.4223	0.0339878	0.0734654
0.3	5	2.79159	269.988	956.062	776.709	567.708	2868.19	2718.48	5586.67	3465.54	1.61206	9.84075	9.52122	29.0609	0.0344105	0.0746984
0.3	6	2.81225	270.04	962.15	776.064	574.118	2886.45	2716.22	5602.67	3476.43	1.61162	9.75875	9.51915	28.8204	0.0346976	0.0755419
0.3	7	2.82733	270.078	966.587	775.594	578.791	2899.76	2714.58	5614.34	3484.36	1.6113	9.70012	9.51766	28.6485	0.0349058	0.0761567
0.3	8	2.83884	270.108	969.971	775.235	582.353	2909.91	2713.32	5623.24	3490.41	1.61105	9.65606	9.51652	28.5193	0.035064	0.0766254
0.3	9	2.84793	270.129	972.642	774.95	585.167	2917.93	2712.32	5630.25	3495.18	1.61086	9.62161	9.51563	28.4182	0.0351887	0.0769957
0.3	10	2.8553	270.149	974.801	774.723	587.439	2924.4	2711.53	5635.93	3499.05	1.6107	9.59408	9.51491	28.3375	0.0352889	0.0772946
0.3	11	2.8614	270.165	976.588	774.534	589.321	2929.76	2710.87	5640.63	3502.24	1.61058	9.57141	9.51431	28.271	0.0353719	0.0775422
0.3	12	2.86653	270.178	978.092	774.374	590.904	2934.28	2710.31	5644.59	3504.93	1.61047	9.55245	9.51381	28.2154	0.0354416	0.0777506
0.3	13	2.87092	270.189	979.375	774.238	592.256	2938.13	2709.83	5647.96	3507.23	1.61038	9.53635	9.51338	28.1682	0.035501	0.0779284
0.3	14	2.87471	270.198	980.485	774.121	593.424	2941.45	2709.42	5650.88	3509.21	1.6103	9.52249	9.51302	28.1276	0.0355523	0.0780821
0.3	15	2.87802	270.207	981.453	774.018	594.444	2944.36	2709.06	5653.42	3510.94	1.61023	9.51044	9.51269	28.0922	0.035597	0.0782163
0.3	16	2.88093	270.214	982.305	773.928	595.341	2946.92	2708.75	5655.66	3512.47	1.61017	9.49986	9.51241	28.0612	0.0356364	0.0783344
0.3	17	2.88353	270.22	983.064	773.847	596.14	2949.19	2708.47	5657.66	3513.82	1.61011	9.49048	9.51216	28.0337	0.0356713	0.0784395
0.3	18	2.88584	270.226	983.742	773.776	596.854	2951.22	2708.21	5659.44	3515.03	1.61007	9.48212	9.51194	28.0092	0.0357026	0.0785334
0.3	19	2.88793	270.232	984.351	773.711	597.496	2953.05	2707.99	5661.04	3516.12	1.61002	9.47461	9.51174	27.9872	0.0357306	0.0786179
0.3	20	2.88982	270.236	984.903	773.652	598.077	2954.71	2707.78	5662.49	3517.11	1.60998	9.46783	9.51155	27.9673	0.035756	0.0786943
0.4	0.1	1.21931	265.676	453.224	829.525	38.4617	1359.67	2903.34	4263.01	2565.5	1.66167	110.838	9.75195	325.241	0.00307465	0.00506075
0.4	0.2	1.83258	267.439	659.135	808.007	255.132	1977.41	2828.03	4805.43	2934.29	1.63768	18.8351	9.64039	55.4373	0.0180384	0.03357
0.4	0.3	2.21778	268.492	781.87	795.108	384.316	2345.61	2782.88	5128.49	3153.96	1.62605	13.3445	9.58628	39.3358	0.0254222	0.0505679
0.4	0.4	2.4804	269.187	862.833	786.57	469.548	2588.5	2752.99	5341.49	3298.81	1.61922	11.3758	9.55451	33.5626	0.0297951	0.0617826
0.4	0.5	2.67042	269.678	920.102	780.516	529.844	2760.31	2731.81	5492.11	3401.24	1.61474	10.3655	9.53367	30.5998	0.0326799	0.0697164
0.4	0.6	2.81414	270.045	962.707	776.004	574.705	2888.12	2716.01	5604.14	3477.42	1.61158	9.75132	9.51896	28.7986	0.0347239	0.0756191
0.4	0.7	2.92658	270.328	995.629	772.514	609.372	2986.89	2703.8	5690.68	3536.28	1.60923	9.33861	9.50803	27.5883	0.0362472	0.0801805
0.4	0.8	3.01696	270.553	1021.83	769.733	636.962	3065.49	2694.07	5759.55	3583.12	1.60741	9.04222	9.49959	26.7192	0.0374263	0.0838108
0.4	0.9	3.09119	270.737	1043.18	767.465	659.444	3129.53	2686.13	5815.66	3621.28	1.60597	8.81903	9.49286	26.0647	0.0383661	0.086769
0.4	1	3.15325	270.889	1060.91	765.581	678.118	3182.73	2679.53	5862.26	3652.98	1.60479	8.64489	9.48739	25.554	0.0391329	0.0892261
0.4	2	3.46707	271.647	1148.99	756.202	770.889	3446.97	2646.71	6093.68	3810.39	1.59923	7.90474	9.46153	23.3834	0.0427653	0.101433
0.4	3	3.58719	271.932	1182.02	752.678	805.681	3546.06	2634.37	6180.44	3869.4	1.59726	7.67107	9.45237	22.6982	0.0440564	0.106011
0.4	4	3.65114	272.082	1199.45	750.817	824.046	3598.36	2627.86	6226.22	3900.54	1.59625	7.55567	9.44765	22.3598	0.0447232	0.108427
0.4	5	3.69105	272.175	1210.28	749.66	835.45	3630.84	2623.81	6254.65	3919.88	1.59562	7.48657	9.44476	22.1571	0.0451322	0.109928
0.4	6	3.7184	272.239	1217.68	748.87	843.245	3653.04	2621.04	6274.08	3933.1	1.5952	7.44041	9.4428	22.0217	0.0454097	0.110953
0.4	7	3.73837	272.286	1223.07	748.294	848.922	3669.21	2619.03	6288.23	3942.73	1.5949	7.40732	9.44137	21.9247	0.0456106	0.1117
0.4	8	3.75362	272.321	1227.18	747.855	853.249	3681.53	2617.49	6299.02	3950.06	1.59466	7.3824	9.4403	21.8516	0.0457632	0.11227
0.4	9	3.76565	272.349	1230.41	747.509	856.66	3691.24	2616.28	6307.52	3955.85	1.59448	7.36292	9.43945	21.7945	0.0458831	0.112718
0.4	10	3.7754	272.372	1233.03	747.228	859.421	3699.1	2615.3	6314.4	3960.53	1.59433	7.34728	9.43877	21.7487	0.0459799	0.113082
0.4	11	3.78348	272.39	1235.2	746.997	861.705	3705.61	2614.49	6320.1	3964.4	1.59421	7.33441	9.4382	21.7109	0.0460598	0.113382
0.4	12	3.79027	272.406	1237.03	746.802	863.626	3711.08	2613.81	6324.89	3967.66	1.59411	7.32364	9.43773	21.6793	0.0461269	0.113635
0.4	13	3.79607	272.42	1238.58	746.635	865.265	3715.75	2613.22	6328.97	3970.44	1.59402	7.31449	9.43732	21.6525	0.0461841	0.113851
0.4	14	3.80108	272.431	1239.93	746.491	866.681	3719.78	2612.72	6332.5	3972.84	1.59395	7.30661	9.43697	21.6294	0.0462334	0.114037
0.4	15	3.80546	272.441	1241.1	746.366	867.916	3723.3	2612.28	6335.58	3974.93	1.59388	7.29976	9.43667	21.6093	0.0462764	0.114199
0.4	16	3.80932	272.45	1242.13	746.256	869.006	3726.4	2611.89	6338.3	3976.78	1.59383	7.29373	9.4364	21.5916	0.0463143	0.114343
0.4	17	3.81274	272.458	1243.05	746.157	869.973	3729.15	2611.55	6340.71	3978.42	1.59378	7.28839	9.43617	21.576	0.0463479	0.11447
0.4	18	3.81581	272.465	1243.87	746.07	870.837	3731.62	2611.24	6342.86	3979.88	1.59373	7.28363	9.43595	21.562	0.0463779	0.114584
0.4	19	3.81857	272.472	1244.61	745.991	871.615	3733.83	2610.97	6344.8	3981.2	1.59369	7.27936	9.43576	21.5495	0.0464049	0.114686
0.4	20	3.82106	272.477	1245.28	745.919	872.318	3735.83	2610.72	6346.55	3982.39	1.59365	7.2755	9.43559	21.5381	0.0464292	0.114779
0.5	0.1	1.49794	266.491	548.443	819.594	138.646	1645.33	2868.58	4513.91	2736.07	1.64978	32.557	9.69663	95.6775	0.0104518	0.018243
0.5	0.2	2.27546	268.646	799.837	793.216	403.23	2399.51	2776.25	5175.77	3186.11	1.62448	12.8358	9.57898	37.844	0.0264243	0.0530565
0.5	0.3	2.76414	269.918	947.954	777.567	559.17	2843.86	2721.49	5565.35	3451.04	1.61266	9.95287	9.52399	29.3897	0.0340255	0.073575
0.5	0.4	3.09678	270.75	1044.78	767.295	661.131	3134.34	2685.53	5819.87	3624.15	1.60586	8.8029	9.49237	26.0173	0.0384359	0.0869909
0.5	0.5	3.33698	271.335	1112.8	760.059	732.766	3338.39	2660.21	5998.59	3745.71	1.60146	8.18623	9.47189	24.2089	0.0413071	0.0964166
0.5	0.6	3.51831	271.769	1163.13	754.694	785.779	3489.38	2641.43	6130.81	3835.64	1.59838	7.80221	9.45758	23.0828	0.0433224	0.103392
0.5	0.7	3.65996	272.102	1201.85	750.56	826.571	3605.55	2626.96	6232.51	3904.82	1.59611	7.5402	9.44701	22.3144	0.0448141	0.108759
0.5	0.8	3.77365	272.367	1232.57	747.278	858.926	3697.7	2615.47	6313.17	3959.69	1.59436	7.35007	9.43889	21.7568	0.0459626	0.113017
0.5	0.9	3.86691	272.582	1257.52	744.608	885.217	3772.56	2606.13	6378.69	4004.26	1.59298	7.2058	9.43245	21.3337	0.0468741	0.116476
0.5	1	3.9448	272.76	1278.2	742.394	907.004	3834.6	2598.38	6432.98	4041.19	1.59185	7.09257	9.42723	21.0017	0.0476152	0.119343
0.5	2	4.3375	273.641	1380.26	731.446	1014.54	4140.79	2560.06	6700.85	4223.42	1.58659	6.60482	9.40276	19.5713	0.0510951	0.133492
0.5	3	4.48727	273.969	1418.25	727.362	1054.57	4254.75	2545.77	6800.52	4291.23	1.58475	6.44862	9.39419	19.1133	0.0523197	0.138759
0.5	4	4.5669	274.141	1438.24	725.21	1075.64	4314.73	2538.24	6852.96	4326.91	1.5838	6.37107	9.38978	18.8859	0.0529496	0.141531
0.5	5	4.61655	274.248	1450.64	723.876	1088.7	4351.91	2533.57	6885.47	4349.02	1.58322	6.32451	9.38708	18.7493	0.0533353	0.14325
0.5	6	4.65057	274.321	1459.1	722.965	1097.61	4377.29	2530.38	6907.67	4364.12	1.58283	6.29334	9.38526	18.6579	0.0535965	0.144423
0.5	7	4.67539	274.375	1465.26	722.301	1104.1	4395.77	2528.05	6923.82	4375.11	1.58255	6.27098	9.38394	18.5923	0.0537856	0.145277
0.5	8	4.69434	274.415	1469.95	721.796	1109.05	4409.84	2526.28	6936.12	4383.48	1.58233	6.25412	9.38294	18.5429	0.053929	0.145927
0.5	9	4.7093	274.447	1473.64	721.397	1112.94	4420.93	2524.89	6945.82	4390.08	1.58216	6.24094	9.38215	18.5042	0.0540417	0.14644
0.5	10	4.72141	274.473	1476.64	721.075	1116.1	4429.91	2523.76	6953.67	4395.42	1.58203	6.23034	9.38151	18.4732	0.0541326	0.146855
0.5	11	4.73144	274.494	1479.11	720.808	1118.7	4437.32	2522.83	6960.15	4399.83	1.58191	6.22162	9.38099	18.4476	0.0542076	0.147198
0.5	12	4.73987	274.512	1481.19	720.584	1120.9	4443.56	2522.04	6965.61	4403.54	1.58182	6.21432	9.38055	18.4262	0.0542706	0.147486
0.5	13	4.74708	274.528	1482.96	720.393	1122.77	4448.89	2521.38	6970.26	4406.71	1.58174	6.20812	9.38018	18.408	0.0543242	0.147732
0.5	14	4.7533	274.541	1484.49	720.228	1124.38	4453.48	2520.8	6974.28	4409.44	1.58167	6.20278	9.37985	18.3923	0.0543705	0.147945
0.5	15	4.75874	274.553	1485.83	720.084	1125.79	4457.5	2520.29	6977.79	4411.83	1.58161	6.19813	9.37957	18.3787	0.0544108	0.14813
0.5	16	4.76353	274.563	1487.01	719.957	1127.03	4461.03	2519.85	6980.88	4413.93	1.58156	6.19404	9.37933	18.3667	0.0544463	0.148294
0.5	17	4.76778	274.572	1488.06	719.844	1128.13	4464.17	2519.45	6983.62	4415.8	1.58151	6.19042	9.37911	18.3561	0.0544778	0.148439
0.5	18	4.77158	274.58	1488.99	719.743	1129.12	4466.97	2519.1	6986.07	4417.47	1.58147	6.18719	9.37891	18.3466	0.054506	0.148568
0.5	19	4.77501	274.587	1489.83	719.652	1130	4469.49	2518.78	6988.28	4418.97	1.58143	6.18429	9.37873	18.3381	0.0545312	0.148685
0.5	20	4.7781	274.594	1490.59	719.57	1130.81	4471.78	2518.5	6990.27	4420.32	1.58139	6.18167	9.37857	18.3304	0.0545541	0.14879
0.56	0.1	1.65563	266.942	601.09	814.089	194.045	1803.27	2849.31	4652.58	2830.36	1.64381	23.9768	9.6689	70.5155	0.0141813	0.0255323
0.56	0.2	2.52743	269.309	877.108	785.062	484.577	2631.32	2747.72	5379.04	3324.34	1.61808	11.1005	9.5492	32.7551	0.0305296	0.0637602
0.56	0.3	3.07545	270.698	1038.66	767.945	654.691	3115.99	2687.81	5803.8	3613.22	1.60627	8.86494	9.49427	26.1993	0.038169	0.0861435
0.56	0.4	3.44808	271.602	1143.73	756.763	765.352	3431.2	2648.67	6079.87	3800.99	1.59955	7.94389	9.46301	23.4982	0.0425564	0.100704
0.56	0.5	3.71683	272.235	1217.26	748.914	842.798	3651.77	2621.2	6272.97	3932.34	1.59523	7.44302	9.44291	22.0294	0.0453938	0.110895
0.56	0.6	3.91948	272.702	1271.5	743.112	899.94	3814.49	2600.89	6415.38	4029.22	1.59222	7.12867	9.42891	21.1076	0.0473764	0.118413
0.56	0.7	4.07764	273.061	1313.13	738.651	943.807	3939.4	2585.28	6524.68	4103.57	1.59	6.91315	9.41861	20.4755	0.0488388	0.124185
0.56	0.8	4.20446	273.346	1346.09	735.115	978.535	4038.28	2572.9	6611.18	4162.42	1.5883	6.7562	9.41072	20.0153	0.0499618	0.128755
0.56	0.9	4.30843	273.576	1372.83	732.244	1006.71	4118.49	2562.85	6681.35	4210.15	1.58696	6.63682	9.40447	19.6652	0.0508513	0.132462
0.56	1	4.39521	273.767	1394.96	729.866	1030.03	4184.88	2554.53	6739.41	4249.65	1.58587	6.54295	9.39941	19.3899	0.0515732	0.13553
0.56	2	4.83194	274.707	1503.78	718.146	1144.71	4511.35	2513.51	7024.86	4443.86	1.5808	6.1368	9.37582	18.1989	0.0549485	0.15062
0.56	3	4.99816	275.056	1544.12	713.792	1187.23	4632.37	2498.27	7130.64	4515.83	1.57903	6.00613	9.36759	17.8156	0.0561304	0.156214
0.56	4	5.08645	275.239	1565.32	711.502	1209.56	4695.95	2490.26	7186.2	4553.63	1.57812	5.94115	9.36337	17.6251	0.0567373	0.159153
0.56	5	5.14148	275.352	1578.44	710.082	1223.4	4735.32	2485.29	7220.61	4577.05	1.57757	5.90209	9.36079	17.5105	0.0571085	0.160974
0.56	6	5.17917	275.43	1587.4	709.114	1232.84	4762.19	2481.9	7244.09	4593.02	1.57719	5.87593	9.35904	17.4338	0.0573597	0.162216
0.56	7	5.20667	275.486	1593.91	708.409	1239.71	4781.74	2479.43	7261.17	4604.65	1.57692	5.85716	9.35778	17.3788	0.0575414	0.16312
0.56	8	5.22766	275.529	1598.88	707.872	1244.94	4796.63	2477.55	7274.18	4613.5	1.57672	5.84299	9.35683	17.3372	0.0576793	0.163808
0.56	9	5.24422	275.563	1602.79	707.449	1249.06	4808.36	2476.07	7284.43	4620.47	1.57656	5.83192	9.35607	17.3048	0.0577875	0.16435
0.56	10	5.25763	275.59	1605.95	707.107	1252.4	4817.84	2474.87	7292.72	4626.11	1.57643	5.82302	9.35547	17.2787	0.0578748	0.164789
0.56	11	5.26873	275.613	1608.56	706.824	1255.15	4825.69	2473.88	7299.57	4630.77	1.57632	5.81569	9.35497	17.2572	0.0579469	0.165151
0.56	12	5.27807	275.632	1610.76	706.586	1257.47	4832.28	2473.05	7305.33	4634.69	1.57623	5.80956	9.35455	17.2392	0.0580074	0.165456
0.56	13	5.28605	275.648	1612.64	706.383	1259.44	4837.91	2472.34	7310.25	4638.04	1.57615	5.80434	9.35419	17.2239	0.0580589	0.165716
0.56	14	5.29294	275.662	1614.25	706.207	1261.15	4842.76	2471.73	7314.49	4640.92	1.57608	5.79985	9.35388	17.2107	0.0581033	0.165941
0.56	15	5.29895	275.675	1615.67	706.055	1262.64	4847	2471.19	7318.19	4643.44	1.57603	5.79594	9.35361	17.1993	0.058142	0.166137
0.56	16	5.30425	275.686	1616.91	705.92	1263.95	4850.74	2470.72	7321.46	4645.66	1.57598	5.79251	9.35338	17.1892	0.0581761	0.16631
0.56	17	5.30896	275.695	1618.02	705.8	1265.12	4854.05	2470.3	7324.35	4647.63	1.57593	5.78947	9.35317	17.1803	0.0582063	0.166463
0.56	18	5.31317	275.704	1619	705.693	1266.16	4857.01	2469.93	7326.94	4649.4	1.57589	5.78675	9.35298	17.1723	0.0582333	0.1666
0.56	19	5.31696	275.711	1619.89	705.597	1267.09	4859.68	2469.59	7329.27	4650.98	1.57585	5.78431	9.35281	17.1652	0.0582575	0.166723
0.56	20	5.32039	275.718	1620.7	705.51	1267.94	4862.09	2469.29	7331.37	4652.41	1.57582	5.78211	9.35266	17.1587	0.0582795	0.166834
0.61	0.1	1.81542	267.391	653.553	808.593	249.256	1960.66	2830.07	4790.73	2924.29	1.63825	19.2201	9.64304	56.5664	0.0176783	0.0327969
0.61	0.2	2.78369	269.967	953.731	776.955	565.254	2861.19	2719.34	5580.54	3461.37	1.61223	9.87262	9.52201	29.1544	0.0343002	0.0743755
0.61	0.3	3.39234	271.468	1128.25	758.412	749.046	3384.76	2654.44	6039.2	3773.33	1.6005	8.06252	9.46743	23.8461	0.0419355	0.0985587
0.61	0.4	3.80571	272.441	1241.17	746.357	867.991	3723.51	2612.25	6335.76	3975.05	1.59388	7.29934	9.43665	21.6081	0.046279	0.114209
0.61	0.5	4.10346	273.119	1319.87	737.928	950.91	3959.62	2582.75	6542.37	4115.6	1.58965	6.88012	9.41698	20.3787	0.0490709	0.12512
0.61	0.6	4.32771	273.619	1377.76	731.714	1011.91	4133.29	2561	6694.29	4218.96	1.58672	6.61552	9.40334	19.6027	0.0510133	0.133146
0.61	0.7	4.50254	274.001	1422.1	726.947	1058.62	4266.29	2544.32	6810.61	4298.09	1.58457	6.43346	9.39333	19.0688	0.0524416	0.139292
0.61	0.8	4.64262	274.304	1457.12	723.176	1095.54	4371.37	2531.12	6902.49	4360.6	1.58292	6.30056	9.38568	18.6791	0.0535358	0.144149
0.61	0.9	4.75737	274.549	1485.5	720.119	1125.44	4456.49	2520.42	6976.91	4411.23	1.58162	6.19928	9.37964	18.3821	0.0544008	0.148084
0.61	1	4.85308	274.751	1508.95	717.589	1150.15	4526.84	2511.56	7038.41	4453.07	1.58057	6.11954	9.37476	18.1482	0.0551018	0.151336
0.61	2	5.33392	275.745	1623.87	705.166	1271.28	4871.6	2468.08	7339.68	4658.07	1.57569	5.77344	9.35206	17.1333	0.058366	0.167274
0.61	3	5.51653	276.112	1666.29	700.568	1316.01	4998.88	2451.99	7450.87	4733.72	1.574	5.66171	9.34417	16.8056	0.0595039	0.173159
0.61	4	5.61344	276.305	1688.55	698.154	1339.47	5065.64	2443.54	7509.17	4773.4	1.57313	5.60608	9.34014	16.6425	0.0600871	0.176246
0.61	5	5.6738	276.424	1702.31	696.659	1353.98	5106.94	2438.31	7545.25	4797.95	1.5726	5.57263	9.33767	16.5444	0.0604435	0.178156
0.61	6	5.71514	276.505	1711.7	695.639	1363.88	5135.11	2434.74	7569.85	4814.69	1.57224	5.55021	9.33601	16.4786	0.0606846	0.179458
0.61	7	5.7453	276.564	1718.53	694.898	1371.08	5155.6	2432.14	7587.74	4826.86	1.57198	5.53412	9.3348	16.4314	0.0608589	0.180406
0.61	8	5.7683	276.609	1723.73	694.333	1376.56	5171.19	2430.17	7601.36	4836.13	1.57179	5.52198	9.33389	16.3958	0.0609911	0.181127
0.61	9	5.78646	276.645	1727.83	693.888	1380.88	5183.48	2428.61	7612.09	4843.43	1.57163	5.51248	9.33317	16.368	0.0610948	0.181695
0.61	10	5.80116	276.674	1731.14	693.528	1384.37	5193.42	2427.35	7620.76	4849.33	1.57151	5.50484	9.33259	16.3456	0.0611786	0.182155
0.61	11	5.81332	276.697	1733.88	693.231	1387.26	5201.63	2426.31	7627.93	4854.21	1.57141	5.49856	9.33212	16.3272	0.0612476	0.182534
0.61	12	5.82356	276.717	1736.18	692.981	1389.69	5208.53	2425.43	7633.96	4858.31	1.57132	5.4933	9.33172	16.3117	0.0613055	0.182853
0.61	13	5.8323	276.734	1738.14	692.767	1391.76	5214.42	2424.69	7639.1	4861.81	1.57125	5.48882	9.33138	16.2986	0.0613549	0.183126
0.61	14	5.83985	276.749	1739.83	692.583	1393.54	5219.5	2424.04	7643.54	4864.83	1.57118	5.48497	9.33108	16.2873	0.0613974	0.183361
0.61	15	5.84644	276.762	1741.31	692.422	1395.1	5223.94	2423.48	7647.42	4867.47	1.57113	5.48162	9.33083	16.2775	0.0614345	0.183566
0.61	16	5.85225	276.773	1742.62	692.281	1396.48	5227.85	2422.98	7650.83	4869.79	1.57108	5.47867	9.3306	16.2688	0.0614672	0.183747
0.61	17	5.8574	276.783	1743.77	692.155	1397.69	5231.31	2422.54	7653.86	4871.85	1.57104	5.47606	9.3304	16.2612	0.0614961	0.183907
0.61	18	5.86202	276.792	1744.8	692.043	1398.78	5234.41	2422.15	7656.56	4873.69	1.571	5.47373	9.33022	16.2544	0.0615219	0.18405
0.61	19	5.86617	276.8	1745.73	691.942	1399.76	5237.2	2421.8	7659	4875.35	1.57096	5.47164	9.33006	16.2482	0.0615452	0.184179
0.61	20	5.86992	276.808	1746.57	691.85	1400.65	5239.72	2421.48	7661.2	4876.85	1.57093	5.46975	9.32992	16.2427	0.0615662	0.184296
0.67	0.1	1.97734	267.839	705.83	803.106	304.277	2117.49	2810.87	4928.36	3017.87	1.63306	16.197	9.61888	47.7009	0.020964	0.0400364
0.67	0.2	3.04427	270.62	1029.7	768.897	645.252	3089.1	2691.14	5780.24	3597.2	1.60687	8.95811	9.49709	26.4725	0.0377751	0.0849016
0.67	0.3	3.71484	272.23	1216.72	748.972	842.233	3650.16	2621.4	6271.56	3931.38	1.59526	7.44635	9.44305	22.0392	0.0453738	0.11082
0.67	0.4	4.16967	273.268	1337.09	736.081	969.048	4011.27	2576.29	6587.55	4146.34	1.58876	6.79796	9.41285	20.1377	0.049658	0.127506
0.67	0.5	4.49684	273.989	1420.66	727.102	1057.11	4261.98	2544.86	6806.84	4295.52	1.58463	6.43911	9.39365	19.0854	0.0523961	0.139093
0.67	0.6	4.74294	274.518	1481.95	720.501	1121.69	4445.84	2521.75	6967.59	4404.89	1.58178	6.21167	9.38039	18.4184	0.0542935	0.147591
0.67	0.7	4.9346	274.923	1528.77	715.45	1171.04	4586.3	2504.07	7090.38	4488.43	1.5797	6.05475	9.37069	17.9582	0.0556847	0.154085
0.67	0.8	5.08803	275.242	1565.69	711.46	1209.96	4697.08	2490.11	7187.19	4554.31	1.57811	5.94001	9.3633	17.6217	0.0567481	0.159206
0.67	0.9	5.21361	275.5	1595.56	708.23	1241.44	4786.67	2478.81	7265.48	4607.58	1.57685	5.85245	9.35746	17.365	0.0575872	0.163348
0.67	1	5.3183	275.713	1620.21	705.562	1267.43	4860.63	2469.47	7330.1	4651.54	1.57584	5.78344	9.35275	17.1626	0.0582663	0.166767
0.67	2	5.84324	276.755	1740.6	692.499	1394.35	5221.8	2423.75	7645.54	4866.19	1.57115	5.48324	9.33095	16.2822	0.0614166	0.183467
0.67	3	6.04217	277.138	1784.87	687.683	1441.02	5354.6	2406.89	7761.49	4945.1	1.56953	5.38609	9.3234	15.9974	0.0625103	0.189608
0.67	4	6.14764	277.339	1808.05	685.159	1465.47	5424.14	2398.06	7822.19	4986.41	1.5687	5.33768	9.31955	15.8554	0.06307	0.192824
0.67	5	6.2133	277.464	1822.38	683.598	1480.58	5467.13	2392.59	7859.72	5011.95	1.5682	5.30855	9.31719	15.77	0.0634117	0.194813
0.67	6	6.25826	277.548	1832.14	682.533	1490.88	5496.43	2388.86	7885.29	5029.35	1.56785	5.28903	9.3156	15.7127	0.0636427	0.196168
0.67	7	6.29104	277.61	1839.24	681.759	1498.36	5517.73	2386.16	7903.88	5042	1.56761	5.27501	9.31446	15.6716	0.0638097	0.197153
0.67	8	6.31605	277.657	1844.65	681.169	1504.06	5533.94	2384.09	7918.03	5051.63	1.56742	5.26443	9.31358	15.6406	0.0639362	0.197903
0.67	9	6.33571	277.695	1848.88	680.709	1508.53	5546.64	2382.48	7929.13	5059.18	1.56727	5.2562	9.31291	15.6164	0.064035	0.19849
0.67	10	6.35176	277.724	1852.34	680.33	1512.18	5557.03	2381.15	7938.18	5065.34	1.56716	5.2495	9.31235	15.5968	0.0641157	0.198971
0.67	11	6.36497	277.748	1855.19	680.02	1515.18	5565.56	2380.07	7945.63	5070.41	1.56706	5.24403	9.3119	15.5807	0.0641818	0.199365
0.67	12	6.37609	277.769	1857.58	679.759	1517.7	5572.73	2379.16	7951.88	5074.67	1.56698	5.23944	9.31151	15.5673	0.0642372	0.199697
0.67	13	6.38559	277.787	1859.61	679.537	1519.85	5578.84	2378.38	7957.22	5078.3	1.56691	5.23554	9.31119	15.5559	0.0642844	0.19998
0.67	14	6.39379	277.802	1861.37	679.345	1521.7	5584.12	2377.71	7961.83	5081.44	1.56685	5.23219	9.31091	15.546	0.0643252	0.200224
0.67	15	6.40095	277.815	1862.91	679.177	1523.32	5588.73	2377.12	7965.85	5084.17	1.56679	5.22926	9.31067	15.5374	0.0643606	0.200437
0.67	16	6.40726	277.827	1864.26	679.029	1524.75	5592.79	2376.6	7969.39	5086.58	1.56675	5.22669	9.31045	15.5299	0.0643919	0.200625
0.67	17	6.41286	277.838	1865.46	678.899	1526.01	5596.39	2376.14	7972.53	5088.72	1.56671	5.22442	9.31026	15.5232	0.0644195	0.200791
0.67	18	6.41787	277.847	1866.53	678.781	1527.14	5599.6	2375.74	7975.34	5090.63	1.56667	5.22239	9.31009	15.5173	0.0644443	0.20094
0.67	19	6.42238	277.855	1867.5	678.676	1528.16	5602.5	2375.37	7977.87	5092.35	1.56664	5.22056	9.30994	15.5119	0.0644665	0.201074
0.67	20	6.42645	277.863	1868.37	678.581	1529.08	5605.12	2375.03	7980.15	5093.91	1.56661	5.21892	9.3098	15.5071	0.0644866	0.201195
0.72	0.1	2.14141	268.286	757.919	797.63	359.105	2273.76	2791.7	5065.46	3111.1	1.62819	14.1058	9.59624	41.5685	0.0240567	0.0472506
0.72	0.2	3.30921	271.268	1105.01	760.888	724.567	3315.03	2663.11	5978.14	3731.8	1.60195	8.25064	9.47417	24.3978	0.0409873	0.0953378
0.72	0.3	4.04297	272.983	1304.06	739.624	934.245	3912.17	2588.68	6500.85	4087.36	1.59048	6.9584	9.42082	20.6082	0.0485243	0.122927
0.72	0.4	4.53996	274.082	1431.5	725.936	1068.53	4294.49	2540.78	6835.26	4314.86	1.58412	6.3969	9.39126	18.9616	0.0527382	0.140596
0.72	0.5	4.89692	274.843	1519.63	716.437	1161.41	4558.88	2507.53	7066.4	4472.12	1.5801	6.08435	9.37256	18.045	0.0554169	0.152817
0.72	0.6	5.1651	275.4	1584.06	709.474	1229.32	4752.18	2483.16	7235.34	4587.07	1.57733	5.88563	9.35969	17.4623	0.0572663	0.161753
0.72	0.7	5.37373	275.825	1633.17	704.157	1281.1	4899.52	2464.55	7364.07	4674.66	1.57532	5.74826	9.35031	17.0594	0.0586186	0.168565
0.72	0.8	5.54059	276.16	1671.83	699.966	1321.85	5015.5	2449.88	7465.39	4743.6	1.57378	5.64767	9.34316	16.7645	0.05965	0.173928
0.72	0.9	5.67705	276.43	1703.05	696.578	1354.77	5109.16	2438.02	7547.19	4799.27	1.57257	5.57084	9.33754	16.5391	0.0604626	0.178259
0.72	1	5.79074	276.653	1728.79	693.782	1381.9	5186.38	2428.24	7614.62	4845.15	1.5716	5.51024	9.333	16.3614	0.0611194	0.181829
0.72	2	6.35974	277.738	1854.06	680.142	1513.99	5562.19	2380.5	7942.68	5068.41	1.5671	5.24619	9.31208	15.5871	0.0641557	0.199209
0.72	3	6.57488	278.136	1899.94	675.132	1562.38	5699.83	2362.96	8062.79	5150.15	1.56554	5.16059	9.30486	15.3361	0.0652058	0.205576
0.72	4	6.68885	278.344	1923.93	672.51	1587.67	5771.79	2353.79	8125.58	5192.88	1.56475	5.11791	9.30118	15.2109	0.0657424	0.208905
0.72	5	6.75976	278.472	1938.75	670.89	1603.3	5816.24	2348.12	8164.35	5219.27	1.56427	5.09222	9.29893	15.1355	0.0660696	0.210961
0.72	6	6.80829	278.56	1948.84	669.786	1613.94	5846.51	2344.25	8190.76	5237.25	1.56394	5.075	9.29742	15.085	0.0662908	0.212361
0.72	7	6.84367	278.624	1956.17	668.983	1621.68	5868.51	2341.44	8209.96	5250.31	1.56371	5.06262	9.29632	15.0488	0.0664506	0.213379
0.72	8	6.87066	278.672	1961.75	668.372	1627.56	5885.25	2339.3	8224.56	5260.25	1.56353	5.05329	9.29549	15.0214	0.0665717	0.214153
0.72	9	6.89195	278.71	1966.14	667.892	1632.2	5898.43	2337.62	8236.05	5268.07	1.56339	5.04599	9.29484	15	0.0666668	0.214763
0.72	10	6.90918	278.741	1969.7	667.503	1635.94	5909.09	2336.26	8245.35	5274.4	1.56328	5.04011	9.29431	14.9828	0.0667434	0.215256
0.72	11	6.92344	278.767	1972.63	667.181	1639.04	5917.89	2335.13	8253.03	5279.62	1.56318	5.03528	9.29388	14.9686	0.0668066	0.215663
0.72	12	6.93544	278.788	1975.1	666.911	1641.64	5925.29	2334.19	8259.48	5284.02	1.56311	5.03123	9.29352	14.9567	0.0668596	0.216005
0.72	13	6.94568	278.807	1977.2	666.681	1643.86	5931.6	2333.38	8264.98	5287.76	1.56304	5.02779	9.29321	14.9466	0.0669048	0.216297
0.72	14	6.95452	278.822	1979.02	666.482	1645.77	5937.05	2332.69	8269.73	5290.99	1.56298	5.02483	9.29294	14.9379	0.0669437	0.216549
0.72	15	6.96225	278.836	1980.6	666.309	1647.44	5941.8	2332.08	8273.88	5293.82	1.56293	5.02225	9.29271	14.9304	0.0669776	0.216769
0.72	16	6.96905	278.848	1981.99	666.156	1648.92	5945.98	2331.55	8277.53	5296.3	1.56289	5.01998	9.29251	14.9237	0.0670075	0.216963
0.72	17	6.97509	278.859	1983.23	666.02	1650.22	5949.69	2331.07	8280.77	5298.5	1.56285	5.01797	9.29232	14.9178	0.0670339	0.217134
0.72	18	6.98049	278.869	1984.34	665.899	1651.39	5953.01	2330.65	8283.66	5300.47	1.56282	5.01618	9.29216	14.9126	0.0670575	0.217288
0.72	19	6.98535	278.877	1985.33	665.79	1652.44	5956	2330.27	8286.26	5302.25	1.56278	5.01457	9.29202	14.9078	0.0670788	0.217426
0.72	20	6.98979	278.885	1986.24	665.691	1653.39	5958.72	2329.92	8288.64	5303.86	1.56276	5.0131	9.29189	14.9035	0.0670981	0.217552
0.77	0.1	2.30765	268.731	809.819	792.164	413.737	2429.46	2772.57	5202.03	3203.96	1.62362	12.5733	9.57499	37.0742	0.0269729	0.0544391
0.77	0.2	3.57855	271.911	1179.66	752.93	803.192	3538.97	2635.26	6174.23	3865.17	1.5974	7.68711	9.45302	22.7452	0.0439653	0.105683
0.77	0.3	4.37674	273.726	1390.27	730.371	1025.08	4170.8	2556.3	6727.09	4241.27	1.5861	6.5625	9.40048	19.4472	0.0514212	0.134879
0.77	0.4	4.91655	274.885	1524.39	715.922	1166.43	4573.17	2505.73	7078.9	4480.63	1.57989	6.06886	9.37159	17.9996	0.0555568	0.153478
0.77	0.5	5.30368	275.683	1616.78	705.933	1263.81	4850.34	2470.76	7321.11	4645.43	1.57598	5.79287	9.3534	17.1902	0.0581725	0.166291
0.77	0.6	5.59413	276.266	1684.13	698.632	1334.81	5052.38	2445.21	7497.6	4765.52	1.5733	5.61697	9.34093	16.6744	0.0599721	0.175633
0.77	0.7	5.81984	276.709	1735.34	693.07	1388.81	5206.03	2425.75	7631.77	4856.83	1.57135	5.4952	9.33186	16.3173	0.0612846	0.182738
0.77	0.8	6.00019	277.058	1775.58	688.693	1431.24	5326.75	2410.43	7737.18	4928.55	1.56987	5.40594	9.32497	16.0556	0.0622838	0.188321
0.77	0.9	6.14757	277.339	1808.03	685.16	1465.45	5424.09	2398.06	7822.15	4986.38	1.5687	5.33771	9.31955	15.8555	0.0630697	0.192822
0.77	1	6.27027	277.57	1834.75	682.248	1493.62	5504.25	2387.87	7892.11	5033.99	1.56776	5.28387	9.31518	15.6976	0.0637041	0.19653
0.77	2	6.88322	278.694	1964.35	668.088	1630.3	5893.04	2338.31	8231.34	5264.87	1.56345	5.04897	9.29511	15.0087	0.0666279	0.214513
0.77	3	7.11446	279.105	2011.63	662.907	1680.18	6034.89	2320.17	8355.06	5349.07	1.56196	4.97273	9.28821	14.7851	0.0676354	0.221076
0.77	4	7.23683	279.319	2036.31	660.2	1706.21	6108.93	2310.7	8419.63	5393.02	1.56121	4.9347	9.28469	14.6736	0.0681496	0.224501
0.77	5	7.31294	279.451	2051.54	658.528	1722.28	6154.63	2304.85	8459.48	5420.14	1.56075	4.91179	9.28255	14.6064	0.0684629	0.226616
0.77	6	7.36501	279.542	2061.91	657.389	1733.22	6185.74	2300.86	8486.6	5438.6	1.56044	4.89644	9.2811	14.5614	0.0686746	0.228055
0.77	7	7.40296	279.607	2069.45	656.562	1741.16	6208.34	2297.97	8506.3	5452.01	1.56021	4.88541	9.28006	14.5291	0.0688275	0.229101
0.77	8	7.4319	279.657	2075.17	655.933	1747.21	6225.52	2295.76	8521.29	5462.21	1.56004	4.87709	9.27927	14.5047	0.0689433	0.229896
0.77	9	7.45473	279.696	2079.68	655.437	1751.97	6239.05	2294.03	8533.08	5470.24	1.55991	4.87058	9.27865	14.4856	0.0690342	0.230522
0.77	10	7.47321	279.728	2083.33	655.037	1755.81	6249.99	2292.63	8542.62	5476.73	1.5598	4.86534	9.27815	14.4702	0.0691075	0.231028
0.77	11	7.4885	279.754	2086.34	654.706	1758.99	6259.02	2291.47	8550.49	5482.09	1.55971	4.86103	9.27774	14.4576	0.0691679	0.231446
0.77	12	7.50136	279.776	2088.87	654.428	1761.66	6266.61	2290.5	8557.11	5486.6	1.55964	4.85742	9.27739	14.447	0.0692186	0.231797
0.77	13	7.51233	279.795	2091.03	654.191	1763.93	6273.09	2289.67	8562.76	5490.44	1.55958	4.85435	9.27709	14.438	0.0692617	0.232097
0.77	14	7.52182	279.811	2092.89	653.986	1765.9	6278.68	2288.95	8567.63	5493.76	1.55952	4.85171	9.27684	14.4302	0.0692989	0.232355
0.77	15	7.53009	279.825	2094.52	653.807	1767.61	6283.55	2288.33	8571.88	5496.65	1.55947	4.84941	9.27662	14.4235	0.0693313	0.232581
0.77	16	7.53739	279.838	2095.95	653.65	1769.12	6287.84	2287.78	8575.62	5499.2	1.55943	4.84738	9.27643	14.4176	0.0693599	0.232779
0.77	17	7.54386	279.849	2097.22	653.51	1770.46	6291.65	2287.29	8578.94	5501.46	1.55939	4.84559	9.27625	14.4123	0.0693851	0.232956
0.77	18	7.54965	279.859	2098.35	653.386	1771.66	6295.06	2286.85	8581.91	5503.48	1.55936	4.84399	9.2761	14.4076	0.0694077	0.233113
0.77	19	7.55485	279.868	2099.37	653.274	1772.74	6298.12	2286.46	8584.57	5505.29	1.55933	4.84256	9.27596	14.4034	0.069428	0.233255
0.77	20	7.55956	279.876	2100.29	653.172	1773.71	6300.88	2286.1	8586.99	5506.93	1.5593	4.84126	9.27584	14.3996	0.0694463	0.233383
0.83	0.1	2.47611	269.175	861.526	786.708	468.172	2584.58	2753.48	5338.05	3296.47	1.61933	11.4019	9.555	33.6391	0.0297273	0.0616015
0.83	0.2	3.85232	272.548	1253.63	745.024	881.121	3760.9	2607.58	6368.48	3997.31	1.59319	7.22771	9.43344	21.398	0.0467333	0.115937
0.83	0.3	4.71616	274.461	1475.34	721.213	1114.74	4426.03	2524.25	6950.27	4393.11	1.58208	6.23491	9.38179	18.4866	0.0540934	0.146676
0.83	0.4	5.29943	275.675	1615.78	706.041	1262.76	4847.35	2471.14	7318.49	4643.65	1.57602	5.79562	9.35359	17.1983	0.0581452	0.166153
0.83	0.5	5.71706	276.508	1712.14	695.591	1364.34	5136.42	2434.57	7570.99	4815.46	1.57222	5.54918	9.33593	16.4756	0.0606958	0.179519
0.83	0.6	6.02997	277.115	1782.17	687.976	1438.18	5346.51	2407.92	7754.43	4940.3	1.56963	5.39182	9.32386	16.0142	0.0624447	0.189235
0.83	0.7	6.27284	277.575	1835.31	682.187	1494.21	5505.92	2387.66	7893.57	5034.99	1.56774	5.28277	9.31509	15.6943	0.0637172	0.196607
0.83	0.8	6.46673	277.936	1876.98	677.64	1538.16	5630.93	2371.74	8002.67	5109.24	1.56632	5.20277	9.30844	15.4597	0.0646841	0.202389
0.83	0.9	6.62505	278.227	1910.53	673.975	1573.54	5731.59	2358.91	8090.5	5169.01	1.56519	5.14158	9.30323	15.2803	0.0654437	0.207045
0.83	1	6.75677	278.467	1938.12	670.957	1602.65	5814.37	2348.35	8162.72	5218.16	1.56429	5.09328	9.29903	15.1387	0.066056	0.210874
0.83	2	7.41349	279.625	2071.53	656.332	1743.37	6214.6	2297.16	8511.76	5455.73	1.56015	4.88237	9.27977	14.5202	0.0688698	0.22939
0.83	3	7.6607	280.046	2120.03	651.001	1794.52	6360.08	2278.5	8638.58	5542.05	1.55873	4.81385	9.27318	14.3192	0.0698361	0.236122
0.83	4	7.79139	280.266	2145.3	648.22	1821.19	6435.9	2268.77	8704.66	5587.04	1.55801	4.77966	9.26982	14.219	0.0703286	0.23963
0.83	5	7.87263	280.401	2160.88	646.503	1837.63	6482.65	2262.76	8745.41	5614.77	1.55757	4.75907	9.26778	14.1586	0.0706286	0.241794
0.83	6	7.9282	280.494	2171.49	645.335	1848.82	6514.46	2258.67	8773.13	5633.64	1.55728	4.74526	9.2664	14.1181	0.0708311	0.243266
0.83	7	7.96869	280.561	2179.19	644.486	1856.94	6537.56	2255.7	8793.26	5647.35	1.55706	4.73534	9.2654	14.089	0.0709774	0.244335
0.83	8	7.99956	280.612	2185.04	643.841	1863.12	6555.12	2253.44	8808.57	5657.76	1.5569	4.72786	9.26465	14.067	0.0710882	0.245147
0.83	9	8.0239	280.652	2189.65	643.333	1867.98	6568.95	2251.67	8820.61	5665.96	1.55677	4.722	9.26405	14.0499	0.0711751	0.245787
0.83	10	8.04362	280.684	2193.37	642.923	1871.91	6580.12	2250.23	8830.35	5672.59	1.55667	4.71729	9.26358	14.036	0.0712451	0.246304
0.83	11	8.05992	280.711	2196.45	642.583	1875.16	6589.35	2249.04	8838.39	5678.07	1.55658	4.71341	9.26318	14.0247	0.0713029	0.246731
0.83	12	8.07363	280.734	2199.03	642.298	1877.88	6597.1	2248.04	8845.14	5682.66	1.55651	4.71017	9.26286	14.0152	0.0713513	0.24709
0.83	13	8.08533	280.753	2201.24	642.055	1880.21	6603.71	2247.19	8850.9	5686.58	1.55645	4.7074	9.26257	14.0071	0.0713926	0.247396
0.83	14	8.09544	280.769	2203.14	641.846	1882.22	6609.42	2246.46	8855.88	5689.97	1.5564	4.70503	9.26233	14.0001	0.0714281	0.24766
0.83	15	8.10426	280.784	2204.8	641.663	1883.97	6614.39	2245.82	8860.21	5692.92	1.55636	4.70296	9.26212	13.994	0.0714591	0.24789
0.83	16	8.11203	280.797	2206.26	641.502	1885.51	6618.77	2245.26	8864.03	5695.52	1.55632	4.70114	9.26194	13.9887	0.0714863	0.248093
0.83	17	8.11893	280.808	2207.55	641.359	1886.87	6622.66	2244.76	8867.42	5697.83	1.55628	4.69953	9.26177	13.984	0.0715105	0.248273
0.83	18	8.1251	280.818	2208.71	641.231	1888.1	6626.14	2244.31	8870.44	5699.89	1.55625	4.69809	9.26163	13.9797	0.0715321	0.248434
0.83	19	8.13065	280.827	2209.75	641.116	1889.19	6629.26	2243.91	8873.17	5701.74	1.55622	4.6968	9.26149	13.976	0.0715515	0.248578
0.83	20	8.13567	280.835	2210.69	641.012	1890.19	6632.08	2243.54	8875.63	5703.41	1.5562	4.69563	9.26137	13.9725	0.071569	0.248709
0.88	0.1	2.64679	269.618	913.038	781.263	522.406	2739.11	2734.42	5473.53	3388.6	1.61528	10.4775	9.53618	30.9283	0.0323328	0.0687377
0.88	0.2	4.13057	273.18	1326.93	737.171	958.348	3980.8	2580.1	6560.9	4128.21	1.58928	6.84605	9.41528	20.2788	0.0493127	0.126098
0.88	0.3	5.06125	275.186	1559.28	712.153	1203.21	4677.85	2492.53	7170.39	4542.87	1.57838	5.95939	9.36456	17.6786	0.0565656	0.158317
0.88	0.4	5.68857	276.452	1705.67	696.293	1357.53	5117.02	2437.03	7554.05	4803.94	1.57247	5.56456	9.33707	16.5207	0.06053	0.178622
0.88	0.5	6.13701	277.319	1805.72	685.412	1463.01	5417.15	2398.94	7816.1	4982.26	1.56879	5.34247	9.31993	15.8694	0.0630143	0.192502
0.88	0.6	6.47252	277.947	1878.21	677.505	1539.46	5634.64	2371.27	8005.91	5111.44	1.56627	5.20046	9.30825	15.453	0.0647124	0.202561
0.88	0.7	6.73264	278.423	1933.09	671.508	1597.34	5799.28	2350.28	8149.55	5209.2	1.56445	5.10196	9.29979	15.1641	0.0659452	0.210176
0.88	0.8	6.94009	278.796	1976.06	666.805	1642.65	5928.17	2333.82	8261.98	5285.72	1.56308	5.02966	9.29338	14.9521	0.0668803	0.216139
0.88	0.9	7.10936	279.095	2010.6	663.02	1679.09	6031.79	2320.57	8352.36	5347.23	1.562	4.97435	9.28836	14.7899	0.0676138	0.220932
0.88	1	7.25008	279.342	2038.97	659.908	1709.02	6116.91	2309.68	8426.59	5397.76	1.56113	4.93066	9.28432	14.6618	0.0682045	0.224871
0.88	2	7.95038	280.53	2175.71	644.869	1853.27	6527.13	2257.04	8784.17	5641.16	1.55716	4.73981	9.26585	14.1021	0.0709114	0.243852
0.88	3	8.21339	280.961	2225.23	639.407	1905.53	6675.69	2237.93	8913.62	5729.28	1.5558	4.67777	9.25954	13.9202	0.0718383	0.250727
0.88	4	8.35232	281.185	2251	636.562	1932.72	6753.01	2227.97	8980.97	5775.13	1.55511	4.6468	9.25634	13.8293	0.07231	0.254305
0.88	5	8.43863	281.323	2266.88	634.807	1949.48	6800.64	2221.82	9022.47	5803.37	1.55469	4.62815	9.25439	13.7746	0.0725972	0.25651
0.88	6	8.49764	281.417	2277.68	633.613	1960.87	6833.04	2217.65	9050.68	5822.58	1.55441	4.61564	9.25307	13.738	0.072791	0.258009
0.88	7	8.54064	281.486	2285.52	632.747	1969.14	6856.55	2214.61	9071.17	5836.53	1.55421	4.60665	9.25212	13.7116	0.0729309	0.259098
0.88	8	8.57341	281.538	2291.48	632.088	1975.43	6874.43	2212.31	9086.73	5847.13	1.55405	4.59987	9.2514	13.6917	0.0730368	0.259925
0.88	9	8.59925	281.579	2296.16	631.569	1980.38	6888.49	2210.49	9098.98	5855.47	1.55393	4.59457	9.25084	13.6762	0.0731199	0.260576
0.88	10	8.62017	281.612	2299.95	631.15	1984.38	6899.86	2209.03	9108.88	5862.21	1.55383	4.5903	9.25038	13.6636	0.0731869	0.261102
0.88	11	8.63747	281.639	2303.08	630.804	1987.68	6909.24	2207.81	9117.06	5867.77	1.55375	4.58679	9.25001	13.6533	0.0732421	0.261537
0.88	12	8.65202	281.662	2305.71	630.513	1990.45	6917.13	2206.8	9123.92	5872.45	1.55368	4.58384	9.24969	13.6447	0.0732884	0.261902
0.88	13	8.66444	281.681	2307.95	630.265	1992.82	6923.85	2205.93	9129.78	5876.43	1.55363	4.58134	9.24943	13.6374	0.0733279	0.262213
0.88	14	8.67516	281.698	2309.88	630.051	1994.86	6929.65	2205.18	9134.83	5879.87	1.55358	4.57919	9.2492	13.6311	0.0733619	0.262481
0.88	15	8.68452	281.713	2311.57	629.865	1996.64	6934.71	2204.53	9139.24	5882.87	1.55353	4.57731	9.24899	13.6256	0.0733915	0.262716
0.88	16	8.69277	281.726	2313.06	629.7	1998.21	6939.17	2203.95	9143.12	5885.51	1.5535	4.57566	9.24882	13.6207	0.0734175	0.262922
0.88	17	8.70009	281.737	2314.37	629.555	1999.6	6943.12	2203.44	9146.56	5887.86	1.55346	4.5742	9.24866	13.6164	0.0734406	0.263105
0.88	18	8.70664	281.748	2315.55	629.424	2000.84	6946.65	2202.99	9149.64	5889.95	1.55343	4.5729	9.24852	13.6126	0.0734612	0.263268
0.88	19	8.71252	281.757	2316.61	629.307	2001.96	6949.83	2202.58	9152.4	5891.83	1.55341	4.57173	9.2484	13.6092	0.0734797	0.263415
0.88	20	8.71785	281.765	2317.57	629.201	2002.97	6952.7	2202.2	9154.9	5893.53	1.55338	4.57067	9.24828	13.6061	0.0734965	0.263548
0.94	0.1	2.81973	270.059	964.353	775.83	576.439	2893.06	2715.4	5608.46	3480.37	1.61146	9.72951	9.51841	28.7347	0.0348012	0.0758472
0.94	0.2	4.41331	273.807	1399.56	729.372	1034.87	4198.67	2552.8	6751.47	4257.85	1.58565	6.52398	9.39837	19.3343	0.0517216	0.136167
0.94	0.3	5.41201	275.902	1642.09	703.191	1290.5	4926.28	2461.17	7387.45	4690.57	1.57496	5.7245	9.34864	16.9897	0.058859	0.169802
0.94	0.4	6.08396	277.218	1794.07	686.68	1450.73	5382.22	2403.38	7785.6	4961.51	1.5692	5.36666	9.32186	15.9404	0.0627338	0.190886
0.94	0.5	6.56347	278.114	1897.53	675.395	1559.83	5692.59	2363.88	8056.47	5145.85	1.56563	5.16496	9.30523	15.3489	0.0651514	0.205241
0.94	0.6	6.92172	278.763	1972.28	667.219	1638.67	5916.84	2335.27	8252.1	5278.99	1.5632	5.03586	9.29393	14.9703	0.0667991	0.215614
0.94	0.7	7.19914	279.253	2028.74	661.03	1698.22	6086.21	2313.61	8399.81	5379.53	1.56144	4.94624	9.28576	14.7075	0.0679926	0.22345
0.94	0.8	7.42017	279.636	2072.86	656.187	1744.76	6218.57	2296.65	8515.22	5458.09	1.56011	4.88045	9.27959	14.5145	0.0688965	0.229574
0.94	0.9	7.60037	279.944	2108.28	652.293	1782.13	6324.83	2283.03	8607.86	5521.14	1.55907	4.83009	9.27475	14.3669	0.0696046	0.234491
0.94	1	7.75009	280.196	2137.34	649.095	1812.79	6412.02	2271.83	8683.85	5572.87	1.55824	4.79032	9.27087	14.2502	0.0701744	0.238525
0.94	2	8.4937	281.411	2276.96	633.693	1960.11	6830.88	2217.92	9048.8	5821.3	1.55443	4.61647	9.25316	13.7404	0.0727781	0.25791
0.94	3	8.77236	281.85	2327.34	628.118	2013.29	6982.03	2198.41	9180.45	5910.92	1.55313	4.55993	9.24713	13.5746	0.073667	0.264906
0.94	4	8.91941	282.078	2353.53	625.218	2040.92	7060.58	2188.26	9248.84	5957.49	1.55247	4.53171	9.24406	13.4918	0.074119	0.268542
0.94	5	9.01072	282.218	2369.65	623.431	2057.93	7108.94	2182.01	9290.95	5986.15	1.55207	4.5147	9.2422	13.442	0.0743939	0.27078
0.94	6	9.07313	282.314	2380.6	622.216	2069.5	7141.81	2177.76	9319.57	6005.64	1.5518	4.5033	9.24094	13.4085	0.0745794	0.272302
0.94	7	9.11859	282.383	2388.55	621.334	2077.89	7165.66	2174.67	9340.33	6019.78	1.55161	4.49511	9.24004	13.3845	0.0747133	0.273406
0.94	8	9.15324	282.436	2394.6	620.664	2084.26	7183.79	2172.32	9356.11	6030.52	1.55146	4.48893	9.23935	13.3664	0.0748146	0.274245
0.94	9	9.18055	282.477	2399.35	620.136	2089.28	7198.05	2170.48	9368.52	6038.97	1.55134	4.48409	9.23881	13.3522	0.0748941	0.274905
0.94	10	9.20267	282.511	2403.19	619.71	2093.33	7209.57	2168.99	9378.55	6045.8	1.55125	4.4802	9.23838	13.3408	0.0749582	0.275439
0.94	11	9.22095	282.538	2406.36	619.358	2096.68	7219.08	2167.75	9386.84	6051.44	1.55117	4.477	9.23802	13.3314	0.075011	0.275879
0.94	12	9.2363	282.562	2409.02	619.063	2099.49	7227.06	2166.72	9393.78	6056.17	1.55111	4.47432	9.23772	13.3235	0.0750552	0.276248
0.94	13	9.24944	282.581	2411.29	618.811	2101.89	7233.88	2165.84	9399.72	6060.21	1.55106	4.47203	9.23747	13.3168	0.075093	0.276564
0.94	14	9.26078	282.599	2413.25	618.593	2103.96	7239.76	2165.08	9404.84	6063.7	1.55101	4.47007	9.23725	13.3111	0.0751255	0.276837
0.94	15	9.27067	282.614	2414.96	618.403	2105.76	7244.89	2164.41	9409.3	6066.73	1.55097	4.46836	9.23705	13.3061	0.0751538	0.277074
0.94	16	9.27937	282.627	2416.47	618.237	2107.35	7249.4	2163.83	9413.23	6069.41	1.55093	4.46686	9.23689	13.3016	0.0751786	0.277283
0.94	17	9.28711	282.638	2417.8	618.088	2108.76	7253.41	2163.31	9416.72	6071.78	1.5509	4.46553	9.23674	13.2977	0.0752007	0.277468
0.94	18	9.29403	282.649	2418.99	617.956	2110.02	7256.98	2162.85	9419.83	6073.9	1.55087	4.46434	9.2366	13.2943	0.0752204	0.277634
0.94	19	9.30024	282.658	2420.07	617.837	2111.15	7260.2	2162.43	9422.63	6075.81	1.55084	4.46327	9.23648	13.2911	0.0752381	0.277783
0.94	20	9.30588	282.667	2421.04	617.729	2112.17	7263.11	2162.05	9425.16	6077.53	1.55082	4.46231	9.23638	13.2883	0.0752542	0.277917
1	0.1	2.99495	270.498	1015.47	770.408	630.266	3046.41	2696.43	5742.84	3571.76	1.60785	9.11177	9.50162	26.9231	0.0371428	0.0829297
1	0.2	4.70059	274.428	1471.49	721.628	1110.68	4414.48	2525.7	6940.18	4386.24	1.58226	6.24859	9.38261	18.5267	0.0539762	0.146142
1	0.3	5.76844	276.609	1723.77	694.328	1376.6	5171.3	2430.15	7601.45	4836.19	1.57178	5.52189	9.33388	16.3956	0.060992	0.181132
1	0.4	6.48555	277.971	1880.99	677.202	1542.39	5642.97	2370.21	8013.18	5116.38	1.56618	5.1953	9.30781	15.4379	0.0647758	0.202946
1	0.5	6.99638	278.896	1987.59	665.541	1654.82	5962.78	2329.39	8292.17	5306.27	1.56271	5.01091	9.29169	14.8971	0.0671271	0.21774
1	0.6	7.37748	279.562	2064.39	657.116	1735.83	6193.18	2299.91	8493.08	5443.02	1.56036	4.8928	9.28076	14.5507	0.068725	0.228399
1	0.7	7.67224	280.065	2122.27	650.754	1796.89	6366.81	2277.64	8644.44	5546.05	1.55867	4.81078	9.27288	14.3102	0.0698802	0.236433
1	0.8	7.90685	280.458	2167.42	645.782	1844.53	6502.26	2260.24	8762.5	5626.4	1.55739	4.75054	9.26692	14.1335	0.0707537	0.242701
1	0.9	8.09796	280.772	2203.62	641.792	1882.72	6610.85	2246.27	8857.12	5690.82	1.55639	4.70443	9.26227	13.9983	0.0714371	0.247727
1	1	8.25664	281.031	2233.28	638.518	1914.02	6699.85	2234.81	8934.66	5743.6	1.55559	4.668	9.25854	13.8915	0.0719864	0.251845
1	2	9.04326	282.268	2375.37	622.796	2063.97	7126.1	2179.79	9305.89	5996.33	1.55193	4.50874	9.24154	13.4245	0.0744909	0.271575
1	3	9.33739	282.713	2426.46	617.126	2117.9	7279.39	2159.94	9439.33	6087.18	1.55069	4.45693	9.23577	13.2725	0.0753436	0.278671
1	4	9.49246	282.944	2452.98	614.18	2145.89	7358.94	2149.63	9508.57	6134.32	1.55006	4.43106	9.23284	13.1967	0.0757767	0.282354
1	5	9.5887	283.087	2469.29	612.366	2163.11	7407.87	2143.28	9551.15	6163.31	1.54968	4.41548	9.23106	13.151	0.07604	0.284619
1	6	9.65446	283.183	2480.37	611.133	2174.81	7441.12	2138.97	9580.09	6183.01	1.54942	4.40503	9.22986	13.1203	0.0762176	0.286159
1	7	9.70235	283.254	2488.41	610.239	2183.29	7465.24	2135.84	9601.07	6197.3	1.54923	4.39752	9.229	13.0983	0.0763457	0.287275
1	8	9.73884	283.307	2494.52	609.559	2189.74	7483.56	2133.46	9617.02	6208.16	1.54909	4.39185	9.22834	13.0817	0.0764427	0.288124
1	9	9.7676	283.349	2499.32	609.025	2194.81	7497.97	2131.59	9629.56	6216.7	1.54898	4.38742	9.22783	13.0687	0.0765187	0.288791
1	10	9.79089	283.382	2503.21	608.592	2198.91	7509.62	2130.07	9639.69	6223.6	1.54889	4.38385	9.22741	13.0582	0.0765801	0.28933
1	11	9.81013	283.411	2506.41	608.236	2202.29	7519.22	2128.83	9648.05	6229.29	1.54882	4.38092	9.22707	13.0496	0.0766306	0.289775
1	12	9.82632	283.434	2509.1	607.937	2205.13	7527.3	2127.78	9655.08	6234.07	1.54876	4.37846	9.22679	13.0424	0.0766729	0.290149
1	13	9.84013	283.454	2511.39	607.681	2207.55	7534.18	2126.88	9661.06	6238.15	1.54871	4.37637	9.22654	13.0363	0.076709	0.290467
1	14	9.85206	283.472	2513.37	607.461	2209.64	7540.12	2126.11	9666.23	6241.67	1.54866	4.37457	9.22633	13.031	0.0767401	0.290742
1	15	9.86248	283.487	2515.1	607.269	2211.46	7545.29	2125.44	9670.74	6244.73	1.54862	4.373	9.22615	13.0264	0.0767671	0.290982
1	16	9.87165	283.5	2516.62	607.1	2213.07	7549.85	2124.85	9674.7	6247.43	1.54859	4.37162	9.22599	13.0224	0.0767909	0.291193
1	17	9.87979	283.512	2517.97	606.95	2214.49	7553.9	2124.32	9678.22	6249.83	1.54856	4.3704	9.22585	13.0188	0.0768121	0.29138
1	18	9.88706	283.522	2519.17	606.815	2215.76	7557.51	2123.85	9681.36	6251.97	1.54853	4.36932	9.22572	13.0156	0.0768309	0.291548
1	19	9.89361	283.532	2520.25	606.695	2216.91	7560.76	2123.43	9684.19	6253.9	1.54851	4.36834	9.22561	13.0127	0.0768478	0.291698
1	20	9.89953	283.54	2521.23	606.586	2217.94	7563.69	2123.05	9686.74	6255.63	1.54848	4.36745	9.2255	13.0101	0.0768631	0.291834

## Sheet: Supp Table 8
Parameters										Vcell Model	Simulations
RuBisCO Vmax	RuBisCO_Km_CO2	RuBisCO_Km_O2	RuBisCO O2 Vmax	CA kcat	Keq Thylakoid	CA_KmCO2	CA_KmHCO3	CA_pyrenoid_concentration		Land_plant_with_PCCM	Landplant with CCM CO2_P vs CO2
7600	8.6	215	1596	300000	0.794	1500	34000	270		Land_plant_with_PCCM	Landplant with CCM CO2_P vs CO2 2
										Land_plant_with_PCCM	Landplant with CCM CO2_P vs CO2 3
										Land_plant_with_PCCM	Low CO2 Landplant with CCM CO2_P vs CO2
										Land_plant_with_PCCM	Low CO2 Landplant with CCM CO2_P vs CO2 2
										Land_plant_with_PCCM	Low CO2 Landplant with CCM CO2_P vs CO2 3
CO2 Level	CO2_P	[CO2] Conc	HCO3_pyrenoid	[O2] Conc	RuBisCO Carboxylation	RuBisCO Oxygenation	Net Fixation	CA flux	Carboxylation ATP	Oxygenation ATP	CA ATP	Total ATP	NADPH	ATP/NADPH Ratio Needed	ATP/CO2	Photons per Carboxylation/Oxygenation	Photons/CO2	QY	Saturation
0.1	0.1	7.38195	6.04258	269.564	2096.16	642.977	1774.68	12268.6	6288.49	2250.42	2628.98	11167.9	5478.28	2.03857	6.29292	11.505	17.7575	0.0563142	0.23351
0.1	0.2	9.54208	7.80739	269.962	2505.82	595.509	2208.06	15606.1	7517.46	2084.28	3344.15	12945.9	6202.66	2.08715	5.86301	11.7309	16.4767	0.0606919	0.290535
0.1	0.3	10.5104	8.59816	270.122	2670.17	576.448	2381.95	17077	8010.51	2017.57	3659.36	13687.4	6493.24	2.10795	5.74632	11.8277	16.1213	0.0620299	0.313414
0.1	0.4	11.056	9.04366	270.208	2758.16	566.239	2475.04	17899.7	8274.49	1981.83	3835.64	14092	6648.8	2.11947	5.69362	11.8813	15.9586	0.0626623	0.325664
0.1	0.5	11.4059	9.32937	270.261	2812.96	559.88	2533.02	18425	8438.87	1959.58	3948.22	14346.7	6745.67	2.1268	5.66387	11.9153	15.8658	0.0630285	0.333292
0.1	0.6	11.6497	9.52837	270.298	2850.39	555.535	2572.63	18789.9	8551.18	1944.37	4026.42	14522	6811.85	2.13187	5.6448	11.9389	15.8061	0.0632669	0.338503
0.1	0.7	11.8295	9.67511	270.324	2877.62	552.374	2601.44	19058.5	8632.87	1933.31	4083.95	14650.1	6859.99	2.13559	5.63156	11.9562	15.7643	0.0634344	0.342294
0.1	0.8	11.9677	9.78792	270.344	2898.34	549.968	2623.36	19264.6	8695.03	1924.89	4128.12	14748	6896.62	2.13844	5.62181	11.9695	15.7335	0.0635587	0.345179
0.1	0.9	12.0773	9.87745	270.36	2914.66	548.074	2640.62	19427.9	8743.98	1918.26	4163.13	14825.4	6925.47	2.1407	5.61434	11.98	15.7098	0.0636546	0.34745
0.1	1	12.1666	9.9503	270.373	2927.85	546.542	2654.58	19560.7	8783.56	1912.9	4191.59	14888	6948.79	2.14254	5.60843	11.9885	15.691	0.063731	0.349287
0.1	2	12.59	10.2959	270.433	2989.44	539.391	2719.74	20188.8	8968.31	1887.87	4326.17	15182.4	7057.66	2.15119	5.58228	12.0288	15.6072	0.064073	0.357861
0.1	3	12.7437	10.4213	270.455	3011.39	536.841	2742.97	20415.9	9034.17	1878.95	4374.84	15288	7096.47	2.15431	5.57351	12.0433	15.5789	0.0641895	0.360917
0.1	4	12.8253	10.4879	270.466	3022.97	535.497	2755.22	20536.3	9068.9	1874.24	4400.65	15343.8	7116.93	2.15596	5.56899	12.051	15.5642	0.0642498	0.362529
0.1	5	12.8769	10.53	270.473	3030.25	534.651	2762.92	20612.3	9090.75	1871.28	4416.92	15378.9	7129.8	2.157	5.56619	12.0558	15.5552	0.0642874	0.363543
0.1	6	12.9129	10.5594	270.478	3035.32	534.062	2768.29	20665.3	9105.96	1869.22	4428.28	15403.5	7138.77	2.15772	5.56425	12.0592	15.5489	0.0643134	0.364249
0.1	7	12.9397	10.5813	270.482	3039.09	533.624	2772.28	20704.8	9117.28	1867.68	4436.74	15421.7	7145.43	2.15826	5.56282	12.0617	15.5442	0.0643326	0.364774
0.1	8	12.9607	10.5984	270.485	3042.03	533.283	2775.39	20735.6	9126.1	1866.49	4443.34	15435.9	7150.63	2.15868	5.56171	12.0636	15.5406	0.0643476	0.365183
0.1	9	12.9776	10.6122	270.487	3044.41	533.007	2777.9	20760.4	9133.22	1865.52	4448.66	15447.4	7154.83	2.15902	5.56082	12.0652	15.5377	0.0643596	0.365514
0.1	10	12.9917	10.6237	270.489	3046.37	532.779	2779.98	20781	9139.12	1864.73	4453.08	15456.9	7158.3	2.1593	5.56008	12.0665	15.5353	0.0643695	0.365787
0.1	11	13.0036	10.6334	270.49	3048.04	532.586	2781.74	20798.5	9144.11	1864.05	4456.82	15465	7161.24	2.15954	5.55945	12.0676	15.5333	0.0643779	0.366019
0.1	12	13.0138	10.6417	270.492	3049.47	532.419	2783.26	20813.5	9148.4	1863.47	4460.03	15471.9	7163.77	2.15974	5.55892	12.0686	15.5315	0.0643852	0.366218
0.1	13	13.0227	10.649	270.493	3050.71	532.274	2784.58	20826.6	9152.14	1862.96	4462.84	15477.9	7165.98	2.15992	5.55845	12.0694	15.53	0.0643914	0.366392
0.1	14	13.0306	10.6554	270.494	3051.82	532.146	2785.74	20838.1	9155.45	1862.51	4465.31	15483.3	7167.92	2.16008	5.55804	12.0701	15.5287	0.064397	0.366545
0.1	15	13.0376	10.6612	270.495	3052.8	532.033	2786.78	20848.4	9158.39	1862.11	4467.52	15488	7169.66	2.16022	5.55768	12.0708	15.5275	0.0644019	0.366682
0.1	16	13.0439	10.6663	270.496	3053.68	531.93	2787.71	20857.7	9161.03	1861.76	4469.5	15492.3	7171.22	2.16034	5.55735	12.0714	15.5264	0.0644064	0.366804
0.1	17	13.0497	10.671	270.494	3054.49	531.833	2788.57	20866.1	9163.47	1861.42	4471.3	15496.2	7172.64	2.16046	5.55703	12.0719	15.5254	0.0644106	0.366917
0.1	18	13.0549	10.6752	270.497	3055.2	531.753	2789.32	20873.7	9165.6	1861.14	4472.93	15499.7	7173.91	2.16056	5.55678	12.0724	15.5246	0.064414	0.367016
0.1	19	13.0596	10.6791	270.498	3055.87	531.676	2790.03	20880.7	9167.6	1860.86	4474.43	15502.9	7175.09	2.16066	5.55653	12.0728	15.5238	0.0644174	0.367109
0.1	20	13.064	10.6827	270.498	3056.48	531.605	2790.68	20887.1	9169.44	1860.62	4475.8	15505.9	7176.17	2.16074	5.55631	12.0732	15.523	0.0644204	0.367194
0.2	0.1	17.5858	14.3722	271.039	3609.55	467.307	3375.89	27486.1	10828.6	1635.57	5889.89	18354.1	8153.71	2.25101	5.43681	12.4931	15.0871	0.0662818	0.444197
0.2	0.2	22.3243	18.2363	271.481	4060.56	414.789	3853.17	34216	12181.7	1451.76	7332	20965.4	8950.7	2.34232	5.44109	12.9178	15.0037	0.0666504	0.506996
0.2	0.3	24.2628	19.8167	271.634	4216.9	396.567	4018.61	36929.9	12650.7	1387.98	7913.54	21952.2	9226.93	2.37915	5.46263	13.0891	15.0265	0.0665489	0.528765
0.2	0.4	25.3088	20.6694	271.711	4295.64	387.385	4101.94	38386.1	12886.9	1355.85	8225.58	22468.3	9366.04	2.39891	5.47749	13.181	15.0482	0.0664531	0.539729
0.2	0.5	25.9635	21.2032	271.758	4343.08	381.852	4152.15	39294.7	13029.2	1336.48	8420.3	22786	9449.87	2.41125	5.48776	13.2384	15.0646	0.0663808	0.546336
0.2	0.6	26.4127	21.5693	271.789	4374.84	378.148	4185.77	39916.7	13124.5	1323.52	8553.59	23001.6	9505.98	2.4197	5.4952	13.2777	15.077	0.0663263	0.550759
0.2	0.7	26.7404	21.8365	271.811	4397.63	375.489	4209.89	40370	13192.9	1314.21	8650.72	23157.8	9546.25	2.42586	5.50082	13.3063	15.0865	0.0662842	0.553933
0.2	0.8	26.9906	22.0404	271.828	4414.81	373.485	4228.07	40715.6	13244.4	1307.2	8724.77	23276.4	9576.6	2.43055	5.50521	13.3281	15.0941	0.0662509	0.556325
0.2	0.9	27.1461	22.1671	271.838	4425.4	372.25	4239.27	40930.1	13276.2	1302.87	8770.73	23349.8	9595.3	2.43346	5.50797	13.3417	15.099	0.0662296	0.557799
0.2	1	27.3483	22.3319	271.852	4439.06	370.657	4253.73	41208.9	13317.2	1297.3	8830.48	23444.9	9619.42	2.43725	5.51162	13.3593	15.1054	0.0662013	0.559701
0.2	2	28.1026	22.9467	271.901	4488.99	364.831	4306.57	42246.3	13467	1276.91	9052.78	23796.6	9707.63	2.45133	5.52566	13.4248	15.1307	0.0660907	0.566654
0.2	3	28.3763	23.1698	271.918	4506.72	362.762	4325.33	42621.5	13520.1	1269.67	9133.18	23923	9738.95	2.45642	5.5309	13.4485	15.1403	0.0660487	0.569123
0.2	4	28.5228	23.2891	271.927	4516.12	361.664	4335.29	42821.8	13548.4	1265.83	9176.11	23990.3	9755.57	2.45914	5.53373	13.4611	15.1456	0.0660259	0.570432
0.2	5	28.6161	23.3652	271.933	4522.08	360.969	4341.6	42949.3	13566.2	1263.39	9203.43	24033.1	9766.1	2.46087	5.53554	13.4691	15.1489	0.0660113	0.571263
0.2	6	28.6818	23.4187	271.937	4526.27	360.48	4346.03	43039.1	13578.8	1261.68	9222.67	24063.1	9773.49	2.46208	5.53682	13.4748	15.1513	0.0660009	0.571845
0.2	7	28.7313	23.4591	271.94	4529.41	360.113	4349.35	43106.6	13588.2	1260.4	9237.13	24085.7	9779.04	2.463	5.53778	13.4791	15.1531	0.0659931	0.572283
0.2	8	28.7702	23.4908	271.942	4531.88	359.825	4351.97	43159.7	13595.6	1259.39	9248.51	24103.5	9783.41	2.46372	5.53854	13.4824	15.1545	0.065987	0.572627
0.2	9	28.802	23.5167	271.945	4533.89	359.591	4354.09	43203	13601.7	1258.57	9257.78	24118	9786.96	2.4643	5.53916	13.4851	15.1557	0.0659819	0.572907
0.2	10	28.8285	23.5382	271.944	4535.57	359.393	4355.87	43239.1	13606.7	1257.88	9265.52	24130.1	9789.93	2.46479	5.53967	13.4874	15.1566	0.0659778	0.573141
0.2	11	28.8511	23.5567	271.948	4536.99	359.228	4357.38	43269.9	13611	1257.3	9272.12	24140.4	9792.44	2.46521	5.54012	13.4893	15.1575	0.0659741	0.573339
0.2	12	28.8707	23.5727	271.949	4538.23	359.084	4358.69	43296.6	13614.7	1256.79	9277.84	24149.3	9794.63	2.46557	5.5405	13.491	15.1582	0.065971	0.573512
0.2	13	28.888	23.5867	271.95	4539.32	358.957	4359.84	43320	13618	1256.35	9282.86	24157.2	9796.55	2.46588	5.54084	13.4925	15.1588	0.0659683	0.573663
0.2	14	28.9033	23.5992	271.951	4540.28	358.844	4360.86	43340.8	13620.8	1255.96	9287.32	24164.1	9798.25	2.46617	5.54114	13.4938	15.1594	0.0659659	0.573797
0.2	15	28.917	23.6103	271.952	4541.14	358.744	4361.77	43359.5	13623.4	1255.6	9291.32	24170.4	9799.78	2.46642	5.54141	13.495	15.1599	0.0659637	0.573917
0.2	16	28.9294	23.6205	271.953	4541.93	358.653	4362.6	43376.3	13625.8	1255.28	9294.93	24176	9801.16	2.46665	5.54165	13.496	15.1603	0.0659617	0.574026
0.2	17	28.9406	23.6296	271.954	4542.63	358.57	4363.35	43391.7	13627.9	1255	9298.21	24181.1	9802.41	2.46685	5.54187	13.497	15.1607	0.0659599	0.574125
0.2	18	28.951	23.6381	271.954	4543.29	358.494	4364.04	43405.7	13629.9	1254.73	9301.22	24185.8	9803.56	2.46704	5.54207	13.4979	15.1611	0.0659583	0.574216
0.2	19	28.9605	23.6458	271.955	4543.88	358.424	4364.67	43418.6	13631.6	1254.48	9303.98	24190.1	9804.61	2.46722	5.54225	13.4987	15.1614	0.0659568	0.574299
0.2	20	28.9692	23.6529	271.955	4544.43	358.36	4365.25	43430.5	13633.3	1254.26	9306.54	24194.1	9805.59	2.46738	5.54243	13.4994	15.1618	0.0659554	0.574376
0.3	0.1	30.493	24.8952	272.046	4637.27	347.524	4463.51	45544.2	13911.8	1216.33	9759.46	24887.6	9969.58	2.49635	5.5758	13.6342	15.2265	0.0656749	0.587303
0.3	0.2	37.4481	30.5634	272.4	4997.98	305.388	4845.28	55004.4	14993.9	1068.86	11786.7	27849.5	10606.7	2.62564	5.74775	14.2355	15.5814	0.0641791	0.637537
0.3	0.3	40.095	32.7205	272.513	5113.17	291.922	4967.21	58572.6	15339.5	1021.73	12551.3	28912.5	10810.2	2.67456	5.82068	14.4631	15.7381	0.0635402	0.65358
0.3	0.4	41.4848	33.8531	272.569	5169.65	285.317	5026.99	60439.7	15509	998.61	12951.4	29458.9	10909.9	2.70019	5.86015	14.5823	15.8238	0.0631961	0.661447
0.3	0.5	42.3428	34.5523	272.602	5203.26	281.387	5062.56	61590.2	15609.8	984.854	13197.9	29792.5	10969.3	2.71599	5.88487	14.6558	15.8777	0.0629815	0.666127
0.3	0.6	42.9267	35.0281	272.624	5225.6	278.774	5086.21	62372	15676.8	975.709	13365.4	30017.9	11008.7	2.72673	5.90182	14.7057	15.9148	0.0628347	0.669239
0.3	0.7	43.3507	35.3736	272.64	5241.57	276.906	5103.11	62939.1	15724.7	969.173	13487	30180.8	11036.9	2.73453	5.9142	14.742	15.9419	0.0627278	0.671462
0.3	0.8	43.6733	35.6365	272.651	5253.57	275.502	5115.82	63370.3	15760.7	964.258	13579.3	30304.3	11058.1	2.74045	5.92365	14.7695	15.9626	0.0626464	0.673134
0.3	0.9	43.9275	35.8436	272.661	5262.94	274.406	5125.74	63709.7	15788.8	960.421	13652.1	30401.3	11074.7	2.74512	5.93111	14.7912	15.979	0.0625821	0.674439
0.3	1	44.1333	36.0113	272.668	5270.47	273.525	5133.71	63984.4	15811.4	957.337	13710.9	30479.7	11088	2.74889	5.93717	14.8088	15.9923	0.06253	0.675488
0.3	2	45.1024	36.801	272.702	5305.3	269.45	5170.58	65274.9	15915.9	943.075	13987.5	30846.5	11149.5	2.76662	5.96577	14.8913	16.0553	0.0622848	0.680339
0.3	3	45.4566	37.0896	272.714	5317.77	267.991	5183.78	65745.1	15953.3	937.969	14088.2	30979.5	11171.5	2.77308	5.97624	14.9213	16.0784	0.0621953	0.682076
0.3	4	45.6479	37.2455	272.721	5324.45	267.209	5190.85	65998.7	15973.4	935.233	14142.6	31051.2	11183.3	2.77656	5.9819	14.9375	16.0909	0.062147	0.683007
0.3	5	45.7711	37.3458	272.725	5328.73	266.709	5195.38	66161.7	15986.2	933.481	14177.5	31097.2	11190.9	2.7788	5.98555	14.9479	16.0989	0.0621159	0.683603
0.3	6	45.8587	37.4172	272.728	5331.77	266.354	5198.59	66277.5	15995.3	932.238	14202.3	31129.9	11196.2	2.78039	5.98814	14.9553	16.1046	0.0620939	0.684025
0.3	7	45.9252	37.4714	272.73	5334.07	266.085	5201.02	66365.4	16002.2	931.297	14221.2	31154.7	11200.3	2.78159	5.9901	14.9609	16.109	0.0620771	0.684345
0.3	8	45.978	37.5144	272.732	5335.89	265.872	5202.95	66435.2	16007.7	930.551	14236.1	31174.3	11203.5	2.78255	5.99166	14.9653	16.1124	0.0620639	0.684599
0.3	9	46.0214	37.5497	272.734	5337.38	265.697	5204.53	66492.5	16012.1	929.939	14248.4	31190.5	11206.2	2.78333	5.99294	14.969	16.1153	0.062053	0.684807
0.3	10	46.0578	37.5794	272.734	5338.64	265.55	5205.86	66540.6	16015.9	929.423	14258.7	31204	11208.4	2.78399	5.99402	14.9721	16.1176	0.0620438	0.684982
0.3	11	46.0892	37.605	272.736	5339.71	265.424	5207	66582	16019.1	928.985	14267.6	31215.7	11210.3	2.78456	5.99495	14.9747	16.1197	0.0620359	0.685132
0.3	12	46.1166	37.6273	272.737	5340.65	265.314	5208	66618.1	16022	928.599	14275.3	31225.9	11211.9	2.78506	5.99575	14.977	16.1215	0.0620291	0.685263
0.3	13	46.1408	37.647	272.738	5341.48	265.217	5208.87	66650	16024.4	928.26	14282.1	31234.8	11213.4	2.78549	5.99647	14.979	16.1231	0.062023	0.685378
0.3	14	46.1623	37.6646	272.738	5342.22	265.13	5209.66	66678.4	16026.7	927.957	14288.2	31242.9	11214.7	2.78588	5.9971	14.9808	16.1245	0.0620176	0.685481
0.3	15	46.1818	37.6804	272.739	5342.89	265.053	5210.36	66704	16028.7	927.684	14293.7	31250.1	11215.9	2.78623	5.99768	14.9825	16.1257	0.0620127	0.685574
0.3	16	46.1994	37.6948	272.74	5343.49	264.982	5211	66727.3	16030.5	927.437	14298.7	31256.6	11216.9	2.78655	5.9982	14.984	16.1269	0.0620083	0.685658
0.3	17	46.2156	37.7079	272.74	5344.04	264.917	5211.59	66748.5	16032.1	927.211	14303.3	31262.6	11217.9	2.78684	5.99867	14.9853	16.1279	0.0620042	0.685735
0.3	18	46.0693	37.5887	272.735	5339.03	265.504	5206.28	66553.3	16017.1	929.264	14261.4	31207.8	11209.1	2.78415	5.99426	14.9728	16.1182	0.0620418	0.685037
0.3	19	46.2441	37.7311	272.741	5345.02	264.803	5212.62	66786	16035.1	926.811	14311.3	31273.2	11219.6	2.78736	5.99951	14.9877	16.1298	0.0619971	0.685871
0.3	20	46.2567	37.7415	272.742	5345.45	264.753	5213.08	66802.7	16036.4	926.634	14314.9	31277.9	11220.4	2.78759	5.99989	14.9888	16.1306	0.0619939	0.685931
0.4	0.1	45.3746	37.0231	272.712	5314.9	268.327	5180.74	65657	15944.7	939.146	14069.4	30953.2	11166.5	2.77198	5.97467	14.9162	16.075	0.0622083	0.681676
0.4	0.2	53.9355	43.9999	272.972	5580.47	237.243	5461.85	77048.7	16741.4	830.351	16510.4	34082.2	11635.4	2.92917	6.24005	15.6473	16.6668	0.0599995	0.718664
0.4	0.3	57.0515	46.5394	273.053	5662.41	227.646	5548.59	81172.3	16987.2	796.762	17394.1	35178.1	11780.1	2.98622	6.34	15.9127	16.892	0.0591998	0.730077
0.4	0.4	58.6637	47.8534	273.092	5702.25	222.98	5590.76	83301.4	17106.8	780.429	17850.3	35737.5	11850.5	3.0157	6.39224	16.0498	17.01	0.0587891	0.735627
0.4	0.5	59.6523	48.6592	273.115	5725.88	220.212	5615.77	84605.1	17177.6	770.74	18129.7	36078	11892.2	3.03376	6.42441	16.1338	17.0828	0.0585386	0.738918
0.4	0.6	60.3227	49.2056	273.13	5741.57	218.373	5632.38	85488.2	17224.7	764.306	18318.9	36307.9	11919.9	3.046	6.44628	16.1907	17.1323	0.0583694	0.741103
0.4	0.7	60.8086	49.6016	273.142	5752.78	217.06	5644.25	86127.9	17258.3	759.71	18456	36474	11939.7	3.05486	6.46215	16.2319	17.1682	0.0582471	0.742665
0.4	0.8	61.178	49.9027	273.15	5761.21	216.072	5653.18	86613.6	17283.6	756.253	18560.1	36600	11954.6	3.06159	6.47423	16.2632	17.1956	0.0581544	0.743839
0.4	0.9	61.469	50.1398	273.156	5767.8	215.3	5660.15	86996.1	17303.4	753.551	18642	36699	11966.2	3.06689	6.48375	16.2878	17.2172	0.0580815	0.744756
0.4	1	61.7046	50.3318	273.161	5773.1	214.679	5665.76	87305.6	17319.3	751.378	18708.3	36779	11975.6	3.07117	6.49145	16.3078	17.2347	0.0580226	0.745495
0.4	2	62.8173	51.2387	273.186	5797.72	211.795	5691.82	88764.2	17393.2	741.281	19020.9	37155.3	12019	3.09138	6.52785	16.4018	17.3172	0.057746	0.748924
0.4	3	63.2282	51.5736	273.194	5806.64	210.749	5701.27	89301.1	17419.9	737.621	19136	37293.5	12034.8	3.09881	6.54127	16.4363	17.3477	0.0576446	0.750167
0.4	4	63.4526	51.7565	273.199	5811.48	210.182	5706.39	89593.8	17434.4	735.637	19198.7	37368.8	12043.3	3.10286	6.54858	16.4552	17.3643	0.0575894	0.75084
0.4	5	63.5985	51.8753	273.202	5814.61	209.815	5709.7	89783.9	17443.8	734.354	19239.4	37417.6	12048.8	3.10549	6.55333	16.4674	17.3751	0.0575537	0.751276
0.4	6	63.7033	51.9608	273.204	5816.85	209.553	5712.07	89920.3	17450.6	733.434	19268.6	37452.6	12052.8	3.10738	6.55675	16.4762	17.3828	0.057528	0.751589
0.4	7	63.7834	52.026	273.206	5818.56	209.352	5713.88	90024.6	17455.7	732.733	19291	37479.4	12055.8	3.10882	6.55935	16.4829	17.3888	0.0575084	0.751827
0.4	8	63.8476	52.0783	273.207	5819.93	209.192	5715.33	90108	17459.8	732.172	19308.9	37500.8	12058.2	3.10997	6.56144	16.4883	17.3935	0.0574927	0.752017
0.4	9	63.9007	52.1216	273.209	5821.06	209.06	5716.53	90177	17463.2	731.708	19323.6	37518.5	12060.2	3.11093	6.56317	16.4927	17.3974	0.0574798	0.752175
0.4	10	63.9456	52.1582	273.209	5822.01	208.948	5717.54	90235.4	17466	731.316	19336.2	37533.5	12061.9	3.11174	6.56463	16.4964	17.4007	0.0574688	0.752308
0.4	11	63.9845	52.1899	273.21	5822.84	208.851	5718.41	90285.9	17468.5	730.978	19347	37546.5	12063.4	3.11243	6.56589	16.4997	17.4036	0.0574594	0.752423
0.4	12	64.0185	52.2176	273.211	5823.56	208.766	5719.18	90330.1	17470.7	730.682	19356.4	37557.8	12064.7	3.11305	6.567	16.5025	17.4061	0.0574511	0.752523
0.4	13	64.0488	52.2423	273.212	5824.2	208.691	5719.86	90369.3	17472.6	730.419	19364.9	37567.9	12065.8	3.11359	6.56798	16.5051	17.4084	0.0574437	0.752613
0.4	14	64.0759	52.2644	273.212	5824.78	208.624	5720.46	90404.5	17474.3	730.183	19372.4	37576.9	12066.8	3.11407	6.56886	16.5073	17.4104	0.0574371	0.752693
0.4	15	64.1004	52.2843	273.203	5825.32	208.556	5721.04	90436.4	17476	729.947	19379.2	37585.1	12067.8	3.11451	6.56963	16.5093	17.4121	0.0574313	0.752769
0.4	16	64.1228	52.3026	273.213	5825.77	208.508	5721.51	90465.4	17477.3	729.776	19385.4	37592.5	12068.6	3.11492	6.57038	16.5112	17.4138	0.0574257	0.752831
0.4	17	64.1433	52.3193	273.214	5826.2	208.457	5721.97	90492	17478.6	729.599	19391.1	37599.3	12069.3	3.11528	6.57104	16.5129	17.4153	0.0574207	0.752891
0.4	18	64.1622	52.3347	273.214	5826.6	208.41	5722.4	90516.5	17479.8	729.435	19396.4	37605.6	12070	3.11562	6.57166	16.5145	17.4167	0.0574161	0.752947
0.4	19	64.1796	52.3489	273.214	5826.97	208.367	5722.79	90539.1	17480.9	729.283	19401.2	37611.4	12070.7	3.11594	6.57222	16.516	17.418	0.0574119	0.752998
0.4	20	64.1959	52.3622	273.215	5827.31	208.326	5723.15	90560.2	17481.9	729.143	19405.8	37616.8	12071.3	3.11623	6.57275	16.5173	17.4192	0.0574079	0.753046
0.5	0.1	61.5229	50.184	273.157	5769.01	215.158	5661.44	87082.6	17307	753.053	18660.6	36720.7	11968.3	3.06815	6.4861	16.2937	17.2226	0.0580634	0.744926
0.5	0.2	71.1918	58.0659	273.348	5963.66	192.344	5867.49	99797.3	17891	673.204	21385.1	39949.3	12312	3.24474	6.80859	17.1151	17.9567	0.0556896	0.772038
0.5	0.3	74.6211	60.8617	273.407	6023.11	185.374	5930.43	104291	18069.3	648.808	22348.1	41066.2	12417	3.30726	6.92467	17.4059	18.222	0.0548787	0.780319
0.5	0.4	76.3819	62.2972	273.435	6051.99	181.987	5960.99	106595	18156	636.956	22841.7	41634.6	12467.9	3.33933	6.98451	17.555	18.359	0.0544693	0.784341
0.5	0.5	77.4581	63.1747	273.452	6069.12	179.978	5979.13	108001	18207.4	629.923	23143.1	41980.4	12498.2	3.35892	7.02115	17.6461	18.4429	0.0542215	0.786728
0.5	0.6	78.187	63.769	273.463	6080.51	178.642	5991.19	108953	18241.5	625.247	23347	42213.8	12518.3	3.37217	7.04598	17.7078	18.4998	0.0540548	0.788314
0.5	0.7	78.7151	64.1996	273.471	6088.66	177.686	5999.82	109642	18266	621.903	23494.7	42382.6	12532.7	3.38176	7.06398	17.7524	18.541	0.0539345	0.789449
0.5	0.8	79.1166	64.527	273.478	6094.79	176.967	6006.31	110165	18284.4	619.385	23606.9	42510.6	12543.5	3.38905	7.07766	17.7863	18.5724	0.0538435	0.790304
0.5	0.9	79.4331	64.7849	273.482	6099.6	176.404	6011.39	110578	18298.8	617.413	23695.2	42611.4	12552	3.39479	7.08844	17.813	18.5971	0.0537719	0.790973
0.5	1	79.6895	64.994	273.486	6103.46	175.95	6015.49	110911	18310.4	615.825	23766.7	42693	12558.8	3.39944	7.09717	17.8346	18.6171	0.0537141	0.791512
0.5	2	80.906	65.9858	273.505	6121.54	173.83	6034.63	112492	18364.6	608.405	24105.4	43078.4	12590.7	3.42144	7.13854	17.9369	18.7119	0.0534418	0.79403
0.5	3	81.3605	66.3563	273.51	6128.19	173.05	6041.66	113080	18384.6	605.674	24231.5	43221.8	12602.5	3.42962	7.15395	17.975	18.7473	0.0533411	0.794956
0.5	4	81.6113	66.5609	273.514	6131.83	172.623	6045.52	113405	18395.5	604.179	24301	43300.7	12608.9	3.43413	7.16244	17.996	18.7668	0.0532857	0.795463
0.5	5	81.776	66.6951	273.516	6134.21	172.343	6048.04	113617	18402.6	603.202	24346.6	43352.4	12613.1	3.43709	7.16801	18.0097	18.7795	0.0532495	0.795795
0.5	6	81.8951	66.7921	273.518	6135.93	172.142	6049.85	113771	18407.8	602.498	24379.5	43389.7	12616.1	3.43923	7.17203	18.0197	18.7888	0.0532233	0.796033
0.5	7	81.9872	66.8673	273.519	6137.25	171.987	6051.26	113890	18411.8	601.954	24404.9	43418.6	12618.5	3.44088	7.17514	18.0273	18.7959	0.0532031	0.796218
0.5	8	82.0614	66.9277	273.52	6138.32	171.862	6052.39	113985	18415	601.515	24425.4	43441.9	12620.4	3.44221	7.17764	18.0335	18.8016	0.0531869	0.796367
0.5	9	82.1231	66.978	273.521	6139.2	171.758	6053.32	114065	18417.6	601.152	24442.4	43461.2	12621.9	3.44331	7.17972	18.0387	18.8064	0.0531734	0.79649
0.5	10	82.1756	67.0209	273.521	6139.96	171.669	6054.12	114132	18419.9	600.843	24456.9	43477.6	12623.3	3.44425	7.1815	18.043	18.8105	0.0531619	0.796595
0.5	11	82.2212	67.058	273.522	6140.61	171.593	6054.81	114191	18421.8	600.575	24469.5	43491.9	12624.4	3.44507	7.18303	18.0468	18.814	0.0531519	0.796686
0.5	12	82.2614	67.0908	273.523	6141.18	171.525	6055.42	114243	18423.6	600.339	24480.6	43504.5	12625.4	3.44579	7.18439	18.0502	18.8171	0.0531431	0.796766
0.5	13	82.2972	67.12	273.523	6141.7	171.465	6055.96	114289	18425.1	600.129	24490.5	43515.7	12626.3	3.44643	7.1856	18.0531	18.8199	0.0531353	0.796837
0.5	14	82.3295	67.1463	273.524	6142.16	171.411	6056.45	114330	18426.5	599.94	24499.4	43525.8	12627.1	3.447	7.18668	18.0558	18.8224	0.0531283	0.796901
0.5	15	82.3587	67.1701	273.524	6142.57	171.362	6056.89	114368	18427.7	599.768	24507.4	43534.9	12627.9	3.44753	7.18767	18.0583	18.8246	0.0531219	0.79696
0.5	16	82.3855	67.1919	273.524	6142.96	171.318	6057.3	114402	18428.9	599.612	24514.8	43543.3	12628.5	3.448	7.18857	18.0605	18.8267	0.0531161	0.797013
0.5	17	82.4101	67.212	273.525	6143.31	171.277	6057.67	114434	18429.9	599.468	24521.6	43551	12629.2	3.44844	7.1894	18.0625	18.8286	0.0531107	0.797061
0.5	18	82.4328	67.2305	273.524	6143.63	171.238	6058.01	114463	18430.9	599.333	24527.8	43558.1	12629.7	3.44885	7.19016	18.0644	18.8303	0.0531058	0.797107
0.5	19	82.4539	67.2477	273.525	6143.93	171.203	6058.33	114490	18431.8	599.211	24533.7	43564.7	12630.3	3.44923	7.19087	18.0662	18.832	0.0531012	0.797148
0.5	20	82.4735	67.2637	273.524	6144.21	171.17	6058.63	114516	18432.6	599.094	24539.1	43570.8	12630.8	3.44958	7.19153	18.0678	18.8335	0.0530969	0.797188
0.56	0.1	70.8557	57.7919	273.343	5957.59	193.056	5861.07	99359.5	17872.8	675.695	21291.3	39839.8	12301.3	3.23867	6.79736	17.0868	17.931	0.0557692	0.771193
0.56	0.2	80.9866	66.052	273.505	6122.73	173.69	6035.88	112625	18368.2	607.916	24134	43110.1	12592.8	3.42338	7.1423	17.946	18.7206	0.0534171	0.794195
0.56	0.3	84.5461	68.9547	273.554	6173.13	167.778	6089.24	117273	18519.4	587.222	25129.9	44236.5	12681.8	3.48818	7.2647	18.2474	19.0015	0.0526274	0.801216
0.56	0.4	86.369	70.4412	273.578	6197.63	164.903	6115.18	119650	18592.9	577.16	25639.2	44809.3	12725.1	3.52134	7.32755	18.4016	19.1459	0.0522305	0.804629
0.56	0.5	87.4822	71.3491	273.592	6212.19	163.195	6130.59	121100	18636.6	571.184	25949.9	45157.7	12750.8	3.54157	7.36596	18.4957	19.2342	0.0519907	0.806656
0.56	0.6	88.236	71.9638	273.602	6221.87	162.059	6140.84	122081	18665.6	567.207	26160.1	45393	12767.9	3.55525	7.39198	18.5593	19.294	0.0518296	0.808005
0.56	0.7	88.7822	72.4093	273.609	6228.8	161.246	6148.18	122791	18686.4	564.359	26312.4	45563.1	12780.1	3.56516	7.41083	18.6054	19.3373	0.0517134	0.808971
0.56	0.8	89.1977	72.7481	273.614	6234.03	160.632	6153.71	123331	18702.1	562.213	26428	45692.3	12789.3	3.57269	7.42516	18.6404	19.3703	0.0516254	0.809699
0.56	0.9	89.5252	73.0152	273.618	6238.12	160.152	6158.05	123756	18714.4	560.532	26519.2	45794.1	12796.5	3.57863	7.43646	18.668	19.3963	0.0515563	0.810269
0.56	1	89.7907	73.2317	273.621	6241.42	159.765	6161.54	124101	18724.3	559.177	26593	45876.5	12802.4	3.58343	7.44561	18.6904	19.4173	0.0515004	0.810729
0.56	2	91.0542	74.2621	273.636	6256.91	157.947	6177.94	125737	18770.7	552.816	26943.5	46267.1	12829.7	3.60624	7.48909	18.7965	19.5173	0.0512365	0.812886
0.56	3	91.5294	74.6496	273.642	6262.64	157.275	6184.01	126350	18787.9	550.461	27074.9	46413.3	12839.8	3.61479	7.50538	18.8362	19.5548	0.0511383	0.813685
0.56	4	91.7932	74.8647	273.645	6265.8	156.904	6187.35	126689	18797.4	549.163	27147.7	46494.3	12845.4	3.61953	7.51441	18.8583	19.5756	0.051084	0.814125
0.56	5	91.9672	75.0066	273.647	6267.88	156.66	6189.55	126913	18803.6	548.309	27195.7	46547.7	12849.1	3.62264	7.52036	18.8728	19.5893	0.0510483	0.814415
0.56	6	92.0938	75.1098	273.648	6269.39	156.483	6191.15	127076	18808.2	547.69	27230.6	46586.4	12851.7	3.62491	7.52468	18.8833	19.5992	0.0510224	0.814625
0.56	7	92.1919	75.1898	273.65	6270.55	156.346	6192.38	127202	18811.7	547.212	27257.6	46616.4	12853.8	3.62667	7.52803	18.8915	19.6069	0.0510024	0.814787
0.56	8	92.2712	75.2545	273.651	6271.49	156.236	6193.38	127304	18814.5	546.825	27279.4	46640.7	12855.5	3.62808	7.53074	18.8981	19.6132	0.0509862	0.814918
0.56	9	92.3374	75.3084	273.651	6272.28	156.144	6194.21	127389	18816.8	546.503	27297.6	46660.9	12856.8	3.62927	7.533	18.9036	19.6184	0.0509727	0.815027
0.56	10	92.3939	75.3545	273.652	6272.95	156.065	6194.92	127461	18818.8	546.228	27313.1	46678.2	12858	3.63028	7.53492	18.9083	19.6228	0.0509612	0.81512
0.56	11	92.4431	75.3946	273.653	6273.53	155.997	6195.53	127524	18820.6	545.989	27326.7	46693.2	12859.1	3.63116	7.5366	18.9124	19.6266	0.0509511	0.815201
0.56	12	92.4865	75.43	273.653	6274.04	155.937	6196.07	127580	18822.1	545.779	27338.6	46706.5	12860	3.63193	7.53808	18.916	19.6301	0.0509423	0.815273
0.56	13	92.5253	75.4617	273.653	6274.5	155.883	6196.56	127630	18823.5	545.591	27349.3	46718.4	12860.8	3.63263	7.5394	18.9192	19.6331	0.0509344	0.815337
0.56	14	92.5603	75.4902	273.654	6274.91	155.835	6197	127675	18824.7	545.421	27358.9	46729	12861.5	3.63325	7.54059	18.9221	19.6358	0.0509273	0.815394
0.56	15	92.5921	75.5161	273.654	6275.29	155.791	6197.39	127716	18825.9	545.267	27367.6	46738.7	12862.2	3.63382	7.54168	18.9247	19.6383	0.0509208	0.815446
0.56	16	92.6212	75.5398	273.655	6275.63	155.75	6197.76	127753	18826.9	545.126	27375.6	46747.6	12862.8	3.63434	7.54267	18.9272	19.6406	0.0509149	0.815494
0.56	17	92.648	75.5617	273.655	6275.95	155.713	6198.09	127787	18827.8	544.997	27383	46755.8	12863.3	3.63482	7.54358	18.9294	19.6427	0.0509095	0.815538
0.56	18	92.6728	75.5819	273.655	6276.24	155.679	6198.4	127819	18828.7	544.877	27389.8	46763.4	12863.8	3.63526	7.54443	18.9314	19.6447	0.0509044	0.815579
0.56	19	92.6958	75.6007	273.655	6276.51	155.647	6198.69	127848	18829.5	544.765	27396.1	46770.4	12864.3	3.63567	7.54521	18.9333	19.6465	0.0508998	0.815617
0.56	20	92.7173	75.6182	273.656	6276.76	155.618	6198.95	127876	18830.3	544.662	27402	46776.9	12864.8	3.63605	7.54594	18.9351	19.6481	0.0508954	0.815652
0.61	0.1	80.3731	65.5518	273.496	6113.68	174.752	6026.3	111827	18341	611.631	23962.9	42915.5	12576.9	3.41226	7.12137	17.8942	18.6726	0.0535544	0.792935
0.61	0.2	90.8855	74.125	273.634	6254.86	158.188	6175.77	125548	18764.6	553.657	26903.1	46221.3	12826.1	3.60369	7.4843	18.7846	19.5063	0.0512654	0.812601
0.61	0.3	94.5531	77.1165	273.677	6298.01	153.124	6221.44	130323	18894	535.935	27926.4	47356.4	12902.3	3.67039	7.6118	19.0949	19.7998	0.0505055	0.818611
0.61	0.4	96.4279	78.6459	273.697	6319.01	150.659	6243.68	132761	18957	527.307	28448.9	47933.2	12939.3	3.70446	7.67708	19.2533	19.9502	0.0501249	0.821537
0.61	0.5	97.5723	79.5794	273.709	6331.5	149.193	6256.9	134248	18994.5	522.176	28767.5	48284.2	12961.4	3.72523	7.71694	19.3499	20.042	0.0498952	0.823277
0.61	0.6	98.3471	80.2114	273.718	6339.82	148.217	6265.71	135254	19019.5	518.758	28983	48521.2	12976.1	3.73928	7.74393	19.4153	20.1042	0.0497409	0.824436
0.61	0.7	98.9088	80.6696	273.723	6345.78	147.517	6272.02	135982	19037.3	516.309	29139.1	48692.8	12986.6	3.74946	7.76348	19.4626	20.1493	0.0496296	0.825266
0.61	0.8	99.3362	81.0183	273.728	6350.28	146.989	6276.79	136536	19050.8	514.46	29257.8	48823.1	12994.5	3.7572	7.77836	19.4986	20.1835	0.0495453	0.825893
0.61	0.9	99.6733	81.2933	273.731	6353.81	146.575	6280.52	136973	19061.4	513.011	29351.3	48925.8	13000.8	3.7633	7.79008	19.527	20.2106	0.0494791	0.826384
0.61	1	99.9468	81.5164	273.734	6356.65	146.24	6283.53	137327	19070	511.842	29427.2	49009	13005.8	3.76825	7.79959	19.55	20.2325	0.0494255	0.826781
0.61	2	101.252	82.5809	273.747	6370.06	144.667	6297.72	139012	19110.2	506.334	29788.3	49404.8	13029.4	3.79178	7.84486	19.6594	20.3368	0.0491718	0.828648
0.61	3	101.746	82.984	273.752	6375.06	144.08	6303.02	139648	19125.2	504.28	29924.5	49554	13038.3	3.80065	7.86194	19.7007	20.3762	0.0490768	0.829345
0.61	4	102.022	83.209	273.755	6377.83	143.754	6305.96	140002	19133.5	503.14	30000.4	49637.1	13043.2	3.8056	7.87146	19.7237	20.3982	0.049024	0.829731
0.61	5	102.205	83.3582	273.757	6379.67	143.539	6307.9	140237	19139	502.387	30050.7	49692.1	13046.4	3.80887	7.87776	19.7389	20.4127	0.0489891	0.829986
0.61	6	102.338	83.4671	273.758	6381	143.382	6309.31	140408	19143	501.838	30087.4	49732.2	13048.8	3.81126	7.88236	19.75	20.4233	0.0489637	0.830172
0.61	7	102.442	83.5518	273.759	6382.04	143.261	6310.4	140541	19146.1	501.413	30115.9	49763.4	13050.6	3.81312	7.88593	19.7587	20.4315	0.048944	0.830316
0.61	8	102.527	83.6206	273.76	6382.87	143.162	6311.29	140649	19148.6	501.068	30139	49788.7	13052.1	3.81462	7.88883	19.7657	20.4382	0.048928	0.830433
0.61	9	102.597	83.6781	273.76	6383.58	143.08	6312.04	140739	19150.7	500.78	30158.4	49809.9	13053.3	3.81588	7.89125	19.7715	20.4438	0.0489146	0.830531
0.61	10	102.657	83.7274	273.761	6384.18	143.01	6312.67	140816	19152.5	500.534	30174.9	49828	13054.4	3.81696	7.89333	19.7766	20.4486	0.0489031	0.830615
0.61	11	102.71	83.7701	273.746	6384.73	142.941	6313.26	140884	19154.2	500.294	30189.4	49843.8	13055.3	3.81789	7.89511	19.7809	20.4527	0.0488933	0.830692
0.61	12	102.757	83.8083	273.785	6385.11	142.905	6313.66	140943	19155.3	500.167	30202.1	49857.6	13056	3.81874	7.89679	19.7849	20.4566	0.048884	0.830745
0.61	13	102.798	83.8423	273.762	6385.57	142.845	6314.15	140997	19156.7	499.959	30213.6	49870.3	13056.8	3.81947	7.89817	19.7883	20.4598	0.0488764	0.830809
0.61	14	102.836	83.873	273.763	6385.95	142.802	6314.55	141045	19157.8	499.806	30223.9	49881.5	13057.5	3.82015	7.89947	19.7914	20.4627	0.0488693	0.830861
0.61	15	102.87	83.901	273.763	6386.29	142.762	6314.9	141089	19158.9	499.666	30233.3	49891.8	13058.1	3.82076	7.90064	19.7942	20.4655	0.0488628	0.830909
0.61	16	102.902	83.9266	273.763	6386.6	142.725	6315.23	141129	19159.8	499.538	30241.9	49901.2	13058.6	3.82132	7.90172	19.7968	20.4679	0.0488569	0.830952
0.61	17	102.931	83.9502	273.764	6386.88	142.692	6315.54	141166	19160.6	499.421	30249.8	49909.9	13059.1	3.82183	7.90272	19.7992	20.4702	0.0488514	0.830992
0.61	18	102.958	83.9721	273.764	6387.15	142.661	6315.82	141200	19161.4	499.312	30257.2	49917.9	13059.6	3.82231	7.90364	19.8015	20.4724	0.0488463	0.831029
0.61	19	102.983	83.9924	273.764	6387.39	142.632	6316.08	141232	19162.2	499.211	30264	49925.4	13060.1	3.82276	7.90449	19.8035	20.4743	0.0488416	0.831063
0.61	20	103.006	84.0114	273.764	6387.62	142.605	6316.32	141262	19162.9	499.117	30270.4	49932.4	13060.5	3.82317	7.90529	19.8055	20.4762	0.0488372	0.831095
0.67	0.1	90.0344	73.4308	273.624	6244.44	159.411	6164.73	124442	18733.3	557.939	26666.2	45957.4	12807.7	3.58826	7.45489	18.7129	19.4387	0.0514438	0.811149
0.67	0.2	100.865	82.266	273.743	6366.12	145.13	6293.55	138543	19098.4	507.953	29687.9	49294.2	13022.5	3.78531	7.83249	19.6294	20.3083	0.0492409	0.828099
0.67	0.3	104.624	85.3326	273.78	6403.39	140.754	6333.01	143427	19210.2	492.639	30734.3	50437.1	13088.3	3.85361	7.96416	19.947	20.612	0.0485154	0.833291
0.67	0.4	106.542	86.898	273.798	6421.56	138.62	6352.25	145917	19264.7	485.172	31267.9	51017.7	13120.4	3.88844	8.03144	20.109	20.7673	0.0481527	0.835822
0.67	0.5	107.714	87.8537	273.808	6432.38	137.35	6363.71	147435	19297.2	480.723	31593.3	51371.1	13139.5	3.90968	8.07252	20.2078	20.862	0.0479339	0.83733
0.67	0.6	108.51	88.5032	273.815	6439.63	136.499	6371.38	148466	19318.9	477.747	31814.2	51610.8	13152.3	3.9241	8.10042	20.2749	20.9265	0.0477864	0.838339
0.67	0.7	109.082	88.97	273.82	6444.78	135.894	6376.83	149207	19334.3	475.63	31972.9	51782.8	13161.3	3.93446	8.12047	20.3231	20.9727	0.047681	0.839057
0.67	0.8	109.519	89.3272	273.824	6448.69	135.435	6380.97	149773	19346.1	474.023	32094.2	51914.3	13168.2	3.94238	8.1358	20.3599	21.0081	0.0476006	0.839601
0.67	0.9	109.865	89.6092	273.827	6451.76	135.075	6384.22	150219	19355.3	472.762	32189.9	52017.9	13173.7	3.94863	8.14789	20.389	21.036	0.0475375	0.840029
0.67	1	110.145	89.8381	273.83	6454.23	134.784	6386.84	150582	19362.7	471.743	32267.5	52101.9	13178	3.9537	8.1577	20.4125	21.0587	0.0474863	0.840374
0.67	2	111.488	90.9335	273.841	6465.95	133.408	6399.25	152311	19397.9	466.928	32638.1	52502.9	13198.7	3.97788	8.20454	20.525	21.1669	0.0472437	0.842006
0.67	3	112	91.351	273.846	6470.35	132.891	6403.91	152968	19411.1	465.119	32778.8	52655	13206.5	3.98706	8.22233	20.5677	21.2079	0.0471522	0.842619
0.67	4	112.287	91.5854	273.848	6472.81	132.603	6406.51	153336	19418.4	464.109	32857.7	52740.2	13210.8	3.9922	8.23229	20.5916	21.2309	0.0471011	0.842962
0.67	5	112.478	91.7415	273.85	6474.44	132.411	6408.24	153581	19423.3	463.439	32910.2	52796.9	13213.7	3.99562	8.23892	20.6075	21.2462	0.0470671	0.843189
0.67	6	112.619	91.856	273.851	6475.63	132.271	6409.5	153760	19426.9	462.948	32948.6	52838.5	13215.8	3.99813	8.24378	20.6192	21.2575	0.0470423	0.843355
0.67	7	112.728	91.9453	273.851	6476.56	132.162	6410.48	153900	19429.7	462.566	32978.6	52870.9	13217.4	4.00008	8.24756	20.6283	21.2662	0.047023	0.843484
0.67	8	112.817	92.018	273.852	6477.32	132.073	6411.28	154014	19432	462.257	33003	52897.2	13218.8	4.00167	8.25065	20.6357	21.2733	0.0470072	0.84359
0.67	9	112.892	92.079	273.853	6477.95	131.999	6411.95	154109	19433.8	461.997	33023.5	52919.3	13219.9	4.003	8.25323	20.6419	21.2793	0.046994	0.843678
0.67	10	112.956	92.1314	273.853	6478.49	131.935	6412.52	154191	19435.5	461.774	33041	52938.3	13220.9	4.00415	8.25545	20.6472	21.2844	0.0469827	0.843753
0.67	11	113.012	92.1771	273.854	6478.97	131.88	6413.03	154263	19436.9	461.579	33056.4	52954.8	13221.7	4.00515	8.25739	20.6519	21.2889	0.0469728	0.843819
0.67	12	113.062	92.2177	273.854	6479.39	131.83	6413.47	154327	19438.2	461.407	33070	52969.5	13222.4	4.00604	8.25911	20.656	21.2929	0.0469641	0.843878
0.67	13	113.107	92.254	273.855	6479.76	131.786	6413.87	154383	19439.3	461.252	33082.2	52982.7	13223.1	4.00683	8.26065	20.6597	21.2964	0.0469563	0.84393
0.67	14	113.147	92.2869	273.855	6480.1	131.746	6414.23	154435	19440.3	461.113	33093.2	52994.6	13223.7	4.00755	8.26204	20.663	21.2996	0.0469492	0.843977
0.67	15	113.184	92.3168	273.855	6480.41	131.71	6414.55	154482	19441.2	460.986	33103.2	53005.4	13224.2	4.0082	8.26331	20.6661	21.3026	0.0469427	0.84402
0.67	16	113.217	92.3443	273.856	6480.69	131.677	6414.86	154525	19442.1	460.869	33112.4	53015.4	13224.7	4.0088	8.26447	20.6689	21.3053	0.0469368	0.84406
0.67	17	113.248	92.3697	273.856	6480.96	131.646	6415.13	154564	19442.9	460.761	33120.9	53024.6	13225.2	4.00936	8.26554	20.6714	21.3077	0.0469313	0.844096
0.67	18	113.277	92.3932	273.856	6481.2	131.618	6415.39	154601	19443.6	460.662	33128.8	53033.1	13225.6	4.00987	8.26654	20.6738	21.31	0.0469263	0.84413
0.67	19	113.304	92.4151	273.856	6481.42	131.591	6415.63	154635	19444.3	460.569	33136.1	53041	13226	4.01035	8.26747	20.676	21.3122	0.0469215	0.844162
0.67	20	113.329	92.4356	273.857	6481.63	131.566	6415.85	154667	19444.9	460.483	33143	53048.4	13226.4	4.0108	8.26833	20.6781	21.3142	0.0469171	0.844191
0.72	0.1	99.8092	81.4045	273.733	6355.22	146.409	6282.02	137174	19065.7	512.43	29394.4	48972.5	13003.3	3.76617	7.79567	19.5403	20.2235	0.0494475	0.826581
0.72	0.2	110.909	90.4613	273.836	6460.92	133.998	6393.93	151597	19382.8	468.994	32485	52336.7	13189.8	3.96796	8.18539	20.4789	21.1226	0.0473426	0.841306
0.72	0.3	114.745	93.5919	273.868	6493.4	130.185	6428.31	156572	19480.2	455.647	33551.1	53487	13247.2	4.03762	8.32054	20.8029	21.4348	0.0466531	0.84583
0.72	0.4	116.701	95.189	273.884	6509.26	128.322	6445.1	159107	19527.8	449.127	34094.4	54071.3	13275.2	4.07312	8.38952	20.968	21.5942	0.0463088	0.848039
0.72	0.5	117.895	96.1635	273.894	6518.72	127.211	6455.11	160652	19556.2	445.24	34425.5	54426.9	13291.9	4.09476	8.4316	21.0686	21.6914	0.0461011	0.849357
0.72	0.6	118.704	96.8232	273.899	6525.03	126.47	6461.79	161698	19575.1	442.645	34649.5	54667.2	13303	4.10939	8.46007	21.1367	21.7572	0.0459617	0.850236
0.72	0.7	119.291	97.3027	273.904	6529.57	125.937	6466.6	162457	19588.7	440.779	34812.1	54841.6	13311	4.12002	8.48075	21.1861	21.805	0.045861	0.850868
0.72	0.8	119.738	97.6675	273.907	6533	125.534	6470.23	163034	19599	439.37	34935.8	54974.1	13317.1	4.1281	8.49648	21.2237	21.8414	0.0457846	0.851346
0.72	0.9	120.091	97.9557	273.91	6535.69	125.218	6473.08	163489	19607.1	438.263	35033.4	55078.7	13321.8	4.13448	8.50889	21.2534	21.8701	0.0457246	0.851721
0.72	1	120.378	98.1898	273.912	6537.87	124.962	6475.38	163859	19613.6	437.368	35112.6	55163.6	13325.7	4.13965	8.51896	21.2774	21.8934	0.0456759	0.852024
0.72	2	121.755	99.3135	273.922	6548.2	123.749	6486.32	165629	19644.6	433.121	35491.9	55569.6	13343.9	4.16443	8.56721	21.3927	22.0049	0.0454444	0.853463
0.72	3	122.283	99.7446	273.926	6552.11	123.29	6490.46	166306	19656.3	431.514	35636.9	55724.7	13350.8	4.17389	8.58564	21.4367	22.0475	0.0453566	0.854008
0.72	4	122.581	99.9879	273.928	6554.3	123.032	6492.78	166687	19662.9	430.612	35718.6	55812.1	13354.7	4.17922	8.59602	21.4615	22.0715	0.0453073	0.854314
0.72	5	122.781	100.151	273.929	6555.76	122.86	6494.33	166941	19667.3	430.01	35773.2	55870.5	13357.2	4.18278	8.60296	21.4781	22.0875	0.0452744	0.854517
0.72	6	122.928	100.271	273.932	6556.83	122.735	6495.47	167129	19670.5	429.571	35813.3	55913.4	13359.1	4.1854	8.60806	21.4903	22.0994	0.0452502	0.854667
0.72	7	123.043	100.364	273.931	6557.68	122.635	6496.36	167275	19673	429.224	35844.7	55947	13360.6	4.18745	8.61206	21.4998	22.1086	0.0452313	0.854784
0.72	8	123.136	100.441	273.932	6558.36	122.555	6497.08	167395	19675.1	428.942	35870.4	55974.4	13361.8	4.18913	8.61531	21.5076	22.1161	0.0452159	0.854879
0.72	9	123.215	100.505	273.932	6558.94	122.487	6497.69	167496	19676.8	428.706	35891.9	55997.5	13362.8	4.19053	8.61805	21.5141	22.1225	0.0452029	0.854959
0.72	10	123.283	100.561	273.933	6559.43	122.429	6498.21	167582	19678.3	428.503	35910.5	56017.3	13363.7	4.19174	8.62041	21.5197	22.1279	0.0451918	0.855028
0.72	11	123.343	100.609	273.933	6559.86	122.379	6498.67	167658	19679.6	428.325	35926.7	56034.6	13364.5	4.1928	8.62247	21.5247	22.1327	0.0451821	0.855088
0.72	12	123.395	100.652	273.934	6560.24	122.334	6499.08	167725	19680.7	428.168	35941.1	56050	13365.2	4.19374	8.6243	21.529	22.1369	0.0451734	0.855142
0.72	13	123.443	100.691	273.934	6560.59	122.293	6499.44	167786	19681.8	428.026	35954.1	56063.8	13365.8	4.19459	8.62595	21.533	22.1407	0.0451657	0.85519
0.72	14	123.486	100.726	273.934	6560.9	122.257	6499.77	167840	19682.7	427.898	35965.8	56076.4	13366.3	4.19535	8.62744	21.5365	22.1441	0.0451587	0.855233
0.72	15	123.525	100.758	273.935	6561.18	122.223	6500.07	167890	19683.5	427.782	35976.5	56087.8	13366.8	4.19605	8.6288	21.5398	22.1473	0.0451523	0.855273
0.72	16	123.561	100.787	273.935	6561.44	122.193	6500.35	167936	19684.3	427.675	35986.3	56098.3	13367.3	4.19669	8.63004	21.5427	22.1502	0.0451464	0.855309
0.72	17	123.594	100.814	273.935	6561.68	122.165	6500.6	167978	19685.1	427.576	35995.3	56108	13367.7	4.19728	8.63119	21.5455	22.1528	0.0451409	0.855342
0.72	18	123.625	100.839	273.931	6561.92	122.137	6500.85	168017	19685.7	427.478	36003.7	56117	13368.1	4.19783	8.63225	21.548	22.1553	0.045136	0.855375
0.72	19	123.653	100.863	273.935	6562.12	122.114	6501.06	168054	19686.3	427.399	36011.6	56125.3	13368.5	4.19834	8.63326	21.5504	22.1576	0.0451312	0.855402
0.72	20	123.68	100.885	273.936	6562.31	122.091	6501.26	168088	19686.9	427.319	36018.9	56133.2	13368.8	4.19882	8.63419	21.5526	22.1598	0.0451268	0.855429
0.78	0.1	109.675	89.4544	273.825	6450.07	135.273	6382.43	149999	19350.2	473.455	32142.6	51966.3	13170.7	3.9456	8.14208	20.3749	21.0227	0.0475677	0.839794
0.78	0.2	121.003	98.7006	273.916	6542.58	124.408	6480.38	164695	19627.7	435.429	35291.9	55355.1	13334	4.15143	8.54195	21.3322	21.9465	0.0455653	0.852681
0.78	0.3	124.906	101.887	273.944	6571.1	121.059	6510.57	169750	19713.3	423.706	36375.1	56512.1	13384.3	4.22226	8.68005	21.6617	22.2658	0.0449118	0.856654
0.78	0.4	126.896	103.511	273.958	6585.05	119.42	6525.34	172324	19755.2	417.969	36926.7	57099.8	13408.9	4.25834	8.75047	21.8295	22.4287	0.0445857	0.858598
0.78	0.5	128.11	104.502	273.966	6593.38	118.441	6534.16	173894	19780.1	414.543	37262.9	57457.6	13423.6	4.28033	8.79342	21.9318	22.5281	0.044389	0.859758
0.78	0.6	128.933	105.174	273.972	6598.95	117.787	6540.06	174956	19796.9	412.254	37490.6	57699.7	13433.5	4.29522	8.82251	22.001	22.5954	0.0442568	0.860534
0.78	0.7	129.53	105.662	273.975	6602.96	117.316	6544.3	175727	19808.9	410.607	37655.8	57875.2	13440.5	4.30602	8.84361	22.0513	22.6442	0.0441614	0.861092
0.78	0.8	129.985	106.034	273.978	6605.99	116.96	6547.51	176314	19818	409.361	37781.5	58008.8	13445.9	4.31424	8.85969	22.0895	22.6814	0.044089	0.861514
0.78	0.9	130.345	106.327	273.981	6608.37	116.681	6550.03	176777	19825.1	408.382	37880.8	58114.3	13450.1	4.32074	8.87238	22.1197	22.7108	0.044032	0.861846
0.78	1	130.638	106.566	273.983	6610.29	116.454	6552.07	177154	19830.9	407.589	37961.5	58200	13453.5	4.32601	8.88269	22.1442	22.7346	0.0439858	0.862114
0.78	2	132.046	107.716	273.992	6619.47	115.376	6561.79	178962	19858.4	403.816	38348.9	58611.2	13469.7	4.35133	8.9322	22.262	22.8492	0.0437653	0.863393
0.78	3	132.59	108.16	273.995	6622.97	114.965	6565.49	179657	19868.9	402.376	38497.9	58769.2	13475.9	4.36107	8.95123	22.3073	22.8932	0.0436811	0.86388
0.78	4	132.899	108.412	273.997	6624.95	114.733	6567.58	180051	19874.8	401.564	38582.3	58858.7	13479.4	4.36658	8.96201	22.3329	22.9182	0.0436335	0.864155
0.78	5	133.106	108.581	273.998	6626.27	114.577	6568.98	180315	19878.8	401.02	38639	58918.8	13481.7	4.37028	8.96924	22.3501	22.9349	0.0436017	0.86434
0.78	6	133.259	108.706	273.999	6627.24	114.463	6570.01	180510	19881.7	400.62	38680.8	58963.1	13483.4	4.37301	8.97458	22.3628	22.9473	0.0435782	0.864475
0.78	7	133.38	108.804	274	6628.01	114.373	6570.82	180664	19884	400.305	38713.6	58997.9	13484.8	4.37516	8.97878	22.3728	22.957	0.0435598	0.864582
0.78	8	133.478	108.885	274.001	6628.63	114.3	6571.48	180789	19885.9	400.049	38740.5	59026.4	13485.9	4.37691	8.98221	22.381	22.9649	0.0435447	0.864669
0.78	9	133.561	108.953	274.001	6629.16	114.238	6572.04	180894	19887.5	399.833	38763.1	59050.4	13486.8	4.37839	8.9851	22.3879	22.9716	0.043532	0.864742
0.78	10	133.633	109.011	274.002	6629.61	114.185	6572.52	180986	19888.8	399.647	38782.6	59071.1	13487.6	4.37966	8.98759	22.3938	22.9773	0.0435211	0.864805
0.78	11	133.695	109.062	274.002	6630.01	114.138	6572.94	181065	19890	399.484	38799.7	59089.2	13488.3	4.38078	8.98977	22.399	22.9824	0.0435115	0.86486
0.78	12	133.751	109.108	274.002	6630.36	114.097	6573.31	181136	19891.1	399.339	38814.9	59105.4	13488.9	4.38177	8.99172	22.4036	22.9869	0.043503	0.864909
0.78	13	133.801	109.149	274.003	6630.68	114.06	6573.65	181200	19892	399.208	38828.6	59119.8	13489.5	4.38267	8.99346	22.4077	22.9909	0.0434954	0.864953
[truncated: 123 more rows]

## Sheet: Supp Table 9
Parameters							Vcell Model	Simulation Names
[truncated: 414 more rows]

[truncated: 13 more sheets: Supp Table 10, Supp Table 11, Supp Table 12, Supp Table 13, Supp Table 14, Supp Table 15, Supp Table 16, Supp Table 17, Supp Table 18, Supp Table 19, Supp Table 20, Supp Table 21, Supp Table 22]
