# Supplementary material for: Reaction-diffusion modeling provides insights into biophysical carbon-concentrating mechanisms in land plants
Source: Plant Physiol. 2024 Jun 10;196(2):1374–90. doi: 10.1093/plphys/kiae324 (PMC11444298; doi:10.1093/plphys/kiae324)
Supplement: kiae324_Supplementary_Data [file kiae324_supplementary_data.zip › Model S1 Land_plant_without_PCCM.vcml]

<?xml version="1.0" encoding="UTF-8"?>
<!--This biomodel was generated in VCML Version Rel_Version_7.5.0_build_62.2-->
<vcml xmlns="http://sourceforge.net/projects/vcell/vcml" Version="Rel_Version_7.5.0_build_62.2">
  <BioModel Name="Land_plant_without_PCCM">
    <Annotation>cloned from 'CO2_Modeling_Landplant_NoCCM_WithJMax' owned by user kastejos</Annotation>
    <Model Name="model">
      <Annotation>cloned from 'model' owned by user kastejos</Annotation>
      <ModelParameters>
        <Parameter Name="CO2_P" Role="user defined" Unit="um.s-1">(3500.0 * CO2_P_Multiplier)</Parameter>
        <Parameter Name="CO2_P_Multiplier" Role="user defined" Unit="1">1.0</Parameter>
        <Parameter Name="WaterLayerLength" Role="user defined" Unit="tbd">0.32</Parameter>
        <Parameter Name="ApoplastLength" Role="user defined" Unit="tbd">0.32</Parameter>
        <Parameter Name="EffectivePorosity" Role="user defined" Unit="tbd">0.5</Parameter>
        <Parameter Name="SurfaceAreaMultiplier" Role="user defined" Unit="1">1.0</Parameter>
        <Parameter Name="ChloroplastSurfaceAreaMultiplier" Role="user defined" Unit="um.s-1">1.0</Parameter>
        <Parameter Name="O2_P" Role="user defined" Unit="um.s-1">500000.0</Parameter>
        <Parameter Name="StomatalConductanceMultiplier" Role="user defined" Unit="tbd">(1.0 / 15.0)</Parameter>
        <Parameter Name="SurfaceArea" Role="user defined" Unit="um2">1112.73</Parameter>
      </ModelParameters>
      <Compound Name="s0" />
      <Compound Name="s1" />
      <Compound Name="s2" />
      <Compound Name="s3" />
      <Compound Name="s4" />
      <Compound Name="s5" />
      <Compound Name="s6" />
      <Compound Name="s7" />
      <Compound Name="s8" />
      <Compound Name="s9" />
      <Compound Name="s10" />
      <Compound Name="s11" />
      <Compound Name="s12" />
      <Compound Name="s13" />
      <Compound Name="s14" />
      <Compound Name="s15" />
      <Compound Name="s16" />
      <Compound Name="s17" />
      <Feature Name="Stroma" KeyValue="270244521" />
      <Feature Name="SubstomatalCavity" KeyValue="270244523" />
      <Feature Name="Cytosol" KeyValue="270244525" />
      <Feature Name="Outside" KeyValue="270244527" />
      <Feature Name="PlasmalemmaSurface" KeyValue="270244529" />
      <Membrane MembraneVoltage="Voltage_Plasmalemma" Name="Plasmalemma" KeyValue="270244531" />
      <Membrane MembraneVoltage="Voltage_ChloroplastEnvelope" Name="ChloroplastEnvelope" KeyValue="270244533" />
      <Membrane MembraneVoltage="Voltage_WaterLayer" Name="WaterLayer" KeyValue="270244535" />
      <Membrane MembraneVoltage="Voltage_Stomata" Name="Stomata" KeyValue="270244537" />
      <LocalizedCompound Name="O2_plasmalemmaSurface" CompoundRef="s0" Structure="PlasmalemmaSurface" OverrideName="true" KeyValue="270244539" />
      <LocalizedCompound Name="CO2_plasmalemmaSurface" CompoundRef="s1" Structure="PlasmalemmaSurface" OverrideName="true" KeyValue="270244540" />
      <LocalizedCompound Name="H2CO3_plasmalemmaSurface" CompoundRef="s2" Structure="PlasmalemmaSurface" OverrideName="true" KeyValue="270244541" />
      <LocalizedCompound Name="HCO3_plasmalemmaSurface" CompoundRef="s3" Structure="PlasmalemmaSurface" OverrideName="true" KeyValue="270244542" />
      <LocalizedCompound Name="O2_cytosol" CompoundRef="s4" Structure="Cytosol" OverrideName="true" KeyValue="270244543" />
      <LocalizedCompound Name="CO2_cytosol" CompoundRef="s5" Structure="Cytosol" OverrideName="true" KeyValue="270244544" />
      <LocalizedCompound Name="H2CO3_cytosol" CompoundRef="s6" Structure="Cytosol" OverrideName="true" KeyValue="270244545" />
      <LocalizedCompound Name="HCO3_cytosol" CompoundRef="s7" Structure="Cytosol" OverrideName="true" KeyValue="270244546" />
      <LocalizedCompound Name="O2_stroma" CompoundRef="s8" Structure="Stroma" OverrideName="true" KeyValue="270244547" />
      <LocalizedCompound Name="CO2_stroma" CompoundRef="s9" Structure="Stroma" OverrideName="true" KeyValue="270244548" />
      <LocalizedCompound Name="H2CO3_stroma" CompoundRef="s10" Structure="Stroma" OverrideName="true" KeyValue="270244549" />
      <LocalizedCompound Name="HCO3_stroma" CompoundRef="s11" Structure="Stroma" OverrideName="true" KeyValue="270244550" />
      <LocalizedCompound Name="O2_substomatalCavity" CompoundRef="s12" Structure="SubstomatalCavity" OverrideName="true" KeyValue="270244551" />
      <LocalizedCompound Name="CO2_substomatalCavity" CompoundRef="s13" Structure="SubstomatalCavity" OverrideName="true" KeyValue="270244552" />
      <LocalizedCompound Name="O2_outside" CompoundRef="s14" Structure="Outside" OverrideName="true" KeyValue="270244553" />
      <LocalizedCompound Name="CO2_outside" CompoundRef="s15" Structure="Outside" OverrideName="true" KeyValue="270244554" />
      <LocalizedCompound Name="PhotorespiratoryIntermediate" CompoundRef="s16" Structure="Stroma" OverrideName="true" KeyValue="270244555" />
      <LocalizedCompound Name="Photorespiratory_Intermediate_Cytosol" CompoundRef="s17" Structure="Cytosol" OverrideName="true" KeyValue="270244556" />
      <SimpleReaction Structure="PlasmalemmaSurface" Name="r2" Reversible="true" FluxOption="MolecularOnly" KeyValue="270244557">
        <Reactant LocalizedCompoundRef="CO2_plasmalemmaSurface" Stoichiometry="1" KeyValue="270244558" />
        <Product LocalizedCompoundRef="H2CO3_plasmalemmaSurface" Stoichiometry="1" KeyValue="270244559" />
        <Kinetics KineticsType="MassAction">
          <Parameter Name="J" Role="reaction rate" Unit="uM.s-1">((Kf * CO2_plasmalemmaSurface) - (Kr * H2CO3_plasmalemmaSurface))</Parameter>
          <Parameter Name="Kf" Role="forward rate constant" Unit="s-1">0.06</Parameter>
          <Parameter Name="Kr" Role="reverse rate constant" Unit="s-1">20.0</Parameter>
        </Kinetics>
      </SimpleReaction>
      <SimpleReaction Structure="PlasmalemmaSurface" Name="r3" Reversible="true" FluxOption="MolecularOnly" KeyValue="270244560">
        <Reactant LocalizedCompoundRef="H2CO3_plasmalemmaSurface" Stoichiometry="1" KeyValue="270244561" />
        <Product LocalizedCompoundRef="HCO3_plasmalemmaSurface" Stoichiometry="1" KeyValue="270244562" />
        <Kinetics KineticsType="GeneralKinetics">
          <Parameter Name="J" Role="reaction rate" Unit="uM.s-1">((Kf * H2CO3_plasmalemmaSurface) - (Kr * HCO3_plasmalemmaSurface * H_conc_plasmalemmaSurface))</Parameter>
          <Parameter Name="H_conc_plasmalemmaSurface" Role="user defined" Unit="tbd">1.0</Parameter>
          <Parameter Name="Kr" Role="user defined" Unit="tbd">(5.0E10 / 1000000.0)</Parameter>
          <Parameter Name="Kf" Role="user defined" Unit="s-1">1.0E7</Parameter>
        </Kinetics>
      </SimpleReaction>
      <SimpleReaction Structure="Cytosol" Name="r4" Reversible="true" FluxOption="MolecularOnly" KeyValue="270244563">
        <Reactant LocalizedCompoundRef="CO2_cytosol" Stoichiometry="1" KeyValue="270244564" />
        <Product LocalizedCompoundRef="H2CO3_cytosol" Stoichiometry="1" KeyValue="270244565" />
        <Kinetics KineticsType="MassAction">
          <Parameter Name="J" Role="reaction rate" Unit="uM.s-1">((Kf * CO2_cytosol) - (Kr * H2CO3_cytosol))</Parameter>
          <Parameter Name="Kf" Role="forward rate constant" Unit="s-1">0.06</Parameter>
          <Parameter Name="Kr" Role="reverse rate constant" Unit="s-1">20.0</Parameter>
        </Kinetics>
      </SimpleReaction>
      <SimpleReaction Structure="Cytosol" Name="r5" Reversible="true" FluxOption="MolecularOnly" KeyValue="270244566">
        <Reactant LocalizedCompoundRef="H2CO3_cytosol" Stoichiometry="1" KeyValue="270244567" />
        <Product LocalizedCompoundRef="HCO3_cytosol" Stoichiometry="1" KeyValue="270244568" />
        <Kinetics KineticsType="GeneralKinetics">
          <Parameter Name="J" Role="reaction rate" Unit="uM.s-1">((Kf * H2CO3_cytosol) - (Kr * HCO3_cytosol * H_conc_cytosol))</Parameter>
          <Parameter Name="H_conc_cytosol" Role="user defined" Unit="tbd">0.1</Parameter>
          <Parameter Name="Kr" Role="user defined" Unit="tbd">(5.0E10 / 1000000.0)</Parameter>
          <Parameter Name="Kf" Role="user defined" Unit="s-1">1.0E7</Parameter>
        </Kinetics>
      </SimpleReaction>
      <SimpleReaction Structure="Stroma" Name="r6" Reversible="true" FluxOption="MolecularOnly" KeyValue="270244569">
        <Reactant LocalizedCompoundRef="CO2_stroma" Stoichiometry="1" KeyValue="270244570" />
        <Product LocalizedCompoundRef="H2CO3_stroma" Stoichiometry="1" KeyValue="270244571" />
        <Kinetics KineticsType="MassAction">
          <Parameter Name="J" Role="reaction rate" Unit="uM.s-1">((Kf * CO2_stroma) - (Kr * H2CO3_stroma))</Parameter>
          <Parameter Name="Kf" Role="forward rate constant" Unit="s-1">0.06</Parameter>
          <Parameter Name="Kr" Role="reverse rate constant" Unit="s-1">20.0</Parameter>
        </Kinetics>
      </SimpleReaction>
      <SimpleReaction Structure="Stroma" Name="r7" Reversible="true" FluxOption="MolecularOnly" KeyValue="270244572">
        <Reactant LocalizedCompoundRef="H2CO3_stroma" Stoichiometry="1" KeyValue="270244573" />
        <Product LocalizedCompoundRef="HCO3_stroma" Stoichiometry="1" KeyValue="270244574" />
        <Kinetics KineticsType="GeneralKinetics">
          <Parameter Name="J" Role="reaction rate" Unit="uM.s-1">((Kf * H2CO3_stroma) - (Kr * HCO3_stroma * H_conc_stroma))</Parameter>
          <Parameter Name="Kr" Role="user defined" Unit="tbd">(5.0E10 / 1000000.0)</Parameter>
          <Parameter Name="H_conc_stroma" Role="user defined" Unit="tbd">0.01</Parameter>
          <Parameter Name="Kf" Role="user defined" Unit="s-1">1.0E7</Parameter>
        </Kinetics>
      </SimpleReaction>
      <SimpleReaction Structure="Stroma" Name="r8" Reversible="true" FluxOption="MolecularOnly" KeyValue="270244575">
        <Reactant LocalizedCompoundRef="CO2_stroma" Stoichiometry="1" KeyValue="270244576" />
        <Product LocalizedCompoundRef="HCO3_stroma" Stoichiometry="1" KeyValue="270244577" />
        <Kinetics KineticsType="GeneralKinetics">
          <Parameter Name="J" Role="reaction rate" Unit="uM.s-1">((CA_kcat * Stroma_CA_concentration * (CO2_stroma - ((HCO3_stroma * H_conc_stroma) / Keq_stroma))) / (CA_KmCO2 + X + CO2_stroma))</Parameter>
          <Parameter Name="CA_KmCO2" Role="user defined" Unit="uM">1500.0</Parameter>
          <Parameter Name="Stroma_CA_concentration" Role="user defined" Unit="um3">270.0</Parameter>
          <Parameter Name="Keq_stroma" Role="user defined" Unit="tbd">0.794</Parameter>
          <Parameter Name="CA_kcat" Role="user defined" Unit="uM.s-1.um-3">300000.0</Parameter>
          <Parameter Name="X" Role="user defined" Unit="uM">(HCO3_stroma * CA_KmCO2 / CA_Km_HCO3)</Parameter>
          <Parameter Name="H_conc_stroma" Role="user defined" Unit="tbd">0.01</Parameter>
          <Parameter Name="CA_Km_HCO3" Role="user defined" Unit="uM">34000.0</Parameter>
        </Kinetics>
      </SimpleReaction>
      <SimpleReaction Structure="Cytosol" Name="r9" Reversible="true" FluxOption="MolecularOnly" KeyValue="270244578">
        <Reactant LocalizedCompoundRef="CO2_cytosol" Stoichiometry="1" KeyValue="270244579" />
        <Product LocalizedCompoundRef="HCO3_cytosol" Stoichiometry="1" KeyValue="270244580" />
        <Kinetics KineticsType="GeneralKinetics">
          <Parameter Name="J" Role="reaction rate" Unit="uM.s-1">((CA_kcat * Cytosol_CA_concentration * (CO2_cytosol - ((HCO3_cytosol * H_conc_cytosol) / Keq_cytosol))) / (CA_KmCO2 + X + CO2_cytosol))</Parameter>
          <Parameter Name="CA_KmCO2" Role="user defined" Unit="uM">1500.0</Parameter>
          <Parameter Name="H_conc_cytosol" Role="user defined" Unit="tbd">0.1</Parameter>
          <Parameter Name="CA_kcat" Role="user defined" Unit="tbd">300000.0</Parameter>
          <Parameter Name="X" Role="user defined" Unit="uM">(HCO3_cytosol * CA_KmCO2 / CA_Km_HCO3)</Parameter>
          <Parameter Name="Cytosol_CA_concentration" Role="user defined" Unit="tbd">(270.0 / 2.0)</Parameter>
          <Parameter Name="Keq_cytosol" Role="user defined" Unit="tbd">0.794</Parameter>
          <Parameter Name="CA_Km_HCO3" Role="user defined" Unit="uM">34000.0</Parameter>
        </Kinetics>
      </SimpleReaction>
      <SimpleReaction Structure="Stroma" Name="r10" Reversible="true" FluxOption="MolecularOnly" KeyValue="270244581">
        <Reactant LocalizedCompoundRef="O2_stroma" Stoichiometry="1" KeyValue="270244582" />
        <Modifier LocalizedCompoundRef="CO2_stroma" />
        <Kinetics KineticsType="GeneralKinetics">
          <Parameter Name="J" Role="reaction rate" Unit="uM.s-1">(RuBisCo_Vo * O2_stroma / (O2_stroma + (RuBisCo_Km_O2 * (1.0 + (CO2_stroma / RuBisCO_Km_CO2)))))</Parameter>
          <Parameter Name="RuBisCO_Km_CO2" Role="user defined" Unit="tbd">8.6</Parameter>
          <Parameter Name="RuBisCo_Km_O2" Role="user defined" Unit="tbd">215.0</Parameter>
          <Parameter Name="RuBisCo_Vo" Role="user defined" Unit="uM.s-1">1596.0</Parameter>
        </Kinetics>
      </SimpleReaction>
      <SimpleReaction Structure="Stroma" Name="r11" Reversible="true" FluxOption="MolecularOnly" KeyValue="270244584">
        <Reactant LocalizedCompoundRef="CO2_stroma" Stoichiometry="1" KeyValue="270244585" />
        <Modifier LocalizedCompoundRef="O2_stroma" />
        <Kinetics KineticsType="GeneralKinetics">
          <Parameter Name="J" Role="reaction rate" Unit="uM.s-1">((RuBisCO_Vc * CO2_stroma) / (CO2_stroma + (RuBisCO_Km_CO2 * (1.0 + (O2_stroma / RuBisCO_Km_O2)))))</Parameter>
          <Parameter Name="RuBisCO_Km_O2" Role="user defined" Unit="tbd">215.0</Parameter>
          <Parameter Name="RuBisCO_Km_CO2" Role="user defined" Unit="tbd">8.6</Parameter>
          <Parameter Name="RuBisCO_Vc" Role="user defined" Unit="uM.s-1">7600.0</Parameter>
        </Kinetics>
      </SimpleReaction>
      <SimpleReaction Structure="Stroma" Name="r13" Reversible="true" FluxOption="MolecularOnly" KeyValue="270244587">
        <Product LocalizedCompoundRef="O2_stroma" Stoichiometry="1" KeyValue="270244588" />
        <Modifier LocalizedCompoundRef="CO2_stroma" />
        <Kinetics KineticsType="GeneralKinetics">
          <Parameter Name="J" Role="reaction rate" Unit="uM.s-1">((RuBisCO_Vc * CO2_stroma) / (CO2_stroma + (RuBisCO_Km_CO2 * (1.0 + (O2_stroma / RuBisCO_Km_O2)))))</Parameter>
          <Parameter Name="RuBisCO_Km_O2" Role="user defined" Unit="tbd">215.0</Parameter>
          <Parameter Name="RuBisCO_Km_CO2" Role="user defined" Unit="tbd">8.6</Parameter>
          <Parameter Name="RuBisCO_Vc" Role="user defined" Unit="uM.s-1">7600.0</Parameter>
        </Kinetics>
      </SimpleReaction>
      <SimpleReaction Structure="Plasmalemma" Name="r0" Reversible="true" FluxOption="MolecularOnly" KeyValue="270244590">
        <Reactant LocalizedCompoundRef="HCO3_plasmalemmaSurface" Stoichiometry="1" KeyValue="270244591" />
        <Product LocalizedCompoundRef="HCO3_cytosol" Stoichiometry="1" KeyValue="270244592" />
        <Kinetics KineticsType="GeneralKinetics">
          <Parameter Name="J" Role="reaction rate" Unit="molecules.um-2.s-1">((Vmax_BicA_Plasmalemma * HCO3_plasmalemmaSurface / (HCO3_plasmalemmaSurface + Km_BicA)) * SurfaceAreaMultiplier)</Parameter>
          <Parameter Name="I" Role="inward current density" Unit="pA.um-2">0.0</Parameter>
          <Parameter Name="netValence" Role="net charge valence" Unit="1">1.0</Parameter>
          <Parameter Name="Vmax_BicA_Plasmalemma" Role="user defined" Unit="molecules.um-2.s-1">((1.85E-4 * 6.022E23) / 1.0E12 * Plasmalemma_BicA_Multiplier)</Parameter>
          <Parameter Name="Km_BicA" Role="user defined" Unit="uM">217.0</Parameter>
          <Parameter Name="Plasmalemma_BicA_Multiplier" Role="user defined" Unit="molecules.um-2.s-1">1.0</Parameter>
        </Kinetics>
      </SimpleReaction>
      <SimpleReaction Structure="ChloroplastEnvelope" Name="r1" Reversible="true" FluxOption="MolecularOnly" KeyValue="270244593">
        <Reactant LocalizedCompoundRef="HCO3_cytosol" Stoichiometry="1" KeyValue="270244594" />
        <Product LocalizedCompoundRef="HCO3_stroma" Stoichiometry="1" KeyValue="270244595" />
        <Kinetics KineticsType="GeneralKinetics">
          <Parameter Name="J" Role="reaction rate" Unit="molecules.um-2.s-1">(HCO3_cytosol * Vmax_BicA_Chloroplast / (HCO3_cytosol + Km_BicA))</Parameter>
          <Parameter Name="I" Role="inward current density" Unit="pA.um-2">0.0</Parameter>
          <Parameter Name="netValence" Role="net charge valence" Unit="1">1.0</Parameter>
          <Parameter Name="Vmax_BicA_Chloroplast" Role="user defined" Unit="molecules.um-2.s-1">(((1.85E-4 * 6.022E23) / 1.0E12 * Chloroplast_BicA_Multiplier) * ChloroplastSurfaceAreaMultiplier)</Parameter>
          <Parameter Name="Km_BicA" Role="user defined" Unit="uM">217.0</Parameter>
          <Parameter Name="Chloroplast_BicA_Multiplier" Role="user defined" Unit="molecules.um-2.s-1">1.0</Parameter>
        </Kinetics>
      </SimpleReaction>
      <SimpleReaction Structure="Stomata" Name="r18" Reversible="true" FluxOption="MolecularOnly" KeyValue="270244596">
        <Reactant LocalizedCompoundRef="O2_outside" Stoichiometry="1" KeyValue="270244597" />
        <Product LocalizedCompoundRef="O2_substomatalCavity" Stoichiometry="1" KeyValue="270244598" />
        <Kinetics KineticsType="GeneralKinetics">
          <Parameter Name="J" Role="reaction rate" Unit="molecules.um-2.s-1">(((O2_outside - O2_substomatalCavity) / MolarityOfAir) * stomatalConductance * StomatalConductanceMultiplier)</Parameter>
          <Parameter Name="I" Role="inward current density" Unit="pA.um-2">0.0</Parameter>
          <Parameter Name="netValence" Role="net charge valence" Unit="1">1.0</Parameter>
          <Parameter Name="MolarityOfAir" Role="user defined" Unit="tbd">(40.87 * (1.0 / 1000.0) * 1000000.0)</Parameter>
          <Parameter Name="stomatalConductance" Role="user defined" Unit="tbd">((0.4375 * 6.022E23) / 1.0E12)</Parameter>
        </Kinetics>
      </SimpleReaction>
      <SimpleReaction Structure="Stomata" Name="r19" Reversible="true" FluxOption="MolecularOnly" KeyValue="270244599">
        <Reactant LocalizedCompoundRef="CO2_outside" Stoichiometry="1" KeyValue="270244600" />
        <Product LocalizedCompoundRef="CO2_substomatalCavity" Stoichiometry="1" KeyValue="270244601" />
        <Kinetics KineticsType="GeneralKinetics">
          <Parameter Name="J" Role="reaction rate" Unit="molecules.um-2.s-1">((((CO2_outside - CO2_substomatalCavity) * stomatalConductance) / MolarityOfAir) * StomatalConductanceMultiplier)</Parameter>
          <Parameter Name="I" Role="inward current density" Unit="pA.um-2">0.0</Parameter>
          <Parameter Name="netValence" Role="net charge valence" Unit="1">1.0</Parameter>
          <Parameter Name="MolarityOfAir" Role="user defined" Unit="tbd">(40.87 * (1.0 / 1000.0) * 1000000.0)</Parameter>
          <Parameter Name="stomatalConductance" Role="user defined" Unit="tbd">((0.4375 * 6.022E23) / 1.0E12)</Parameter>
        </Kinetics>
      </SimpleReaction>
      <SimpleReaction Structure="WaterLayer" Name="r14" Reversible="true" FluxOption="MolecularOnly" KeyValue="270244602">
        <Reactant LocalizedCompoundRef="O2_substomatalCavity" Stoichiometry="1" KeyValue="270244603" />
        <Product LocalizedCompoundRef="O2_plasmalemmaSurface" Stoichiometry="1" KeyValue="270244604" />
        <Kinetics KineticsType="GeneralKinetics">
          <Parameter Name="J" Role="reaction rate" Unit="molecules.um-2.s-1">- (6.023E23 * IAS_Adjacent_Multiplier * (O2_plasmalemmaSurface - (O2_substomatalCavity * HenryConstantO2Dimensionless)) / SurfaceArea * (1.0 / 1.0E15) * (1.0 / 1000000.0) / (ResistanceAir + ResistanceCellWall))</Parameter>
          <Parameter Name="I" Role="inward current density" Unit="pA.um-2">0.0</Parameter>
          <Parameter Name="netValence" Role="net charge valence" Unit="1">1.0</Parameter>
          <Parameter Name="ResistanceAir" Role="user defined" Unit="s.uM.molecules-1">(1.0 / (DO2 * SurfaceArea * 1.0 / WaterLayerLength))</Parameter>
          <Parameter Name="IAS_Adjacent_Multiplier" Role="user defined" Unit="1">0.5</Parameter>
          <Parameter Name="HenryConstantO2Dimensionless" Role="user defined" Unit="1">0.0318</Parameter>
          <Parameter Name="ResistanceCellWall" Role="user defined" Unit="s.uM.molecules-1">(1.0 / (EffectivePorosity * (DO2 * SurfaceArea / ApoplastLength)))</Parameter>
          <Parameter Name="DO2" Role="user defined" Unit="tbd">2420.0</Parameter>
        </Kinetics>
      </SimpleReaction>
      <SimpleReaction Structure="WaterLayer" Name="r15" Reversible="true" FluxOption="MolecularOnly" KeyValue="270244605">
        <Reactant LocalizedCompoundRef="CO2_substomatalCavity" Stoichiometry="1" KeyValue="270244606" />
        <Product LocalizedCompoundRef="CO2_plasmalemmaSurface" Stoichiometry="1" KeyValue="270244607" />
        <Kinetics KineticsType="GeneralKinetics">
          <Parameter Name="J" Role="reaction rate" Unit="molecules.um-2.s-1">- (6.023E23 * IAS_Adjacent_Multiplier * (CO2_plasmalemmaSurface - (CO2_substomatalCavity * HenryConstantCO2Dimensionless)) / SurfaceArea * (1.0 / 1000000.0) * (1.0 / 1.0E15) / (ResistanceAir + ResistanceCellWall))</Parameter>
          <Parameter Name="I" Role="inward current density" Unit="pA.um-2">0.0</Parameter>
          <Parameter Name="netValence" Role="net charge valence" Unit="1">1.0</Parameter>
          <Parameter Name="ResistanceAir" Role="user defined" Unit="s.uM.molecules-1">(1.0 / (DCO2 * SurfaceArea * 1.0 / WaterLayerLength))</Parameter>
          <Parameter Name="HenryConstantCO2Dimensionless" Role="user defined" Unit="1">0.8317</Parameter>
          <Parameter Name="IAS_Adjacent_Multiplier" Role="user defined" Unit="1">0.5</Parameter>
          <Parameter Name="ResistanceCellWall" Role="user defined" Unit="s.uM.molecules-1">(1.0 / (EffectivePorosity * (DCO2 * SurfaceArea / ApoplastLength)))</Parameter>
          <Parameter Name="DCO2" Role="user defined" Unit="tbd">2233.0</Parameter>
        </Kinetics>
      </SimpleReaction>
      <SimpleReaction Structure="Stroma" Name="r16" Reversible="true" FluxOption="MolecularOnly" KeyValue="270244608">
        <Product LocalizedCompoundRef="PhotorespiratoryIntermediate" Stoichiometry="1" KeyValue="270244609" />
        <Modifier LocalizedCompoundRef="O2_stroma" />
        <Modifier LocalizedCompoundRef="CO2_stroma" />
        <Kinetics KineticsType="GeneralKinetics">
          <Parameter Name="J" Role="reaction rate" Unit="uM.s-1">((RuBisCo_Vo * O2_stroma / (O2_stroma + (RuBisCo_Km_O2 * (1.0 + (CO2_stroma / RuBisCO_Km_CO2))))) * 0.5)</Parameter>
          <Parameter Name="RuBisCO_Km_CO2" Role="user defined" Unit="tbd">8.6</Parameter>
          <Parameter Name="RuBisCo_Km_O2" Role="user defined" Unit="tbd">215.0</Parameter>
          <Parameter Name="RuBisCo_Vo" Role="user defined" Unit="uM.s-1">1596.0</Parameter>
        </Kinetics>
      </SimpleReaction>
      <SimpleReaction Structure="Cytosol" Name="r12" Reversible="true" FluxOption="MolecularOnly" KeyValue="270244612">
        <Reactant LocalizedCompoundRef="Photorespiratory_Intermediate_Cytosol" Stoichiometry="1" KeyValue="270244613" />
        <Product LocalizedCompoundRef="CO2_cytosol" Stoichiometry="1" KeyValue="270244614" />
        <Kinetics KineticsType="GeneralKinetics">
          <Parameter Name="J" Role="reaction rate" Unit="uM.s-1">(1000000.0 * Photorespiratory_Intermediate_Cytosol)</Parameter>
        </Kinetics>
      </SimpleReaction>
      <FluxStep Name="flux0" Structure="Plasmalemma" Reversible="true" FluxOption="MolecularOnly" KeyValue="270244615">
        <Reactant LocalizedCompoundRef="O2_plasmalemmaSurface" Stoichiometry="1" KeyValue="270244616" />
        <Product LocalizedCompoundRef="O2_cytosol" Stoichiometry="1" KeyValue="270244617" />
        <Kinetics KineticsType="GeneralKinetics">
          <Parameter Name="J" Role="reaction rate" Unit="uM.um.s-1">((O2_P * (O2_plasmalemmaSurface - O2_cytosol)) * SurfaceAreaMultiplier)</Parameter>
          <Parameter Name="I" Role="inward current density" Unit="pA.um-2">0.0</Parameter>
          <Parameter Name="netValence" Role="net charge valence" Unit="1">1.0</Parameter>
        </Kinetics>
      </FluxStep>
      <FluxStep Name="flux1" Structure="Plasmalemma" Reversible="true" FluxOption="MolecularOnly" KeyValue="270244618">
        <Reactant LocalizedCompoundRef="CO2_plasmalemmaSurface" Stoichiometry="1" KeyValue="270244619" />
        <Product LocalizedCompoundRef="CO2_cytosol" Stoichiometry="1" KeyValue="270244620" />
        <Kinetics KineticsType="GeneralKinetics">
          <Parameter Name="J" Role="reaction rate" Unit="uM.um.s-1">((CO2_P * (CO2_plasmalemmaSurface - CO2_cytosol)) * SurfaceAreaMultiplier)</Parameter>
          <Parameter Name="I" Role="inward current density" Unit="pA.um-2">0.0</Parameter>
          <Parameter Name="netValence" Role="net charge valence" Unit="1">1.0</Parameter>
        </Kinetics>
      </FluxStep>
      <FluxStep Name="flux2" Structure="Plasmalemma" Reversible="true" FluxOption="MolecularOnly" KeyValue="270244621">
        <Reactant LocalizedCompoundRef="H2CO3_plasmalemmaSurface" Stoichiometry="1" KeyValue="270244622" />
        <Product LocalizedCompoundRef="H2CO3_cytosol" Stoichiometry="1" KeyValue="270244623" />
        <Kinetics KineticsType="GeneralKinetics">
          <Parameter Name="J" Role="reaction rate" Unit="uM.um.s-1">((H2CO3_P * (H2CO3_plasmalemmaSurface - H2CO3_cytosol)) * SurfaceAreaMultiplier)</Parameter>
          <Parameter Name="I" Role="inward current density" Unit="pA.um-2">0.0</Parameter>
          <Parameter Name="netValence" Role="net charge valence" Unit="1">1.0</Parameter>
          <Parameter Name="H2CO3_P" Role="user defined" Unit="um.s-1">300.0</Parameter>
        </Kinetics>
      </FluxStep>
      <FluxStep Name="flux3" Structure="Plasmalemma" Reversible="true" FluxOption="MolecularOnly" KeyValue="270244624">
        <Reactant LocalizedCompoundRef="HCO3_plasmalemmaSurface" Stoichiometry="1" KeyValue="270244625" />
        <Product LocalizedCompoundRef="HCO3_cytosol" Stoichiometry="1" KeyValue="270244626" />
        <Kinetics KineticsType="GeneralKinetics">
          <Parameter Name="J" Role="reaction rate" Unit="uM.um.s-1">((HCO3_P * (HCO3_plasmalemmaSurface - HCO3_cytosol)) * SurfaceAreaMultiplier)</Parameter>
          <Parameter Name="I" Role="inward current density" Unit="pA.um-2">0.0</Parameter>
          <Parameter Name="netValence" Role="net charge valence" Unit="1">1.0</Parameter>
          <Parameter Name="HCO3_P" Role="user defined" Unit="um.s-1">0.001</Parameter>
        </Kinetics>
      </FluxStep>
      <FluxStep Name="flux5" Structure="ChloroplastEnvelope" Reversible="true" FluxOption="MolecularOnly" KeyValue="270244627">
        <Reactant LocalizedCompoundRef="O2_cytosol" Stoichiometry="1" KeyValue="270244628" />
        <Product LocalizedCompoundRef="O2_stroma" Stoichiometry="1" KeyValue="270244629" />
        <Kinetics KineticsType="GeneralPermeabilityKinetics">
          <Parameter Name="I" Role="inward current density" Unit="pA.um-2">0.0</Parameter>
          <Parameter Name="J" Role="reaction rate" Unit="uM.um.s-1">(P * (O2_cytosol - O2_stroma))</Parameter>
          <Parameter Name="carrierValence" Role="flux carrier valence" Unit="1">1.0</Parameter>
          <Parameter Name="P" Role="permeability" Unit="um.s-1">((500000.0 / 2.0) * ChloroplastSurfaceAreaMultiplier)</Parameter>
        </Kinetics>
      </FluxStep>
      <FluxStep Name="flux6" Structure="ChloroplastEnvelope" Reversible="true" FluxOption="MolecularOnly" KeyValue="270244630">
        <Reactant LocalizedCompoundRef="CO2_cytosol" Stoichiometry="1" KeyValue="270244631" />
        <Product LocalizedCompoundRef="CO2_stroma" Stoichiometry="1" KeyValue="270244632" />
        <Kinetics KineticsType="GeneralPermeabilityKinetics">
          <Parameter Name="I" Role="inward current density" Unit="pA.um-2">0.0</Parameter>
          <Parameter Name="J" Role="reaction rate" Unit="uM.um.s-1">(P * (CO2_cytosol - CO2_stroma))</Parameter>
          <Parameter Name="carrierValence" Role="flux carrier valence" Unit="1">1.0</Parameter>
          <Parameter Name="P" Role="permeability" Unit="um.s-1">((CO2_P / 2.0) * ChloroplastSurfaceAreaMultiplier)</Parameter>
        </Kinetics>
      </FluxStep>
      <FluxStep Name="flux7" Structure="ChloroplastEnvelope" Reversible="true" FluxOption="MolecularOnly" KeyValue="270244633">
        <Reactant LocalizedCompoundRef="H2CO3_cytosol" Stoichiometry="1" KeyValue="270244634" />
        <Product LocalizedCompoundRef="H2CO3_stroma" Stoichiometry="1" KeyValue="270244635" />
        <Kinetics KineticsType="GeneralPermeabilityKinetics">
          <Parameter Name="I" Role="inward current density" Unit="pA.um-2">0.0</Parameter>
          <Parameter Name="J" Role="reaction rate" Unit="uM.um.s-1">(P * (H2CO3_cytosol - H2CO3_stroma))</Parameter>
          <Parameter Name="carrierValence" Role="flux carrier valence" Unit="1">1.0</Parameter>
          <Parameter Name="P" Role="permeability" Unit="um.s-1">((300.0 / 2.0) * ChloroplastSurfaceAreaMultiplier)</Parameter>
        </Kinetics>
      </FluxStep>
      <FluxStep Name="flux8" Structure="ChloroplastEnvelope" Reversible="true" FluxOption="MolecularOnly" KeyValue="270244636">
        <Reactant LocalizedCompoundRef="HCO3_cytosol" Stoichiometry="1" KeyValue="270244637" />
        <Product LocalizedCompoundRef="HCO3_stroma" Stoichiometry="1" KeyValue="270244638" />
        <Kinetics KineticsType="GeneralPermeabilityKinetics">
          <Parameter Name="I" Role="inward current density" Unit="pA.um-2">0.0</Parameter>
          <Parameter Name="J" Role="reaction rate" Unit="uM.um.s-1">(P * (HCO3_cytosol - HCO3_stroma))</Parameter>
          <Parameter Name="carrierValence" Role="flux carrier valence" Unit="1">1.0</Parameter>
          <Parameter Name="P" Role="permeability" Unit="um.s-1">((0.001 / 2.0) * ChloroplastSurfaceAreaMultiplier)</Parameter>
        </Kinetics>
      </FluxStep>
      <FluxStep Name="flux4" Structure="ChloroplastEnvelope" Reversible="true" FluxOption="MolecularOnly" KeyValue="270244639">
        <Reactant LocalizedCompoundRef="HCO3_cytosol" Stoichiometry="1" KeyValue="270244640" />
        <Product LocalizedCompoundRef="HCO3_stroma" Stoichiometry="1" KeyValue="270244641" />
        <Kinetics KineticsType="GeneralPermeabilityKinetics">
          <Parameter Name="I" Role="inward current density" Unit="pA.um-2">0.0</Parameter>
          <Parameter Name="J" Role="reaction rate" Unit="uM.um.s-1">(P * (HCO3_cytosol - HCO3_stroma))</Parameter>
          <Parameter Name="carrierValence" Role="flux carrier valence" Unit="1">1.0</Parameter>
          <Parameter Name="P" Role="permeability" Unit="um.s-1">((100.0 * HCO3_ChloroplastEnvelopeMultiplier) * ChloroplastSurfaceAreaMultiplier)</Parameter>
          <Parameter Name="HCO3_ChloroplastEnvelopeMultiplier" Role="user defined" Unit="um.s-1">0.0</Parameter>
        </Kinetics>
      </FluxStep>
      <FluxStep Name="flux9" Structure="ChloroplastEnvelope" Reversible="true" FluxOption="MolecularOnly" KeyValue="270244642">
        <Reactant LocalizedCompoundRef="PhotorespiratoryIntermediate" Stoichiometry="1" KeyValue="270244643" />
        <Product LocalizedCompoundRef="Photorespiratory_Intermediate_Cytosol" Stoichiometry="1" KeyValue="270244644" />
        <Kinetics KineticsType="GeneralKinetics">
          <Parameter Name="J" Role="reaction rate" Unit="uM.um.s-1">(1000000.0 * PhotorespiratoryIntermediate)</Parameter>
          <Parameter Name="I" Role="inward current density" Unit="pA.um-2">0.0</Parameter>
          <Parameter Name="netValence" Role="net charge valence" Unit="1">1.0</Parameter>
        </Kinetics>
      </FluxStep>
      <Diagram Name="c0" Structure="Outside">
        <LocalizedCompoundShape NodeReferenceModeAttrTag="full" LocalizedCompoundRef="Photorespiratory_Intermediate_Cytosol" LocationX="145" LocationY="65" />
        <FluxReactionShape NodeReferenceModeAttrTag="full" FluxReactionRef="flux2" LocationX="47" LocationY="153" />
        <SimpleReactionShape NodeReferenceModeAttrTag="full" SimpleReactionRef="r19" LocationX="50" LocationY="120" />
        <SimpleReactionShape NodeReferenceModeAttrTag="full" SimpleReactionRef="r14" LocationX="58" LocationY="51" />
        <LocalizedCompoundShape NodeReferenceModeAttrTag="full" LocalizedCompoundRef="H2CO3_stroma" LocationX="78" LocationY="169" />
        <SimpleReactionShape NodeReferenceModeAttrTag="full" SimpleReactionRef="r2" LocationX="97" LocationY="128" />
        <LocalizedCompoundShape NodeReferenceModeAttrTag="full" LocalizedCompoundRef="H2CO3_plasmalemmaSurface" LocationX="95" LocationY="153" />
        <SimpleReactionShape NodeReferenceModeAttrTag="full" SimpleReactionRef="r0" LocationX="53" LocationY="247" />
        <LocalizedCompoundShape NodeReferenceModeAttrTag="full" LocalizedCompoundRef="O2_stroma" LocationX="104" LocationY="36" />
        <FluxReactionShape NodeReferenceModeAttrTag="full" FluxReactionRef="flux3" LocationX="44" LocationY="208" />
        <LocalizedCompoundShape NodeReferenceModeAttrTag="full" LocalizedCompoundRef="O2_outside" LocationX="88" LocationY="54" />
        <SimpleReactionShape NodeReferenceModeAttrTag="full" SimpleReactionRef="r6" LocationX="80" LocationY="142" />
        <FluxReactionShape NodeReferenceModeAttrTag="full" FluxReactionRef="flux5" LocationX="44" LocationY="33" />
        <LocalizedCompoundShape NodeReferenceModeAttrTag="full" LocalizedCompoundRef="O2_plasmalemmaSurface" LocationX="92" LocationY="45" />
        <SimpleReactionShape NodeReferenceModeAttrTag="full" SimpleReactionRef="r15" LocationX="58" LocationY="111" />
        <SimpleReactionShape NodeReferenceModeAttrTag="full" SimpleReactionRef="r1" LocationX="54" LocationY="260" />
        <SimpleReactionShape NodeReferenceModeAttrTag="full" SimpleReactionRef="r18" LocationX="48" LocationY="49" />
        <FluxReactionShape NodeReferenceModeAttrTag="full" FluxReactionRef="flux1" LocationX="47" LocationY="96" />
        <SimpleReactionShape NodeReferenceModeAttrTag="full" SimpleReactionRef="r4" LocationX="106" LocationY="128" />
        <FluxReactionShape NodeReferenceModeAttrTag="full" FluxReactionRef="flux8" LocationX="46" LocationY="197" />
        <SimpleReactionShape NodeReferenceModeAttrTag="full" SimpleReactionRef="r7" LocationX="76" LocationY="199" />
        <FluxReactionShape NodeReferenceModeAttrTag="full" FluxReactionRef="flux4" LocationX="47" LocationY="228" />
        <LocalizedCompoundShape NodeReferenceModeAttrTag="full" LocalizedCompoundRef="HCO3_cytosol" LocationX="107" LocationY="224" />
        <SimpleReactionShape NodeReferenceModeAttrTag="full" SimpleReactionRef="r10" LocationX="130" LocationY="53" />
        <SimpleReactionShape NodeReferenceModeAttrTag="full" SimpleReactionRef="r3" LocationX="94" LocationY="192" />
        <LocalizedCompoundShape NodeReferenceModeAttrTag="full" LocalizedCompoundRef="CO2_plasmalemmaSurface" LocationX="94" LocationY="96" />
        <FluxReactionShape NodeReferenceModeAttrTag="full" FluxReactionRef="flux0" LocationX="45" LocationY="44" />
        <SimpleReactionShape NodeReferenceModeAttrTag="full" SimpleReactionRef="r9" LocationX="55" LocationY="150" />
        <SimpleReactionShape NodeReferenceModeAttrTag="full" SimpleReactionRef="r13" LocationX="153" LocationY="28" />
        <FluxReactionShape NodeReferenceModeAttrTag="full" FluxReactionRef="flux6" LocationX="45" LocationY="102" />
        <SimpleReactionShape NodeReferenceModeAttrTag="full" SimpleReactionRef="r8" LocationX="121" LocationY="172" />
        <SimpleReactionShape NodeReferenceModeAttrTag="full" SimpleReactionRef="r12" LocationX="120" LocationY="83" />
        <FluxReactionShape NodeReferenceModeAttrTag="full" FluxReactionRef="flux9" LocationX="41" LocationY="68" />
        <LocalizedCompoundShape NodeReferenceModeAttrTag="full" LocalizedCompoundRef="CO2_substomatalCavity" LocationX="107" LocationY="110" />
        <LocalizedCompoundShape NodeReferenceModeAttrTag="full" LocalizedCompoundRef="H2CO3_cytosol" LocationX="105" LocationY="154" />
        <LocalizedCompoundShape NodeReferenceModeAttrTag="full" LocalizedCompoundRef="CO2_cytosol" LocationX="80" LocationY="98" />
        <LocalizedCompoundShape NodeReferenceModeAttrTag="full" LocalizedCompoundRef="HCO3_stroma" LocationX="82" LocationY="228" />
        <LocalizedCompoundShape NodeReferenceModeAttrTag="full" LocalizedCompoundRef="CO2_outside" LocationX="87" LocationY="117" />
        <LocalizedCompoundShape NodeReferenceModeAttrTag="full" LocalizedCompoundRef="PhotorespiratoryIntermediate" LocationX="29" LocationY="76" />
        <LocalizedCompoundShape NodeReferenceModeAttrTag="full" LocalizedCompoundRef="O2_substomatalCavity" LocationX="108" LocationY="44" />
        <LocalizedCompoundShape NodeReferenceModeAttrTag="full" LocalizedCompoundRef="CO2_stroma" LocationX="79" LocationY="106" />
        <SimpleReactionShape NodeReferenceModeAttrTag="full" SimpleReactionRef="r5" LocationX="108" LocationY="186" />
        <SimpleReactionShape NodeReferenceModeAttrTag="full" SimpleReactionRef="r16" LocationX="74" LocationY="64" />
        <FluxReactionShape NodeReferenceModeAttrTag="full" FluxReactionRef="flux7" LocationX="46" LocationY="136" />
        <SimpleReactionShape NodeReferenceModeAttrTag="full" SimpleReactionRef="r11" LocationX="151" LocationY="109" />
        <LocalizedCompoundShape NodeReferenceModeAttrTag="full" LocalizedCompoundRef="O2_cytosol" LocationX="96" LocationY="50" />
        <LocalizedCompoundShape NodeReferenceModeAttrTag="full" LocalizedCompoundRef="HCO3_plasmalemmaSurface" LocationX="92" LocationY="224" />
      </Diagram>
      <Diagram Name="m0" Structure="Stomata">
        <LocalizedCompoundShape NodeReferenceModeAttrTag="full" LocalizedCompoundRef="Photorespiratory_Intermediate_Cytosol" LocationX="145" LocationY="65" />
        <FluxReactionShape NodeReferenceModeAttrTag="full" FluxReactionRef="flux2" LocationX="47" LocationY="153" />
        <SimpleReactionShape NodeReferenceModeAttrTag="full" SimpleReactionRef="r19" LocationX="50" LocationY="120" />
        <SimpleReactionShape NodeReferenceModeAttrTag="full" SimpleReactionRef="r14" LocationX="58" LocationY="51" />
        <LocalizedCompoundShape NodeReferenceModeAttrTag="full" LocalizedCompoundRef="H2CO3_stroma" LocationX="78" LocationY="169" />
        <SimpleReactionShape NodeReferenceModeAttrTag="full" SimpleReactionRef="r2" LocationX="97" LocationY="128" />
        <LocalizedCompoundShape NodeReferenceModeAttrTag="full" LocalizedCompoundRef="H2CO3_plasmalemmaSurface" LocationX="95" LocationY="153" />
        <SimpleReactionShape NodeReferenceModeAttrTag="full" SimpleReactionRef="r0" LocationX="53" LocationY="247" />
        <LocalizedCompoundShape NodeReferenceModeAttrTag="full" LocalizedCompoundRef="O2_stroma" LocationX="104" LocationY="36" />
        <FluxReactionShape NodeReferenceModeAttrTag="full" FluxReactionRef="flux3" LocationX="44" LocationY="208" />
        <LocalizedCompoundShape NodeReferenceModeAttrTag="full" LocalizedCompoundRef="O2_outside" LocationX="88" LocationY="54" />
        <SimpleReactionShape NodeReferenceModeAttrTag="full" SimpleReactionRef="r6" LocationX="80" LocationY="142" />
        <FluxReactionShape NodeReferenceModeAttrTag="full" FluxReactionRef="flux5" LocationX="44" LocationY="33" />
        <LocalizedCompoundShape NodeReferenceModeAttrTag="full" LocalizedCompoundRef="O2_plasmalemmaSurface" LocationX="92" LocationY="45" />
        <SimpleReactionShape NodeReferenceModeAttrTag="full" SimpleReactionRef="r15" LocationX="58" LocationY="111" />
        <SimpleReactionShape NodeReferenceModeAttrTag="full" SimpleReactionRef="r1" LocationX="54" LocationY="260" />
        <SimpleReactionShape NodeReferenceModeAttrTag="full" SimpleReactionRef="r18" LocationX="48" LocationY="49" />
        <FluxReactionShape NodeReferenceModeAttrTag="full" FluxReactionRef="flux1" LocationX="47" LocationY="96" />
        <SimpleReactionShape NodeReferenceModeAttrTag="full" SimpleReactionRef="r4" LocationX="106" LocationY="128" />
        <FluxReactionShape NodeReferenceModeAttrTag="full" FluxReactionRef="flux8" LocationX="46" LocationY="197" />
        <SimpleReactionShape NodeReferenceModeAttrTag="full" SimpleReactionRef="r7" LocationX="76" LocationY="199" />
        <FluxReactionShape NodeReferenceModeAttrTag="full" FluxReactionRef="flux4" LocationX="47" LocationY="228" />
        <LocalizedCompoundShape NodeReferenceModeAttrTag="full" LocalizedCompoundRef="HCO3_cytosol" LocationX="107" LocationY="224" />
        <SimpleReactionShape NodeReferenceModeAttrTag="full" SimpleReactionRef="r10" LocationX="130" LocationY="53" />
        <SimpleReactionShape NodeReferenceModeAttrTag="full" SimpleReactionRef="r3" LocationX="94" LocationY="192" />
        <LocalizedCompoundShape NodeReferenceModeAttrTag="full" LocalizedCompoundRef="CO2_plasmalemmaSurface" LocationX="94" LocationY="96" />
        <FluxReactionShape NodeReferenceModeAttrTag="full" FluxReactionRef="flux0" LocationX="45" LocationY="44" />
        <SimpleReactionShape NodeReferenceModeAttrTag="full" SimpleReactionRef="r9" LocationX="55" LocationY="150" />
        <SimpleReactionShape NodeReferenceModeAttrTag="full" SimpleReactionRef="r13" LocationX="153" LocationY="28" />
        <FluxReactionShape NodeReferenceModeAttrTag="full" FluxReactionRef="flux6" LocationX="45" LocationY="102" />
        <SimpleReactionShape NodeReferenceModeAttrTag="full" SimpleReactionRef="r8" LocationX="121" LocationY="172" />
        <SimpleReactionShape NodeReferenceModeAttrTag="full" SimpleReactionRef="r12" LocationX="120" LocationY="83" />
        <FluxReactionShape NodeReferenceModeAttrTag="full" FluxReactionRef="flux9" LocationX="41" LocationY="68" />
        <LocalizedCompoundShape NodeReferenceModeAttrTag="full" LocalizedCompoundRef="CO2_substomatalCavity" LocationX="107" LocationY="110" />
        <LocalizedCompoundShape NodeReferenceModeAttrTag="full" LocalizedCompoundRef="H2CO3_cytosol" LocationX="105" LocationY="154" />
        <LocalizedCompoundShape NodeReferenceModeAttrTag="full" LocalizedCompoundRef="CO2_cytosol" LocationX="80" LocationY="98" />
        <LocalizedCompoundShape NodeReferenceModeAttrTag="full" LocalizedCompoundRef="HCO3_stroma" LocationX="82" LocationY="228" />
        <LocalizedCompoundShape NodeReferenceModeAttrTag="full" LocalizedCompoundRef="CO2_outside" LocationX="87" LocationY="117" />
        <LocalizedCompoundShape NodeReferenceModeAttrTag="full" LocalizedCompoundRef="PhotorespiratoryIntermediate" LocationX="29" LocationY="76" />
        <LocalizedCompoundShape NodeReferenceModeAttrTag="full" LocalizedCompoundRef="O2_substomatalCavity" LocationX="108" LocationY="44" />
        <LocalizedCompoundShape NodeReferenceModeAttrTag="full" LocalizedCompoundRef="CO2_stroma" LocationX="79" LocationY="106" />
        <SimpleReactionShape NodeReferenceModeAttrTag="full" SimpleReactionRef="r5" LocationX="108" LocationY="186" />
        <SimpleReactionShape NodeReferenceModeAttrTag="full" SimpleReactionRef="r16" LocationX="74" LocationY="64" />
        <FluxReactionShape NodeReferenceModeAttrTag="full" FluxReactionRef="flux7" LocationX="46" LocationY="136" />
        <SimpleReactionShape NodeReferenceModeAttrTag="full" SimpleReactionRef="r11" LocationX="151" LocationY="109" />
        <LocalizedCompoundShape NodeReferenceModeAttrTag="full" LocalizedCompoundRef="O2_cytosol" LocationX="96" LocationY="50" />
        <LocalizedCompoundShape NodeReferenceModeAttrTag="full" LocalizedCompoundRef="HCO3_plasmalemmaSurface" LocationX="92" LocationY="224" />
      </Diagram>
      <Diagram Name="c0" Structure="SubstomatalCavity">
        <LocalizedCompoundShape NodeReferenceModeAttrTag="full" LocalizedCompoundRef="Photorespiratory_Intermediate_Cytosol" LocationX="145" LocationY="65" />
        <FluxReactionShape NodeReferenceModeAttrTag="full" FluxReactionRef="flux2" LocationX="47" LocationY="153" />
        <SimpleReactionShape NodeReferenceModeAttrTag="full" SimpleReactionRef="r19" LocationX="50" LocationY="120" />
        <SimpleReactionShape NodeReferenceModeAttrTag="full" SimpleReactionRef="r14" LocationX="58" LocationY="51" />
        <LocalizedCompoundShape NodeReferenceModeAttrTag="full" LocalizedCompoundRef="H2CO3_stroma" LocationX="78" LocationY="169" />
        <SimpleReactionShape NodeReferenceModeAttrTag="full" SimpleReactionRef="r2" LocationX="97" LocationY="128" />
        <LocalizedCompoundShape NodeReferenceModeAttrTag="full" LocalizedCompoundRef="H2CO3_plasmalemmaSurface" LocationX="95" LocationY="153" />
        <SimpleReactionShape NodeReferenceModeAttrTag="full" SimpleReactionRef="r0" LocationX="53" LocationY="247" />
        <LocalizedCompoundShape NodeReferenceModeAttrTag="full" LocalizedCompoundRef="O2_stroma" LocationX="104" LocationY="36" />
        <FluxReactionShape NodeReferenceModeAttrTag="full" FluxReactionRef="flux3" LocationX="44" LocationY="208" />
        <LocalizedCompoundShape NodeReferenceModeAttrTag="full" LocalizedCompoundRef="O2_outside" LocationX="88" LocationY="54" />
        <SimpleReactionShape NodeReferenceModeAttrTag="full" SimpleReactionRef="r6" LocationX="80" LocationY="142" />
        <FluxReactionShape NodeReferenceModeAttrTag="full" FluxReactionRef="flux5" LocationX="44" LocationY="33" />
        <LocalizedCompoundShape NodeReferenceModeAttrTag="full" LocalizedCompoundRef="O2_plasmalemmaSurface" LocationX="92" LocationY="45" />
        <SimpleReactionShape NodeReferenceModeAttrTag="full" SimpleReactionRef="r15" LocationX="58" LocationY="111" />
        <SimpleReactionShape NodeReferenceModeAttrTag="full" SimpleReactionRef="r1" LocationX="54" LocationY="260" />
        <SimpleReactionShape NodeReferenceModeAttrTag="full" SimpleReactionRef="r18" LocationX="48" LocationY="49" />
        <FluxReactionShape NodeReferenceModeAttrTag="full" FluxReactionRef="flux1" LocationX="47" LocationY="96" />
        <SimpleReactionShape NodeReferenceModeAttrTag="full" SimpleReactionRef="r4" LocationX="106" LocationY="128" />
        <FluxReactionShape NodeReferenceModeAttrTag="full" FluxReactionRef="flux8" LocationX="46" LocationY="197" />
        <SimpleReactionShape NodeReferenceModeAttrTag="full" SimpleReactionRef="r7" LocationX="76" LocationY="199" />
        <FluxReactionShape NodeReferenceModeAttrTag="full" FluxReactionRef="flux4" LocationX="47" LocationY="228" />
        <LocalizedCompoundShape NodeReferenceModeAttrTag="full" LocalizedCompoundRef="HCO3_cytosol" LocationX="107" LocationY="224" />
        <SimpleReactionShape NodeReferenceModeAttrTag="full" SimpleReactionRef="r10" LocationX="130" LocationY="53" />
        <SimpleReactionShape NodeReferenceModeAttrTag="full" SimpleReactionRef="r3" LocationX="94" LocationY="192" />
        <LocalizedCompoundShape NodeReferenceModeAttrTag="full" LocalizedCompoundRef="CO2_plasmalemmaSurface" LocationX="94" LocationY="96" />
        <FluxReactionShape NodeReferenceModeAttrTag="full" FluxReactionRef="flux0" LocationX="45" LocationY="44" />
        <SimpleReactionShape NodeReferenceModeAttrTag="full" SimpleReactionRef="r9" LocationX="55" LocationY="150" />
        <SimpleReactionShape NodeReferenceModeAttrTag="full" SimpleReactionRef="r13" LocationX="153" LocationY="28" />
        <FluxReactionShape NodeReferenceModeAttrTag="full" FluxReactionRef="flux6" LocationX="45" LocationY="102" />
        <SimpleReactionShape NodeReferenceModeAttrTag="full" SimpleReactionRef="r8" LocationX="121" LocationY="172" />
        <SimpleReactionShape NodeReferenceModeAttrTag="full" SimpleReactionRef="r12" LocationX="120" LocationY="83" />
        <FluxReactionShape NodeReferenceModeAttrTag="full" FluxReactionRef="flux9" LocationX="41" LocationY="68" />
        <LocalizedCompoundShape NodeReferenceModeAttrTag="full" LocalizedCompoundRef="CO2_substomatalCavity" LocationX="107" LocationY="110" />
        <LocalizedCompoundShape NodeReferenceModeAttrTag="full" LocalizedCompoundRef="H2CO3_cytosol" LocationX="105" LocationY="154" />
        <LocalizedCompoundShape NodeReferenceModeAttrTag="full" LocalizedCompoundRef="CO2_cytosol" LocationX="80" LocationY="98" />
        <LocalizedCompoundShape NodeReferenceModeAttrTag="full" LocalizedCompoundRef="HCO3_stroma" LocationX="82" LocationY="228" />
        <LocalizedCompoundShape NodeReferenceModeAttrTag="full" LocalizedCompoundRef="CO2_outside" LocationX="87" LocationY="117" />
        <LocalizedCompoundShape NodeReferenceModeAttrTag="full" LocalizedCompoundRef="PhotorespiratoryIntermediate" LocationX="29" LocationY="76" />
        <LocalizedCompoundShape NodeReferenceModeAttrTag="full" LocalizedCompoundRef="O2_substomatalCavity" LocationX="108" LocationY="44" />
        <LocalizedCompoundShape NodeReferenceModeAttrTag="full" LocalizedCompoundRef="CO2_stroma" LocationX="79" LocationY="106" />
        <SimpleReactionShape NodeReferenceModeAttrTag="full" SimpleReactionRef="r5" LocationX="108" LocationY="186" />
        <SimpleReactionShape NodeReferenceModeAttrTag="full" SimpleReactionRef="r16" LocationX="74" LocationY="64" />
        <FluxReactionShape NodeReferenceModeAttrTag="full" FluxReactionRef="flux7" LocationX="46" LocationY="136" />
        <SimpleReactionShape NodeReferenceModeAttrTag="full" SimpleReactionRef="r11" LocationX="151" LocationY="109" />
        <LocalizedCompoundShape NodeReferenceModeAttrTag="full" LocalizedCompoundRef="O2_cytosol" LocationX="96" LocationY="50" />
        <LocalizedCompoundShape NodeReferenceModeAttrTag="full" LocalizedCompoundRef="HCO3_plasmalemmaSurface" LocationX="92" LocationY="224" />
      </Diagram>
      <Diagram Name="m0" Structure="WaterLayer">
        <LocalizedCompoundShape NodeReferenceModeAttrTag="full" LocalizedCompoundRef="Photorespiratory_Intermediate_Cytosol" LocationX="145" LocationY="65" />
        <FluxReactionShape NodeReferenceModeAttrTag="full" FluxReactionRef="flux2" LocationX="47" LocationY="153" />
        <SimpleReactionShape NodeReferenceModeAttrTag="full" SimpleReactionRef="r19" LocationX="50" LocationY="120" />
        <SimpleReactionShape NodeReferenceModeAttrTag="full" SimpleReactionRef="r14" LocationX="58" LocationY="51" />
        <LocalizedCompoundShape NodeReferenceModeAttrTag="full" LocalizedCompoundRef="H2CO3_stroma" LocationX="78" LocationY="169" />
        <SimpleReactionShape NodeReferenceModeAttrTag="full" SimpleReactionRef="r2" LocationX="97" LocationY="128" />
        <LocalizedCompoundShape NodeReferenceModeAttrTag="full" LocalizedCompoundRef="H2CO3_plasmalemmaSurface" LocationX="95" LocationY="153" />
        <SimpleReactionShape NodeReferenceModeAttrTag="full" SimpleReactionRef="r0" LocationX="53" LocationY="247" />
        <LocalizedCompoundShape NodeReferenceModeAttrTag="full" LocalizedCompoundRef="O2_stroma" LocationX="104" LocationY="36" />
        <FluxReactionShape NodeReferenceModeAttrTag="full" FluxReactionRef="flux3" LocationX="44" LocationY="208" />
        <LocalizedCompoundShape NodeReferenceModeAttrTag="full" LocalizedCompoundRef="O2_outside" LocationX="88" LocationY="54" />
        <SimpleReactionShape NodeReferenceModeAttrTag="full" SimpleReactionRef="r6" LocationX="80" LocationY="142" />
        <FluxReactionShape NodeReferenceModeAttrTag="full" FluxReactionRef="flux5" LocationX="44" LocationY="33" />
        <LocalizedCompoundShape NodeReferenceModeAttrTag="full" LocalizedCompoundRef="O2_plasmalemmaSurface" LocationX="92" LocationY="45" />
        <SimpleReactionShape NodeReferenceModeAttrTag="full" SimpleReactionRef="r15" LocationX="58" LocationY="111" />
        <SimpleReactionShape NodeReferenceModeAttrTag="full" SimpleReactionRef="r1" LocationX="54" LocationY="260" />
        <SimpleReactionShape NodeReferenceModeAttrTag="full" SimpleReactionRef="r18" LocationX="48" LocationY="49" />
        <FluxReactionShape NodeReferenceModeAttrTag="full" FluxReactionRef="flux1" LocationX="47" LocationY="96" />
        <SimpleReactionShape NodeReferenceModeAttrTag="full" SimpleReactionRef="r4" LocationX="106" LocationY="128" />
        <FluxReactionShape NodeReferenceModeAttrTag="full" FluxReactionRef="flux8" LocationX="46" LocationY="197" />
        <SimpleReactionShape NodeReferenceModeAttrTag="full" SimpleReactionRef="r7" LocationX="76" LocationY="199" />
        <FluxReactionShape NodeReferenceModeAttrTag="full" FluxReactionRef="flux4" LocationX="47" LocationY="228" />
        <LocalizedCompoundShape NodeReferenceModeAttrTag="full" LocalizedCompoundRef="HCO3_cytosol" LocationX="107" LocationY="224" />
        <SimpleReactionShape NodeReferenceModeAttrTag="full" SimpleReactionRef="r10" LocationX="130" LocationY="53" />
        <SimpleReactionShape NodeReferenceModeAttrTag="full" SimpleReactionRef="r3" LocationX="94" LocationY="192" />
        <LocalizedCompoundShape NodeReferenceModeAttrTag="full" LocalizedCompoundRef="CO2_plasmalemmaSurface" LocationX="94" LocationY="96" />
        <FluxReactionShape NodeReferenceModeAttrTag="full" FluxReactionRef="flux0" LocationX="45" LocationY="44" />
        <SimpleReactionShape NodeReferenceModeAttrTag="full" SimpleReactionRef="r9" LocationX="55" LocationY="150" />
        <SimpleReactionShape NodeReferenceModeAttrTag="full" SimpleReactionRef="r13" LocationX="153" LocationY="28" />
        <FluxReactionShape NodeReferenceModeAttrTag="full" FluxReactionRef="flux6" LocationX="45" LocationY="102" />
        <SimpleReactionShape NodeReferenceModeAttrTag="full" SimpleReactionRef="r8" LocationX="121" LocationY="172" />
        <SimpleReactionShape NodeReferenceModeAttrTag="full" SimpleReactionRef="r12" LocationX="120" LocationY="83" />
        <FluxReactionShape NodeReferenceModeAttrTag="full" FluxReactionRef="flux9" LocationX="41" LocationY="68" />
        <LocalizedCompoundShape NodeReferenceModeAttrTag="full" LocalizedCompoundRef="CO2_substomatalCavity" LocationX="107" LocationY="110" />
        <LocalizedCompoundShape NodeReferenceModeAttrTag="full" LocalizedCompoundRef="H2CO3_cytosol" LocationX="105" LocationY="154" />
        <LocalizedCompoundShape NodeReferenceModeAttrTag="full" LocalizedCompoundRef="CO2_cytosol" LocationX="80" LocationY="98" />
        <LocalizedCompoundShape NodeReferenceModeAttrTag="full" LocalizedCompoundRef="HCO3_stroma" LocationX="82" LocationY="228" />
        <LocalizedCompoundShape NodeReferenceModeAttrTag="full" LocalizedCompoundRef="CO2_outside" LocationX="87" LocationY="117" />
        <LocalizedCompoundShape NodeReferenceModeAttrTag="full" LocalizedCompoundRef="PhotorespiratoryIntermediate" LocationX="29" LocationY="76" />
        <LocalizedCompoundShape NodeReferenceModeAttrTag="full" LocalizedCompoundRef="O2_substomatalCavity" LocationX="108" LocationY="44" />
        <LocalizedCompoundShape NodeReferenceModeAttrTag="full" LocalizedCompoundRef="CO2_stroma" LocationX="79" LocationY="106" />
        <SimpleReactionShape NodeReferenceModeAttrTag="full" SimpleReactionRef="r5" LocationX="108" LocationY="186" />
        <SimpleReactionShape NodeReferenceModeAttrTag="full" SimpleReactionRef="r16" LocationX="74" LocationY="64" />
        <FluxReactionShape NodeReferenceModeAttrTag="full" FluxReactionRef="flux7" LocationX="46" LocationY="136" />
        <SimpleReactionShape NodeReferenceModeAttrTag="full" SimpleReactionRef="r11" LocationX="151" LocationY="109" />
        <LocalizedCompoundShape NodeReferenceModeAttrTag="full" LocalizedCompoundRef="O2_cytosol" LocationX="96" LocationY="50" />
        <LocalizedCompoundShape NodeReferenceModeAttrTag="full" LocalizedCompoundRef="HCO3_plasmalemmaSurface" LocationX="92" LocationY="224" />
      </Diagram>
      <Diagram Name="c1" Structure="PlasmalemmaSurface">
        <LocalizedCompoundShape NodeReferenceModeAttrTag="full" LocalizedCompoundRef="Photorespiratory_Intermediate_Cytosol" LocationX="145" LocationY="65" />
        <FluxReactionShape NodeReferenceModeAttrTag="full" FluxReactionRef="flux2" LocationX="47" LocationY="153" />
        <SimpleReactionShape NodeReferenceModeAttrTag="full" SimpleReactionRef="r19" LocationX="50" LocationY="120" />
        <SimpleReactionShape NodeReferenceModeAttrTag="full" SimpleReactionRef="r14" LocationX="58" LocationY="51" />
        <LocalizedCompoundShape NodeReferenceModeAttrTag="full" LocalizedCompoundRef="H2CO3_stroma" LocationX="78" LocationY="169" />
        <SimpleReactionShape NodeReferenceModeAttrTag="full" SimpleReactionRef="r2" LocationX="97" LocationY="128" />
        <LocalizedCompoundShape NodeReferenceModeAttrTag="full" LocalizedCompoundRef="H2CO3_plasmalemmaSurface" LocationX="95" LocationY="153" />
        <SimpleReactionShape NodeReferenceModeAttrTag="full" SimpleReactionRef="r0" LocationX="53" LocationY="247" />
        <LocalizedCompoundShape NodeReferenceModeAttrTag="full" LocalizedCompoundRef="O2_stroma" LocationX="104" LocationY="36" />
        <FluxReactionShape NodeReferenceModeAttrTag="full" FluxReactionRef="flux3" LocationX="44" LocationY="208" />
        <LocalizedCompoundShape NodeReferenceModeAttrTag="full" LocalizedCompoundRef="O2_outside" LocationX="88" LocationY="54" />
        <SimpleReactionShape NodeReferenceModeAttrTag="full" SimpleReactionRef="r6" LocationX="80" LocationY="142" />
        <FluxReactionShape NodeReferenceModeAttrTag="full" FluxReactionRef="flux5" LocationX="44" LocationY="33" />
        <LocalizedCompoundShape NodeReferenceModeAttrTag="full" LocalizedCompoundRef="O2_plasmalemmaSurface" LocationX="92" LocationY="45" />
        <SimpleReactionShape NodeReferenceModeAttrTag="full" SimpleReactionRef="r15" LocationX="58" LocationY="111" />
        <SimpleReactionShape NodeReferenceModeAttrTag="full" SimpleReactionRef="r1" LocationX="54" LocationY="260" />
        <SimpleReactionShape NodeReferenceModeAttrTag="full" SimpleReactionRef="r18" LocationX="48" LocationY="49" />
        <FluxReactionShape NodeReferenceModeAttrTag="full" FluxReactionRef="flux1" LocationX="47" LocationY="96" />
        <SimpleReactionShape NodeReferenceModeAttrTag="full" SimpleReactionRef="r4" LocationX="106" LocationY="128" />
        <FluxReactionShape NodeReferenceModeAttrTag="full" FluxReactionRef="flux8" LocationX="46" LocationY="197" />
        <SimpleReactionShape NodeReferenceModeAttrTag="full" SimpleReactionRef="r7" LocationX="76" LocationY="199" />
        <FluxReactionShape NodeReferenceModeAttrTag="full" FluxReactionRef="flux4" LocationX="47" LocationY="228" />
        <LocalizedCompoundShape NodeReferenceModeAttrTag="full" LocalizedCompoundRef="HCO3_cytosol" LocationX="107" LocationY="224" />
        <SimpleReactionShape NodeReferenceModeAttrTag="full" SimpleReactionRef="r10" LocationX="130" LocationY="53" />
        <SimpleReactionShape NodeReferenceModeAttrTag="full" SimpleReactionRef="r3" LocationX="94" LocationY="192" />
        <LocalizedCompoundShape NodeReferenceModeAttrTag="full" LocalizedCompoundRef="CO2_plasmalemmaSurface" LocationX="94" LocationY="96" />
        <FluxReactionShape NodeReferenceModeAttrTag="full" FluxReactionRef="flux0" LocationX="45" LocationY="44" />
        <SimpleReactionShape NodeReferenceModeAttrTag="full" SimpleReactionRef="r9" LocationX="55" LocationY="150" />
        <SimpleReactionShape NodeReferenceModeAttrTag="full" SimpleReactionRef="r13" LocationX="153" LocationY="28" />
        <FluxReactionShape NodeReferenceModeAttrTag="full" FluxReactionRef="flux6" LocationX="45" LocationY="102" />
        <SimpleReactionShape NodeReferenceModeAttrTag="full" SimpleReactionRef="r8" LocationX="121" LocationY="172" />
        <SimpleReactionShape NodeReferenceModeAttrTag="full" SimpleReactionRef="r12" LocationX="120" LocationY="83" />
        <FluxReactionShape NodeReferenceModeAttrTag="full" FluxReactionRef="flux9" LocationX="41" LocationY="68" />
        <LocalizedCompoundShape NodeReferenceModeAttrTag="full" LocalizedCompoundRef="CO2_substomatalCavity" LocationX="107" LocationY="110" />
        <LocalizedCompoundShape NodeReferenceModeAttrTag="full" LocalizedCompoundRef="H2CO3_cytosol" LocationX="105" LocationY="154" />
        <LocalizedCompoundShape NodeReferenceModeAttrTag="full" LocalizedCompoundRef="CO2_cytosol" LocationX="80" LocationY="98" />
        <LocalizedCompoundShape NodeReferenceModeAttrTag="full" LocalizedCompoundRef="HCO3_stroma" LocationX="82" LocationY="228" />
        <LocalizedCompoundShape NodeReferenceModeAttrTag="full" LocalizedCompoundRef="CO2_outside" LocationX="87" LocationY="117" />
        <LocalizedCompoundShape NodeReferenceModeAttrTag="full" LocalizedCompoundRef="PhotorespiratoryIntermediate" LocationX="29" LocationY="76" />
        <LocalizedCompoundShape NodeReferenceModeAttrTag="full" LocalizedCompoundRef="O2_substomatalCavity" LocationX="108" LocationY="44" />
        <LocalizedCompoundShape NodeReferenceModeAttrTag="full" LocalizedCompoundRef="CO2_stroma" LocationX="79" LocationY="106" />
        <SimpleReactionShape NodeReferenceModeAttrTag="full" SimpleReactionRef="r5" LocationX="108" LocationY="186" />
        <SimpleReactionShape NodeReferenceModeAttrTag="full" SimpleReactionRef="r16" LocationX="74" LocationY="64" />
        <FluxReactionShape NodeReferenceModeAttrTag="full" FluxReactionRef="flux7" LocationX="46" LocationY="136" />
        <SimpleReactionShape NodeReferenceModeAttrTag="full" SimpleReactionRef="r11" LocationX="151" LocationY="109" />
        <LocalizedCompoundShape NodeReferenceModeAttrTag="full" LocalizedCompoundRef="O2_cytosol" LocationX="96" LocationY="50" />
        <LocalizedCompoundShape NodeReferenceModeAttrTag="full" LocalizedCompoundRef="HCO3_plasmalemmaSurface" LocationX="92" LocationY="224" />
      </Diagram>
      <Diagram Name="m0" Structure="Plasmalemma">
        <LocalizedCompoundShape NodeReferenceModeAttrTag="full" LocalizedCompoundRef="Photorespiratory_Intermediate_Cytosol" LocationX="145" LocationY="65" />
        <FluxReactionShape NodeReferenceModeAttrTag="full" FluxReactionRef="flux2" LocationX="47" LocationY="153" />
        <SimpleReactionShape NodeReferenceModeAttrTag="full" SimpleReactionRef="r19" LocationX="50" LocationY="120" />
        <SimpleReactionShape NodeReferenceModeAttrTag="full" SimpleReactionRef="r14" LocationX="58" LocationY="51" />
        <LocalizedCompoundShape NodeReferenceModeAttrTag="full" LocalizedCompoundRef="H2CO3_stroma" LocationX="78" LocationY="169" />
        <SimpleReactionShape NodeReferenceModeAttrTag="full" SimpleReactionRef="r2" LocationX="97" LocationY="128" />
        <LocalizedCompoundShape NodeReferenceModeAttrTag="full" LocalizedCompoundRef="H2CO3_plasmalemmaSurface" LocationX="95" LocationY="153" />
        <SimpleReactionShape NodeReferenceModeAttrTag="full" SimpleReactionRef="r0" LocationX="53" LocationY="247" />
        <LocalizedCompoundShape NodeReferenceModeAttrTag="full" LocalizedCompoundRef="O2_stroma" LocationX="104" LocationY="36" />
        <FluxReactionShape NodeReferenceModeAttrTag="full" FluxReactionRef="flux3" LocationX="44" LocationY="208" />
        <LocalizedCompoundShape NodeReferenceModeAttrTag="full" LocalizedCompoundRef="O2_outside" LocationX="88" LocationY="54" />
        <SimpleReactionShape NodeReferenceModeAttrTag="full" SimpleReactionRef="r6" LocationX="80" LocationY="142" />
        <FluxReactionShape NodeReferenceModeAttrTag="full" FluxReactionRef="flux5" LocationX="44" LocationY="33" />
        <LocalizedCompoundShape NodeReferenceModeAttrTag="full" LocalizedCompoundRef="O2_plasmalemmaSurface" LocationX="92" LocationY="45" />
        <SimpleReactionShape NodeReferenceModeAttrTag="full" SimpleReactionRef="r15" LocationX="58" LocationY="111" />
        <SimpleReactionShape NodeReferenceModeAttrTag="full" SimpleReactionRef="r1" LocationX="54" LocationY="260" />
        <SimpleReactionShape NodeReferenceModeAttrTag="full" SimpleReactionRef="r18" LocationX="48" LocationY="49" />
        <FluxReactionShape NodeReferenceModeAttrTag="full" FluxReactionRef="flux1" LocationX="47" LocationY="96" />
        <SimpleReactionShape NodeReferenceModeAttrTag="full" SimpleReactionRef="r4" LocationX="106" LocationY="128" />
        <FluxReactionShape NodeReferenceModeAttrTag="full" FluxReactionRef="flux8" LocationX="46" LocationY="197" />
        <SimpleReactionShape NodeReferenceModeAttrTag="full" SimpleReactionRef="r7" LocationX="76" LocationY="199" />
        <FluxReactionShape NodeReferenceModeAttrTag="full" FluxReactionRef="flux4" LocationX="47" LocationY="228" />
        <LocalizedCompoundShape NodeReferenceModeAttrTag="full" LocalizedCompoundRef="HCO3_cytosol" LocationX="107" LocationY="224" />
        <SimpleReactionShape NodeReferenceModeAttrTag="full" SimpleReactionRef="r10" LocationX="130" LocationY="53" />
        <SimpleReactionShape NodeReferenceModeAttrTag="full" SimpleReactionRef="r3" LocationX="94" LocationY="192" />
        <LocalizedCompoundShape NodeReferenceModeAttrTag="full" LocalizedCompoundRef="CO2_plasmalemmaSurface" LocationX="94" LocationY="96" />
        <FluxReactionShape NodeReferenceModeAttrTag="full" FluxReactionRef="flux0" LocationX="45" LocationY="44" />
        <SimpleReactionShape NodeReferenceModeAttrTag="full" SimpleReactionRef="r9" LocationX="55" LocationY="150" />
        <SimpleReactionShape NodeReferenceModeAttrTag="full" SimpleReactionRef="r13" LocationX="153" LocationY="28" />
        <FluxReactionShape NodeReferenceModeAttrTag="full" FluxReactionRef="flux6" LocationX="45" LocationY="102" />
        <SimpleReactionShape NodeReferenceModeAttrTag="full" SimpleReactionRef="r8" LocationX="121" LocationY="172" />
        <SimpleReactionShape NodeReferenceModeAttrTag="full" SimpleReactionRef="r12" LocationX="120" LocationY="83" />
        <FluxReactionShape NodeReferenceModeAttrTag="full" FluxReactionRef="flux9" LocationX="41" LocationY="68" />
        <LocalizedCompoundShape NodeReferenceModeAttrTag="full" LocalizedCompoundRef="CO2_substomatalCavity" LocationX="107" LocationY="110" />
        <LocalizedCompoundShape NodeReferenceModeAttrTag="full" LocalizedCompoundRef="H2CO3_cytosol" LocationX="105" LocationY="154" />
        <LocalizedCompoundShape NodeReferenceModeAttrTag="full" LocalizedCompoundRef="CO2_cytosol" LocationX="80" LocationY="98" />
        <LocalizedCompoundShape NodeReferenceModeAttrTag="full" LocalizedCompoundRef="HCO3_stroma" LocationX="82" LocationY="228" />
        <LocalizedCompoundShape NodeReferenceModeAttrTag="full" LocalizedCompoundRef="CO2_outside" LocationX="87" LocationY="117" />
        <LocalizedCompoundShape NodeReferenceModeAttrTag="full" LocalizedCompoundRef="PhotorespiratoryIntermediate" LocationX="29" LocationY="76" />
        <LocalizedCompoundShape NodeReferenceModeAttrTag="full" LocalizedCompoundRef="O2_substomatalCavity" LocationX="108" LocationY="44" />
        <LocalizedCompoundShape NodeReferenceModeAttrTag="full" LocalizedCompoundRef="CO2_stroma" LocationX="79" LocationY="106" />
        <SimpleReactionShape NodeReferenceModeAttrTag="full" SimpleReactionRef="r5" LocationX="108" LocationY="186" />
        <SimpleReactionShape NodeReferenceModeAttrTag="full" SimpleReactionRef="r16" LocationX="74" LocationY="64" />
        <FluxReactionShape NodeReferenceModeAttrTag="full" FluxReactionRef="flux7" LocationX="46" LocationY="136" />
        <SimpleReactionShape NodeReferenceModeAttrTag="full" SimpleReactionRef="r11" LocationX="151" LocationY="109" />
        <LocalizedCompoundShape NodeReferenceModeAttrTag="full" LocalizedCompoundRef="O2_cytosol" LocationX="96" LocationY="50" />
        <LocalizedCompoundShape NodeReferenceModeAttrTag="full" LocalizedCompoundRef="HCO3_plasmalemmaSurface" LocationX="92" LocationY="224" />
      </Diagram>
      <Diagram Name="c0" Structure="Cytosol">
        <LocalizedCompoundShape NodeReferenceModeAttrTag="full" LocalizedCompoundRef="Photorespiratory_Intermediate_Cytosol" LocationX="145" LocationY="65" />
        <FluxReactionShape NodeReferenceModeAttrTag="full" FluxReactionRef="flux2" LocationX="47" LocationY="153" />
        <SimpleReactionShape NodeReferenceModeAttrTag="full" SimpleReactionRef="r19" LocationX="50" LocationY="120" />
        <SimpleReactionShape NodeReferenceModeAttrTag="full" SimpleReactionRef="r14" LocationX="58" LocationY="51" />
        <LocalizedCompoundShape NodeReferenceModeAttrTag="full" LocalizedCompoundRef="H2CO3_stroma" LocationX="78" LocationY="169" />
        <SimpleReactionShape NodeReferenceModeAttrTag="full" SimpleReactionRef="r2" LocationX="97" LocationY="128" />
        <LocalizedCompoundShape NodeReferenceModeAttrTag="full" LocalizedCompoundRef="H2CO3_plasmalemmaSurface" LocationX="95" LocationY="153" />
        <SimpleReactionShape NodeReferenceModeAttrTag="full" SimpleReactionRef="r0" LocationX="53" LocationY="247" />
        <LocalizedCompoundShape NodeReferenceModeAttrTag="full" LocalizedCompoundRef="O2_stroma" LocationX="104" LocationY="36" />
        <FluxReactionShape NodeReferenceModeAttrTag="full" FluxReactionRef="flux3" LocationX="44" LocationY="208" />
        <LocalizedCompoundShape NodeReferenceModeAttrTag="full" LocalizedCompoundRef="O2_outside" LocationX="88" LocationY="54" />
        <SimpleReactionShape NodeReferenceModeAttrTag="full" SimpleReactionRef="r6" LocationX="80" LocationY="142" />
        <FluxReactionShape NodeReferenceModeAttrTag="full" FluxReactionRef="flux5" LocationX="44" LocationY="33" />
        <LocalizedCompoundShape NodeReferenceModeAttrTag="full" LocalizedCompoundRef="O2_plasmalemmaSurface" LocationX="92" LocationY="45" />
        <SimpleReactionShape NodeReferenceModeAttrTag="full" SimpleReactionRef="r15" LocationX="58" LocationY="111" />
        <SimpleReactionShape NodeReferenceModeAttrTag="full" SimpleReactionRef="r1" LocationX="54" LocationY="260" />
        <SimpleReactionShape NodeReferenceModeAttrTag="full" SimpleReactionRef="r18" LocationX="48" LocationY="49" />
        <FluxReactionShape NodeReferenceModeAttrTag="full" FluxReactionRef="flux1" LocationX="47" LocationY="96" />
        <SimpleReactionShape NodeReferenceModeAttrTag="full" SimpleReactionRef="r4" LocationX="106" LocationY="128" />
        <FluxReactionShape NodeReferenceModeAttrTag="full" FluxReactionRef="flux8" LocationX="46" LocationY="197" />
        <SimpleReactionShape NodeReferenceModeAttrTag="full" SimpleReactionRef="r7" LocationX="76" LocationY="199" />
        <FluxReactionShape NodeReferenceModeAttrTag="full" FluxReactionRef="flux4" LocationX="47" LocationY="228" />
        <LocalizedCompoundShape NodeReferenceModeAttrTag="full" LocalizedCompoundRef="HCO3_cytosol" LocationX="107" LocationY="224" />
        <SimpleReactionShape NodeReferenceModeAttrTag="full" SimpleReactionRef="r10" LocationX="130" LocationY="53" />
        <SimpleReactionShape NodeReferenceModeAttrTag="full" SimpleReactionRef="r3" LocationX="94" LocationY="192" />
        <LocalizedCompoundShape NodeReferenceModeAttrTag="full" LocalizedCompoundRef="CO2_plasmalemmaSurface" LocationX="94" LocationY="96" />
        <FluxReactionShape NodeReferenceModeAttrTag="full" FluxReactionRef="flux0" LocationX="45" LocationY="44" />
        <SimpleReactionShape NodeReferenceModeAttrTag="full" SimpleReactionRef="r9" LocationX="55" LocationY="150" />
        <SimpleReactionShape NodeReferenceModeAttrTag="full" SimpleReactionRef="r13" LocationX="153" LocationY="28" />
        <FluxReactionShape NodeReferenceModeAttrTag="full" FluxReactionRef="flux6" LocationX="45" LocationY="102" />
        <SimpleReactionShape NodeReferenceModeAttrTag="full" SimpleReactionRef="r8" LocationX="121" LocationY="172" />
        <SimpleReactionShape NodeReferenceModeAttrTag="full" SimpleReactionRef="r12" LocationX="120" LocationY="83" />
        <FluxReactionShape NodeReferenceModeAttrTag="full" FluxReactionRef="flux9" LocationX="41" LocationY="68" />
        <LocalizedCompoundShape NodeReferenceModeAttrTag="full" LocalizedCompoundRef="CO2_substomatalCavity" LocationX="107" LocationY="110" />
        <LocalizedCompoundShape NodeReferenceModeAttrTag="full" LocalizedCompoundRef="H2CO3_cytosol" LocationX="105" LocationY="154" />
        <LocalizedCompoundShape NodeReferenceModeAttrTag="full" LocalizedCompoundRef="CO2_cytosol" LocationX="80" LocationY="98" />
        <LocalizedCompoundShape NodeReferenceModeAttrTag="full" LocalizedCompoundRef="HCO3_stroma" LocationX="82" LocationY="228" />
        <LocalizedCompoundShape NodeReferenceModeAttrTag="full" LocalizedCompoundRef="CO2_outside" LocationX="87" LocationY="117" />
        <LocalizedCompoundShape NodeReferenceModeAttrTag="full" LocalizedCompoundRef="PhotorespiratoryIntermediate" LocationX="29" LocationY="76" />
        <LocalizedCompoundShape NodeReferenceModeAttrTag="full" LocalizedCompoundRef="O2_substomatalCavity" LocationX="108" LocationY="44" />
        <LocalizedCompoundShape NodeReferenceModeAttrTag="full" LocalizedCompoundRef="CO2_stroma" LocationX="79" LocationY="106" />
        <SimpleReactionShape NodeReferenceModeAttrTag="full" SimpleReactionRef="r5" LocationX="108" LocationY="186" />
        <SimpleReactionShape NodeReferenceModeAttrTag="full" SimpleReactionRef="r16" LocationX="74" LocationY="64" />
        <FluxReactionShape NodeReferenceModeAttrTag="full" FluxReactionRef="flux7" LocationX="46" LocationY="136" />
        <SimpleReactionShape NodeReferenceModeAttrTag="full" SimpleReactionRef="r11" LocationX="151" LocationY="109" />
        <LocalizedCompoundShape NodeReferenceModeAttrTag="full" LocalizedCompoundRef="O2_cytosol" LocationX="96" LocationY="50" />
        <LocalizedCompoundShape NodeReferenceModeAttrTag="full" LocalizedCompoundRef="HCO3_plasmalemmaSurface" LocationX="92" LocationY="224" />
      </Diagram>
      <Diagram Name="m1" Structure="ChloroplastEnvelope">
        <LocalizedCompoundShape NodeReferenceModeAttrTag="full" LocalizedCompoundRef="Photorespiratory_Intermediate_Cytosol" LocationX="145" LocationY="65" />
        <FluxReactionShape NodeReferenceModeAttrTag="full" FluxReactionRef="flux2" LocationX="47" LocationY="153" />
        <SimpleReactionShape NodeReferenceModeAttrTag="full" SimpleReactionRef="r19" LocationX="50" LocationY="120" />
        <SimpleReactionShape NodeReferenceModeAttrTag="full" SimpleReactionRef="r14" LocationX="58" LocationY="51" />
        <LocalizedCompoundShape NodeReferenceModeAttrTag="full" LocalizedCompoundRef="H2CO3_stroma" LocationX="78" LocationY="169" />
        <SimpleReactionShape NodeReferenceModeAttrTag="full" SimpleReactionRef="r2" LocationX="97" LocationY="128" />
        <LocalizedCompoundShape NodeReferenceModeAttrTag="full" LocalizedCompoundRef="H2CO3_plasmalemmaSurface" LocationX="95" LocationY="153" />
        <SimpleReactionShape NodeReferenceModeAttrTag="full" SimpleReactionRef="r0" LocationX="53" LocationY="247" />
        <LocalizedCompoundShape NodeReferenceModeAttrTag="full" LocalizedCompoundRef="O2_stroma" LocationX="104" LocationY="36" />
        <FluxReactionShape NodeReferenceModeAttrTag="full" FluxReactionRef="flux3" LocationX="44" LocationY="208" />
        <LocalizedCompoundShape NodeReferenceModeAttrTag="full" LocalizedCompoundRef="O2_outside" LocationX="88" LocationY="54" />
        <SimpleReactionShape NodeReferenceModeAttrTag="full" SimpleReactionRef="r6" LocationX="80" LocationY="142" />
        <FluxReactionShape NodeReferenceModeAttrTag="full" FluxReactionRef="flux5" LocationX="44" LocationY="33" />
        <LocalizedCompoundShape NodeReferenceModeAttrTag="full" LocalizedCompoundRef="O2_plasmalemmaSurface" LocationX="92" LocationY="45" />
        <SimpleReactionShape NodeReferenceModeAttrTag="full" SimpleReactionRef="r15" LocationX="58" LocationY="111" />
        <SimpleReactionShape NodeReferenceModeAttrTag="full" SimpleReactionRef="r1" LocationX="54" LocationY="260" />
        <SimpleReactionShape NodeReferenceModeAttrTag="full" SimpleReactionRef="r18" LocationX="48" LocationY="49" />
        <FluxReactionShape NodeReferenceModeAttrTag="full" FluxReactionRef="flux1" LocationX="47" LocationY="96" />
        <SimpleReactionShape NodeReferenceModeAttrTag="full" SimpleReactionRef="r4" LocationX="106" LocationY="128" />
        <FluxReactionShape NodeReferenceModeAttrTag="full" FluxReactionRef="flux8" LocationX="46" LocationY="197" />
        <SimpleReactionShape NodeReferenceModeAttrTag="full" SimpleReactionRef="r7" LocationX="76" LocationY="199" />
        <FluxReactionShape NodeReferenceModeAttrTag="full" FluxReactionRef="flux4" LocationX="47" LocationY="228" />
        <LocalizedCompoundShape NodeReferenceModeAttrTag="full" LocalizedCompoundRef="HCO3_cytosol" LocationX="107" LocationY="224" />
        <SimpleReactionShape NodeReferenceModeAttrTag="full" SimpleReactionRef="r10" LocationX="130" LocationY="53" />
        <SimpleReactionShape NodeReferenceModeAttrTag="full" SimpleReactionRef="r3" LocationX="94" LocationY="192" />
        <LocalizedCompoundShape NodeReferenceModeAttrTag="full" LocalizedCompoundRef="CO2_plasmalemmaSurface" LocationX="94" LocationY="96" />
        <FluxReactionShape NodeReferenceModeAttrTag="full" FluxReactionRef="flux0" LocationX="45" LocationY="44" />
        <SimpleReactionShape NodeReferenceModeAttrTag="full" SimpleReactionRef="r9" LocationX="55" LocationY="150" />
        <SimpleReactionShape NodeReferenceModeAttrTag="full" SimpleReactionRef="r13" LocationX="153" LocationY="28" />
        <FluxReactionShape NodeReferenceModeAttrTag="full" FluxReactionRef="flux6" LocationX="45" LocationY="102" />
        <SimpleReactionShape NodeReferenceModeAttrTag="full" SimpleReactionRef="r8" LocationX="121" LocationY="172" />
        <SimpleReactionShape NodeReferenceModeAttrTag="full" SimpleReactionRef="r12" LocationX="120" LocationY="83" />
        <FluxReactionShape NodeReferenceModeAttrTag="full" FluxReactionRef="flux9" LocationX="41" LocationY="68" />
        <LocalizedCompoundShape NodeReferenceModeAttrTag="full" LocalizedCompoundRef="CO2_substomatalCavity" LocationX="107" LocationY="110" />
        <LocalizedCompoundShape NodeReferenceModeAttrTag="full" LocalizedCompoundRef="H2CO3_cytosol" LocationX="105" LocationY="154" />
        <LocalizedCompoundShape NodeReferenceModeAttrTag="full" LocalizedCompoundRef="CO2_cytosol" LocationX="80" LocationY="98" />
        <LocalizedCompoundShape NodeReferenceModeAttrTag="full" LocalizedCompoundRef="HCO3_stroma" LocationX="82" LocationY="228" />
        <LocalizedCompoundShape NodeReferenceModeAttrTag="full" LocalizedCompoundRef="CO2_outside" LocationX="87" LocationY="117" />
        <LocalizedCompoundShape NodeReferenceModeAttrTag="full" LocalizedCompoundRef="PhotorespiratoryIntermediate" LocationX="29" LocationY="76" />
        <LocalizedCompoundShape NodeReferenceModeAttrTag="full" LocalizedCompoundRef="O2_substomatalCavity" LocationX="108" LocationY="44" />
        <LocalizedCompoundShape NodeReferenceModeAttrTag="full" LocalizedCompoundRef="CO2_stroma" LocationX="79" LocationY="106" />
        <SimpleReactionShape NodeReferenceModeAttrTag="full" SimpleReactionRef="r5" LocationX="108" LocationY="186" />
        <SimpleReactionShape NodeReferenceModeAttrTag="full" SimpleReactionRef="r16" LocationX="74" LocationY="64" />
        <FluxReactionShape NodeReferenceModeAttrTag="full" FluxReactionRef="flux7" LocationX="46" LocationY="136" />
        <SimpleReactionShape NodeReferenceModeAttrTag="full" SimpleReactionRef="r11" LocationX="151" LocationY="109" />
        <LocalizedCompoundShape NodeReferenceModeAttrTag="full" LocalizedCompoundRef="O2_cytosol" LocationX="96" LocationY="50" />
        <LocalizedCompoundShape NodeReferenceModeAttrTag="full" LocalizedCompoundRef="HCO3_plasmalemmaSurface" LocationX="92" LocationY="224" />
      </Diagram>
      <Diagram Name="c2" Structure="Stroma">
        <LocalizedCompoundShape NodeReferenceModeAttrTag="full" LocalizedCompoundRef="Photorespiratory_Intermediate_Cytosol" LocationX="145" LocationY="65" />
        <FluxReactionShape NodeReferenceModeAttrTag="full" FluxReactionRef="flux2" LocationX="47" LocationY="153" />
        <SimpleReactionShape NodeReferenceModeAttrTag="full" SimpleReactionRef="r19" LocationX="50" LocationY="120" />
        <SimpleReactionShape NodeReferenceModeAttrTag="full" SimpleReactionRef="r14" LocationX="58" LocationY="51" />
        <LocalizedCompoundShape NodeReferenceModeAttrTag="full" LocalizedCompoundRef="H2CO3_stroma" LocationX="78" LocationY="169" />
        <SimpleReactionShape NodeReferenceModeAttrTag="full" SimpleReactionRef="r2" LocationX="97" LocationY="128" />
        <LocalizedCompoundShape NodeReferenceModeAttrTag="full" LocalizedCompoundRef="H2CO3_plasmalemmaSurface" LocationX="95" LocationY="153" />
        <SimpleReactionShape NodeReferenceModeAttrTag="full" SimpleReactionRef="r0" LocationX="53" LocationY="247" />
        <LocalizedCompoundShape NodeReferenceModeAttrTag="full" LocalizedCompoundRef="O2_stroma" LocationX="104" LocationY="36" />
        <FluxReactionShape NodeReferenceModeAttrTag="full" FluxReactionRef="flux3" LocationX="44" LocationY="208" />
        <LocalizedCompoundShape NodeReferenceModeAttrTag="full" LocalizedCompoundRef="O2_outside" LocationX="88" LocationY="54" />
        <SimpleReactionShape NodeReferenceModeAttrTag="full" SimpleReactionRef="r6" LocationX="80" LocationY="142" />
        <FluxReactionShape NodeReferenceModeAttrTag="full" FluxReactionRef="flux5" LocationX="44" LocationY="33" />
        <LocalizedCompoundShape NodeReferenceModeAttrTag="full" LocalizedCompoundRef="O2_plasmalemmaSurface" LocationX="92" LocationY="45" />
        <SimpleReactionShape NodeReferenceModeAttrTag="full" SimpleReactionRef="r15" LocationX="58" LocationY="111" />
        <SimpleReactionShape NodeReferenceModeAttrTag="full" SimpleReactionRef="r1" LocationX="54" LocationY="260" />
        <SimpleReactionShape NodeReferenceModeAttrTag="full" SimpleReactionRef="r18" LocationX="48" LocationY="49" />
        <FluxReactionShape NodeReferenceModeAttrTag="full" FluxReactionRef="flux1" LocationX="47" LocationY="96" />
        <SimpleReactionShape NodeReferenceModeAttrTag="full" SimpleReactionRef="r4" LocationX="106" LocationY="128" />
        <FluxReactionShape NodeReferenceModeAttrTag="full" FluxReactionRef="flux8" LocationX="46" LocationY="197" />
        <SimpleReactionShape NodeReferenceModeAttrTag="full" SimpleReactionRef="r7" LocationX="76" LocationY="199" />
        <FluxReactionShape NodeReferenceModeAttrTag="full" FluxReactionRef="flux4" LocationX="47" LocationY="228" />
        <LocalizedCompoundShape NodeReferenceModeAttrTag="full" LocalizedCompoundRef="HCO3_cytosol" LocationX="107" LocationY="224" />
        <SimpleReactionShape NodeReferenceModeAttrTag="full" SimpleReactionRef="r10" LocationX="130" LocationY="53" />
        <SimpleReactionShape NodeReferenceModeAttrTag="full" SimpleReactionRef="r3" LocationX="94" LocationY="192" />
        <LocalizedCompoundShape NodeReferenceModeAttrTag="full" LocalizedCompoundRef="CO2_plasmalemmaSurface" LocationX="94" LocationY="96" />
        <FluxReactionShape NodeReferenceModeAttrTag="full" FluxReactionRef="flux0" LocationX="45" LocationY="44" />
        <SimpleReactionShape NodeReferenceModeAttrTag="full" SimpleReactionRef="r9" LocationX="55" LocationY="150" />
        <SimpleReactionShape NodeReferenceModeAttrTag="full" SimpleReactionRef="r13" LocationX="153" LocationY="28" />
        <FluxReactionShape NodeReferenceModeAttrTag="full" FluxReactionRef="flux6" LocationX="45" LocationY="102" />
        <SimpleReactionShape NodeReferenceModeAttrTag="full" SimpleReactionRef="r8" LocationX="121" LocationY="172" />
        <SimpleReactionShape NodeReferenceModeAttrTag="full" SimpleReactionRef="r12" LocationX="120" LocationY="83" />
        <FluxReactionShape NodeReferenceModeAttrTag="full" FluxReactionRef="flux9" LocationX="41" LocationY="68" />
        <LocalizedCompoundShape NodeReferenceModeAttrTag="full" LocalizedCompoundRef="CO2_substomatalCavity" LocationX="107" LocationY="110" />
        <LocalizedCompoundShape NodeReferenceModeAttrTag="full" LocalizedCompoundRef="H2CO3_cytosol" LocationX="105" LocationY="154" />
        <LocalizedCompoundShape NodeReferenceModeAttrTag="full" LocalizedCompoundRef="CO2_cytosol" LocationX="80" LocationY="98" />
        <LocalizedCompoundShape NodeReferenceModeAttrTag="full" LocalizedCompoundRef="HCO3_stroma" LocationX="82" LocationY="228" />
        <LocalizedCompoundShape NodeReferenceModeAttrTag="full" LocalizedCompoundRef="CO2_outside" LocationX="87" LocationY="117" />
        <LocalizedCompoundShape NodeReferenceModeAttrTag="full" LocalizedCompoundRef="PhotorespiratoryIntermediate" LocationX="29" LocationY="76" />
        <LocalizedCompoundShape NodeReferenceModeAttrTag="full" LocalizedCompoundRef="O2_substomatalCavity" LocationX="108" LocationY="44" />
        <LocalizedCompoundShape NodeReferenceModeAttrTag="full" LocalizedCompoundRef="CO2_stroma" LocationX="79" LocationY="106" />
        <SimpleReactionShape NodeReferenceModeAttrTag="full" SimpleReactionRef="r5" LocationX="108" LocationY="186" />
        <SimpleReactionShape NodeReferenceModeAttrTag="full" SimpleReactionRef="r16" LocationX="74" LocationY="64" />
        <FluxReactionShape NodeReferenceModeAttrTag="full" FluxReactionRef="flux7" LocationX="46" LocationY="136" />
        <SimpleReactionShape NodeReferenceModeAttrTag="full" SimpleReactionRef="r11" LocationX="151" LocationY="109" />
        <LocalizedCompoundShape NodeReferenceModeAttrTag="full" LocalizedCompoundRef="O2_cytosol" LocationX="96" LocationY="50" />
        <LocalizedCompoundShape NodeReferenceModeAttrTag="full" LocalizedCompoundRef="HCO3_plasmalemmaSurface" LocationX="92" LocationY="224" />
      </Diagram>
      <Version Name="model" KeyValue="270244501" BranchId="253989120" Archived="0" Date="22-Mar-2024 17:31:32" FromVersionable="false">
        <Owner Name="kastejos" Identifier="252783037" />
        <GroupAccess Type="1" />
        <Annotation>cloned from 'model' owned by user kastejos</Annotation>
      </Version>
      <ModelUnitSystem VolumeSubstanceUnit="uM.um3" MembraneSubstanceUnit="molecules" LumpedReactionSubstanceUnit="molecules" VolumeUnit="um3" AreaUnit="um2" LengthUnit="um" TimeUnit="s" />
    </Model>
    <SimulationSpec Name="Application0" Stochastic="false" UseConcentration="true" RuleBased="false" MassConservationModelReduction="false" InsufficientIterations="false" InsufficientMaxMolecules="false" CharacteristicSize="0.26007901914182413">
      <NetworkConstraints RbmMaxIteration="1" RbmMaxMoleculesPerSpecies="10" RbmSpeciesLimit="800" RbmReactionsLimit="2500" />
      <Annotation>cloned from 'Application0' owned by user kastejos</Annotation>
      <Geometry Name="Geometry1671776326" Dimension="3">
        <Annotation>cloned from 'Geometry9' owned by user kastejos</Annotation>
        <Extent X="25.0" Y="25.0" Z="25.0" />
        <Origin X="0.0" Y="0.0" Z="0.0" />
        <SubVolume Name="Chloroplast" Handle="4" Type="Analytical" KeyValue="254329677">
          <AnalyticExpression>((((x - 12.5) ^ 2.0) + ((y - 12.5) ^ 2.0) + ((z - 12.5) ^ 2.0)) &lt; (4.63 ^ 2.0))</AnalyticExpression>
        </SubVolume>
        <SubVolume Name="Cytosol" Handle="3" Type="Analytical" KeyValue="254329678">
          <AnalyticExpression>((((x - 12.5) ^ 2.0) + ((y - 12.5) ^ 2.0) + ((z - 12.5) ^ 2.0)) &lt; (8.77 ^ 2.0))</AnalyticExpression>
        </SubVolume>
        <SubVolume Name="PlasmalemmaSurface" Handle="2" Type="Analytical" KeyValue="254329679">
          <AnalyticExpression>((((x - 12.5) ^ 2.0) + ((y - 12.5) ^ 2.0) + ((z - 12.5) ^ 2.0)) &lt; (10.0 ^ 2.0))</AnalyticExpression>
        </SubVolume>
        <SubVolume Name="Substomata" Handle="1" Type="Analytical" KeyValue="254329680">
          <AnalyticExpression>((((x - 12.5) ^ 2.0) + ((y - 12.5) ^ 2.0) + ((z - 12.5) ^ 2.0)) &lt; (11.63 ^ 2.0))</AnalyticExpression>
        </SubVolume>
        <SubVolume Name="Outside" Handle="0" Type="Analytical" KeyValue="254329681">
          <AnalyticExpression>1.0</AnalyticExpression>
        </SubVolume>
        <SurfaceClass Name="Outside_Substomata_membrane" SubVolume1Ref="Outside" SubVolume2Ref="Substomata" KeyValue="254329682" />
        <SurfaceClass Name="PlasmalemmaSurface_Substomata_membrane" SubVolume1Ref="PlasmalemmaSurface" SubVolume2Ref="Substomata" KeyValue="254329683" />
        <SurfaceClass Name="Cytosol_PlasmalemmaSurface_membrane" SubVolume1Ref="Cytosol" SubVolume2Ref="PlasmalemmaSurface" KeyValue="254329684" />
        <SurfaceClass Name="Chloroplast_Cytosol_membrane" SubVolume1Ref="Chloroplast" SubVolume2Ref="Cytosol" KeyValue="254329685" />
        <SurfaceDescription NumSamplesX="101" NumSamplesY="101" NumSamplesZ="101" CutoffFrequency="0.3">
          <VolumeRegion Name="Outside0" RegionID="0" SubVolume="Outside" Size="9036.546875" Unit="um3" />
          <VolumeRegion Name="Substomata1" RegionID="1" SubVolume="Substomata" Size="2405.15625" Unit="um3" />
          <VolumeRegion Name="PlasmalemmaSurface2" RegionID="2" SubVolume="PlasmalemmaSurface" Size="1355.25" Unit="um3" />
          <VolumeRegion Name="Cytosol3" RegionID="3" SubVolume="Cytosol" Size="2410.15625" Unit="um3" />
          <VolumeRegion Name="Chloroplast4" RegionID="4" SubVolume="Chloroplast" Size="417.890625" Unit="um3" />
          <MembraneRegion Name="membrane_Outside0_Substomata1" VolumeRegion1="Substomata1" VolumeRegion2="Outside0" Size="1699.170652928014" Unit="um2" />
          <MembraneRegion Name="membrane_Substomata1_PlasmalemmaSurface2" VolumeRegion1="PlasmalemmaSurface2" VolumeRegion2="Substomata1" Size="1254.700338471948" Unit="um2" />
          <MembraneRegion Name="membrane_PlasmalemmaSurface2_Cytosol3" VolumeRegion1="Cytosol3" VolumeRegion2="PlasmalemmaSurface2" Size="966.0008182941151" Unit="um2" />
          <MembraneRegion Name="membrane_Cytosol3_Chloroplast4" VolumeRegion1="Chloroplast4" VolumeRegion2="Cytosol3" Size="268.2475133761319" Unit="um2" />
        </SurfaceDescription>
        <Version Name="Geometry1671776326" KeyValue="254329674" BranchId="253989086" Archived="0" Date="23-Mar-2023 23:11:33" FromVersionable="false">
          <Owner Name="kastejos" Identifier="252783037" />
          <GroupAccess Type="1" />
          <Annotation>cloned from 'Geometry9' owned by user kastejos</Annotation>
        </Version>
      </Geometry>
      <GeometryContext>
        <FeatureMapping Feature="Stroma" GeometryClass="Chloroplast" SubVolume="Chloroplast" Size="50000.0" VolumePerUnitVolume="1.0">
          <BoundariesTypes Xm="Flux" Xp="Flux" Ym="Flux" Yp="Flux" Zm="Flux" Zp="Flux" />
        </FeatureMapping>
        <FeatureMapping Feature="SubstomatalCavity" GeometryClass="Substomata" SubVolume="Substomata" Size="50000.0" VolumePerUnitVolume="1.0">
          <BoundariesTypes Xm="Flux" Xp="Flux" Ym="Flux" Yp="Flux" Zm="Flux" Zp="Flux" />
        </FeatureMapping>
        <FeatureMapping Feature="Cytosol" GeometryClass="Cytosol" SubVolume="Cytosol" Size="50000.0" VolumePerUnitVolume="1.0">
          <BoundariesTypes Xm="Flux" Xp="Flux" Ym="Flux" Yp="Flux" Zm="Flux" Zp="Flux" />
        </FeatureMapping>
        <FeatureMapping Feature="Outside" GeometryClass="Outside" SubVolume="Outside" Size="50000.0" VolumePerUnitVolume="1.0">
          <BoundariesTypes Xm="Flux" Xp="Flux" Ym="Flux" Yp="Flux" Zm="Flux" Zp="Flux" />
        </FeatureMapping>
        <FeatureMapping Feature="PlasmalemmaSurface" GeometryClass="PlasmalemmaSurface" SubVolume="PlasmalemmaSurface" Size="50000.0" VolumePerUnitVolume="1.0">
          <BoundariesTypes Xm="Flux" Xp="Flux" Ym="Flux" Yp="Flux" Zm="Flux" Zp="Flux" />
        </FeatureMapping>
        <MembraneMapping Membrane="Plasmalemma" Size="6563.0" AreaPerUnitArea="1.0" CalculateVoltage="false" SpecificCapacitance="1.0" InitialVoltage="0.0" GeometryClass="Cytosol_PlasmalemmaSurface_membrane">
          <BoundariesTypes Xm="Flux" Xp="Flux" Ym="Flux" Yp="Flux" Zm="Flux" Zp="Flux" />
        </MembraneMapping>
        <MembraneMapping Membrane="ChloroplastEnvelope" Size="6563.0" AreaPerUnitArea="1.0" CalculateVoltage="false" SpecificCapacitance="1.0" InitialVoltage="0.0" GeometryClass="Chloroplast_Cytosol_membrane">
          <BoundariesTypes Xm="Flux" Xp="Flux" Ym="Flux" Yp="Flux" Zm="Flux" Zp="Flux" />
        </MembraneMapping>
        <MembraneMapping Membrane="WaterLayer" Size="6563.0" AreaPerUnitArea="1.0" CalculateVoltage="false" SpecificCapacitance="1.0" InitialVoltage="0.0" GeometryClass="PlasmalemmaSurface_Substomata_membrane">
          <BoundariesTypes Xm="Flux" Xp="Flux" Ym="Flux" Yp="Flux" Zm="Flux" Zp="Flux" />
        </MembraneMapping>
        <MembraneMapping Membrane="Stomata" Size="6563.0" AreaPerUnitArea="1.0" CalculateVoltage="false" SpecificCapacitance="1.0" InitialVoltage="0.0" GeometryClass="Outside_Substomata_membrane">
          <BoundariesTypes Xm="Flux" Xp="Flux" Ym="Flux" Yp="Flux" Zm="Flux" Zp="Flux" />
        </MembraneMapping>
      </GeometryContext>
      <ReactionContext>
        <LocalizedCompoundSpec LocalizedCompoundRef="O2_stroma" ForceConstant="false" WellMixed="false" ForceContinuous="false">
          <InitialConcentration>268.74</InitialConcentration>
          <Diffusion>242.0</Diffusion>
        </LocalizedCompoundSpec>
        <LocalizedCompoundSpec LocalizedCompoundRef="CO2_stroma" ForceConstant="false" WellMixed="false" ForceContinuous="false">
          <InitialConcentration>13.82</InitialConcentration>
          <Diffusion>188.0</Diffusion>
        </LocalizedCompoundSpec>
        <LocalizedCompoundSpec LocalizedCompoundRef="H2CO3_stroma" ForceConstant="false" WellMixed="false" ForceContinuous="false">
          <InitialConcentration>0.04</InitialConcentration>
          <Diffusion>120.0</Diffusion>
        </LocalizedCompoundSpec>
        <LocalizedCompoundSpec LocalizedCompoundRef="HCO3_stroma" ForceConstant="false" WellMixed="false" ForceContinuous="false">
          <InitialConcentration>795.56</InitialConcentration>
          <Diffusion>115.0</Diffusion>
        </LocalizedCompoundSpec>
        <LocalizedCompoundSpec LocalizedCompoundRef="PhotorespiratoryIntermediate" ForceConstant="false" WellMixed="true" ForceContinuous="false">
          <InitialConcentration>0.0</InitialConcentration>
          <Diffusion>1000000.0</Diffusion>
        </LocalizedCompoundSpec>
        <LocalizedCompoundSpec LocalizedCompoundRef="O2_substomatalCavity" ForceConstant="false" WellMixed="true" ForceContinuous="false">
          <InitialConcentration>8593.0</InitialConcentration>
          <Diffusion>1000.0</Diffusion>
        </LocalizedCompoundSpec>
        <LocalizedCompoundSpec LocalizedCompoundRef="CO2_substomatalCavity" ForceConstant="false" WellMixed="true" ForceContinuous="false">
          <InitialConcentration>16.62</InitialConcentration>
          <Diffusion>1000.0</Diffusion>
        </LocalizedCompoundSpec>
        <LocalizedCompoundSpec LocalizedCompoundRef="O2_cytosol" ForceConstant="false" WellMixed="false" ForceContinuous="false">
          <InitialConcentration>268.74</InitialConcentration>
          <Diffusion>1210.0</Diffusion>
        </LocalizedCompoundSpec>
        <LocalizedCompoundSpec LocalizedCompoundRef="CO2_cytosol" ForceConstant="false" WellMixed="false" ForceContinuous="false">
          <InitialConcentration>13.82</InitialConcentration>
          <Diffusion>940.0</Diffusion>
        </LocalizedCompoundSpec>
        <LocalizedCompoundSpec LocalizedCompoundRef="H2CO3_cytosol" ForceConstant="false" WellMixed="false" ForceContinuous="false">
          <InitialConcentration>0.04</InitialConcentration>
          <Diffusion>600.0</Diffusion>
        </LocalizedCompoundSpec>
        <LocalizedCompoundSpec LocalizedCompoundRef="HCO3_cytosol" ForceConstant="false" WellMixed="false" ForceContinuous="false">
          <InitialConcentration>795.56</InitialConcentration>
          <Diffusion>575.0</Diffusion>
        </LocalizedCompoundSpec>
        <LocalizedCompoundSpec LocalizedCompoundRef="Photorespiratory_Intermediate_Cytosol" ForceConstant="false" WellMixed="true" ForceContinuous="false">
          <InitialConcentration>0.0</InitialConcentration>
          <Diffusion>10.0</Diffusion>
        </LocalizedCompoundSpec>
        <LocalizedCompoundSpec LocalizedCompoundRef="O2_outside" ForceConstant="true" WellMixed="false" ForceContinuous="false">
          <InitialConcentration>8451.0</InitialConcentration>
          <Diffusion>10.0</Diffusion>
        </LocalizedCompoundSpec>
        <LocalizedCompoundSpec LocalizedCompoundRef="CO2_outside" ForceConstant="true" WellMixed="false" ForceContinuous="false">
          <InitialConcentration>16.62</InitialConcentration>
          <Diffusion>10.0</Diffusion>
        </LocalizedCompoundSpec>
        <LocalizedCompoundSpec LocalizedCompoundRef="O2_plasmalemmaSurface" ForceConstant="false" WellMixed="false" ForceContinuous="false">
          <InitialConcentration>268.74</InitialConcentration>
          <Diffusion>2420.0</Diffusion>
        </LocalizedCompoundSpec>
        <LocalizedCompoundSpec LocalizedCompoundRef="CO2_plasmalemmaSurface" ForceConstant="false" WellMixed="false" ForceContinuous="false">
          <InitialConcentration>13.82</InitialConcentration>
          <Diffusion>1880.0</Diffusion>
        </LocalizedCompoundSpec>
        <LocalizedCompoundSpec LocalizedCompoundRef="H2CO3_plasmalemmaSurface" ForceConstant="false" WellMixed="false" ForceContinuous="false">
          <InitialConcentration>0.04</InitialConcentration>
          <Diffusion>1200.0</Diffusion>
        </LocalizedCompoundSpec>
        <LocalizedCompoundSpec LocalizedCompoundRef="HCO3_plasmalemmaSurface" ForceConstant="false" WellMixed="false" ForceContinuous="false">
          <InitialConcentration>795.56</InitialConcentration>
          <Diffusion>1150.0</Diffusion>
        </LocalizedCompoundSpec>
        <ReactionSpec ReactionStepRef="r2" ReactionMapping="included" />
        <ReactionSpec ReactionStepRef="r3" ReactionMapping="included" />
        <ReactionSpec ReactionStepRef="r4" ReactionMapping="included" />
        <ReactionSpec ReactionStepRef="r5" ReactionMapping="included" />
        <ReactionSpec ReactionStepRef="r6" ReactionMapping="included" />
        <ReactionSpec ReactionStepRef="r7" ReactionMapping="included" />
        <ReactionSpec ReactionStepRef="r8" ReactionMapping="included" />
        <ReactionSpec ReactionStepRef="r9" ReactionMapping="included" />
        <ReactionSpec ReactionStepRef="r10" ReactionMapping="included" />
        <ReactionSpec ReactionStepRef="r11" ReactionMapping="included" />
        <ReactionSpec ReactionStepRef="r13" ReactionMapping="included" />
        <ReactionSpec ReactionStepRef="r0" ReactionMapping="included" />
        <ReactionSpec ReactionStepRef="r1" ReactionMapping="included" />
        <ReactionSpec ReactionStepRef="r18" ReactionMapping="included" />
        <ReactionSpec ReactionStepRef="r19" ReactionMapping="included" />
        <ReactionSpec ReactionStepRef="r14" ReactionMapping="included" />
        <ReactionSpec ReactionStepRef="r15" ReactionMapping="included" />
        <ReactionSpec ReactionStepRef="r16" ReactionMapping="included" />
        <ReactionSpec ReactionStepRef="r12" ReactionMapping="included" />
        <ReactionSpec ReactionStepRef="flux0" ReactionMapping="included" />
        <ReactionSpec ReactionStepRef="flux1" ReactionMapping="included" />
        <ReactionSpec ReactionStepRef="flux2" ReactionMapping="included" />
        <ReactionSpec ReactionStepRef="flux3" ReactionMapping="included" />
        <ReactionSpec ReactionStepRef="flux5" ReactionMapping="included" />
        <ReactionSpec ReactionStepRef="flux6" ReactionMapping="included" />
        <ReactionSpec ReactionStepRef="flux7" ReactionMapping="included" />
        <ReactionSpec ReactionStepRef="flux8" ReactionMapping="included" />
        <ReactionSpec ReactionStepRef="flux4" ReactionMapping="included" />
        <ReactionSpec ReactionStepRef="flux9" ReactionMapping="included" />
      </ReactionContext>
      <MathDescription Name="Application0_generated">
        <Annotation>cloned from 'Application0_generated' owned by user kastejos</Annotation>
        <Constant Name="_F_">96485.3321</Constant>
        <Constant Name="_F_nmol_">9.64853321E-5</Constant>
        <Constant Name="_K_GHK_">1.0E-9</Constant>
        <Constant Name="_N_pmol_">6.02214179E11</Constant>
        <Constant Name="_PI_">3.141592653589793</Constant>
        <Constant Name="_R_">8314.46261815</Constant>
        <Constant Name="_T_">300.0</Constant>
        <Constant Name="ApoplastLength">0.32</Constant>
        <Constant Name="AreaPerUnitArea_ChloroplastEnvelope">1.0</Constant>
        <Constant Name="AreaPerUnitArea_Plasmalemma">1.0</Constant>
        <Constant Name="AreaPerUnitArea_Stomata">1.0</Constant>
        <Constant Name="AreaPerUnitArea_WaterLayer">1.0</Constant>
        <Constant Name="CA_kcat_r8">300000.0</Constant>
        <Constant Name="CA_kcat_r9">300000.0</Constant>
        <Constant Name="CA_Km_HCO3_r8">34000.0</Constant>
        <Constant Name="CA_Km_HCO3_r9">34000.0</Constant>
        <Constant Name="CA_KmCO2_r8">1500.0</Constant>
        <Constant Name="CA_KmCO2_r9">1500.0</Constant>
        <Constant Name="carrierValence_flux4">1.0</Constant>
        <Constant Name="carrierValence_flux5">1.0</Constant>
        <Constant Name="carrierValence_flux6">1.0</Constant>
        <Constant Name="carrierValence_flux7">1.0</Constant>
        <Constant Name="carrierValence_flux8">1.0</Constant>
        <Constant Name="Chloroplast_BicA_Multiplier">1.0</Constant>
        <Constant Name="ChloroplastSurfaceAreaMultiplier">1.0</Constant>
        <Constant Name="CO2_cytosol_diffusionRate">940.0</Constant>
        <Constant Name="CO2_cytosol_init_uM">13.82</Constant>
        <Constant Name="CO2_outside_init_uM">16.62</Constant>
        <Constant Name="CO2_P_Multiplier">1.0</Constant>
        <Constant Name="CO2_plasmalemmaSurface_diffusionRate">1880.0</Constant>
        <Constant Name="CO2_plasmalemmaSurface_init_uM">13.82</Constant>
        <Constant Name="CO2_stroma_diffusionRate">188.0</Constant>
        <Constant Name="CO2_stroma_init_uM">13.82</Constant>
        <Constant Name="CO2_substomatalCavity_init_uM">16.62</Constant>
        <Constant Name="DCO2">2233.0</Constant>
        <Constant Name="DO2">2420.0</Constant>
        <Constant Name="EffectivePorosity">0.5</Constant>
        <Constant Name="H2CO3_cytosol_diffusionRate">600.0</Constant>
        <Constant Name="H2CO3_cytosol_init_uM">0.04</Constant>
        <Constant Name="H2CO3_P">300.0</Constant>
        <Constant Name="H2CO3_plasmalemmaSurface_diffusionRate">1200.0</Constant>
        <Constant Name="H2CO3_plasmalemmaSurface_init_uM">0.04</Constant>
        <Constant Name="H2CO3_stroma_diffusionRate">120.0</Constant>
        <Constant Name="H2CO3_stroma_init_uM">0.04</Constant>
        <Constant Name="H_conc_cytosol_r5">0.1</Constant>
        <Constant Name="H_conc_cytosol_r9">0.1</Constant>
        <Constant Name="H_conc_plasmalemmaSurface">1.0</Constant>
        <Constant Name="H_conc_stroma_r7">0.01</Constant>
        <Constant Name="H_conc_stroma_r8">0.01</Constant>
        <Constant Name="HCO3_ChloroplastEnvelopeMultiplier">0.0</Constant>
        <Constant Name="HCO3_cytosol_diffusionRate">575.0</Constant>
        <Constant Name="HCO3_cytosol_init_uM">795.56</Constant>
        <Constant Name="HCO3_P">0.001</Constant>
        <Constant Name="HCO3_plasmalemmaSurface_diffusionRate">1150.0</Constant>
        <Constant Name="HCO3_plasmalemmaSurface_init_uM">795.56</Constant>
        <Constant Name="HCO3_stroma_diffusionRate">115.0</Constant>
        <Constant Name="HCO3_stroma_init_uM">795.56</Constant>
        <Constant Name="HenryConstantCO2Dimensionless">0.8317</Constant>
        <Constant Name="HenryConstantO2Dimensionless">0.0318</Constant>
        <Constant Name="IAS_Adjacent_Multiplier_r14">0.5</Constant>
        <Constant Name="IAS_Adjacent_Multiplier_r15">0.5</Constant>
        <Constant Name="K_millivolts_per_volt">1000.0</Constant>
        <Constant Name="Keq_cytosol">0.794</Constant>
        <Constant Name="Keq_stroma">0.794</Constant>
        <Constant Name="Kf_r2">0.06</Constant>
        <Constant Name="Kf_r3">1.0E7</Constant>
        <Constant Name="Kf_r4">0.06</Constant>
        <Constant Name="Kf_r5">1.0E7</Constant>
        <Constant Name="Kf_r6">0.06</Constant>
        <Constant Name="Kf_r7">1.0E7</Constant>
        <Constant Name="Km_BicA_r0">217.0</Constant>
        <Constant Name="Km_BicA_r1">217.0</Constant>
        <Constant Name="KMOLE">0.001660538783162726</Constant>
        <Constant Name="Kr_r2">20.0</Constant>
        <Constant Name="Kr_r4">20.0</Constant>
        <Constant Name="Kr_r6">20.0</Constant>
        <Constant Name="netValence_flux0">1.0</Constant>
        <Constant Name="netValence_flux1">1.0</Constant>
        <Constant Name="netValence_flux2">1.0</Constant>
        <Constant Name="netValence_flux3">1.0</Constant>
        <Constant Name="netValence_flux9">1.0</Constant>
        <Constant Name="netValence_r0">1.0</Constant>
        <Constant Name="netValence_r1">1.0</Constant>
        <Constant Name="netValence_r14">1.0</Constant>
        <Constant Name="netValence_r15">1.0</Constant>
        <Constant Name="netValence_r18">1.0</Constant>
        <Constant Name="netValence_r19">1.0</Constant>
        <Constant Name="O2_cytosol_diffusionRate">1210.0</Constant>
        <Constant Name="O2_cytosol_init_uM">268.74</Constant>
        <Constant Name="O2_outside_init_uM">8451.0</Constant>
        <Constant Name="O2_P">500000.0</Constant>
        <Constant Name="O2_plasmalemmaSurface_diffusionRate">2420.0</Constant>
        <Constant Name="O2_plasmalemmaSurface_init_uM">268.74</Constant>
        <Constant Name="O2_stroma_diffusionRate">242.0</Constant>
        <Constant Name="O2_stroma_init_uM">268.74</Constant>
        <Constant Name="O2_substomatalCavity_init_uM">8593.0</Constant>
        <Constant Name="Photorespiratory_Intermediate_Cytosol_init_uM">0.0</Constant>
        <Constant Name="PhotorespiratoryIntermediate_init_uM">0.0</Constant>
        <Constant Name="Plasmalemma_BicA_Multiplier">1.0</Constant>
        <Constant Name="RuBisCO_Km_CO2_r10">8.6</Constant>
        <Constant Name="RuBisCO_Km_CO2_r11">8.6</Constant>
        <Constant Name="RuBisCO_Km_CO2_r13">8.6</Constant>
        <Constant Name="RuBisCO_Km_CO2_r16">8.6</Constant>
        <Constant Name="RuBisCo_Km_O2_r10">215.0</Constant>
        <Constant Name="RuBisCO_Km_O2_r11">215.0</Constant>
        <Constant Name="RuBisCO_Km_O2_r13">215.0</Constant>
        <Constant Name="RuBisCo_Km_O2_r16">215.0</Constant>
        <Constant Name="RuBisCO_Vc_r11">7600.0</Constant>
        <Constant Name="RuBisCO_Vc_r13">7600.0</Constant>
        <Constant Name="RuBisCo_Vo_r10">1596.0</Constant>
        <Constant Name="RuBisCo_Vo_r16">1596.0</Constant>
        <Constant Name="Stroma_CA_concentration">270.0</Constant>
        <Constant Name="SurfaceArea">1112.73</Constant>
        <Constant Name="SurfaceAreaMultiplier">1.0</Constant>
        <Constant Name="UnitFactor_uM_um3_molecules_neg_1">(1.0 * pow(KMOLE,1.0))</Constant>
        <Constant Name="Voltage_ChloroplastEnvelope">0.0</Constant>
        <Constant Name="Voltage_Plasmalemma">0.0</Constant>
        <Constant Name="Voltage_Stomata">0.0</Constant>
        <Constant Name="Voltage_WaterLayer">0.0</Constant>
        <Constant Name="VolumePerUnitVolume_Cytosol">1.0</Constant>
        <Constant Name="VolumePerUnitVolume_Outside">1.0</Constant>
        <Constant Name="VolumePerUnitVolume_PlasmalemmaSurface">1.0</Constant>
        <Constant Name="VolumePerUnitVolume_Stroma">1.0</Constant>
        <Constant Name="VolumePerUnitVolume_SubstomatalCavity">1.0</Constant>
        <Constant Name="WaterLayerLength">0.32</Constant>
        <VolumeVariable Name="CO2_cytosol" Domain="Cytosol" />
        <VolumeVariable Name="CO2_plasmalemmaSurface" Domain="PlasmalemmaSurface" />
        <VolumeVariable Name="CO2_stroma" Domain="Chloroplast" />
        <VolumeRegionVariable Name="CO2_substomatalCavity" Domain="Substomata" />
        <VolumeVariable Name="H2CO3_cytosol" Domain="Cytosol" />
        <VolumeVariable Name="H2CO3_plasmalemmaSurface" Domain="PlasmalemmaSurface" />
        <VolumeVariable Name="H2CO3_stroma" Domain="Chloroplast" />
        <VolumeVariable Name="HCO3_cytosol" Domain="Cytosol" />
        <VolumeVariable Name="HCO3_plasmalemmaSurface" Domain="PlasmalemmaSurface" />
        <VolumeVariable Name="HCO3_stroma" Domain="Chloroplast" />
        <VolumeVariable Name="O2_cytosol" Domain="Cytosol" />
        <VolumeVariable Name="O2_plasmalemmaSurface" Domain="PlasmalemmaSurface" />
        <VolumeVariable Name="O2_stroma" Domain="Chloroplast" />
        <VolumeRegionVariable Name="O2_substomatalCavity" Domain="Substomata" />
        <VolumeRegionVariable Name="Photorespiratory_Intermediate_Cytosol" Domain="Cytosol" />
        <VolumeRegionVariable Name="PhotorespiratoryIntermediate" Domain="Chloroplast" />
        <Function Name="CO2_outside" Domain="Outside">CO2_outside_init_uM</Function>
        <Function Name="CO2_P">(3500.0 * CO2_P_Multiplier)</Function>
        <Function Name="Cytosol_CA_concentration" Domain="Cytosol">(270.0 / 2.0)</Function>
        <Function Name="J_flux0" Domain="Cytosol_PlasmalemmaSurface_membrane">((O2_P * (O2_plasmalemmaSurface - O2_cytosol)) * SurfaceAreaMultiplier)</Function>
        <Function Name="J_flux1" Domain="Cytosol_PlasmalemmaSurface_membrane">((CO2_P * (CO2_plasmalemmaSurface - CO2_cytosol)) * SurfaceAreaMultiplier)</Function>
        <Function Name="J_flux2" Domain="Cytosol_PlasmalemmaSurface_membrane">((H2CO3_P * (H2CO3_plasmalemmaSurface - H2CO3_cytosol)) * SurfaceAreaMultiplier)</Function>
        <Function Name="J_flux3" Domain="Cytosol_PlasmalemmaSurface_membrane">((HCO3_P * (HCO3_plasmalemmaSurface - HCO3_cytosol)) * SurfaceAreaMultiplier)</Function>
        <Function Name="J_flux4" Domain="Chloroplast_Cytosol_membrane">(P_flux4 * (HCO3_cytosol - HCO3_stroma))</Function>
        <Function Name="J_flux5" Domain="Chloroplast_Cytosol_membrane">(P_flux5 * (O2_cytosol - O2_stroma))</Function>
        <Function Name="J_flux6" Domain="Chloroplast_Cytosol_membrane">(P_flux6 * (CO2_cytosol - CO2_stroma))</Function>
        <Function Name="J_flux7" Domain="Chloroplast_Cytosol_membrane">(P_flux7 * (H2CO3_cytosol - H2CO3_stroma))</Function>
        <Function Name="J_flux8" Domain="Chloroplast_Cytosol_membrane">(P_flux8 * (HCO3_cytosol - HCO3_stroma))</Function>
        <Function Name="J_flux9" Domain="Chloroplast_Cytosol_membrane">(1000000.0 * PhotorespiratoryIntermediate)</Function>
        <Function Name="J_r0" Domain="Cytosol_PlasmalemmaSurface_membrane">((Vmax_BicA_Plasmalemma * HCO3_plasmalemmaSurface / (HCO3_plasmalemmaSurface + Km_BicA_r0)) * SurfaceAreaMultiplier)</Function>
        <Function Name="J_r1" Domain="Chloroplast_Cytosol_membrane">(HCO3_cytosol * Vmax_BicA_Chloroplast / (HCO3_cytosol + Km_BicA_r1))</Function>
        <Function Name="J_r10" Domain="Chloroplast">(RuBisCo_Vo_r10 * O2_stroma / (O2_stroma + (RuBisCo_Km_O2_r10 * (1.0 + (CO2_stroma / RuBisCO_Km_CO2_r10)))))</Function>
        <Function Name="J_r11" Domain="Chloroplast">((RuBisCO_Vc_r11 * CO2_stroma) / (CO2_stroma + (RuBisCO_Km_CO2_r11 * (1.0 + (O2_stroma / RuBisCO_Km_O2_r11)))))</Function>
        <Function Name="J_r12" Domain="Cytosol">(1000000.0 * Photorespiratory_Intermediate_Cytosol)</Function>
        <Function Name="J_r13" Domain="Chloroplast">((RuBisCO_Vc_r13 * CO2_stroma) / (CO2_stroma + (RuBisCO_Km_CO2_r13 * (1.0 + (O2_stroma / RuBisCO_Km_O2_r13)))))</Function>
        <Function Name="J_r14" Domain="PlasmalemmaSurface_Substomata_membrane">- (6.023E23 * IAS_Adjacent_Multiplier_r14 * (O2_plasmalemmaSurface - (O2_substomatalCavity * HenryConstantO2Dimensionless)) / SurfaceArea * (1.0 / 1.0E15) * (1.0 / 1000000.0) / (ResistanceAir_r14 + ResistanceCellWall_r14))</Function>
        <Function Name="J_r15" Domain="PlasmalemmaSurface_Substomata_membrane">- (6.023E23 * IAS_Adjacent_Multiplier_r15 * (CO2_plasmalemmaSurface - (CO2_substomatalCavity * HenryConstantCO2Dimensionless)) / SurfaceArea * (1.0 / 1000000.0) * (1.0 / 1.0E15) / (ResistanceAir_r15 + ResistanceCellWall_r15))</Function>
        <Function Name="J_r16" Domain="Chloroplast">((RuBisCo_Vo_r16 * O2_stroma / (O2_stroma + (RuBisCo_Km_O2_r16 * (1.0 + (CO2_stroma / RuBisCO_Km_CO2_r16))))) * 0.5)</Function>
        <Function Name="J_r18" Domain="Outside_Substomata_membrane">(((O2_outside - O2_substomatalCavity) / MolarityOfAir_r18) * stomatalConductance_r18 * StomatalConductanceMultiplier)</Function>
        <Function Name="J_r19" Domain="Outside_Substomata_membrane">((((CO2_outside - CO2_substomatalCavity) * stomatalConductance_r19) / MolarityOfAir_r19) * StomatalConductanceMultiplier)</Function>
        <Function Name="J_r2" Domain="PlasmalemmaSurface">((Kf_r2 * CO2_plasmalemmaSurface) - (Kr_r2 * H2CO3_plasmalemmaSurface))</Function>
        <Function Name="J_r3" Domain="PlasmalemmaSurface">((Kf_r3 * H2CO3_plasmalemmaSurface) - (Kr_r3 * HCO3_plasmalemmaSurface * H_conc_plasmalemmaSurface))</Function>
        <Function Name="J_r4" Domain="Cytosol">((Kf_r4 * CO2_cytosol) - (Kr_r4 * H2CO3_cytosol))</Function>
        <Function Name="J_r5" Domain="Cytosol">((Kf_r5 * H2CO3_cytosol) - (Kr_r5 * HCO3_cytosol * H_conc_cytosol_r5))</Function>
        <Function Name="J_r6" Domain="Chloroplast">((Kf_r6 * CO2_stroma) - (Kr_r6 * H2CO3_stroma))</Function>
        <Function Name="J_r7" Domain="Chloroplast">((Kf_r7 * H2CO3_stroma) - (Kr_r7 * HCO3_stroma * H_conc_stroma_r7))</Function>
        <Function Name="J_r8" Domain="Chloroplast">((CA_kcat_r8 * Stroma_CA_concentration * (CO2_stroma - ((HCO3_stroma * H_conc_stroma_r8) / Keq_stroma))) / (CA_KmCO2_r8 + X_r8 + CO2_stroma))</Function>
        <Function Name="J_r9" Domain="Cytosol">((CA_kcat_r9 * Cytosol_CA_concentration * (CO2_cytosol - ((HCO3_cytosol * H_conc_cytosol_r9) / Keq_cytosol))) / (CA_KmCO2_r9 + X_r9 + CO2_cytosol))</Function>
        <Function Name="KFlux_ChloroplastEnvelope_Cytosol" Domain="Chloroplast_Cytosol_membrane">(AreaPerUnitArea_ChloroplastEnvelope / VolumePerUnitVolume_Cytosol)</Function>
        <Function Name="KFlux_ChloroplastEnvelope_Stroma" Domain="Chloroplast_Cytosol_membrane">(AreaPerUnitArea_ChloroplastEnvelope / VolumePerUnitVolume_Stroma)</Function>
        <Function Name="KFlux_Plasmalemma_Cytosol" Domain="Cytosol_PlasmalemmaSurface_membrane">(AreaPerUnitArea_Plasmalemma / VolumePerUnitVolume_Cytosol)</Function>
        <Function Name="KFlux_Plasmalemma_PlasmalemmaSurface" Domain="Cytosol_PlasmalemmaSurface_membrane">(AreaPerUnitArea_Plasmalemma / VolumePerUnitVolume_PlasmalemmaSurface)</Function>
        <Function Name="KFlux_Stomata_SubstomatalCavity" Domain="Outside_Substomata_membrane">(AreaPerUnitArea_Stomata / VolumePerUnitVolume_SubstomatalCavity)</Function>
        <Function Name="KFlux_WaterLayer_PlasmalemmaSurface" Domain="PlasmalemmaSurface_Substomata_membrane">(AreaPerUnitArea_WaterLayer / VolumePerUnitVolume_PlasmalemmaSurface)</Function>
        <Function Name="KFlux_WaterLayer_SubstomatalCavity" Domain="PlasmalemmaSurface_Substomata_membrane">(AreaPerUnitArea_WaterLayer / VolumePerUnitVolume_SubstomatalCavity)</Function>
        <Function Name="Kr_r3" Domain="PlasmalemmaSurface">(5.0E10 / 1000000.0)</Function>
        <Function Name="Kr_r5" Domain="Cytosol">(5.0E10 / 1000000.0)</Function>
        <Function Name="Kr_r7" Domain="Chloroplast">(5.0E10 / 1000000.0)</Function>
        <Function Name="MolarityOfAir_r18" Domain="Outside_Substomata_membrane">(40.87 * (1.0 / 1000.0) * 1000000.0)</Function>
        <Function Name="MolarityOfAir_r19" Domain="Outside_Substomata_membrane">(40.87 * (1.0 / 1000.0) * 1000000.0)</Function>
        <Function Name="O2_outside" Domain="Outside">O2_outside_init_uM</Function>
        <Function Name="P_flux4" Domain="Chloroplast_Cytosol_membrane">((100.0 * HCO3_ChloroplastEnvelopeMultiplier) * ChloroplastSurfaceAreaMultiplier)</Function>
        <Function Name="P_flux5" Domain="Chloroplast_Cytosol_membrane">((500000.0 / 2.0) * ChloroplastSurfaceAreaMultiplier)</Function>
        <Function Name="P_flux6" Domain="Chloroplast_Cytosol_membrane">((CO2_P / 2.0) * ChloroplastSurfaceAreaMultiplier)</Function>
        <Function Name="P_flux7" Domain="Chloroplast_Cytosol_membrane">((300.0 / 2.0) * ChloroplastSurfaceAreaMultiplier)</Function>
        <Function Name="P_flux8" Domain="Chloroplast_Cytosol_membrane">((0.001 / 2.0) * ChloroplastSurfaceAreaMultiplier)</Function>
        <Function Name="ResistanceAir_r14" Domain="PlasmalemmaSurface_Substomata_membrane">(1.0 / (DO2 * SurfaceArea * 1.0 / WaterLayerLength))</Function>
        <Function Name="ResistanceAir_r15" Domain="PlasmalemmaSurface_Substomata_membrane">(1.0 / (DCO2 * SurfaceArea * 1.0 / WaterLayerLength))</Function>
        <Function Name="ResistanceCellWall_r14" Domain="PlasmalemmaSurface_Substomata_membrane">(1.0 / (EffectivePorosity * (DO2 * SurfaceArea / ApoplastLength)))</Function>
        <Function Name="ResistanceCellWall_r15" Domain="PlasmalemmaSurface_Substomata_membrane">(1.0 / (EffectivePorosity * (DCO2 * SurfaceArea / ApoplastLength)))</Function>
        <Function Name="Size_ChloroplastEnvelope" Domain="Chloroplast_Cytosol_membrane">(AreaPerUnitArea_ChloroplastEnvelope * vcRegionArea('Chloroplast_Cytosol_membrane'))</Function>
        <Function Name="Size_Cytosol" Domain="Cytosol">(VolumePerUnitVolume_Cytosol * vcRegionVolume('Cytosol'))</Function>
        <Function Name="Size_Outside" Domain="Outside">(VolumePerUnitVolume_Outside * vcRegionVolume('Outside'))</Function>
        <Function Name="Size_Plasmalemma" Domain="Cytosol_PlasmalemmaSurface_membrane">(AreaPerUnitArea_Plasmalemma * vcRegionArea('Cytosol_PlasmalemmaSurface_membrane'))</Function>
        <Function Name="Size_PlasmalemmaSurface" Domain="PlasmalemmaSurface">(VolumePerUnitVolume_PlasmalemmaSurface * vcRegionVolume('PlasmalemmaSurface'))</Function>
        <Function Name="Size_Stomata" Domain="Outside_Substomata_membrane">(AreaPerUnitArea_Stomata * vcRegionArea('Outside_Substomata_membrane'))</Function>
        <Function Name="Size_Stroma" Domain="Chloroplast">(VolumePerUnitVolume_Stroma * vcRegionVolume('Chloroplast'))</Function>
        <Function Name="Size_SubstomatalCavity" Domain="Substomata">(VolumePerUnitVolume_SubstomatalCavity * vcRegionVolume('Substomata'))</Function>
        <Function Name="Size_WaterLayer" Domain="PlasmalemmaSurface_Substomata_membrane">(AreaPerUnitArea_WaterLayer * vcRegionArea('PlasmalemmaSurface_Substomata_membrane'))</Function>
        <Function Name="sobj_Chloroplast4_Cytosol3_size" Domain="Chloroplast_Cytosol_membrane">vcRegionArea('Chloroplast_Cytosol_membrane')</Function>
        <Function Name="sobj_Cytosol3_PlasmalemmaSurface2_size" Domain="Cytosol_PlasmalemmaSurface_membrane">vcRegionArea('Cytosol_PlasmalemmaSurface_membrane')</Function>
        <Function Name="sobj_PlasmalemmaSurface2_Substomata1_size" Domain="PlasmalemmaSurface_Substomata_membrane">vcRegionArea('PlasmalemmaSurface_Substomata_membrane')</Function>
        <Function Name="sobj_Substomata1_Outside0_size" Domain="Outside_Substomata_membrane">vcRegionArea('Outside_Substomata_membrane')</Function>
        <Function Name="stomatalConductance_r18" Domain="Outside_Substomata_membrane">((0.4375 * 6.022E23) / 1.0E12)</Function>
        <Function Name="stomatalConductance_r19" Domain="Outside_Substomata_membrane">((0.4375 * 6.022E23) / 1.0E12)</Function>
        <Function Name="StomatalConductanceMultiplier">(1.0 / 15.0)</Function>
        <Function Name="Vmax_BicA_Chloroplast" Domain="Chloroplast_Cytosol_membrane">(((1.85E-4 * 6.022E23) / 1.0E12 * Chloroplast_BicA_Multiplier) * ChloroplastSurfaceAreaMultiplier)</Function>
        <Function Name="Vmax_BicA_Plasmalemma" Domain="Cytosol_PlasmalemmaSurface_membrane">((1.85E-4 * 6.022E23) / 1.0E12 * Plasmalemma_BicA_Multiplier)</Function>
        <Function Name="vobj_Chloroplast4_size" Domain="Chloroplast">vcRegionVolume('Chloroplast')</Function>
        <Function Name="vobj_Cytosol3_size" Domain="Cytosol">vcRegionVolume('Cytosol')</Function>
        <Function Name="vobj_Outside0_size" Domain="Outside">vcRegionVolume('Outside')</Function>
        <Function Name="vobj_PlasmalemmaSurface2_size" Domain="PlasmalemmaSurface">vcRegionVolume('PlasmalemmaSurface')</Function>
        <Function Name="vobj_Substomata1_size" Domain="Substomata">vcRegionVolume('Substomata')</Function>
        <Function Name="X_r8" Domain="Chloroplast">(HCO3_stroma * CA_KmCO2_r8 / CA_Km_HCO3_r8)</Function>
        <Function Name="X_r9" Domain="Cytosol">(HCO3_cytosol * CA_KmCO2_r9 / CA_Km_HCO3_r9)</Function>
        <CompartmentSubDomain Name="Chloroplast">
          <BoundaryType Boundary="Xm" Type="Flux" />
          <BoundaryType Boundary="Xp" Type="Flux" />
          <BoundaryType Boundary="Ym" Type="Flux" />
          <BoundaryType Boundary="Yp" Type="Flux" />
          <BoundaryType Boundary="Zm" Type="Flux" />
          <BoundaryType Boundary="Zp" Type="Flux" />
          <PdeEquation Name="O2_stroma" SolutionType="Unknown">
            <Rate>( - J_r10 + J_r13)</Rate>
            <Diffusion>O2_stroma_diffusionRate</Diffusion>
            <Initial>O2_stroma_init_uM</Initial>
          </PdeEquation>
          <PdeEquation Name="CO2_stroma" SolutionType="Unknown">
            <Rate>( - J_r6 - J_r8 - J_r11)</Rate>
            <Diffusion>CO2_stroma_diffusionRate</Diffusion>
            <Initial>CO2_stroma_init_uM</Initial>
          </PdeEquation>
          <PdeEquation Name="H2CO3_stroma" SolutionType="Unknown">
            <Rate>(J_r6 - J_r7)</Rate>
            <Diffusion>H2CO3_stroma_diffusionRate</Diffusion>
            <Initial>H2CO3_stroma_init_uM</Initial>
          </PdeEquation>
          <PdeEquation Name="HCO3_stroma" SolutionType="Unknown">
            <Rate>(J_r7 + J_r8)</Rate>
            <Diffusion>HCO3_stroma_diffusionRate</Diffusion>
            <Initial>HCO3_stroma_init_uM</Initial>
          </PdeEquation>
          <VolumeRegionEquation Name="PhotorespiratoryIntermediate">
            <UniformRate>0.0</UniformRate>
            <VolumeRate>J_r16</VolumeRate>
            <Initial>PhotorespiratoryIntermediate_init_uM</Initial>
            <SolutionType Type="unknown" />
          </VolumeRegionEquation>
        </CompartmentSubDomain>
        <CompartmentSubDomain Name="Cytosol">
          <BoundaryType Boundary="Xm" Type="Flux" />
          <BoundaryType Boundary="Xp" Type="Flux" />
          <BoundaryType Boundary="Ym" Type="Flux" />
          <BoundaryType Boundary="Yp" Type="Flux" />
          <BoundaryType Boundary="Zm" Type="Flux" />
          <BoundaryType Boundary="Zp" Type="Flux" />
          <PdeEquation Name="O2_cytosol" SolutionType="Unknown">
            <Rate>0.0</Rate>
            <Diffusion>O2_cytosol_diffusionRate</Diffusion>
            <Initial>O2_cytosol_init_uM</Initial>
          </PdeEquation>
          <PdeEquation Name="CO2_cytosol" SolutionType="Unknown">
            <Rate>( - J_r4 - J_r9 + J_r12)</Rate>
            <Diffusion>CO2_cytosol_diffusionRate</Diffusion>
            <Initial>CO2_cytosol_init_uM</Initial>
          </PdeEquation>
          <PdeEquation Name="H2CO3_cytosol" SolutionType="Unknown">
            <Rate>(J_r4 - J_r5)</Rate>
            <Diffusion>H2CO3_cytosol_diffusionRate</Diffusion>
            <Initial>H2CO3_cytosol_init_uM</Initial>
          </PdeEquation>
          <PdeEquation Name="HCO3_cytosol" SolutionType="Unknown">
            <Rate>(J_r5 + J_r9)</Rate>
            <Diffusion>HCO3_cytosol_diffusionRate</Diffusion>
            <Initial>HCO3_cytosol_init_uM</Initial>
          </PdeEquation>
          <VolumeRegionEquation Name="Photorespiratory_Intermediate_Cytosol">
            <UniformRate>0.0</UniformRate>
            <VolumeRate>- J_r12</VolumeRate>
            <Initial>Photorespiratory_Intermediate_Cytosol_init_uM</Initial>
            <SolutionType Type="unknown" />
          </VolumeRegionEquation>
        </CompartmentSubDomain>
        <CompartmentSubDomain Name="PlasmalemmaSurface">
          <BoundaryType Boundary="Xm" Type="Flux" />
          <BoundaryType Boundary="Xp" Type="Flux" />
          <BoundaryType Boundary="Ym" Type="Flux" />
          <BoundaryType Boundary="Yp" Type="Flux" />
          <BoundaryType Boundary="Zm" Type="Flux" />
          <BoundaryType Boundary="Zp" Type="Flux" />
          <PdeEquation Name="O2_plasmalemmaSurface" SolutionType="Unknown">
            <Rate>0.0</Rate>
            <Diffusion>O2_plasmalemmaSurface_diffusionRate</Diffusion>
            <Initial>O2_plasmalemmaSurface_init_uM</Initial>
          </PdeEquation>
          <PdeEquation Name="CO2_plasmalemmaSurface" SolutionType="Unknown">
            <Rate>- J_r2</Rate>
            <Diffusion>CO2_plasmalemmaSurface_diffusionRate</Diffusion>
            <Initial>CO2_plasmalemmaSurface_init_uM</Initial>
          </PdeEquation>
          <PdeEquation Name="H2CO3_plasmalemmaSurface" SolutionType="Unknown">
            <Rate>(J_r2 - J_r3)</Rate>
            <Diffusion>H2CO3_plasmalemmaSurface_diffusionRate</Diffusion>
            <Initial>H2CO3_plasmalemmaSurface_init_uM</Initial>
          </PdeEquation>
          <PdeEquation Name="HCO3_plasmalemmaSurface" SolutionType="Unknown">
            <Rate>J_r3</Rate>
            <Diffusion>HCO3_plasmalemmaSurface_diffusionRate</Diffusion>
            <Initial>HCO3_plasmalemmaSurface_init_uM</Initial>
          </PdeEquation>
        </CompartmentSubDomain>
        <CompartmentSubDomain Name="Substomata">
          <BoundaryType Boundary="Xm" Type="Flux" />
          <BoundaryType Boundary="Xp" Type="Flux" />
          <BoundaryType Boundary="Ym" Type="Flux" />
          <BoundaryType Boundary="Yp" Type="Flux" />
          <BoundaryType Boundary="Zm" Type="Flux" />
          <BoundaryType Boundary="Zp" Type="Flux" />
          <VolumeRegionEquation Name="O2_substomatalCavity">
            <UniformRate>0.0</UniformRate>
            <VolumeRate>0.0</VolumeRate>
            <Initial>O2_substomatalCavity_init_uM</Initial>
            <SolutionType Type="unknown" />
          </VolumeRegionEquation>
          <VolumeRegionEquation Name="CO2_substomatalCavity">
            <UniformRate>0.0</UniformRate>
            <VolumeRate>0.0</VolumeRate>
            <Initial>CO2_substomatalCavity_init_uM</Initial>
            <SolutionType Type="unknown" />
          </VolumeRegionEquation>
        </CompartmentSubDomain>
        <CompartmentSubDomain Name="Outside">
          <BoundaryType Boundary="Xm" Type="Flux" />
          <BoundaryType Boundary="Xp" Type="Flux" />
          <BoundaryType Boundary="Ym" Type="Flux" />
          <BoundaryType Boundary="Yp" Type="Flux" />
          <BoundaryType Boundary="Zm" Type="Flux" />
          <BoundaryType Boundary="Zp" Type="Flux" />
        </CompartmentSubDomain>
        <MembraneSubDomain Name="Outside_Substomata_membrane" InsideCompartment="Outside" OutsideCompartment="Substomata">
          <BoundaryType Boundary="Xm" Type="Value" />
          <BoundaryType Boundary="Xp" Type="Value" />
          <BoundaryType Boundary="Ym" Type="Value" />
          <BoundaryType Boundary="Yp" Type="Value" />
          <BoundaryType Boundary="Zm" Type="Value" />
          <BoundaryType Boundary="Zp" Type="Value" />
          <JumpCondition Name="O2_substomatalCavity">
            <InFlux>0.0</InFlux>
            <OutFlux>(KFlux_Stomata_SubstomatalCavity * UnitFactor_uM_um3_molecules_neg_1 * J_r18)</OutFlux>
          </JumpCondition>
          <JumpCondition Name="CO2_substomatalCavity">
            <InFlux>0.0</InFlux>
            <OutFlux>(KFlux_Stomata_SubstomatalCavity * UnitFactor_uM_um3_molecules_neg_1 * J_r19)</OutFlux>
          </JumpCondition>
        </MembraneSubDomain>
        <MembraneSubDomain Name="PlasmalemmaSurface_Substomata_membrane" InsideCompartment="PlasmalemmaSurface" OutsideCompartment="Substomata">
          <BoundaryType Boundary="Xm" Type="Value" />
          <BoundaryType Boundary="Xp" Type="Value" />
          <BoundaryType Boundary="Ym" Type="Value" />
          <BoundaryType Boundary="Yp" Type="Value" />
          <BoundaryType Boundary="Zm" Type="Value" />
          <BoundaryType Boundary="Zp" Type="Value" />
          <JumpCondition Name="O2_substomatalCavity">
            <InFlux>0.0</InFlux>
            <OutFlux>( - 1.0 * KFlux_WaterLayer_SubstomatalCavity * UnitFactor_uM_um3_molecules_neg_1 * J_r14)</OutFlux>
          </JumpCondition>
          <JumpCondition Name="CO2_substomatalCavity">
            <InFlux>0.0</InFlux>
            <OutFlux>( - 1.0 * KFlux_WaterLayer_SubstomatalCavity * UnitFactor_uM_um3_molecules_neg_1 * J_r15)</OutFlux>
          </JumpCondition>
          <JumpCondition Name="O2_plasmalemmaSurface">
            <InFlux>(KFlux_WaterLayer_PlasmalemmaSurface * UnitFactor_uM_um3_molecules_neg_1 * J_r14)</InFlux>
            <OutFlux>0.0</OutFlux>
          </JumpCondition>
          <JumpCondition Name="CO2_plasmalemmaSurface">
            <InFlux>(KFlux_WaterLayer_PlasmalemmaSurface * UnitFactor_uM_um3_molecules_neg_1 * J_r15)</InFlux>
            <OutFlux>0.0</OutFlux>
          </JumpCondition>
          <JumpCondition Name="H2CO3_plasmalemmaSurface">
            <InFlux>0.0</InFlux>
            <OutFlux>0.0</OutFlux>
          </JumpCondition>
          <JumpCondition Name="HCO3_plasmalemmaSurface">
            <InFlux>0.0</InFlux>
            <OutFlux>0.0</OutFlux>
          </JumpCondition>
        </MembraneSubDomain>
        <MembraneSubDomain Name="Cytosol_PlasmalemmaSurface_membrane" InsideCompartment="Cytosol" OutsideCompartment="PlasmalemmaSurface">
          <BoundaryType Boundary="Xm" Type="Value" />
          <BoundaryType Boundary="Xp" Type="Value" />
          <BoundaryType Boundary="Ym" Type="Value" />
          <BoundaryType Boundary="Yp" Type="Value" />
          <BoundaryType Boundary="Zm" Type="Value" />
          <BoundaryType Boundary="Zp" Type="Value" />
          <JumpCondition Name="O2_cytosol">
            <InFlux>(J_flux0 / VolumePerUnitVolume_Cytosol)</InFlux>
            <OutFlux>0.0</OutFlux>
          </JumpCondition>
          <JumpCondition Name="CO2_cytosol">
            <InFlux>(J_flux1 / VolumePerUnitVolume_Cytosol)</InFlux>
            <OutFlux>0.0</OutFlux>
          </JumpCondition>
          <JumpCondition Name="H2CO3_cytosol">
            <InFlux>(J_flux2 / VolumePerUnitVolume_Cytosol)</InFlux>
            <OutFlux>0.0</OutFlux>
          </JumpCondition>
          <JumpCondition Name="HCO3_cytosol">
            <InFlux>((J_flux3 / VolumePerUnitVolume_Cytosol) + (KFlux_Plasmalemma_Cytosol * UnitFactor_uM_um3_molecules_neg_1 * J_r0))</InFlux>
            <OutFlux>0.0</OutFlux>
          </JumpCondition>
          <JumpCondition Name="Photorespiratory_Intermediate_Cytosol">
            <InFlux>0.0</InFlux>
            <OutFlux>0.0</OutFlux>
          </JumpCondition>
          <JumpCondition Name="O2_plasmalemmaSurface">
            <InFlux>0.0</InFlux>
            <OutFlux>- (J_flux0 / VolumePerUnitVolume_PlasmalemmaSurface)</OutFlux>
          </JumpCondition>
          <JumpCondition Name="CO2_plasmalemmaSurface">
            <InFlux>0.0</InFlux>
            <OutFlux>- (J_flux1 / VolumePerUnitVolume_PlasmalemmaSurface)</OutFlux>
          </JumpCondition>
          <JumpCondition Name="H2CO3_plasmalemmaSurface">
            <InFlux>0.0</InFlux>
            <OutFlux>- (J_flux2 / VolumePerUnitVolume_PlasmalemmaSurface)</OutFlux>
          </JumpCondition>
          <JumpCondition Name="HCO3_plasmalemmaSurface">
            <InFlux>0.0</InFlux>
            <OutFlux>( - (J_flux3 / VolumePerUnitVolume_PlasmalemmaSurface) + ( - 1.0 * KFlux_Plasmalemma_PlasmalemmaSurface * UnitFactor_uM_um3_molecules_neg_1 * J_r0))</OutFlux>
          </JumpCondition>
        </MembraneSubDomain>
        <MembraneSubDomain Name="Chloroplast_Cytosol_membrane" InsideCompartment="Chloroplast" OutsideCompartment="Cytosol">
          <BoundaryType Boundary="Xm" Type="Value" />
          <BoundaryType Boundary="Xp" Type="Value" />
          <BoundaryType Boundary="Ym" Type="Value" />
          <BoundaryType Boundary="Yp" Type="Value" />
          <BoundaryType Boundary="Zm" Type="Value" />
          <BoundaryType Boundary="Zp" Type="Value" />
          <JumpCondition Name="O2_stroma">
            <InFlux>(J_flux5 / VolumePerUnitVolume_Stroma)</InFlux>
            <OutFlux>0.0</OutFlux>
          </JumpCondition>
          <JumpCondition Name="CO2_stroma">
            <InFlux>(J_flux6 / VolumePerUnitVolume_Stroma)</InFlux>
            <OutFlux>0.0</OutFlux>
          </JumpCondition>
          <JumpCondition Name="H2CO3_stroma">
            <InFlux>(J_flux7 / VolumePerUnitVolume_Stroma)</InFlux>
            <OutFlux>0.0</OutFlux>
          </JumpCondition>
          <JumpCondition Name="HCO3_stroma">
            <InFlux>(((J_flux8 / VolumePerUnitVolume_Stroma) + (J_flux4 / VolumePerUnitVolume_Stroma)) + (KFlux_ChloroplastEnvelope_Stroma * UnitFactor_uM_um3_molecules_neg_1 * J_r1))</InFlux>
            <OutFlux>0.0</OutFlux>
          </JumpCondition>
          <JumpCondition Name="PhotorespiratoryIntermediate">
            <InFlux>- (J_flux9 / VolumePerUnitVolume_Stroma)</InFlux>
            <OutFlux>0.0</OutFlux>
          </JumpCondition>
          <JumpCondition Name="O2_cytosol">
            <InFlux>0.0</InFlux>
            <OutFlux>- (J_flux5 / VolumePerUnitVolume_Cytosol)</OutFlux>
          </JumpCondition>
          <JumpCondition Name="CO2_cytosol">
            <InFlux>0.0</InFlux>
            <OutFlux>- (J_flux6 / VolumePerUnitVolume_Cytosol)</OutFlux>
          </JumpCondition>
          <JumpCondition Name="H2CO3_cytosol">
            <InFlux>0.0</InFlux>
            <OutFlux>- (J_flux7 / VolumePerUnitVolume_Cytosol)</OutFlux>
          </JumpCondition>
          <JumpCondition Name="HCO3_cytosol">
            <InFlux>0.0</InFlux>
            <OutFlux>(( - (J_flux8 / VolumePerUnitVolume_Cytosol) - (J_flux4 / VolumePerUnitVolume_Cytosol)) + ( - 1.0 * KFlux_ChloroplastEnvelope_Cytosol * UnitFactor_uM_um3_molecules_neg_1 * J_r1))</OutFlux>
          </JumpCondition>
          <JumpCondition Name="Photorespiratory_Intermediate_Cytosol">
            <InFlux>0.0</InFlux>
            <OutFlux>(J_flux9 / VolumePerUnitVolume_Cytosol)</OutFlux>
          </JumpCondition>
        </MembraneSubDomain>
        <Version Name="Application0_generated" KeyValue="270244499" BranchId="253989114" Archived="0" Date="22-Mar-2024 17:31:32" FromVersionable="false">
          <Owner Name="kastejos" Identifier="252783037" />
          <GroupAccess Type="1" />
          <Annotation>cloned from 'Application0_generated' owned by user kastejos</Annotation>
        </Version>
      </MathDescription>
      <Simulation Name="ParameterExploration_WithChloroplastPump">
        <Annotation>cloned from 'Copy of Copy of C3 Plant 75% CO2 no CCM Gutknecht 1' owned by user temp
cloned from 'Copy of C3 Plant 75% CO2 no CCM Gutknecht 1' owned by user temp
cloned from 'C3 Plant 75% CO2 no CCM Gutknecht' owned by user kastejos
cloned from 'C3 Plant 60% CO2 no CCM Gutknecht' owned by user temp
cloned from 'Copy of Copy of Simulation0 1' owned by user temp
cloned from 'Copy of Simulation0 1' owned by user temp
cloned from 'Simulation0' owned by user temp</Annotation>
        <SolverTaskDescription TaskType="Unsteady" UseSymbolicJacobian="false" Solver="Sundials Stiff PDE Solver (Variable Time Step)">
          <TimeBound StartTime="0.0" EndTime="30.0" />
          <TimeStep DefaultTime="0.05" MinTime="0.0" MaxTime="0.1" />
          <ErrorTolerance Absolut="1.0E-10" Relative="1.0E-8" />
          <OutputOptions OutputTimeStep="0.5" />
          <SundialsSolverOptions>
            <maxOrderAdvection>2</maxOrderAdvection>
          </SundialsSolverOptions>
          <NumberProcessors>1</NumberProcessors>
        </SolverTaskDescription>
        <MathOverrides>
          <Constant Name="Plasmalemma_BicA_Multiplier">0.0</Constant>
          <Constant Name="CO2_P_Multiplier" ConstantArraySpec="1000">"0.1", "0.2", "0.3", "0.4", "0.5", "0.6", "0.7", "0.8", "0.9"</Constant>
          <Constant Name="EffectivePorosity">0.2</Constant>
          <Constant Name="Chloroplast_BicA_Multiplier" ConstantArraySpec="1000">"0.0", "0.1", "0.2", "0.3", "0.4", "0.5", "0.6", "0.7", "0.8", "0.9", "1.0"</Constant>
        </MathOverrides>
        <MeshSpecification>
          <Size X="23" Y="23" Z="23" />
        </MeshSpecification>
        <Version Name="ParameterExploration_WithChloroplastPump" KeyValue="270244713" BranchId="255452795" Archived="0" Date="22-Mar-2024 17:31:34" FromVersionable="false">
          <Owner Name="kastejos" Identifier="252783037" />
          <GroupAccess Type="1" />
          <Annotation>cloned from 'Copy of Copy of C3 Plant 75% CO2 no CCM Gutknecht 1' owned by user temp
cloned from 'Copy of C3 Plant 75% CO2 no CCM Gutknecht 1' owned by user temp
cloned from 'C3 Plant 75% CO2 no CCM Gutknecht' owned by user kastejos
cloned from 'C3 Plant 60% CO2 no CCM Gutknecht' owned by user temp
cloned from 'Copy of Copy of Simulation0 1' owned by user temp
cloned from 'Copy of Simulation0 1' owned by user temp
cloned from 'Simulation0' owned by user temp</Annotation>
        </Version>
      </Simulation>
      <Simulation Name="ParameterExploration_WithChloroplastPump number 2">
        <Annotation>cloned from 'Copy of Copy of C3 Plant 75% CO2 no CCM Gutknecht 1' owned by user temp
cloned from 'Copy of C3 Plant 75% CO2 no CCM Gutknecht 1' owned by user temp
cloned from 'C3 Plant 75% CO2 no CCM Gutknecht' owned by user kastejos
cloned from 'C3 Plant 60% CO2 no CCM Gutknecht' owned by user temp
cloned from 'Copy of Copy of Simulation0 1' owned by user temp
cloned from 'Copy of Simulation0 1' owned by user temp
cloned from 'Simulation0' owned by user temp</Annotation>
        <SolverTaskDescription TaskType="Unsteady" UseSymbolicJacobian="false" Solver="Sundials Stiff PDE Solver (Variable Time Step)">
          <TimeBound StartTime="0.0" EndTime="30.0" />
          <TimeStep DefaultTime="0.05" MinTime="0.0" MaxTime="0.1" />
          <ErrorTolerance Absolut="1.0E-10" Relative="1.0E-8" />
          <OutputOptions OutputTimeStep="0.5" />
          <SundialsSolverOptions>
            <maxOrderAdvection>2</maxOrderAdvection>
          </SundialsSolverOptions>
          <NumberProcessors>1</NumberProcessors>
        </SolverTaskDescription>
        <MathOverrides>
          <Constant Name="Plasmalemma_BicA_Multiplier">0.0</Constant>
          <Constant Name="EffectivePorosity">0.2</Constant>
          <Constant Name="Chloroplast_BicA_Multiplier" ConstantArraySpec="1000">"0.0", "0.1", "0.2", "0.3", "0.4", "0.5", "0.6", "0.7", "0.8", "0.9", "1.0"</Constant>
        </MathOverrides>
        <MeshSpecification>
          <Size X="23" Y="23" Z="23" />
        </MeshSpecification>
        <Version Name="ParameterExploration_WithChloroplastPump number 2" KeyValue="270244715" BranchId="255453121" Archived="0" Date="22-Mar-2024 17:31:34" FromVersionable="false">
          <Owner Name="kastejos" Identifier="252783037" />
          <GroupAccess Type="1" />
          <Annotation>cloned from 'Copy of Copy of C3 Plant 75% CO2 no CCM Gutknecht 1' owned by user temp
cloned from 'Copy of C3 Plant 75% CO2 no CCM Gutknecht 1' owned by user temp
cloned from 'C3 Plant 75% CO2 no CCM Gutknecht' owned by user kastejos
cloned from 'C3 Plant 60% CO2 no CCM Gutknecht' owned by user temp
cloned from 'Copy of Copy of Simulation0 1' owned by user temp
cloned from 'Copy of Simulation0 1' owned by user temp
cloned from 'Simulation0' owned by user temp</Annotation>
        </Version>
      </Simulation>
      <Simulation Name="ParameterExploration_WithChloroplastPump number 3">
        <Annotation>cloned from 'Copy of Copy of C3 Plant 75% CO2 no CCM Gutknecht 1' owned by user temp
cloned from 'Copy of C3 Plant 75% CO2 no CCM Gutknecht 1' owned by user temp
cloned from 'C3 Plant 75% CO2 no CCM Gutknecht' owned by user kastejos
cloned from 'C3 Plant 60% CO2 no CCM Gutknecht' owned by user temp
cloned from 'Copy of Copy of Simulation0 1' owned by user temp
cloned from 'Copy of Simulation0 1' owned by user temp
cloned from 'Simulation0' owned by user temp</Annotation>
        <SolverTaskDescription TaskType="Unsteady" UseSymbolicJacobian="false" Solver="Sundials Stiff PDE Solver (Variable Time Step)">
          <TimeBound StartTime="0.0" EndTime="30.0" />
          <TimeStep DefaultTime="0.05" MinTime="0.0" MaxTime="0.1" />
          <ErrorTolerance Absolut="1.0E-10" Relative="1.0E-8" />
          <OutputOptions OutputTimeStep="0.5" />
          <SundialsSolverOptions>
            <maxOrderAdvection>2</maxOrderAdvection>
          </SundialsSolverOptions>
          <NumberProcessors>1</NumberProcessors>
        </SolverTaskDescription>
        <MathOverrides>
          <Constant Name="Plasmalemma_BicA_Multiplier">0.0</Constant>
          <Constant Name="CO2_P_Multiplier" ConstantArraySpec="1000">"2.0", "3.0", "4.0", "5.0", "6.0", "7.0", "8.0", "9.0", "10.0"</Constant>
          <Constant Name="EffectivePorosity">0.2</Constant>
          <Constant Name="Chloroplast_BicA_Multiplier" ConstantArraySpec="1000">"0.0", "0.1", "0.2", "0.3", "0.4", "0.5", "0.6", "0.7", "0.8", "0.9", "1.0"</Constant>
        </MathOverrides>
        <MeshSpecification>
          <Size X="23" Y="23" Z="23" />
        </MeshSpecification>
        <Version Name="ParameterExploration_WithChloroplastPump number 3" KeyValue="270244717" BranchId="255453936" Archived="0" Date="22-Mar-2024 17:31:34" FromVersionable="false">
          <Owner Name="kastejos" Identifier="252783037" />
          <GroupAccess Type="1" />
          <Annotation>cloned from 'Copy of Copy of C3 Plant 75% CO2 no CCM Gutknecht 1' owned by user temp
cloned from 'Copy of C3 Plant 75% CO2 no CCM Gutknecht 1' owned by user temp
cloned from 'C3 Plant 75% CO2 no CCM Gutknecht' owned by user kastejos
cloned from 'C3 Plant 60% CO2 no CCM Gutknecht' owned by user temp
cloned from 'Copy of Copy of Simulation0 1' owned by user temp
cloned from 'Copy of Simulation0 1' owned by user temp
cloned from 'Simulation0' owned by user temp</Annotation>
        </Version>
      </Simulation>
      <Simulation Name="ParameterExploration_WithChloroplastPump CO2 70%">
        <Annotation>cloned from 'Copy of Copy of C3 Plant 75% CO2 no CCM Gutknecht 1' owned by user temp
cloned from 'Copy of C3 Plant 75% CO2 no CCM Gutknecht 1' owned by user temp
cloned from 'C3 Plant 75% CO2 no CCM Gutknecht' owned by user kastejos
cloned from 'C3 Plant 60% CO2 no CCM Gutknecht' owned by user temp
cloned from 'Copy of Copy of Simulation0 1' owned by user temp
cloned from 'Copy of Simulation0 1' owned by user temp
cloned from 'Simulation0' owned by user temp</Annotation>
        <SolverTaskDescription TaskType="Unsteady" UseSymbolicJacobian="false" Solver="Sundials Stiff PDE Solver (Variable Time Step)">
          <TimeBound StartTime="0.0" EndTime="30.0" />
          <TimeStep DefaultTime="0.05" MinTime="0.0" MaxTime="0.1" />
          <ErrorTolerance Absolut="1.0E-10" Relative="1.0E-8" />
          <OutputOptions OutputTimeStep="0.5" />
          <SundialsSolverOptions>
            <maxOrderAdvection>2</maxOrderAdvection>
          </SundialsSolverOptions>
          <NumberProcessors>1</NumberProcessors>
        </SolverTaskDescription>
        <MathOverrides>
          <Constant Name="Plasmalemma_BicA_Multiplier">0.0</Constant>
          <Constant Name="CO2_outside_init_uM">12.87</Constant>
          <Constant Name="CO2_P_Multiplier" ConstantArraySpec="1000">"0.1", "0.2", "0.3", "0.4", "0.5", "0.6", "0.7", "0.8", "0.9"</Constant>
          <Constant Name="EffectivePorosity">0.2</Constant>
          <Constant Name="Chloroplast_BicA_Multiplier" ConstantArraySpec="1000">"0.0", "0.1", "0.2", "0.3", "0.4", "0.5", "0.6", "0.7", "0.8", "0.9", "1.0"</Constant>
        </MathOverrides>
        <MeshSpecification>
          <Size X="23" Y="23" Z="23" />
        </MeshSpecification>
        <Version Name="ParameterExploration_WithChloroplastPump CO2 70%" KeyValue="270244719" BranchId="255454538" Archived="0" Date="22-Mar-2024 17:31:34" FromVersionable="false">
          <Owner Name="kastejos" Identifier="252783037" />
          <GroupAccess Type="1" />
          <Annotation>cloned from 'Copy of Copy of C3 Plant 75% CO2 no CCM Gutknecht 1' owned by user temp
cloned from 'Copy of C3 Plant 75% CO2 no CCM Gutknecht 1' owned by user temp
cloned from 'C3 Plant 75% CO2 no CCM Gutknecht' owned by user kastejos
cloned from 'C3 Plant 60% CO2 no CCM Gutknecht' owned by user temp
cloned from 'Copy of Copy of Simulation0 1' owned by user temp
cloned from 'Copy of Simulation0 1' owned by user temp
cloned from 'Simulation0' owned by user temp</Annotation>
        </Version>
      </Simulation>
      <Simulation Name="ParameterExploration_WithChloroplastPump number 2 70%">
        <Annotation>cloned from 'Copy of Copy of C3 Plant 75% CO2 no CCM Gutknecht 1' owned by user temp
cloned from 'Copy of C3 Plant 75% CO2 no CCM Gutknecht 1' owned by user temp
cloned from 'C3 Plant 75% CO2 no CCM Gutknecht' owned by user kastejos
cloned from 'C3 Plant 60% CO2 no CCM Gutknecht' owned by user temp
cloned from 'Copy of Copy of Simulation0 1' owned by user temp
cloned from 'Copy of Simulation0 1' owned by user temp
cloned from 'Simulation0' owned by user temp</Annotation>
        <SolverTaskDescription TaskType="Unsteady" UseSymbolicJacobian="false" Solver="Sundials Stiff PDE Solver (Variable Time Step)">
          <TimeBound StartTime="0.0" EndTime="30.0" />
          <TimeStep DefaultTime="0.05" MinTime="0.0" MaxTime="0.1" />
          <ErrorTolerance Absolut="1.0E-10" Relative="1.0E-8" />
          <OutputOptions OutputTimeStep="0.5" />
          <SundialsSolverOptions>
            <maxOrderAdvection>2</maxOrderAdvection>
          </SundialsSolverOptions>
          <NumberProcessors>1</NumberProcessors>
        </SolverTaskDescription>
        <MathOverrides>
          <Constant Name="Plasmalemma_BicA_Multiplier">0.0</Constant>
          <Constant Name="CO2_outside_init_uM">12.87</Constant>
          <Constant Name="EffectivePorosity">0.2</Constant>
          <Constant Name="Chloroplast_BicA_Multiplier" ConstantArraySpec="1000">"0.0", "0.1", "0.2", "0.3", "0.4", "0.5", "0.6", "0.7", "0.8", "0.9", "1.0"</Constant>
        </MathOverrides>
        <MeshSpecification>
          <Size X="23" Y="23" Z="23" />
        </MeshSpecification>
        <Version Name="ParameterExploration_WithChloroplastPump number 2 70%" KeyValue="270244721" BranchId="255454541" Archived="0" Date="22-Mar-2024 17:31:34" FromVersionable="false">
          <Owner Name="kastejos" Identifier="252783037" />
          <GroupAccess Type="1" />
          <Annotation>cloned from 'Copy of Copy of C3 Plant 75% CO2 no CCM Gutknecht 1' owned by user temp
cloned from 'Copy of C3 Plant 75% CO2 no CCM Gutknecht 1' owned by user temp
cloned from 'C3 Plant 75% CO2 no CCM Gutknecht' owned by user kastejos
cloned from 'C3 Plant 60% CO2 no CCM Gutknecht' owned by user temp
cloned from 'Copy of Copy of Simulation0 1' owned by user temp
cloned from 'Copy of Simulation0 1' owned by user temp
cloned from 'Simulation0' owned by user temp</Annotation>
        </Version>
      </Simulation>
      <Simulation Name="ParameterExploration_WithChloroplastPump number 3 70%">
        <Annotation>cloned from 'Copy of Copy of C3 Plant 75% CO2 no CCM Gutknecht 1' owned by user temp
cloned from 'Copy of C3 Plant 75% CO2 no CCM Gutknecht 1' owned by user temp
cloned from 'C3 Plant 75% CO2 no CCM Gutknecht' owned by user kastejos
cloned from 'C3 Plant 60% CO2 no CCM Gutknecht' owned by user temp
cloned from 'Copy of Copy of Simulation0 1' owned by user temp
cloned from 'Copy of Simulation0 1' owned by user temp
cloned from 'Simulation0' owned by user temp</Annotation>
        <SolverTaskDescription TaskType="Unsteady" UseSymbolicJacobian="false" Solver="Sundials Stiff PDE Solver (Variable Time Step)">
          <TimeBound StartTime="0.0" EndTime="30.0" />
          <TimeStep DefaultTime="0.05" MinTime="0.0" MaxTime="0.1" />
          <ErrorTolerance Absolut="1.0E-11" Relative="1.0E-10" />
          <OutputOptions OutputTimeStep="0.5" />
          <SundialsSolverOptions>
            <maxOrderAdvection>2</maxOrderAdvection>
          </SundialsSolverOptions>
          <NumberProcessors>1</NumberProcessors>
        </SolverTaskDescription>
        <MathOverrides>
          <Constant Name="Plasmalemma_BicA_Multiplier">0.0</Constant>
          <Constant Name="CO2_outside_init_uM">12.87</Constant>
          <Constant Name="CO2_P_Multiplier" ConstantArraySpec="1000">"2.0", "3.0", "4.0", "5.0", "6.0", "7.0", "8.0", "9.0", "10.0"</Constant>
          <Constant Name="EffectivePorosity">0.2</Constant>
          <Constant Name="Chloroplast_BicA_Multiplier" ConstantArraySpec="1000">"0.0", "0.1", "0.2", "0.3", "0.4", "0.5", "0.6", "0.7", "0.8", "0.9", "1.0"</Constant>
        </MathOverrides>
        <MeshSpecification>
          <Size X="23" Y="23" Z="23" />
        </MeshSpecification>
        <Version Name="ParameterExploration_WithChloroplastPump number 3 70%" KeyValue="270244723" BranchId="255454544" Archived="0" Date="22-Mar-2024 17:31:34" FromVersionable="false">
          <Owner Name="kastejos" Identifier="252783037" />
          <GroupAccess Type="1" />
          <Annotation>cloned from 'Copy of Copy of C3 Plant 75% CO2 no CCM Gutknecht 1' owned by user temp
cloned from 'Copy of C3 Plant 75% CO2 no CCM Gutknecht 1' owned by user temp
cloned from 'C3 Plant 75% CO2 no CCM Gutknecht' owned by user kastejos
cloned from 'C3 Plant 60% CO2 no CCM Gutknecht' owned by user temp
cloned from 'Copy of Copy of Simulation0 1' owned by user temp
cloned from 'Copy of Simulation0 1' owned by user temp
cloned from 'Simulation0' owned by user temp</Annotation>
        </Version>
      </Simulation>
      <Simulation Name="ParameterExploration_WithChloroplastPump CO2 50%">
        <Annotation>cloned from 'Copy of Copy of C3 Plant 75% CO2 no CCM Gutknecht 1' owned by user temp
cloned from 'Copy of C3 Plant 75% CO2 no CCM Gutknecht 1' owned by user temp
cloned from 'C3 Plant 75% CO2 no CCM Gutknecht' owned by user kastejos
cloned from 'C3 Plant 60% CO2 no CCM Gutknecht' owned by user temp
cloned from 'Copy of Copy of Simulation0 1' owned by user temp
cloned from 'Copy of Simulation0 1' owned by user temp
cloned from 'Simulation0' owned by user temp</Annotation>
        <SolverTaskDescription TaskType="Unsteady" UseSymbolicJacobian="false" Solver="Sundials Stiff PDE Solver (Variable Time Step)">
          <TimeBound StartTime="0.0" EndTime="30.0" />
          <TimeStep DefaultTime="0.05" MinTime="0.0" MaxTime="0.1" />
          <ErrorTolerance Absolut="1.0E-11" Relative="1.0E-9" />
          <OutputOptions OutputTimeStep="0.5" />
          <SundialsSolverOptions>
            <maxOrderAdvection>2</maxOrderAdvection>
          </SundialsSolverOptions>
          <NumberProcessors>1</NumberProcessors>
        </SolverTaskDescription>
        <MathOverrides>
          <Constant Name="Plasmalemma_BicA_Multiplier">0.0</Constant>
          <Constant Name="CO2_outside_init_uM">8.31</Constant>
          <Constant Name="CO2_P_Multiplier" ConstantArraySpec="1000">"0.1", "0.2", "0.3", "0.4", "0.5", "0.6", "0.7", "0.8", "0.9"</Constant>
          <Constant Name="EffectivePorosity">0.2</Constant>
          <Constant Name="Chloroplast_BicA_Multiplier" ConstantArraySpec="1000">"0.0", "0.1", "0.2", "0.3", "0.4", "0.5", "0.6", "0.7", "0.8", "0.9", "1.0"</Constant>
        </MathOverrides>
        <MeshSpecification>
          <Size X="23" Y="23" Z="23" />
        </MeshSpecification>
        <Version Name="ParameterExploration_WithChloroplastPump CO2 50%" KeyValue="270244725" BranchId="255454547" Archived="0" Date="22-Mar-2024 17:31:34" FromVersionable="false">
          <Owner Name="kastejos" Identifier="252783037" />
          <GroupAccess Type="1" />
          <Annotation>cloned from 'Copy of Copy of C3 Plant 75% CO2 no CCM Gutknecht 1' owned by user temp
cloned from 'Copy of C3 Plant 75% CO2 no CCM Gutknecht 1' owned by user temp
cloned from 'C3 Plant 75% CO2 no CCM Gutknecht' owned by user kastejos
cloned from 'C3 Plant 60% CO2 no CCM Gutknecht' owned by user temp
cloned from 'Copy of Copy of Simulation0 1' owned by user temp
cloned from 'Copy of Simulation0 1' owned by user temp
cloned from 'Simulation0' owned by user temp</Annotation>
        </Version>
      </Simulation>
      <Simulation Name="ParameterExploration_WithChloroplastPump number 2 50%">
        <Annotation>cloned from 'Copy of Copy of C3 Plant 75% CO2 no CCM Gutknecht 1' owned by user temp
cloned from 'Copy of C3 Plant 75% CO2 no CCM Gutknecht 1' owned by user temp
cloned from 'C3 Plant 75% CO2 no CCM Gutknecht' owned by user kastejos
cloned from 'C3 Plant 60% CO2 no CCM Gutknecht' owned by user temp
cloned from 'Copy of Copy of Simulation0 1' owned by user temp
cloned from 'Copy of Simulation0 1' owned by user temp
cloned from 'Simulation0' owned by user temp</Annotation>
        <SolverTaskDescription TaskType="Unsteady" UseSymbolicJacobian="false" Solver="Sundials Stiff PDE Solver (Variable Time Step)">
          <TimeBound StartTime="0.0" EndTime="30.0" />
          <TimeStep DefaultTime="0.05" MinTime="0.0" MaxTime="0.1" />
          <ErrorTolerance Absolut="1.0E-10" Relative="1.0E-8" />
          <OutputOptions OutputTimeStep="0.5" />
          <SundialsSolverOptions>
            <maxOrderAdvection>2</maxOrderAdvection>
          </SundialsSolverOptions>
          <NumberProcessors>1</NumberProcessors>
        </SolverTaskDescription>
        <MathOverrides>
          <Constant Name="Plasmalemma_BicA_Multiplier">0.0</Constant>
          <Constant Name="CO2_outside_init_uM">8.31</Constant>
          <Constant Name="EffectivePorosity">0.2</Constant>
          <Constant Name="Chloroplast_BicA_Multiplier" ConstantArraySpec="1000">"0.0", "0.1", "0.2", "0.3", "0.4", "0.5", "0.6", "0.7", "0.8", "0.9", "1.0"</Constant>
        </MathOverrides>
        <MeshSpecification>
          <Size X="23" Y="23" Z="23" />
        </MeshSpecification>
        <Version Name="ParameterExploration_WithChloroplastPump number 2 50%" KeyValue="270244727" BranchId="255454550" Archived="0" Date="22-Mar-2024 17:31:34" FromVersionable="false">
          <Owner Name="kastejos" Identifier="252783037" />
          <GroupAccess Type="1" />
          <Annotation>cloned from 'Copy of Copy of C3 Plant 75% CO2 no CCM Gutknecht 1' owned by user temp
cloned from 'Copy of C3 Plant 75% CO2 no CCM Gutknecht 1' owned by user temp
cloned from 'C3 Plant 75% CO2 no CCM Gutknecht' owned by user kastejos
cloned from 'C3 Plant 60% CO2 no CCM Gutknecht' owned by user temp
cloned from 'Copy of Copy of Simulation0 1' owned by user temp
cloned from 'Copy of Simulation0 1' owned by user temp
cloned from 'Simulation0' owned by user temp</Annotation>
        </Version>
      </Simulation>
      <Simulation Name="ParameterExploration_WithChloroplastPump number 3 50%">
        <Annotation>cloned from 'Copy of Copy of C3 Plant 75% CO2 no CCM Gutknecht 1' owned by user temp
cloned from 'Copy of C3 Plant 75% CO2 no CCM Gutknecht 1' owned by user temp
cloned from 'C3 Plant 75% CO2 no CCM Gutknecht' owned by user kastejos
cloned from 'C3 Plant 60% CO2 no CCM Gutknecht' owned by user temp
cloned from 'Copy of Copy of Simulation0 1' owned by user temp
cloned from 'Copy of Simulation0 1' owned by user temp
cloned from 'Simulation0' owned by user temp</Annotation>
        <SolverTaskDescription TaskType="Unsteady" UseSymbolicJacobian="false" Solver="Sundials Stiff PDE Solver (Variable Time Step)">
          <TimeBound StartTime="0.0" EndTime="30.0" />
          <TimeStep DefaultTime="0.05" MinTime="0.0" MaxTime="0.1" />
          <ErrorTolerance Absolut="1.0E-10" Relative="1.0E-8" />
          <OutputOptions OutputTimeStep="0.5" />
          <SundialsSolverOptions>
            <maxOrderAdvection>2</maxOrderAdvection>
          </SundialsSolverOptions>
          <NumberProcessors>1</NumberProcessors>
        </SolverTaskDescription>
        <MathOverrides>
          <Constant Name="Plasmalemma_BicA_Multiplier">0.0</Constant>
          <Constant Name="CO2_outside_init_uM">8.31</Constant>
          <Constant Name="CO2_P_Multiplier" ConstantArraySpec="1000">"2.0", "3.0", "4.0", "5.0", "6.0", "7.0", "8.0", "9.0", "10.0"</Constant>
          <Constant Name="EffectivePorosity">0.2</Constant>
          <Constant Name="Chloroplast_BicA_Multiplier" ConstantArraySpec="1000">"0.0", "0.1", "0.2", "0.3", "0.4", "0.5", "0.6", "0.7", "0.8", "0.9", "1.0"</Constant>
        </MathOverrides>
        <MeshSpecification>
          <Size X="23" Y="23" Z="23" />
        </MeshSpecification>
        <Version Name="ParameterExploration_WithChloroplastPump number 3 50%" KeyValue="270244729" BranchId="255454553" Archived="0" Date="22-Mar-2024 17:31:34" FromVersionable="false">
          <Owner Name="kastejos" Identifier="252783037" />
          <GroupAccess Type="1" />
          <Annotation>cloned from 'Copy of Copy of C3 Plant 75% CO2 no CCM Gutknecht 1' owned by user temp
cloned from 'Copy of C3 Plant 75% CO2 no CCM Gutknecht 1' owned by user temp
cloned from 'C3 Plant 75% CO2 no CCM Gutknecht' owned by user kastejos
cloned from 'C3 Plant 60% CO2 no CCM Gutknecht' owned by user temp
cloned from 'Copy of Copy of Simulation0 1' owned by user temp
cloned from 'Copy of Simulation0 1' owned by user temp
cloned from 'Simulation0' owned by user temp</Annotation>
        </Version>
      </Simulation>
      <Simulation Name="CO2_P vs CO2 Landplant No CCM 1">
        <Annotation>cloned from 'Copy of Copy of C3 Plant 75% CO2 no CCM Gutknecht 1' owned by user temp
cloned from 'Copy of C3 Plant 75% CO2 no CCM Gutknecht 1' owned by user temp
cloned from 'C3 Plant 75% CO2 no CCM Gutknecht' owned by user kastejos
cloned from 'C3 Plant 60% CO2 no CCM Gutknecht' owned by user temp
cloned from 'Copy of Copy of Simulation0 1' owned by user temp
cloned from 'Copy of Simulation0 1' owned by user temp
cloned from 'Simulation0' owned by user temp</Annotation>
        <SolverTaskDescription TaskType="Unsteady" UseSymbolicJacobian="false" Solver="Sundials Stiff PDE Solver (Variable Time Step)">
          <TimeBound StartTime="0.0" EndTime="50.0" />
          <TimeStep DefaultTime="0.05" MinTime="0.0" MaxTime="0.1" />
          <ErrorTolerance Absolut="1.0E-10" Relative="1.0E-8" />
          <OutputOptions OutputTimeStep="0.5" />
          <SundialsSolverOptions>
            <maxOrderAdvection>2</maxOrderAdvection>
          </SundialsSolverOptions>
          <NumberProcessors>1</NumberProcessors>
        </SolverTaskDescription>
        <MathOverrides>
          <Constant Name="Plasmalemma_BicA_Multiplier">0.0</Constant>
          <Constant Name="CO2_outside_init_uM" ConstantArraySpec="1001">8.31 to 16.62, 10 values</Constant>
          <Constant Name="CO2_P_Multiplier" ConstantArraySpec="1001">0.1 to 1.0, 10 values</Constant>
          <Constant Name="EffectivePorosity">0.2</Constant>
          <Constant Name="Chloroplast_BicA_Multiplier">0.0</Constant>
        </MathOverrides>
        <MeshSpecification>
          <Size X="23" Y="23" Z="23" />
        </MeshSpecification>
        <Version Name="CO2_P vs CO2 Landplant No CCM 1" KeyValue="270244731" BranchId="256206077" Archived="0" Date="22-Mar-2024 17:31:34" FromVersionable="false">
          <Owner Name="kastejos" Identifier="252783037" />
          <GroupAccess Type="1" />
          <Annotation>cloned from 'Copy of Copy of C3 Plant 75% CO2 no CCM Gutknecht 1' owned by user temp
cloned from 'Copy of C3 Plant 75% CO2 no CCM Gutknecht 1' owned by user temp
cloned from 'C3 Plant 75% CO2 no CCM Gutknecht' owned by user kastejos
cloned from 'C3 Plant 60% CO2 no CCM Gutknecht' owned by user temp
cloned from 'Copy of Copy of Simulation0 1' owned by user temp
cloned from 'Copy of Simulation0 1' owned by user temp
cloned from 'Simulation0' owned by user temp</Annotation>
        </Version>
      </Simulation>
      <Simulation Name="CO2_P vs CO2 Landplant No CCM 2">
        <Annotation>cloned from 'Copy of Copy of C3 Plant 75% CO2 no CCM Gutknecht 1' owned by user temp
cloned from 'Copy of C3 Plant 75% CO2 no CCM Gutknecht 1' owned by user temp
cloned from 'C3 Plant 75% CO2 no CCM Gutknecht' owned by user kastejos
cloned from 'C3 Plant 60% CO2 no CCM Gutknecht' owned by user temp
cloned from 'Copy of Copy of Simulation0 1' owned by user temp
cloned from 'Copy of Simulation0 1' owned by user temp
cloned from 'Simulation0' owned by user temp</Annotation>
        <SolverTaskDescription TaskType="Unsteady" UseSymbolicJacobian="false" Solver="Sundials Stiff PDE Solver (Variable Time Step)">
          <TimeBound StartTime="0.0" EndTime="50.0" />
          <TimeStep DefaultTime="0.05" MinTime="0.0" MaxTime="0.1" />
          <ErrorTolerance Absolut="1.0E-10" Relative="1.0E-8" />
          <OutputOptions OutputTimeStep="0.5" />
          <SundialsSolverOptions>
            <maxOrderAdvection>2</maxOrderAdvection>
          </SundialsSolverOptions>
          <NumberProcessors>1</NumberProcessors>
        </SolverTaskDescription>
        <MathOverrides>
          <Constant Name="Plasmalemma_BicA_Multiplier">0.0</Constant>
          <Constant Name="CO2_outside_init_uM" ConstantArraySpec="1001">8.31 to 16.62, 10 values</Constant>
          <Constant Name="CO2_P_Multiplier" ConstantArraySpec="1000">"2.0", "3.0", "4.0", "5.0", "6.0", "7.0", "8.0", "9.0", "10.0"</Constant>
          <Constant Name="EffectivePorosity">0.2</Constant>
          <Constant Name="Chloroplast_BicA_Multiplier">0.0</Constant>
        </MathOverrides>
        <MeshSpecification>
          <Size X="23" Y="23" Z="23" />
        </MeshSpecification>
        <Version Name="CO2_P vs CO2 Landplant No CCM 2" KeyValue="270244733" BranchId="256206080" Archived="0" Date="22-Mar-2024 17:31:34" FromVersionable="false">
          <Owner Name="kastejos" Identifier="252783037" />
          <GroupAccess Type="1" />
          <Annotation>cloned from 'Copy of Copy of C3 Plant 75% CO2 no CCM Gutknecht 1' owned by user temp
cloned from 'Copy of C3 Plant 75% CO2 no CCM Gutknecht 1' owned by user temp
cloned from 'C3 Plant 75% CO2 no CCM Gutknecht' owned by user kastejos
cloned from 'C3 Plant 60% CO2 no CCM Gutknecht' owned by user temp
cloned from 'Copy of Copy of Simulation0 1' owned by user temp
cloned from 'Copy of Simulation0 1' owned by user temp
cloned from 'Simulation0' owned by user temp</Annotation>
        </Version>
      </Simulation>
      <Simulation Name="CO2_P vs CO2 Landplant No CCM 3">
        <Annotation>cloned from 'Copy of Copy of C3 Plant 75% CO2 no CCM Gutknecht 1' owned by user temp
cloned from 'Copy of C3 Plant 75% CO2 no CCM Gutknecht 1' owned by user temp
cloned from 'C3 Plant 75% CO2 no CCM Gutknecht' owned by user kastejos
cloned from 'C3 Plant 60% CO2 no CCM Gutknecht' owned by user temp
cloned from 'Copy of Copy of Simulation0 1' owned by user temp
cloned from 'Copy of Simulation0 1' owned by user temp
cloned from 'Simulation0' owned by user temp</Annotation>
        <SolverTaskDescription TaskType="Unsteady" UseSymbolicJacobian="false" Solver="Sundials Stiff PDE Solver (Variable Time Step)">
          <TimeBound StartTime="0.0" EndTime="50.0" />
          <TimeStep DefaultTime="0.05" MinTime="0.0" MaxTime="0.1" />
          <ErrorTolerance Absolut="1.0E-10" Relative="1.0E-8" />
          <OutputOptions OutputTimeStep="0.5" />
          <SundialsSolverOptions>
            <maxOrderAdvection>2</maxOrderAdvection>
          </SundialsSolverOptions>
          <NumberProcessors>1</NumberProcessors>
        </SolverTaskDescription>
        <MathOverrides>
          <Constant Name="Plasmalemma_BicA_Multiplier">0.0</Constant>
          <Constant Name="CO2_outside_init_uM" ConstantArraySpec="1001">8.31 to 16.62, 10 values</Constant>
          <Constant Name="CO2_P_Multiplier" ConstantArraySpec="1000">"11.0", "12.0", "13.0", "14.0", "15.0", "16.0", "17.0", "18.0", "19.0", "20.0"</Constant>
          <Constant Name="EffectivePorosity">0.2</Constant>
          <Constant Name="Chloroplast_BicA_Multiplier">0.0</Constant>
        </MathOverrides>
        <MeshSpecification>
          <Size X="23" Y="23" Z="23" />
        </MeshSpecification>
        <Version Name="CO2_P vs CO2 Landplant No CCM 3" KeyValue="270244735" BranchId="263559984" Archived="0" Date="22-Mar-2024 17:31:34" FromVersionable="false">
          <Owner Name="kastejos" Identifier="252783037" />
          <GroupAccess Type="1" />
          <Annotation>cloned from 'Copy of Copy of C3 Plant 75% CO2 no CCM Gutknecht 1' owned by user temp
cloned from 'Copy of C3 Plant 75% CO2 no CCM Gutknecht 1' owned by user temp
cloned from 'C3 Plant 75% CO2 no CCM Gutknecht' owned by user kastejos
cloned from 'C3 Plant 60% CO2 no CCM Gutknecht' owned by user temp
cloned from 'Copy of Copy of Simulation0 1' owned by user temp
cloned from 'Copy of Simulation0 1' owned by user temp
cloned from 'Simulation0' owned by user temp</Annotation>
        </Version>
      </Simulation>
      <Simulation Name="CO2 diffusivity sens upper">
        <Annotation>cloned from 'Copy of Copy of C3 Plant 75% CO2 no CCM Gutknecht 1' owned by user temp
cloned from 'Copy of C3 Plant 75% CO2 no CCM Gutknecht 1' owned by user temp
cloned from 'C3 Plant 75% CO2 no CCM Gutknecht' owned by user kastejos
cloned from 'C3 Plant 60% CO2 no CCM Gutknecht' owned by user temp
cloned from 'Copy of Copy of Simulation0 1' owned by user temp
cloned from 'Copy of Simulation0 1' owned by user temp
cloned from 'Simulation0' owned by user temp</Annotation>
        <SolverTaskDescription TaskType="Unsteady" UseSymbolicJacobian="false" Solver="Sundials Stiff PDE Solver (Variable Time Step)">
          <TimeBound StartTime="0.0" EndTime="50.0" />
          <TimeStep DefaultTime="0.05" MinTime="0.0" MaxTime="0.1" />
          <ErrorTolerance Absolut="1.0E-10" Relative="1.0E-8" />
          <OutputOptions OutputTimeStep="0.5" />
          <SundialsSolverOptions>
            <maxOrderAdvection>2</maxOrderAdvection>
          </SundialsSolverOptions>
          <NumberProcessors>1</NumberProcessors>
        </SolverTaskDescription>
        <MathOverrides>
          <Constant Name="CO2_stroma_diffusionRate">206.8</Constant>
          <Constant Name="Plasmalemma_BicA_Multiplier">0.0</Constant>
          <Constant Name="EffectivePorosity">0.2</Constant>
          <Constant Name="CO2_plasmalemmaSurface_diffusionRate">2068.0</Constant>
          <Constant Name="CO2_cytosol_diffusionRate">1034.0</Constant>
          <Constant Name="Chloroplast_BicA_Multiplier">0.0</Constant>
        </MathOverrides>
        <MeshSpecification>
          <Size X="23" Y="23" Z="23" />
        </MeshSpecification>
        <Version Name="CO2 diffusivity sens upper" KeyValue="270244737" BranchId="258252609" Archived="0" Date="22-Mar-2024 17:31:34" FromVersionable="false">
          <Owner Name="kastejos" Identifier="252783037" />
          <GroupAccess Type="1" />
          <Annotation>cloned from 'Copy of Copy of C3 Plant 75% CO2 no CCM Gutknecht 1' owned by user temp
cloned from 'Copy of C3 Plant 75% CO2 no CCM Gutknecht 1' owned by user temp
cloned from 'C3 Plant 75% CO2 no CCM Gutknecht' owned by user kastejos
cloned from 'C3 Plant 60% CO2 no CCM Gutknecht' owned by user temp
cloned from 'Copy of Copy of Simulation0 1' owned by user temp
cloned from 'Copy of Simulation0 1' owned by user temp
cloned from 'Simulation0' owned by user temp</Annotation>
        </Version>
      </Simulation>
      <Simulation Name="CO2 diffusivity sens lower">
        <Annotation>cloned from 'Copy of Copy of C3 Plant 75% CO2 no CCM Gutknecht 1' owned by user temp
cloned from 'Copy of C3 Plant 75% CO2 no CCM Gutknecht 1' owned by user temp
cloned from 'C3 Plant 75% CO2 no CCM Gutknecht' owned by user kastejos
cloned from 'C3 Plant 60% CO2 no CCM Gutknecht' owned by user temp
cloned from 'Copy of Copy of Simulation0 1' owned by user temp
cloned from 'Copy of Simulation0 1' owned by user temp
cloned from 'Simulation0' owned by user temp</Annotation>
        <SolverTaskDescription TaskType="Unsteady" UseSymbolicJacobian="false" Solver="Sundials Stiff PDE Solver (Variable Time Step)">
          <TimeBound StartTime="0.0" EndTime="50.0" />
          <TimeStep DefaultTime="0.05" MinTime="0.0" MaxTime="0.1" />
          <ErrorTolerance Absolut="1.0E-10" Relative="1.0E-8" />
          <OutputOptions OutputTimeStep="0.5" />
          <SundialsSolverOptions>
            <maxOrderAdvection>2</maxOrderAdvection>
          </SundialsSolverOptions>
          <NumberProcessors>1</NumberProcessors>
        </SolverTaskDescription>
        <MathOverrides>
          <Constant Name="CO2_stroma_diffusionRate">169.20000000000002</Constant>
          <Constant Name="Plasmalemma_BicA_Multiplier">0.0</Constant>
          <Constant Name="EffectivePorosity">0.2</Constant>
          <Constant Name="CO2_plasmalemmaSurface_diffusionRate">1692.0</Constant>
          <Constant Name="CO2_cytosol_diffusionRate">846.0</Constant>
          <Constant Name="Chloroplast_BicA_Multiplier">0.0</Constant>
        </MathOverrides>
        <MeshSpecification>
          <Size X="23" Y="23" Z="23" />
        </MeshSpecification>
        <Version Name="CO2 diffusivity sens lower" KeyValue="270244739" BranchId="258252612" Archived="0" Date="22-Mar-2024 17:31:34" FromVersionable="false">
          <Owner Name="kastejos" Identifier="252783037" />
          <GroupAccess Type="1" />
          <Annotation>cloned from 'Copy of Copy of C3 Plant 75% CO2 no CCM Gutknecht 1' owned by user temp
cloned from 'Copy of C3 Plant 75% CO2 no CCM Gutknecht 1' owned by user temp
cloned from 'C3 Plant 75% CO2 no CCM Gutknecht' owned by user kastejos
cloned from 'C3 Plant 60% CO2 no CCM Gutknecht' owned by user temp
cloned from 'Copy of Copy of Simulation0 1' owned by user temp
cloned from 'Copy of Simulation0 1' owned by user temp
cloned from 'Simulation0' owned by user temp</Annotation>
        </Version>
      </Simulation>
      <Simulation Name="HCO3 diffusivity sens upper">
        <Annotation>cloned from 'Copy of Copy of C3 Plant 75% CO2 no CCM Gutknecht 1' owned by user temp
cloned from 'Copy of C3 Plant 75% CO2 no CCM Gutknecht 1' owned by user temp
cloned from 'C3 Plant 75% CO2 no CCM Gutknecht' owned by user kastejos
cloned from 'C3 Plant 60% CO2 no CCM Gutknecht' owned by user temp
cloned from 'Copy of Copy of Simulation0 1' owned by user temp
cloned from 'Copy of Simulation0 1' owned by user temp
cloned from 'Simulation0' owned by user temp</Annotation>
        <SolverTaskDescription TaskType="Unsteady" UseSymbolicJacobian="false" Solver="Sundials Stiff PDE Solver (Variable Time Step)">
          <TimeBound StartTime="0.0" EndTime="50.0" />
          <TimeStep DefaultTime="0.05" MinTime="0.0" MaxTime="0.1" />
          <ErrorTolerance Absolut="1.0E-10" Relative="1.0E-8" />
          <OutputOptions OutputTimeStep="0.5" />
          <SundialsSolverOptions>
            <maxOrderAdvection>2</maxOrderAdvection>
          </SundialsSolverOptions>
          <NumberProcessors>1</NumberProcessors>
        </SolverTaskDescription>
        <MathOverrides>
          <Constant Name="Plasmalemma_BicA_Multiplier">0.0</Constant>
          <Constant Name="HCO3_cytosol_diffusionRate">632.5</Constant>
          <Constant Name="HCO3_plasmalemmaSurface_diffusionRate">1265.0</Constant>
          <Constant Name="EffectivePorosity">0.2</Constant>
          <Constant Name="HCO3_stroma_diffusionRate">126.50000000000001</Constant>
          <Constant Name="Chloroplast_BicA_Multiplier">0.0</Constant>
        </MathOverrides>
        <MeshSpecification>
          <Size X="23" Y="23" Z="23" />
        </MeshSpecification>
        <Version Name="HCO3 diffusivity sens upper" KeyValue="270244741" BranchId="258253296" Archived="0" Date="22-Mar-2024 17:31:34" FromVersionable="false">
          <Owner Name="kastejos" Identifier="252783037" />
          <GroupAccess Type="1" />
          <Annotation>cloned from 'Copy of Copy of C3 Plant 75% CO2 no CCM Gutknecht 1' owned by user temp
cloned from 'Copy of C3 Plant 75% CO2 no CCM Gutknecht 1' owned by user temp
cloned from 'C3 Plant 75% CO2 no CCM Gutknecht' owned by user kastejos
cloned from 'C3 Plant 60% CO2 no CCM Gutknecht' owned by user temp
cloned from 'Copy of Copy of Simulation0 1' owned by user temp
cloned from 'Copy of Simulation0 1' owned by user temp
cloned from 'Simulation0' owned by user temp</Annotation>
        </Version>
      </Simulation>
      <Simulation Name="HCO3 diffusivity sens lower">
        <Annotation>cloned from 'Copy of Copy of C3 Plant 75% CO2 no CCM Gutknecht 1' owned by user temp
cloned from 'Copy of C3 Plant 75% CO2 no CCM Gutknecht 1' owned by user temp
cloned from 'C3 Plant 75% CO2 no CCM Gutknecht' owned by user kastejos
cloned from 'C3 Plant 60% CO2 no CCM Gutknecht' owned by user temp
cloned from 'Copy of Copy of Simulation0 1' owned by user temp
cloned from 'Copy of Simulation0 1' owned by user temp
cloned from 'Simulation0' owned by user temp</Annotation>
        <SolverTaskDescription TaskType="Unsteady" UseSymbolicJacobian="false" Solver="Sundials Stiff PDE Solver (Variable Time Step)">
          <TimeBound StartTime="0.0" EndTime="50.0" />
          <TimeStep DefaultTime="0.05" MinTime="0.0" MaxTime="0.1" />
          <ErrorTolerance Absolut="1.0E-10" Relative="1.0E-8" />
          <OutputOptions OutputTimeStep="0.5" />
          <SundialsSolverOptions>
            <maxOrderAdvection>2</maxOrderAdvection>
          </SundialsSolverOptions>
          <NumberProcessors>1</NumberProcessors>
        </SolverTaskDescription>
        <MathOverrides>
          <Constant Name="Plasmalemma_BicA_Multiplier">0.0</Constant>
          <Constant Name="HCO3_cytosol_diffusionRate">517.5</Constant>
          <Constant Name="HCO3_plasmalemmaSurface_diffusionRate">1035.0</Constant>
          <Constant Name="EffectivePorosity">0.2</Constant>
          <Constant Name="HCO3_stroma_diffusionRate">103.5</Constant>
          <Constant Name="Chloroplast_BicA_Multiplier">0.0</Constant>
        </MathOverrides>
        <MeshSpecification>
          <Size X="23" Y="23" Z="23" />
        </MeshSpecification>
        <Version Name="HCO3 diffusivity sens lower" KeyValue="270244743" BranchId="258253299" Archived="0" Date="22-Mar-2024 17:31:34" FromVersionable="false">
          <Owner Name="kastejos" Identifier="252783037" />
          <GroupAccess Type="1" />
          <Annotation>cloned from 'Copy of Copy of C3 Plant 75% CO2 no CCM Gutknecht 1' owned by user temp
cloned from 'Copy of C3 Plant 75% CO2 no CCM Gutknecht 1' owned by user temp
cloned from 'C3 Plant 75% CO2 no CCM Gutknecht' owned by user kastejos
cloned from 'C3 Plant 60% CO2 no CCM Gutknecht' owned by user temp
cloned from 'Copy of Copy of Simulation0 1' owned by user temp
cloned from 'Copy of Simulation0 1' owned by user temp
cloned from 'Simulation0' owned by user temp</Annotation>
        </Version>
      </Simulation>
      <Simulation Name="H2CO3 diffusivity sens upper">
        <Annotation>cloned from 'Copy of Copy of C3 Plant 75% CO2 no CCM Gutknecht 1' owned by user temp
cloned from 'Copy of C3 Plant 75% CO2 no CCM Gutknecht 1' owned by user temp
cloned from 'C3 Plant 75% CO2 no CCM Gutknecht' owned by user kastejos
cloned from 'C3 Plant 60% CO2 no CCM Gutknecht' owned by user temp
cloned from 'Copy of Copy of Simulation0 1' owned by user temp
cloned from 'Copy of Simulation0 1' owned by user temp
cloned from 'Simulation0' owned by user temp</Annotation>
        <SolverTaskDescription TaskType="Unsteady" UseSymbolicJacobian="false" Solver="Sundials Stiff PDE Solver (Variable Time Step)">
          <TimeBound StartTime="0.0" EndTime="50.0" />
          <TimeStep DefaultTime="0.05" MinTime="0.0" MaxTime="0.1" />
          <ErrorTolerance Absolut="1.0E-10" Relative="1.0E-8" />
          <OutputOptions OutputTimeStep="0.5" />
          <SundialsSolverOptions>
            <maxOrderAdvection>2</maxOrderAdvection>
          </SundialsSolverOptions>
          <NumberProcessors>1</NumberProcessors>
        </SolverTaskDescription>
        <MathOverrides>
          <Constant Name="H2CO3_stroma_diffusionRate">132.0</Constant>
          <Constant Name="Plasmalemma_BicA_Multiplier">0.0</Constant>
          <Constant Name="H2CO3_cytosol_diffusionRate">660.0</Constant>
          <Constant Name="H2CO3_plasmalemmaSurface_diffusionRate">1320.0</Constant>
          <Constant Name="EffectivePorosity">0.2</Constant>
          <Constant Name="Chloroplast_BicA_Multiplier">0.0</Constant>
        </MathOverrides>
        <MeshSpecification>
          <Size X="23" Y="23" Z="23" />
        </MeshSpecification>
        <Version Name="H2CO3 diffusivity sens upper" KeyValue="270244745" BranchId="258253365" Archived="0" Date="22-Mar-2024 17:31:34" FromVersionable="false">
          <Owner Name="kastejos" Identifier="252783037" />
          <GroupAccess Type="1" />
          <Annotation>cloned from 'Copy of Copy of C3 Plant 75% CO2 no CCM Gutknecht 1' owned by user temp
cloned from 'Copy of C3 Plant 75% CO2 no CCM Gutknecht 1' owned by user temp
cloned from 'C3 Plant 75% CO2 no CCM Gutknecht' owned by user kastejos
cloned from 'C3 Plant 60% CO2 no CCM Gutknecht' owned by user temp
cloned from 'Copy of Copy of Simulation0 1' owned by user temp
cloned from 'Copy of Simulation0 1' owned by user temp
cloned from 'Simulation0' owned by user temp</Annotation>
        </Version>
      </Simulation>
      <Simulation Name="H2CO3 diffusivity sens lower">
        <Annotation>cloned from 'Copy of Copy of C3 Plant 75% CO2 no CCM Gutknecht 1' owned by user temp
cloned from 'Copy of C3 Plant 75% CO2 no CCM Gutknecht 1' owned by user temp
cloned from 'C3 Plant 75% CO2 no CCM Gutknecht' owned by user kastejos
cloned from 'C3 Plant 60% CO2 no CCM Gutknecht' owned by user temp
cloned from 'Copy of Copy of Simulation0 1' owned by user temp
cloned from 'Copy of Simulation0 1' owned by user temp
cloned from 'Simulation0' owned by user temp</Annotation>
        <SolverTaskDescription TaskType="Unsteady" UseSymbolicJacobian="false" Solver="Sundials Stiff PDE Solver (Variable Time Step)">
          <TimeBound StartTime="0.0" EndTime="50.0" />
          <TimeStep DefaultTime="0.05" MinTime="0.0" MaxTime="0.1" />
          <ErrorTolerance Absolut="1.0E-10" Relative="1.0E-8" />
          <OutputOptions OutputTimeStep="0.5" />
          <SundialsSolverOptions>
            <maxOrderAdvection>2</maxOrderAdvection>
          </SundialsSolverOptions>
          <NumberProcessors>1</NumberProcessors>
        </SolverTaskDescription>
        <MathOverrides>
          <Constant Name="H2CO3_stroma_diffusionRate">108.0</Constant>
          <Constant Name="Plasmalemma_BicA_Multiplier">0.0</Constant>
          <Constant Name="H2CO3_cytosol_diffusionRate">540.0</Constant>
          <Constant Name="H2CO3_plasmalemmaSurface_diffusionRate">1080.0</Constant>
          <Constant Name="EffectivePorosity">0.2</Constant>
          <Constant Name="Chloroplast_BicA_Multiplier">0.0</Constant>
        </MathOverrides>
        <MeshSpecification>
          <Size X="23" Y="23" Z="23" />
        </MeshSpecification>
        <Version Name="H2CO3 diffusivity sens lower" KeyValue="270244747" BranchId="258253368" Archived="0" Date="22-Mar-2024 17:31:34" FromVersionable="false">
          <Owner Name="kastejos" Identifier="252783037" />
          <GroupAccess Type="1" />
          <Annotation>cloned from 'Copy of Copy of C3 Plant 75% CO2 no CCM Gutknecht 1' owned by user temp
cloned from 'Copy of C3 Plant 75% CO2 no CCM Gutknecht 1' owned by user temp
cloned from 'C3 Plant 75% CO2 no CCM Gutknecht' owned by user kastejos
cloned from 'C3 Plant 60% CO2 no CCM Gutknecht' owned by user temp
cloned from 'Copy of Copy of Simulation0 1' owned by user temp
cloned from 'Copy of Simulation0 1' owned by user temp
cloned from 'Simulation0' owned by user temp</Annotation>
        </Version>
      </Simulation>
      <Simulation Name="stroma proton sens upper">
        <Annotation>cloned from 'Copy of Copy of C3 Plant 75% CO2 no CCM Gutknecht 1' owned by user temp
cloned from 'Copy of C3 Plant 75% CO2 no CCM Gutknecht 1' owned by user temp
cloned from 'C3 Plant 75% CO2 no CCM Gutknecht' owned by user kastejos
cloned from 'C3 Plant 60% CO2 no CCM Gutknecht' owned by user temp
cloned from 'Copy of Copy of Simulation0 1' owned by user temp
cloned from 'Copy of Simulation0 1' owned by user temp
cloned from 'Simulation0' owned by user temp</Annotation>
        <SolverTaskDescription TaskType="Unsteady" UseSymbolicJacobian="false" Solver="Sundials Stiff PDE Solver (Variable Time Step)">
          <TimeBound StartTime="0.0" EndTime="50.0" />
          <TimeStep DefaultTime="0.05" MinTime="0.0" MaxTime="0.1" />
          <ErrorTolerance Absolut="1.0E-10" Relative="1.0E-8" />
          <OutputOptions OutputTimeStep="0.5" />
          <SundialsSolverOptions>
            <maxOrderAdvection>2</maxOrderAdvection>
          </SundialsSolverOptions>
          <NumberProcessors>1</NumberProcessors>
        </SolverTaskDescription>
        <MathOverrides>
          <Constant Name="Plasmalemma_BicA_Multiplier">0.0</Constant>
          <Constant Name="H_conc_stroma_r8">0.011000000000000001</Constant>
          <Constant Name="H_conc_stroma_r7">0.011000000000000001</Constant>
          <Constant Name="EffectivePorosity">0.2</Constant>
          <Constant Name="Chloroplast_BicA_Multiplier">0.0</Constant>
        </MathOverrides>
        <MeshSpecification>
          <Size X="23" Y="23" Z="23" />
        </MeshSpecification>
        <Version Name="stroma proton sens upper" KeyValue="270244749" BranchId="258253576" Archived="0" Date="22-Mar-2024 17:31:34" FromVersionable="false">
          <Owner Name="kastejos" Identifier="252783037" />
          <GroupAccess Type="1" />
          <Annotation>cloned from 'Copy of Copy of C3 Plant 75% CO2 no CCM Gutknecht 1' owned by user temp
cloned from 'Copy of C3 Plant 75% CO2 no CCM Gutknecht 1' owned by user temp
cloned from 'C3 Plant 75% CO2 no CCM Gutknecht' owned by user kastejos
cloned from 'C3 Plant 60% CO2 no CCM Gutknecht' owned by user temp
cloned from 'Copy of Copy of Simulation0 1' owned by user temp
cloned from 'Copy of Simulation0 1' owned by user temp
cloned from 'Simulation0' owned by user temp</Annotation>
        </Version>
      </Simulation>
      <Simulation Name="stroma proton sens lower">
        <Annotation>cloned from 'Copy of Copy of C3 Plant 75% CO2 no CCM Gutknecht 1' owned by user temp
cloned from 'Copy of C3 Plant 75% CO2 no CCM Gutknecht 1' owned by user temp
cloned from 'C3 Plant 75% CO2 no CCM Gutknecht' owned by user kastejos
cloned from 'C3 Plant 60% CO2 no CCM Gutknecht' owned by user temp
cloned from 'Copy of Copy of Simulation0 1' owned by user temp
cloned from 'Copy of Simulation0 1' owned by user temp
cloned from 'Simulation0' owned by user temp</Annotation>
        <SolverTaskDescription TaskType="Unsteady" UseSymbolicJacobian="false" Solver="Sundials Stiff PDE Solver (Variable Time Step)">
          <TimeBound StartTime="0.0" EndTime="50.0" />
          <TimeStep DefaultTime="0.05" MinTime="0.0" MaxTime="0.1" />
          <ErrorTolerance Absolut="1.0E-10" Relative="1.0E-8" />
          <OutputOptions OutputTimeStep="0.5" />
          <SundialsSolverOptions>
            <maxOrderAdvection>2</maxOrderAdvection>
          </SundialsSolverOptions>
          <NumberProcessors>1</NumberProcessors>
        </SolverTaskDescription>
        <MathOverrides>
          <Constant Name="Plasmalemma_BicA_Multiplier">0.0</Constant>
          <Constant Name="H_conc_stroma_r8">0.009000000000000001</Constant>
          <Constant Name="H_conc_stroma_r7">0.009000000000000001</Constant>
          <Constant Name="EffectivePorosity">0.2</Constant>
          <Constant Name="Chloroplast_BicA_Multiplier">0.0</Constant>
        </MathOverrides>
        <MeshSpecification>
          <Size X="23" Y="23" Z="23" />
        </MeshSpecification>
        <Version Name="stroma proton sens lower" KeyValue="270244751" BranchId="258253579" Archived="0" Date="22-Mar-2024 17:31:34" FromVersionable="false">
          <Owner Name="kastejos" Identifier="252783037" />
          <GroupAccess Type="1" />
          <Annotation>cloned from 'Copy of Copy of C3 Plant 75% CO2 no CCM Gutknecht 1' owned by user temp
cloned from 'Copy of C3 Plant 75% CO2 no CCM Gutknecht 1' owned by user temp
cloned from 'C3 Plant 75% CO2 no CCM Gutknecht' owned by user kastejos
cloned from 'C3 Plant 60% CO2 no CCM Gutknecht' owned by user temp
cloned from 'Copy of Copy of Simulation0 1' owned by user temp
cloned from 'Copy of Simulation0 1' owned by user temp
cloned from 'Simulation0' owned by user temp</Annotation>
        </Version>
      </Simulation>
      <Simulation Name="cytosol proton sens upper">
        <Annotation>cloned from 'Copy of Copy of C3 Plant 75% CO2 no CCM Gutknecht 1' owned by user temp
cloned from 'Copy of C3 Plant 75% CO2 no CCM Gutknecht 1' owned by user temp
cloned from 'C3 Plant 75% CO2 no CCM Gutknecht' owned by user kastejos
cloned from 'C3 Plant 60% CO2 no CCM Gutknecht' owned by user temp
cloned from 'Copy of Copy of Simulation0 1' owned by user temp
cloned from 'Copy of Simulation0 1' owned by user temp
cloned from 'Simulation0' owned by user temp</Annotation>
        <SolverTaskDescription TaskType="Unsteady" UseSymbolicJacobian="false" Solver="Sundials Stiff PDE Solver (Variable Time Step)">
          <TimeBound StartTime="0.0" EndTime="50.0" />
          <TimeStep DefaultTime="0.05" MinTime="0.0" MaxTime="0.1" />
          <ErrorTolerance Absolut="1.0E-10" Relative="1.0E-8" />
          <OutputOptions OutputTimeStep="0.5" />
          <SundialsSolverOptions>
            <maxOrderAdvection>2</maxOrderAdvection>
          </SundialsSolverOptions>
          <NumberProcessors>1</NumberProcessors>
        </SolverTaskDescription>
        <MathOverrides>
          <Constant Name="H_conc_cytosol_r9">0.11000000000000001</Constant>
          <Constant Name="Plasmalemma_BicA_Multiplier">0.0</Constant>
          <Constant Name="H_conc_cytosol_r5">0.11000000000000001</Constant>
          <Constant Name="EffectivePorosity">0.2</Constant>
          <Constant Name="Chloroplast_BicA_Multiplier">0.0</Constant>
        </MathOverrides>
        <MeshSpecification>
          <Size X="23" Y="23" Z="23" />
        </MeshSpecification>
        <Version Name="cytosol proton sens upper" KeyValue="270244753" BranchId="258253649" Archived="0" Date="22-Mar-2024 17:31:34" FromVersionable="false">
          <Owner Name="kastejos" Identifier="252783037" />
          <GroupAccess Type="1" />
          <Annotation>cloned from 'Copy of Copy of C3 Plant 75% CO2 no CCM Gutknecht 1' owned by user temp
cloned from 'Copy of C3 Plant 75% CO2 no CCM Gutknecht 1' owned by user temp
cloned from 'C3 Plant 75% CO2 no CCM Gutknecht' owned by user kastejos
cloned from 'C3 Plant 60% CO2 no CCM Gutknecht' owned by user temp
cloned from 'Copy of Copy of Simulation0 1' owned by user temp
cloned from 'Copy of Simulation0 1' owned by user temp
cloned from 'Simulation0' owned by user temp</Annotation>
        </Version>
      </Simulation>
      <Simulation Name="cytosol proton sens lower">
        <Annotation>cloned from 'Copy of Copy of C3 Plant 75% CO2 no CCM Gutknecht 1' owned by user temp
cloned from 'Copy of C3 Plant 75% CO2 no CCM Gutknecht 1' owned by user temp
cloned from 'C3 Plant 75% CO2 no CCM Gutknecht' owned by user kastejos
cloned from 'C3 Plant 60% CO2 no CCM Gutknecht' owned by user temp
cloned from 'Copy of Copy of Simulation0 1' owned by user temp
cloned from 'Copy of Simulation0 1' owned by user temp
cloned from 'Simulation0' owned by user temp</Annotation>
        <SolverTaskDescription TaskType="Unsteady" UseSymbolicJacobian="false" Solver="Sundials Stiff PDE Solver (Variable Time Step)">
          <TimeBound StartTime="0.0" EndTime="50.0" />
          <TimeStep DefaultTime="0.05" MinTime="0.0" MaxTime="0.1" />
          <ErrorTolerance Absolut="1.0E-10" Relative="1.0E-8" />
          <OutputOptions OutputTimeStep="0.5" />
          <SundialsSolverOptions>
            <maxOrderAdvection>2</maxOrderAdvection>
          </SundialsSolverOptions>
          <NumberProcessors>1</NumberProcessors>
        </SolverTaskDescription>
        <MathOverrides>
          <Constant Name="H_conc_cytosol_r9">0.09000000000000001</Constant>
          <Constant Name="Plasmalemma_BicA_Multiplier">0.0</Constant>
          <Constant Name="H_conc_cytosol_r5">0.09000000000000001</Constant>
          <Constant Name="EffectivePorosity">0.2</Constant>
          <Constant Name="Chloroplast_BicA_Multiplier">0.0</Constant>
        </MathOverrides>
        <MeshSpecification>
          <Size X="23" Y="23" Z="23" />
        </MeshSpecification>
        <Version Name="cytosol proton sens lower" KeyValue="270244755" BranchId="258253652" Archived="0" Date="22-Mar-2024 17:31:34" FromVersionable="false">
          <Owner Name="kastejos" Identifier="252783037" />
          <GroupAccess Type="1" />
          <Annotation>cloned from 'Copy of Copy of C3 Plant 75% CO2 no CCM Gutknecht 1' owned by user temp
cloned from 'Copy of C3 Plant 75% CO2 no CCM Gutknecht 1' owned by user temp
cloned from 'C3 Plant 75% CO2 no CCM Gutknecht' owned by user kastejos
cloned from 'C3 Plant 60% CO2 no CCM Gutknecht' owned by user temp
cloned from 'Copy of Copy of Simulation0 1' owned by user temp
cloned from 'Copy of Simulation0 1' owned by user temp
cloned from 'Simulation0' owned by user temp</Annotation>
        </Version>
      </Simulation>
      <Simulation Name="CO2 permeability sens upper">
        <Annotation>cloned from 'Copy of Copy of C3 Plant 75% CO2 no CCM Gutknecht 1' owned by user temp
cloned from 'Copy of C3 Plant 75% CO2 no CCM Gutknecht 1' owned by user temp
cloned from 'C3 Plant 75% CO2 no CCM Gutknecht' owned by user kastejos
cloned from 'C3 Plant 60% CO2 no CCM Gutknecht' owned by user temp
cloned from 'Copy of Copy of Simulation0 1' owned by user temp
cloned from 'Copy of Simulation0 1' owned by user temp
cloned from 'Simulation0' owned by user temp</Annotation>
        <SolverTaskDescription TaskType="Unsteady" UseSymbolicJacobian="false" Solver="Sundials Stiff PDE Solver (Variable Time Step)">
          <TimeBound StartTime="0.0" EndTime="50.0" />
          <TimeStep DefaultTime="0.05" MinTime="0.0" MaxTime="0.1" />
          <ErrorTolerance Absolut="1.0E-10" Relative="1.0E-8" />
          <OutputOptions OutputTimeStep="0.5" />
          <SundialsSolverOptions>
            <maxOrderAdvection>2</maxOrderAdvection>
          </SundialsSolverOptions>
          <NumberProcessors>1</NumberProcessors>
        </SolverTaskDescription>
        <MathOverrides>
          <Constant Name="Plasmalemma_BicA_Multiplier">0.0</Constant>
          <Constant Name="CO2_P_Multiplier">1.1</Constant>
          <Constant Name="EffectivePorosity">0.2</Constant>
          <Constant Name="Chloroplast_BicA_Multiplier">0.0</Constant>
        </MathOverrides>
        <MeshSpecification>
          <Size X="23" Y="23" Z="23" />
        </MeshSpecification>
        <Version Name="CO2 permeability sens upper" KeyValue="270244757" BranchId="258253726" Archived="0" Date="22-Mar-2024 17:31:34" FromVersionable="false">
          <Owner Name="kastejos" Identifier="252783037" />
          <GroupAccess Type="1" />
          <Annotation>cloned from 'Copy of Copy of C3 Plant 75% CO2 no CCM Gutknecht 1' owned by user temp
cloned from 'Copy of C3 Plant 75% CO2 no CCM Gutknecht 1' owned by user temp
cloned from 'C3 Plant 75% CO2 no CCM Gutknecht' owned by user kastejos
cloned from 'C3 Plant 60% CO2 no CCM Gutknecht' owned by user temp
cloned from 'Copy of Copy of Simulation0 1' owned by user temp
cloned from 'Copy of Simulation0 1' owned by user temp
cloned from 'Simulation0' owned by user temp</Annotation>
        </Version>
      </Simulation>
      <Simulation Name="CO2 permeability sens lower">
        <Annotation>cloned from 'Copy of Copy of C3 Plant 75% CO2 no CCM Gutknecht 1' owned by user temp
cloned from 'Copy of C3 Plant 75% CO2 no CCM Gutknecht 1' owned by user temp
cloned from 'C3 Plant 75% CO2 no CCM Gutknecht' owned by user kastejos
cloned from 'C3 Plant 60% CO2 no CCM Gutknecht' owned by user temp
cloned from 'Copy of Copy of Simulation0 1' owned by user temp
cloned from 'Copy of Simulation0 1' owned by user temp
cloned from 'Simulation0' owned by user temp</Annotation>
        <SolverTaskDescription TaskType="Unsteady" UseSymbolicJacobian="false" Solver="Sundials Stiff PDE Solver (Variable Time Step)">
          <TimeBound StartTime="0.0" EndTime="50.0" />
          <TimeStep DefaultTime="0.05" MinTime="0.0" MaxTime="0.1" />
          <ErrorTolerance Absolut="1.0E-10" Relative="1.0E-8" />
          <OutputOptions OutputTimeStep="0.5" />
          <SundialsSolverOptions>
            <maxOrderAdvection>2</maxOrderAdvection>
          </SundialsSolverOptions>
          <NumberProcessors>1</NumberProcessors>
        </SolverTaskDescription>
        <MathOverrides>
          <Constant Name="Plasmalemma_BicA_Multiplier">0.0</Constant>
          <Constant Name="CO2_P_Multiplier">0.9</Constant>
          <Constant Name="EffectivePorosity">0.2</Constant>
          <Constant Name="Chloroplast_BicA_Multiplier">0.0</Constant>
        </MathOverrides>
        <MeshSpecification>
          <Size X="23" Y="23" Z="23" />
        </MeshSpecification>
        <Version Name="CO2 permeability sens lower" KeyValue="270244759" BranchId="258253729" Archived="0" Date="22-Mar-2024 17:31:34" FromVersionable="false">
          <Owner Name="kastejos" Identifier="252783037" />
          <GroupAccess Type="1" />
          <Annotation>cloned from 'Copy of Copy of C3 Plant 75% CO2 no CCM Gutknecht 1' owned by user temp
cloned from 'Copy of C3 Plant 75% CO2 no CCM Gutknecht 1' owned by user temp
cloned from 'C3 Plant 75% CO2 no CCM Gutknecht' owned by user kastejos
cloned from 'C3 Plant 60% CO2 no CCM Gutknecht' owned by user temp
cloned from 'Copy of Copy of Simulation0 1' owned by user temp
cloned from 'Copy of Simulation0 1' owned by user temp
cloned from 'Simulation0' owned by user temp</Annotation>
        </Version>
      </Simulation>
      <Simulation Name="H2CO3 permeability sens upper">
        <Annotation>cloned from 'Copy of Copy of C3 Plant 75% CO2 no CCM Gutknecht 1' owned by user temp
cloned from 'Copy of C3 Plant 75% CO2 no CCM Gutknecht 1' owned by user temp
cloned from 'C3 Plant 75% CO2 no CCM Gutknecht' owned by user kastejos
cloned from 'C3 Plant 60% CO2 no CCM Gutknecht' owned by user temp
cloned from 'Copy of Copy of Simulation0 1' owned by user temp
cloned from 'Copy of Simulation0 1' owned by user temp
cloned from 'Simulation0' owned by user temp</Annotation>
        <SolverTaskDescription TaskType="Unsteady" UseSymbolicJacobian="false" Solver="Sundials Stiff PDE Solver (Variable Time Step)">
          <TimeBound StartTime="0.0" EndTime="50.0" />
          <TimeStep DefaultTime="0.05" MinTime="0.0" MaxTime="0.1" />
          <ErrorTolerance Absolut="1.0E-10" Relative="1.0E-8" />
          <OutputOptions OutputTimeStep="0.5" />
          <SundialsSolverOptions>
            <maxOrderAdvection>2</maxOrderAdvection>
          </SundialsSolverOptions>
          <NumberProcessors>1</NumberProcessors>
        </SolverTaskDescription>
        <MathOverrides>
          <Constant Name="Plasmalemma_BicA_Multiplier">0.0</Constant>
          <Constant Name="H2CO3_P">330.0</Constant>
          <Constant Name="EffectivePorosity">0.2</Constant>
          <Constant Name="Chloroplast_BicA_Multiplier">0.0</Constant>
        </MathOverrides>
        <MeshSpecification>
          <Size X="23" Y="23" Z="23" />
        </MeshSpecification>
        <Version Name="H2CO3 permeability sens upper" KeyValue="270244761" BranchId="258254022" Archived="0" Date="22-Mar-2024 17:31:34" FromVersionable="false">
          <Owner Name="kastejos" Identifier="252783037" />
          <GroupAccess Type="1" />
          <Annotation>cloned from 'Copy of Copy of C3 Plant 75% CO2 no CCM Gutknecht 1' owned by user temp
cloned from 'Copy of C3 Plant 75% CO2 no CCM Gutknecht 1' owned by user temp
cloned from 'C3 Plant 75% CO2 no CCM Gutknecht' owned by user kastejos
cloned from 'C3 Plant 60% CO2 no CCM Gutknecht' owned by user temp
cloned from 'Copy of Copy of Simulation0 1' owned by user temp
cloned from 'Copy of Simulation0 1' owned by user temp
cloned from 'Simulation0' owned by user temp</Annotation>
        </Version>
      </Simulation>
      <Simulation Name="H2CO3 permeability sens lower">
        <Annotation>cloned from 'Copy of Copy of C3 Plant 75% CO2 no CCM Gutknecht 1' owned by user temp
cloned from 'Copy of C3 Plant 75% CO2 no CCM Gutknecht 1' owned by user temp
cloned from 'C3 Plant 75% CO2 no CCM Gutknecht' owned by user kastejos
cloned from 'C3 Plant 60% CO2 no CCM Gutknecht' owned by user temp
cloned from 'Copy of Copy of Simulation0 1' owned by user temp
cloned from 'Copy of Simulation0 1' owned by user temp
cloned from 'Simulation0' owned by user temp</Annotation>
        <SolverTaskDescription TaskType="Unsteady" UseSymbolicJacobian="false" Solver="Sundials Stiff PDE Solver (Variable Time Step)">
          <TimeBound StartTime="0.0" EndTime="50.0" />
          <TimeStep DefaultTime="0.05" MinTime="0.0" MaxTime="0.1" />
          <ErrorTolerance Absolut="1.0E-10" Relative="1.0E-8" />
          <OutputOptions OutputTimeStep="0.5" />
          <SundialsSolverOptions>
            <maxOrderAdvection>2</maxOrderAdvection>
          </SundialsSolverOptions>
          <NumberProcessors>1</NumberProcessors>
        </SolverTaskDescription>
        <MathOverrides>
          <Constant Name="Plasmalemma_BicA_Multiplier">0.0</Constant>
          <Constant Name="H2CO3_P">270.0</Constant>
          <Constant Name="EffectivePorosity">0.2</Constant>
          <Constant Name="Chloroplast_BicA_Multiplier">0.0</Constant>
        </MathOverrides>
        <MeshSpecification>
          <Size X="23" Y="23" Z="23" />
        </MeshSpecification>
        <Version Name="H2CO3 permeability sens lower" KeyValue="270244763" BranchId="258254025" Archived="0" Date="22-Mar-2024 17:31:34" FromVersionable="false">
          <Owner Name="kastejos" Identifier="252783037" />
          <GroupAccess Type="1" />
          <Annotation>cloned from 'Copy of Copy of C3 Plant 75% CO2 no CCM Gutknecht 1' owned by user temp
cloned from 'Copy of C3 Plant 75% CO2 no CCM Gutknecht 1' owned by user temp
cloned from 'C3 Plant 75% CO2 no CCM Gutknecht' owned by user kastejos
cloned from 'C3 Plant 60% CO2 no CCM Gutknecht' owned by user temp
cloned from 'Copy of Copy of Simulation0 1' owned by user temp
cloned from 'Copy of Simulation0 1' owned by user temp
cloned from 'Simulation0' owned by user temp</Annotation>
        </Version>
      </Simulation>
      <Simulation Name="HCO3 permeability sens upper">
        <Annotation>cloned from 'Copy of Copy of C3 Plant 75% CO2 no CCM Gutknecht 1' owned by user temp
cloned from 'Copy of C3 Plant 75% CO2 no CCM Gutknecht 1' owned by user temp
cloned from 'C3 Plant 75% CO2 no CCM Gutknecht' owned by user kastejos
cloned from 'C3 Plant 60% CO2 no CCM Gutknecht' owned by user temp
cloned from 'Copy of Copy of Simulation0 1' owned by user temp
cloned from 'Copy of Simulation0 1' owned by user temp
cloned from 'Simulation0' owned by user temp</Annotation>
        <SolverTaskDescription TaskType="Unsteady" UseSymbolicJacobian="false" Solver="Sundials Stiff PDE Solver (Variable Time Step)">
          <TimeBound StartTime="0.0" EndTime="50.0" />
          <TimeStep DefaultTime="0.05" MinTime="0.0" MaxTime="0.1" />
          <ErrorTolerance Absolut="1.0E-10" Relative="1.0E-8" />
          <OutputOptions OutputTimeStep="0.5" />
          <SundialsSolverOptions>
            <maxOrderAdvection>2</maxOrderAdvection>
          </SundialsSolverOptions>
          <NumberProcessors>1</NumberProcessors>
        </SolverTaskDescription>
        <MathOverrides>
          <Constant Name="Plasmalemma_BicA_Multiplier">0.0</Constant>
          <Constant Name="EffectivePorosity">0.2</Constant>
          <Constant Name="HCO3_P">0.0011</Constant>
          <Constant Name="Chloroplast_BicA_Multiplier">0.0</Constant>
        </MathOverrides>
        <MeshSpecification>
          <Size X="23" Y="23" Z="23" />
        </MeshSpecification>
        <Version Name="HCO3 permeability sens upper" KeyValue="270244765" BranchId="258254028" Archived="0" Date="22-Mar-2024 17:31:34" FromVersionable="false">
          <Owner Name="kastejos" Identifier="252783037" />
          <GroupAccess Type="1" />
          <Annotation>cloned from 'Copy of Copy of C3 Plant 75% CO2 no CCM Gutknecht 1' owned by user temp
cloned from 'Copy of C3 Plant 75% CO2 no CCM Gutknecht 1' owned by user temp
cloned from 'C3 Plant 75% CO2 no CCM Gutknecht' owned by user kastejos
cloned from 'C3 Plant 60% CO2 no CCM Gutknecht' owned by user temp
cloned from 'Copy of Copy of Simulation0 1' owned by user temp
cloned from 'Copy of Simulation0 1' owned by user temp
cloned from 'Simulation0' owned by user temp</Annotation>
        </Version>
      </Simulation>
      <Simulation Name="HCO3 permeability sens lower">
        <Annotation>cloned from 'Copy of Copy of C3 Plant 75% CO2 no CCM Gutknecht 1' owned by user temp
cloned from 'Copy of C3 Plant 75% CO2 no CCM Gutknecht 1' owned by user temp
cloned from 'C3 Plant 75% CO2 no CCM Gutknecht' owned by user kastejos
cloned from 'C3 Plant 60% CO2 no CCM Gutknecht' owned by user temp
cloned from 'Copy of Copy of Simulation0 1' owned by user temp
cloned from 'Copy of Simulation0 1' owned by user temp
cloned from 'Simulation0' owned by user temp</Annotation>
        <SolverTaskDescription TaskType="Unsteady" UseSymbolicJacobian="false" Solver="Sundials Stiff PDE Solver (Variable Time Step)">
          <TimeBound StartTime="0.0" EndTime="50.0" />
          <TimeStep DefaultTime="0.05" MinTime="0.0" MaxTime="0.1" />
          <ErrorTolerance Absolut="1.0E-10" Relative="1.0E-8" />
          <OutputOptions OutputTimeStep="0.5" />
          <SundialsSolverOptions>
            <maxOrderAdvection>2</maxOrderAdvection>
          </SundialsSolverOptions>
          <NumberProcessors>1</NumberProcessors>
        </SolverTaskDescription>
        <MathOverrides>
          <Constant Name="Plasmalemma_BicA_Multiplier">0.0</Constant>
          <Constant Name="EffectivePorosity">0.2</Constant>
          <Constant Name="HCO3_P">9.0E-4</Constant>
          <Constant Name="Chloroplast_BicA_Multiplier">0.0</Constant>
        </MathOverrides>
        <MeshSpecification>
          <Size X="23" Y="23" Z="23" />
        </MeshSpecification>
        <Version Name="HCO3 permeability sens lower" KeyValue="270244767" BranchId="258254031" Archived="0" Date="22-Mar-2024 17:31:34" FromVersionable="false">
          <Owner Name="kastejos" Identifier="252783037" />
          <GroupAccess Type="1" />
          <Annotation>cloned from 'Copy of Copy of C3 Plant 75% CO2 no CCM Gutknecht 1' owned by user temp
cloned from 'Copy of C3 Plant 75% CO2 no CCM Gutknecht 1' owned by user temp
cloned from 'C3 Plant 75% CO2 no CCM Gutknecht' owned by user kastejos
cloned from 'C3 Plant 60% CO2 no CCM Gutknecht' owned by user temp
cloned from 'Copy of Copy of Simulation0 1' owned by user temp
cloned from 'Copy of Simulation0 1' owned by user temp
cloned from 'Simulation0' owned by user temp</Annotation>
        </Version>
      </Simulation>
      <Simulation Name="RUB Vmax sens upper">
        <Annotation>cloned from 'Copy of Copy of C3 Plant 75% CO2 no CCM Gutknecht 1' owned by user temp
cloned from 'Copy of C3 Plant 75% CO2 no CCM Gutknecht 1' owned by user temp
cloned from 'C3 Plant 75% CO2 no CCM Gutknecht' owned by user kastejos
cloned from 'C3 Plant 60% CO2 no CCM Gutknecht' owned by user temp
cloned from 'Copy of Copy of Simulation0 1' owned by user temp
cloned from 'Copy of Simulation0 1' owned by user temp
cloned from 'Simulation0' owned by user temp</Annotation>
        <SolverTaskDescription TaskType="Unsteady" UseSymbolicJacobian="false" Solver="Sundials Stiff PDE Solver (Variable Time Step)">
          <TimeBound StartTime="0.0" EndTime="50.0" />
          <TimeStep DefaultTime="0.05" MinTime="0.0" MaxTime="0.1" />
          <ErrorTolerance Absolut="1.0E-10" Relative="1.0E-8" />
          <OutputOptions OutputTimeStep="0.5" />
          <SundialsSolverOptions>
            <maxOrderAdvection>2</maxOrderAdvection>
          </SundialsSolverOptions>
          <NumberProcessors>1</NumberProcessors>
        </SolverTaskDescription>
        <MathOverrides>
          <Constant Name="Plasmalemma_BicA_Multiplier">0.0</Constant>
          <Constant Name="RuBisCo_Vo_r10">1755.6000000000001</Constant>
          <Constant Name="EffectivePorosity">0.2</Constant>
          <Constant Name="RuBisCO_Vc_r13">8360.0</Constant>
          <Constant Name="Chloroplast_BicA_Multiplier">0.0</Constant>
          <Constant Name="RuBisCO_Vc_r11">8360.0</Constant>
          <Constant Name="RuBisCo_Vo_r16">1755.6000000000001</Constant>
        </MathOverrides>
        <MeshSpecification>
          <Size X="23" Y="23" Z="23" />
        </MeshSpecification>
        <Version Name="RUB Vmax sens upper" KeyValue="270244769" BranchId="258254113" Archived="0" Date="22-Mar-2024 17:31:34" FromVersionable="false">
          <Owner Name="kastejos" Identifier="252783037" />
          <GroupAccess Type="1" />
          <Annotation>cloned from 'Copy of Copy of C3 Plant 75% CO2 no CCM Gutknecht 1' owned by user temp
cloned from 'Copy of C3 Plant 75% CO2 no CCM Gutknecht 1' owned by user temp
cloned from 'C3 Plant 75% CO2 no CCM Gutknecht' owned by user kastejos
cloned from 'C3 Plant 60% CO2 no CCM Gutknecht' owned by user temp
cloned from 'Copy of Copy of Simulation0 1' owned by user temp
cloned from 'Copy of Simulation0 1' owned by user temp
cloned from 'Simulation0' owned by user temp</Annotation>
        </Version>
      </Simulation>
      <Simulation Name="RUB Vmax sens lower">
        <Annotation>cloned from 'Copy of Copy of C3 Plant 75% CO2 no CCM Gutknecht 1' owned by user temp
cloned from 'Copy of C3 Plant 75% CO2 no CCM Gutknecht 1' owned by user temp
cloned from 'C3 Plant 75% CO2 no CCM Gutknecht' owned by user kastejos
cloned from 'C3 Plant 60% CO2 no CCM Gutknecht' owned by user temp
cloned from 'Copy of Copy of Simulation0 1' owned by user temp
cloned from 'Copy of Simulation0 1' owned by user temp
cloned from 'Simulation0' owned by user temp</Annotation>
        <SolverTaskDescription TaskType="Unsteady" UseSymbolicJacobian="false" Solver="Sundials Stiff PDE Solver (Variable Time Step)">
          <TimeBound StartTime="0.0" EndTime="50.0" />
          <TimeStep DefaultTime="0.05" MinTime="0.0" MaxTime="0.1" />
          <ErrorTolerance Absolut="1.0E-10" Relative="1.0E-8" />
          <OutputOptions OutputTimeStep="0.5" />
          <SundialsSolverOptions>
            <maxOrderAdvection>2</maxOrderAdvection>
          </SundialsSolverOptions>
          <NumberProcessors>1</NumberProcessors>
        </SolverTaskDescription>
        <MathOverrides>
          <Constant Name="Plasmalemma_BicA_Multiplier">0.0</Constant>
          <Constant Name="RuBisCo_Vo_r10">1436.4</Constant>
          <Constant Name="EffectivePorosity">0.2</Constant>
          <Constant Name="RuBisCO_Vc_r13">6840.0</Constant>
          <Constant Name="Chloroplast_BicA_Multiplier">0.0</Constant>
          <Constant Name="RuBisCO_Vc_r11">6840.0</Constant>
          <Constant Name="RuBisCo_Vo_r16">1436.4</Constant>
        </MathOverrides>
        <MeshSpecification>
          <Size X="23" Y="23" Z="23" />
        </MeshSpecification>
        <Version Name="RUB Vmax sens lower" KeyValue="270244771" BranchId="258254116" Archived="0" Date="22-Mar-2024 17:31:34" FromVersionable="false">
          <Owner Name="kastejos" Identifier="252783037" />
          <GroupAccess Type="1" />
          <Annotation>cloned from 'Copy of Copy of C3 Plant 75% CO2 no CCM Gutknecht 1' owned by user temp
cloned from 'Copy of C3 Plant 75% CO2 no CCM Gutknecht 1' owned by user temp
cloned from 'C3 Plant 75% CO2 no CCM Gutknecht' owned by user kastejos
cloned from 'C3 Plant 60% CO2 no CCM Gutknecht' owned by user temp
cloned from 'Copy of Copy of Simulation0 1' owned by user temp
cloned from 'Copy of Simulation0 1' owned by user temp
cloned from 'Simulation0' owned by user temp</Annotation>
        </Version>
      </Simulation>
      <Simulation Name="CA Vmax sens upper">
        <Annotation>cloned from 'Copy of Copy of C3 Plant 75% CO2 no CCM Gutknecht 1' owned by user temp
cloned from 'Copy of C3 Plant 75% CO2 no CCM Gutknecht 1' owned by user temp
cloned from 'C3 Plant 75% CO2 no CCM Gutknecht' owned by user kastejos
cloned from 'C3 Plant 60% CO2 no CCM Gutknecht' owned by user temp
cloned from 'Copy of Copy of Simulation0 1' owned by user temp
cloned from 'Copy of Simulation0 1' owned by user temp
cloned from 'Simulation0' owned by user temp</Annotation>
        <SolverTaskDescription TaskType="Unsteady" UseSymbolicJacobian="false" Solver="Sundials Stiff PDE Solver (Variable Time Step)">
          <TimeBound StartTime="0.0" EndTime="50.0" />
          <TimeStep DefaultTime="0.05" MinTime="0.0" MaxTime="0.1" />
          <ErrorTolerance Absolut="1.0E-10" Relative="1.0E-8" />
          <OutputOptions OutputTimeStep="0.5" />
          <SundialsSolverOptions>
            <maxOrderAdvection>2</maxOrderAdvection>
          </SundialsSolverOptions>
          <NumberProcessors>1</NumberProcessors>
        </SolverTaskDescription>
        <MathOverrides>
          <Constant Name="Plasmalemma_BicA_Multiplier">0.0</Constant>
          <Constant Name="CA_kcat_r9">330000.0</Constant>
          <Constant Name="CA_kcat_r8">330000.0</Constant>
          <Constant Name="EffectivePorosity">0.2</Constant>
          <Constant Name="Chloroplast_BicA_Multiplier">0.0</Constant>
        </MathOverrides>
        <MeshSpecification>
          <Size X="23" Y="23" Z="23" />
        </MeshSpecification>
        <Version Name="CA Vmax sens upper" KeyValue="270244773" BranchId="258254201" Archived="0" Date="22-Mar-2024 17:31:34" FromVersionable="false">
          <Owner Name="kastejos" Identifier="252783037" />
          <GroupAccess Type="1" />
          <Annotation>cloned from 'Copy of Copy of C3 Plant 75% CO2 no CCM Gutknecht 1' owned by user temp
cloned from 'Copy of C3 Plant 75% CO2 no CCM Gutknecht 1' owned by user temp
cloned from 'C3 Plant 75% CO2 no CCM Gutknecht' owned by user kastejos
cloned from 'C3 Plant 60% CO2 no CCM Gutknecht' owned by user temp
cloned from 'Copy of Copy of Simulation0 1' owned by user temp
cloned from 'Copy of Simulation0 1' owned by user temp
cloned from 'Simulation0' owned by user temp</Annotation>
        </Version>
      </Simulation>
      <Simulation Name="CA Vmax sens lower">
        <Annotation>cloned from 'Copy of Copy of C3 Plant 75% CO2 no CCM Gutknecht 1' owned by user temp
cloned from 'Copy of C3 Plant 75% CO2 no CCM Gutknecht 1' owned by user temp
cloned from 'C3 Plant 75% CO2 no CCM Gutknecht' owned by user kastejos
cloned from 'C3 Plant 60% CO2 no CCM Gutknecht' owned by user temp
cloned from 'Copy of Copy of Simulation0 1' owned by user temp
cloned from 'Copy of Simulation0 1' owned by user temp
cloned from 'Simulation0' owned by user temp</Annotation>
        <SolverTaskDescription TaskType="Unsteady" UseSymbolicJacobian="false" Solver="Sundials Stiff PDE Solver (Variable Time Step)">
          <TimeBound StartTime="0.0" EndTime="50.0" />
          <TimeStep DefaultTime="0.05" MinTime="0.0" MaxTime="0.1" />
          <ErrorTolerance Absolut="1.0E-10" Relative="1.0E-8" />
          <OutputOptions OutputTimeStep="0.5" />
          <SundialsSolverOptions>
            <maxOrderAdvection>2</maxOrderAdvection>
          </SundialsSolverOptions>
          <NumberProcessors>1</NumberProcessors>
        </SolverTaskDescription>
        <MathOverrides>
          <Constant Name="Plasmalemma_BicA_Multiplier">0.0</Constant>
          <Constant Name="CA_kcat_r9">270000.0</Constant>
          <Constant Name="CA_kcat_r8">270000.0</Constant>
          <Constant Name="EffectivePorosity">0.2</Constant>
          <Constant Name="Chloroplast_BicA_Multiplier">0.0</Constant>
        </MathOverrides>
        <MeshSpecification>
          <Size X="23" Y="23" Z="23" />
        </MeshSpecification>
        <Version Name="CA Vmax sens lower" KeyValue="270244775" BranchId="258254204" Archived="0" Date="22-Mar-2024 17:31:34" FromVersionable="false">
          <Owner Name="kastejos" Identifier="252783037" />
          <GroupAccess Type="1" />
          <Annotation>cloned from 'Copy of Copy of C3 Plant 75% CO2 no CCM Gutknecht 1' owned by user temp
cloned from 'Copy of C3 Plant 75% CO2 no CCM Gutknecht 1' owned by user temp
cloned from 'C3 Plant 75% CO2 no CCM Gutknecht' owned by user kastejos
cloned from 'C3 Plant 60% CO2 no CCM Gutknecht' owned by user temp
cloned from 'Copy of Copy of Simulation0 1' owned by user temp
cloned from 'Copy of Simulation0 1' owned by user temp
cloned from 'Simulation0' owned by user temp</Annotation>
        </Version>
      </Simulation>
      <Simulation Name="CA KmCO2 sens upper">
        <Annotation>cloned from 'Copy of Copy of C3 Plant 75% CO2 no CCM Gutknecht 1' owned by user temp
cloned from 'Copy of C3 Plant 75% CO2 no CCM Gutknecht 1' owned by user temp
cloned from 'C3 Plant 75% CO2 no CCM Gutknecht' owned by user kastejos
cloned from 'C3 Plant 60% CO2 no CCM Gutknecht' owned by user temp
cloned from 'Copy of Copy of Simulation0 1' owned by user temp
cloned from 'Copy of Simulation0 1' owned by user temp
cloned from 'Simulation0' owned by user temp</Annotation>
        <SolverTaskDescription TaskType="Unsteady" UseSymbolicJacobian="false" Solver="Sundials Stiff PDE Solver (Variable Time Step)">
          <TimeBound StartTime="0.0" EndTime="50.0" />
          <TimeStep DefaultTime="0.05" MinTime="0.0" MaxTime="0.1" />
          <ErrorTolerance Absolut="1.0E-10" Relative="1.0E-8" />
          <OutputOptions OutputTimeStep="0.5" />
          <SundialsSolverOptions>
            <maxOrderAdvection>2</maxOrderAdvection>
          </SundialsSolverOptions>
          <NumberProcessors>1</NumberProcessors>
        </SolverTaskDescription>
        <MathOverrides>
          <Constant Name="CA_KmCO2_r8">1650.0000000000002</Constant>
          <Constant Name="Plasmalemma_BicA_Multiplier">0.0</Constant>
          <Constant Name="EffectivePorosity">0.2</Constant>
          <Constant Name="CA_KmCO2_r9">1650.0000000000002</Constant>
          <Constant Name="Chloroplast_BicA_Multiplier">0.0</Constant>
        </MathOverrides>
        <MeshSpecification>
          <Size X="23" Y="23" Z="23" />
        </MeshSpecification>
        <Version Name="CA KmCO2 sens upper" KeyValue="270244777" BranchId="258254354" Archived="0" Date="22-Mar-2024 17:31:34" FromVersionable="false">
          <Owner Name="kastejos" Identifier="252783037" />
          <GroupAccess Type="1" />
          <Annotation>cloned from 'Copy of Copy of C3 Plant 75% CO2 no CCM Gutknecht 1' owned by user temp
cloned from 'Copy of C3 Plant 75% CO2 no CCM Gutknecht 1' owned by user temp
cloned from 'C3 Plant 75% CO2 no CCM Gutknecht' owned by user kastejos
cloned from 'C3 Plant 60% CO2 no CCM Gutknecht' owned by user temp
cloned from 'Copy of Copy of Simulation0 1' owned by user temp
cloned from 'Copy of Simulation0 1' owned by user temp
cloned from 'Simulation0' owned by user temp</Annotation>
        </Version>
      </Simulation>
      <Simulation Name="CA KmCO2 sens lower">
        <Annotation>cloned from 'Copy of Copy of C3 Plant 75% CO2 no CCM Gutknecht 1' owned by user temp
cloned from 'Copy of C3 Plant 75% CO2 no CCM Gutknecht 1' owned by user temp
cloned from 'C3 Plant 75% CO2 no CCM Gutknecht' owned by user kastejos
cloned from 'C3 Plant 60% CO2 no CCM Gutknecht' owned by user temp
cloned from 'Copy of Copy of Simulation0 1' owned by user temp
cloned from 'Copy of Simulation0 1' owned by user temp
cloned from 'Simulation0' owned by user temp</Annotation>
        <SolverTaskDescription TaskType="Unsteady" UseSymbolicJacobian="false" Solver="Sundials Stiff PDE Solver (Variable Time Step)">
          <TimeBound StartTime="0.0" EndTime="50.0" />
          <TimeStep DefaultTime="0.05" MinTime="0.0" MaxTime="0.1" />
          <ErrorTolerance Absolut="1.0E-10" Relative="1.0E-8" />
          <OutputOptions OutputTimeStep="0.5" />
          <SundialsSolverOptions>
            <maxOrderAdvection>2</maxOrderAdvection>
          </SundialsSolverOptions>
          <NumberProcessors>1</NumberProcessors>
        </SolverTaskDescription>
        <MathOverrides>
          <Constant Name="CA_KmCO2_r8">1350.0</Constant>
          <Constant Name="Plasmalemma_BicA_Multiplier">0.0</Constant>
          <Constant Name="EffectivePorosity">0.2</Constant>
          <Constant Name="CA_KmCO2_r9">1350.0</Constant>
          <Constant Name="Chloroplast_BicA_Multiplier">0.0</Constant>
        </MathOverrides>
        <MeshSpecification>
          <Size X="23" Y="23" Z="23" />
        </MeshSpecification>
        <Version Name="CA KmCO2 sens lower" KeyValue="270244779" BranchId="258254357" Archived="0" Date="22-Mar-2024 17:31:34" FromVersionable="false">
          <Owner Name="kastejos" Identifier="252783037" />
          <GroupAccess Type="1" />
          <Annotation>cloned from 'Copy of Copy of C3 Plant 75% CO2 no CCM Gutknecht 1' owned by user temp
cloned from 'Copy of C3 Plant 75% CO2 no CCM Gutknecht 1' owned by user temp
cloned from 'C3 Plant 75% CO2 no CCM Gutknecht' owned by user kastejos
cloned from 'C3 Plant 60% CO2 no CCM Gutknecht' owned by user temp
cloned from 'Copy of Copy of Simulation0 1' owned by user temp
cloned from 'Copy of Simulation0 1' owned by user temp
cloned from 'Simulation0' owned by user temp</Annotation>
        </Version>
      </Simulation>
      <Simulation Name="CA KmHCO3 sens upper">
        <Annotation>cloned from 'Copy of Copy of C3 Plant 75% CO2 no CCM Gutknecht 1' owned by user temp
cloned from 'Copy of C3 Plant 75% CO2 no CCM Gutknecht 1' owned by user temp
cloned from 'C3 Plant 75% CO2 no CCM Gutknecht' owned by user kastejos
cloned from 'C3 Plant 60% CO2 no CCM Gutknecht' owned by user temp
cloned from 'Copy of Copy of Simulation0 1' owned by user temp
cloned from 'Copy of Simulation0 1' owned by user temp
cloned from 'Simulation0' owned by user temp</Annotation>
        <SolverTaskDescription TaskType="Unsteady" UseSymbolicJacobian="false" Solver="Sundials Stiff PDE Solver (Variable Time Step)">
          <TimeBound StartTime="0.0" EndTime="50.0" />
          <TimeStep DefaultTime="0.05" MinTime="0.0" MaxTime="0.1" />
          <ErrorTolerance Absolut="1.0E-10" Relative="1.0E-8" />
          <OutputOptions OutputTimeStep="0.5" />
          <SundialsSolverOptions>
            <maxOrderAdvection>2</maxOrderAdvection>
          </SundialsSolverOptions>
          <NumberProcessors>1</NumberProcessors>
        </SolverTaskDescription>
        <MathOverrides>
          <Constant Name="Plasmalemma_BicA_Multiplier">0.0</Constant>
          <Constant Name="CA_Km_HCO3_r9">37400.0</Constant>
          <Constant Name="CA_Km_HCO3_r8">37400.0</Constant>
          <Constant Name="EffectivePorosity">0.2</Constant>
          <Constant Name="Chloroplast_BicA_Multiplier">0.0</Constant>
        </MathOverrides>
        <MeshSpecification>
          <Size X="23" Y="23" Z="23" />
        </MeshSpecification>
        <Version Name="CA KmHCO3 sens upper" KeyValue="270244781" BranchId="258254511" Archived="0" Date="22-Mar-2024 17:31:34" FromVersionable="false">
          <Owner Name="kastejos" Identifier="252783037" />
          <GroupAccess Type="1" />
          <Annotation>cloned from 'Copy of Copy of C3 Plant 75% CO2 no CCM Gutknecht 1' owned by user temp
cloned from 'Copy of C3 Plant 75% CO2 no CCM Gutknecht 1' owned by user temp
cloned from 'C3 Plant 75% CO2 no CCM Gutknecht' owned by user kastejos
cloned from 'C3 Plant 60% CO2 no CCM Gutknecht' owned by user temp
cloned from 'Copy of Copy of Simulation0 1' owned by user temp
cloned from 'Copy of Simulation0 1' owned by user temp
cloned from 'Simulation0' owned by user temp</Annotation>
        </Version>
      </Simulation>
      <Simulation Name="CA KmHCO3 sens lower">
        <Annotation>cloned from 'Copy of Copy of C3 Plant 75% CO2 no CCM Gutknecht 1' owned by user temp
cloned from 'Copy of C3 Plant 75% CO2 no CCM Gutknecht 1' owned by user temp
cloned from 'C3 Plant 75% CO2 no CCM Gutknecht' owned by user kastejos
cloned from 'C3 Plant 60% CO2 no CCM Gutknecht' owned by user temp
cloned from 'Copy of Copy of Simulation0 1' owned by user temp
cloned from 'Copy of Simulation0 1' owned by user temp
cloned from 'Simulation0' owned by user temp</Annotation>
        <SolverTaskDescription TaskType="Unsteady" UseSymbolicJacobian="false" Solver="Sundials Stiff PDE Solver (Variable Time Step)">
          <TimeBound StartTime="0.0" EndTime="50.0" />
          <TimeStep DefaultTime="0.05" MinTime="0.0" MaxTime="0.1" />
          <ErrorTolerance Absolut="1.0E-10" Relative="1.0E-8" />
          <OutputOptions OutputTimeStep="0.5" />
          <SundialsSolverOptions>
            <maxOrderAdvection>2</maxOrderAdvection>
          </SundialsSolverOptions>
          <NumberProcessors>1</NumberProcessors>
        </SolverTaskDescription>
        <MathOverrides>
          <Constant Name="Plasmalemma_BicA_Multiplier">0.0</Constant>
          <Constant Name="CA_Km_HCO3_r9">30600.0</Constant>
          <Constant Name="CA_Km_HCO3_r8">30600.0</Constant>
          <Constant Name="EffectivePorosity">0.2</Constant>
          <Constant Name="Chloroplast_BicA_Multiplier">0.0</Constant>
        </MathOverrides>
        <MeshSpecification>
          <Size X="23" Y="23" Z="23" />
        </MeshSpecification>
        <Version Name="CA KmHCO3 sens lower" KeyValue="270244783" BranchId="258254514" Archived="0" Date="22-Mar-2024 17:31:34" FromVersionable="false">
          <Owner Name="kastejos" Identifier="252783037" />
          <GroupAccess Type="1" />
          <Annotation>cloned from 'Copy of Copy of C3 Plant 75% CO2 no CCM Gutknecht 1' owned by user temp
cloned from 'Copy of C3 Plant 75% CO2 no CCM Gutknecht 1' owned by user temp
cloned from 'C3 Plant 75% CO2 no CCM Gutknecht' owned by user kastejos
cloned from 'C3 Plant 60% CO2 no CCM Gutknecht' owned by user temp
cloned from 'Copy of Copy of Simulation0 1' owned by user temp
cloned from 'Copy of Simulation0 1' owned by user temp
cloned from 'Simulation0' owned by user temp</Annotation>
        </Version>
      </Simulation>
      <Simulation Name="Stomatal conductance sens upper">
        <Annotation>cloned from 'Copy of Copy of C3 Plant 75% CO2 no CCM Gutknecht 1' owned by user temp
cloned from 'Copy of C3 Plant 75% CO2 no CCM Gutknecht 1' owned by user temp
cloned from 'C3 Plant 75% CO2 no CCM Gutknecht' owned by user kastejos
cloned from 'C3 Plant 60% CO2 no CCM Gutknecht' owned by user temp
cloned from 'Copy of Copy of Simulation0 1' owned by user temp
cloned from 'Copy of Simulation0 1' owned by user temp
cloned from 'Simulation0' owned by user temp</Annotation>
        <SolverTaskDescription TaskType="Unsteady" UseSymbolicJacobian="false" Solver="Sundials Stiff PDE Solver (Variable Time Step)">
          <TimeBound StartTime="0.0" EndTime="50.0" />
          <TimeStep DefaultTime="0.05" MinTime="0.0" MaxTime="0.1" />
          <ErrorTolerance Absolut="1.0E-10" Relative="1.0E-8" />
          <OutputOptions OutputTimeStep="0.5" />
          <SundialsSolverOptions>
            <maxOrderAdvection>2</maxOrderAdvection>
          </SundialsSolverOptions>
          <NumberProcessors>1</NumberProcessors>
        </SolverTaskDescription>
        <MathOverrides>
          <Constant Name="Plasmalemma_BicA_Multiplier">0.0</Constant>
          <Constant Name="EffectivePorosity">0.2</Constant>
          <Constant Name="SurfaceAreaMultiplier">1.1</Constant>
          <Constant Name="Chloroplast_BicA_Multiplier">0.0</Constant>
        </MathOverrides>
        <MeshSpecification>
          <Size X="23" Y="23" Z="23" />
        </MeshSpecification>
        <Version Name="Stomatal conductance sens upper" KeyValue="270367193" BranchId="258266933" Archived="0" Date="26-Mar-2024 15:36:42" FromVersionable="false">
          <Owner Name="kastejos" Identifier="252783037" />
          <GroupAccess Type="1" />
          <Annotation>cloned from 'Copy of Copy of C3 Plant 75% CO2 no CCM Gutknecht 1' owned by user temp
cloned from 'Copy of C3 Plant 75% CO2 no CCM Gutknecht 1' owned by user temp
cloned from 'C3 Plant 75% CO2 no CCM Gutknecht' owned by user kastejos
cloned from 'C3 Plant 60% CO2 no CCM Gutknecht' owned by user temp
cloned from 'Copy of Copy of Simulation0 1' owned by user temp
cloned from 'Copy of Simulation0 1' owned by user temp
cloned from 'Simulation0' owned by user temp</Annotation>
        </Version>
      </Simulation>
      <Simulation Name="Stomatal conductance sens lower">
        <Annotation>cloned from 'Copy of Copy of C3 Plant 75% CO2 no CCM Gutknecht 1' owned by user temp
cloned from 'Copy of C3 Plant 75% CO2 no CCM Gutknecht 1' owned by user temp
cloned from 'C3 Plant 75% CO2 no CCM Gutknecht' owned by user kastejos
cloned from 'C3 Plant 60% CO2 no CCM Gutknecht' owned by user temp
cloned from 'Copy of Copy of Simulation0 1' owned by user temp
cloned from 'Copy of Simulation0 1' owned by user temp
cloned from 'Simulation0' owned by user temp</Annotation>
        <SolverTaskDescription TaskType="Unsteady" UseSymbolicJacobian="false" Solver="Sundials Stiff PDE Solver (Variable Time Step)">
          <TimeBound StartTime="0.0" EndTime="50.0" />
          <TimeStep DefaultTime="0.05" MinTime="0.0" MaxTime="0.1" />
          <ErrorTolerance Absolut="1.0E-10" Relative="1.0E-8" />
          <OutputOptions OutputTimeStep="0.5" />
          <SundialsSolverOptions>
            <maxOrderAdvection>2</maxOrderAdvection>
          </SundialsSolverOptions>
          <NumberProcessors>1</NumberProcessors>
        </SolverTaskDescription>
        <MathOverrides>
          <Constant Name="Plasmalemma_BicA_Multiplier">0.0</Constant>
          <Constant Name="EffectivePorosity">0.2</Constant>
          <Constant Name="SurfaceAreaMultiplier">0.9</Constant>
          <Constant Name="Chloroplast_BicA_Multiplier">0.0</Constant>
        </MathOverrides>
        <MeshSpecification>
          <Size X="23" Y="23" Z="23" />
        </MeshSpecification>
        <Version Name="Stomatal conductance sens lower" KeyValue="270367195" BranchId="263773130" Archived="0" Date="26-Mar-2024 15:36:42" FromVersionable="false">
          <Owner Name="kastejos" Identifier="252783037" />
          <GroupAccess Type="1" />
          <Annotation>cloned from 'Copy of Copy of C3 Plant 75% CO2 no CCM Gutknecht 1' owned by user temp
cloned from 'Copy of C3 Plant 75% CO2 no CCM Gutknecht 1' owned by user temp
cloned from 'C3 Plant 75% CO2 no CCM Gutknecht' owned by user kastejos
cloned from 'C3 Plant 60% CO2 no CCM Gutknecht' owned by user temp
cloned from 'Copy of Copy of Simulation0 1' owned by user temp
cloned from 'Copy of Simulation0 1' owned by user temp
cloned from 'Simulation0' owned by user temp</Annotation>
        </Version>
      </Simulation>
      <Simulation Name="Low CO2 CO2_P vs CO2 Landplant No CCM 1">
        <Annotation>cloned from 'Copy of Copy of C3 Plant 75% CO2 no CCM Gutknecht 1' owned by user temp
cloned from 'Copy of C3 Plant 75% CO2 no CCM Gutknecht 1' owned by user temp
cloned from 'C3 Plant 75% CO2 no CCM Gutknecht' owned by user kastejos
cloned from 'C3 Plant 60% CO2 no CCM Gutknecht' owned by user temp
cloned from 'Copy of Copy of Simulation0 1' owned by user temp
cloned from 'Copy of Simulation0 1' owned by user temp
cloned from 'Simulation0' owned by user temp</Annotation>
        <SolverTaskDescription TaskType="Unsteady" UseSymbolicJacobian="false" Solver="Sundials Stiff PDE Solver (Variable Time Step)">
          <TimeBound StartTime="0.0" EndTime="50.0" />
          <TimeStep DefaultTime="0.05" MinTime="0.0" MaxTime="0.1" />
          <ErrorTolerance Absolut="1.0E-10" Relative="1.0E-8" />
          <OutputOptions OutputTimeStep="0.5" />
          <SundialsSolverOptions>
            <maxOrderAdvection>2</maxOrderAdvection>
          </SundialsSolverOptions>
          <NumberProcessors>1</NumberProcessors>
        </SolverTaskDescription>
        <MathOverrides>
          <Constant Name="Plasmalemma_BicA_Multiplier">0.0</Constant>
          <Constant Name="CO2_outside_init_uM" ConstantArraySpec="1000">"1.662", "3.324", "4.986", "6.648"</Constant>
          <Constant Name="CO2_P_Multiplier" ConstantArraySpec="1001">0.1 to 1.0, 10 values</Constant>
          <Constant Name="EffectivePorosity">0.2</Constant>
          <Constant Name="Chloroplast_BicA_Multiplier">0.0</Constant>
        </MathOverrides>
        <MeshSpecification>
          <Size X="23" Y="23" Z="23" />
        </MeshSpecification>
        <Version Name="Low CO2 CO2_P vs CO2 Landplant No CCM 1" KeyValue="270244789" BranchId="263559987" Archived="0" Date="22-Mar-2024 17:31:35" FromVersionable="false">
          <Owner Name="kastejos" Identifier="252783037" />
          <GroupAccess Type="1" />
          <Annotation>cloned from 'Copy of Copy of C3 Plant 75% CO2 no CCM Gutknecht 1' owned by user temp
cloned from 'Copy of C3 Plant 75% CO2 no CCM Gutknecht 1' owned by user temp
cloned from 'C3 Plant 75% CO2 no CCM Gutknecht' owned by user kastejos
cloned from 'C3 Plant 60% CO2 no CCM Gutknecht' owned by user temp
cloned from 'Copy of Copy of Simulation0 1' owned by user temp
cloned from 'Copy of Simulation0 1' owned by user temp
cloned from 'Simulation0' owned by user temp</Annotation>
        </Version>
      </Simulation>
      <Simulation Name="Low CO2 CO2_P vs CO2 Landplant No CCM 2">
        <Annotation>cloned from 'Copy of Copy of C3 Plant 75% CO2 no CCM Gutknecht 1' owned by user temp
cloned from 'Copy of C3 Plant 75% CO2 no CCM Gutknecht 1' owned by user temp
cloned from 'C3 Plant 75% CO2 no CCM Gutknecht' owned by user kastejos
cloned from 'C3 Plant 60% CO2 no CCM Gutknecht' owned by user temp
cloned from 'Copy of Copy of Simulation0 1' owned by user temp
cloned from 'Copy of Simulation0 1' owned by user temp
cloned from 'Simulation0' owned by user temp</Annotation>
        <SolverTaskDescription TaskType="Unsteady" UseSymbolicJacobian="false" Solver="Sundials Stiff PDE Solver (Variable Time Step)">
          <TimeBound StartTime="0.0" EndTime="50.0" />
          <TimeStep DefaultTime="0.05" MinTime="0.0" MaxTime="0.1" />
          <ErrorTolerance Absolut="1.0E-10" Relative="1.0E-8" />
          <OutputOptions OutputTimeStep="0.5" />
          <SundialsSolverOptions>
            <maxOrderAdvection>2</maxOrderAdvection>
          </SundialsSolverOptions>
          <NumberProcessors>1</NumberProcessors>
        </SolverTaskDescription>
        <MathOverrides>
          <Constant Name="Plasmalemma_BicA_Multiplier">0.0</Constant>
          <Constant Name="CO2_outside_init_uM" ConstantArraySpec="1000">"1.662", "3.324", "4.986", "6.648"</Constant>
          <Constant Name="CO2_P_Multiplier" ConstantArraySpec="1000">"2.0", "3.0", "4.0", "5.0", "6.0", "7.0", "8.0", "9.0", "10.0"</Constant>
          <Constant Name="EffectivePorosity">0.2</Constant>
          <Constant Name="Chloroplast_BicA_Multiplier">0.0</Constant>
        </MathOverrides>
        <MeshSpecification>
          <Size X="23" Y="23" Z="23" />
        </MeshSpecification>
        <Version Name="Low CO2 CO2_P vs CO2 Landplant No CCM 2" KeyValue="270244791" BranchId="263559990" Archived="0" Date="22-Mar-2024 17:31:35" FromVersionable="false">
          <Owner Name="kastejos" Identifier="252783037" />
          <GroupAccess Type="1" />
          <Annotation>cloned from 'Copy of Copy of C3 Plant 75% CO2 no CCM Gutknecht 1' owned by user temp
cloned from 'Copy of C3 Plant 75% CO2 no CCM Gutknecht 1' owned by user temp
cloned from 'C3 Plant 75% CO2 no CCM Gutknecht' owned by user kastejos
cloned from 'C3 Plant 60% CO2 no CCM Gutknecht' owned by user temp
cloned from 'Copy of Copy of Simulation0 1' owned by user temp
cloned from 'Copy of Simulation0 1' owned by user temp
cloned from 'Simulation0' owned by user temp</Annotation>
        </Version>
      </Simulation>
      <Simulation Name="Low CO2 CO2_P vs CO2 Landplant No CCM 3">
        <Annotation>cloned from 'Copy of Copy of C3 Plant 75% CO2 no CCM Gutknecht 1' owned by user temp
cloned from 'Copy of C3 Plant 75% CO2 no CCM Gutknecht 1' owned by user temp
cloned from 'C3 Plant 75% CO2 no CCM Gutknecht' owned by user kastejos
cloned from 'C3 Plant 60% CO2 no CCM Gutknecht' owned by user temp
cloned from 'Copy of Copy of Simulation0 1' owned by user temp
cloned from 'Copy of Simulation0 1' owned by user temp
cloned from 'Simulation0' owned by user temp</Annotation>
        <SolverTaskDescription TaskType="Unsteady" UseSymbolicJacobian="false" Solver="Sundials Stiff PDE Solver (Variable Time Step)">
          <TimeBound StartTime="0.0" EndTime="50.0" />
          <TimeStep DefaultTime="0.05" MinTime="0.0" MaxTime="0.1" />
          <ErrorTolerance Absolut="1.0E-10" Relative="1.0E-8" />
          <OutputOptions OutputTimeStep="0.5" />
          <SundialsSolverOptions>
            <maxOrderAdvection>2</maxOrderAdvection>
          </SundialsSolverOptions>
          <NumberProcessors>1</NumberProcessors>
        </SolverTaskDescription>
        <MathOverrides>
          <Constant Name="Plasmalemma_BicA_Multiplier">0.0</Constant>
          <Constant Name="CO2_outside_init_uM" ConstantArraySpec="1000">"1.662", "3.324", "4.986", "6.648"</Constant>
          <Constant Name="CO2_P_Multiplier" ConstantArraySpec="1000">"11.0", "12.0", "13.0", "14.0", "15.0", "16.0", "17.0", "18.0", "19.0", "20.0"</Constant>
          <Constant Name="EffectivePorosity">0.2</Constant>
          <Constant Name="Chloroplast_BicA_Multiplier">0.0</Constant>
        </MathOverrides>
        <MeshSpecification>
          <Size X="23" Y="23" Z="23" />
        </MeshSpecification>
        <Version Name="Low CO2 CO2_P vs CO2 Landplant No CCM 3" KeyValue="270244793" BranchId="263559993" Archived="0" Date="22-Mar-2024 17:31:35" FromVersionable="false">
          <Owner Name="kastejos" Identifier="252783037" />
          <GroupAccess Type="1" />
          <Annotation>cloned from 'Copy of Copy of C3 Plant 75% CO2 no CCM Gutknecht 1' owned by user temp
cloned from 'Copy of C3 Plant 75% CO2 no CCM Gutknecht 1' owned by user temp
cloned from 'C3 Plant 75% CO2 no CCM Gutknecht' owned by user kastejos
cloned from 'C3 Plant 60% CO2 no CCM Gutknecht' owned by user temp
cloned from 'Copy of Copy of Simulation0 1' owned by user temp
cloned from 'Copy of Simulation0 1' owned by user temp
cloned from 'Simulation0' owned by user temp</Annotation>
        </Version>
      </Simulation>
      <Simulation Name="Compensation point calculation">
        <Annotation>cloned from 'Copy of Copy of C3 Plant 75% CO2 no CCM Gutknecht 1' owned by user temp
cloned from 'Copy of C3 Plant 75% CO2 no CCM Gutknecht 1' owned by user temp
cloned from 'C3 Plant 75% CO2 no CCM Gutknecht' owned by user kastejos
cloned from 'C3 Plant 60% CO2 no CCM Gutknecht' owned by user temp
cloned from 'Copy of Copy of Simulation0 1' owned by user temp
cloned from 'Copy of Simulation0 1' owned by user temp
cloned from 'Simulation0' owned by user temp</Annotation>
        <SolverTaskDescription TaskType="Unsteady" UseSymbolicJacobian="false" Solver="Sundials Stiff PDE Solver (Variable Time Step)">
          <TimeBound StartTime="0.0" EndTime="50.0" />
          <TimeStep DefaultTime="0.05" MinTime="0.0" MaxTime="0.1" />
          <ErrorTolerance Absolut="1.0E-10" Relative="1.0E-8" />
          <OutputOptions OutputTimeStep="0.5" />
          <SundialsSolverOptions>
            <maxOrderAdvection>2</maxOrderAdvection>
          </SundialsSolverOptions>
          <NumberProcessors>1</NumberProcessors>
        </SolverTaskDescription>
        <MathOverrides>
          <Constant Name="Plasmalemma_BicA_Multiplier">0.0</Constant>
          <Constant Name="CO2_outside_init_uM" ConstantArraySpec="1001">1.662 to 3.324, 10 values</Constant>
          <Constant Name="EffectivePorosity">0.2</Constant>
          <Constant Name="Chloroplast_BicA_Multiplier">0.0</Constant>
        </MathOverrides>
        <MeshSpecification>
          <Size X="23" Y="23" Z="23" />
        </MeshSpecification>
        <Version Name="Compensation point calculation" KeyValue="270244795" BranchId="263773133" Archived="0" Date="22-Mar-2024 17:31:35" FromVersionable="false">
          <Owner Name="kastejos" Identifier="252783037" />
          <GroupAccess Type="1" />
          <Annotation>cloned from 'Copy of Copy of C3 Plant 75% CO2 no CCM Gutknecht 1' owned by user temp
cloned from 'Copy of C3 Plant 75% CO2 no CCM Gutknecht 1' owned by user temp
cloned from 'C3 Plant 75% CO2 no CCM Gutknecht' owned by user kastejos
cloned from 'C3 Plant 60% CO2 no CCM Gutknecht' owned by user temp
cloned from 'Copy of Copy of Simulation0 1' owned by user temp
cloned from 'Copy of Simulation0 1' owned by user temp
cloned from 'Simulation0' owned by user temp</Annotation>
        </Version>
      </Simulation>
      <Simulation Name="Copy of CO2_P vs CO2 Landplant No CCM 1">
        <Annotation>cloned from 'Copy of Copy of C3 Plant 75% CO2 no CCM Gutknecht 1' owned by user temp
cloned from 'Copy of C3 Plant 75% CO2 no CCM Gutknecht 1' owned by user temp
cloned from 'C3 Plant 75% CO2 no CCM Gutknecht' owned by user kastejos
cloned from 'C3 Plant 60% CO2 no CCM Gutknecht' owned by user temp
cloned from 'Copy of Copy of Simulation0 1' owned by user temp
cloned from 'Copy of Simulation0 1' owned by user temp
cloned from 'Simulation0' owned by user temp</Annotation>
        <SolverTaskDescription TaskType="Unsteady" UseSymbolicJacobian="false" Solver="Sundials Stiff PDE Solver (Variable Time Step)">
          <TimeBound StartTime="0.0" EndTime="50.0" />
          <TimeStep DefaultTime="0.05" MinTime="0.0" MaxTime="0.1" />
          <ErrorTolerance Absolut="1.0E-10" Relative="1.0E-8" />
          <OutputOptions OutputTimeStep="0.5" />
          <SundialsSolverOptions>
            <maxOrderAdvection>2</maxOrderAdvection>
          </SundialsSolverOptions>
          <NumberProcessors>1</NumberProcessors>
        </SolverTaskDescription>
        <MathOverrides>
          <Constant Name="Plasmalemma_BicA_Multiplier">0.0</Constant>
          <Constant Name="CO2_outside_init_uM" ConstantArraySpec="1001">8.31 to 16.62, 10 values</Constant>
          <Constant Name="CO2_P_Multiplier" ConstantArraySpec="1001">0.1 to 1.0, 10 values</Constant>
          <Constant Name="EffectivePorosity">0.2</Constant>
          <Constant Name="Chloroplast_BicA_Multiplier">0.0</Constant>
        </MathOverrides>
        <MeshSpecification>
          <Size X="23" Y="23" Z="23" />
        </MeshSpecification>
        <Version Name="Copy of CO2_P vs CO2 Landplant No CCM 1" KeyValue="270244797" BranchId="263559996" Archived="0" Date="22-Mar-2024 17:31:35" FromVersionable="false">
          <Owner Name="kastejos" Identifier="252783037" />
          <GroupAccess Type="1" />
          <Annotation>cloned from 'Copy of Copy of C3 Plant 75% CO2 no CCM Gutknecht 1' owned by user temp
cloned from 'Copy of C3 Plant 75% CO2 no CCM Gutknecht 1' owned by user temp
cloned from 'C3 Plant 75% CO2 no CCM Gutknecht' owned by user kastejos
cloned from 'C3 Plant 60% CO2 no CCM Gutknecht' owned by user temp
cloned from 'Copy of Copy of Simulation0 1' owned by user temp
cloned from 'Copy of Simulation0 1' owned by user temp
cloned from 'Simulation0' owned by user temp</Annotation>
        </Version>
      </Simulation>
      <Simulation Name="CO2 diffusivity sens upper 50%">
        <Annotation>cloned from 'Copy of Copy of C3 Plant 75% CO2 no CCM Gutknecht 1' owned by user temp
cloned from 'Copy of C3 Plant 75% CO2 no CCM Gutknecht 1' owned by user temp
cloned from 'C3 Plant 75% CO2 no CCM Gutknecht' owned by user kastejos
cloned from 'C3 Plant 60% CO2 no CCM Gutknecht' owned by user temp
cloned from 'Copy of Copy of Simulation0 1' owned by user temp
cloned from 'Copy of Simulation0 1' owned by user temp
cloned from 'Simulation0' owned by user temp</Annotation>
        <SolverTaskDescription TaskType="Unsteady" UseSymbolicJacobian="false" Solver="Sundials Stiff PDE Solver (Variable Time Step)">
          <TimeBound StartTime="0.0" EndTime="50.0" />
          <TimeStep DefaultTime="0.05" MinTime="0.0" MaxTime="0.1" />
          <ErrorTolerance Absolut="1.0E-10" Relative="1.0E-8" />
          <OutputOptions OutputTimeStep="0.5" />
          <SundialsSolverOptions>
            <maxOrderAdvection>2</maxOrderAdvection>
          </SundialsSolverOptions>
          <NumberProcessors>1</NumberProcessors>
        </SolverTaskDescription>
        <MathOverrides>
          <Constant Name="CO2_stroma_diffusionRate">206.8</Constant>
          <Constant Name="Plasmalemma_BicA_Multiplier">0.0</Constant>
          <Constant Name="CO2_outside_init_uM">8.31</Constant>
          <Constant Name="CO2_plasmalemmaSurface_diffusionRate">2068.0</Constant>
          <Constant Name="EffectivePorosity">0.2</Constant>
          <Constant Name="CO2_cytosol_diffusionRate">1034.0</Constant>
          <Constant Name="Chloroplast_BicA_Multiplier">0.0</Constant>
        </MathOverrides>
        <MeshSpecification>
          <Size X="23" Y="23" Z="23" />
        </MeshSpecification>
        <Version Name="CO2 diffusivity sens upper 50%" KeyValue="270244799" BranchId="269657723" Archived="0" Date="22-Mar-2024 17:31:35" FromVersionable="false">
          <Owner Name="kastejos" Identifier="252783037" />
          <GroupAccess Type="1" />
          <Annotation>cloned from 'Copy of Copy of C3 Plant 75% CO2 no CCM Gutknecht 1' owned by user temp
cloned from 'Copy of C3 Plant 75% CO2 no CCM Gutknecht 1' owned by user temp
cloned from 'C3 Plant 75% CO2 no CCM Gutknecht' owned by user kastejos
cloned from 'C3 Plant 60% CO2 no CCM Gutknecht' owned by user temp
cloned from 'Copy of Copy of Simulation0 1' owned by user temp
cloned from 'Copy of Simulation0 1' owned by user temp
cloned from 'Simulation0' owned by user temp</Annotation>
        </Version>
      </Simulation>
      <Simulation Name="CO2 diffusivity sens lower 50%">
        <Annotation>cloned from 'Copy of Copy of C3 Plant 75% CO2 no CCM Gutknecht 1' owned by user temp
cloned from 'Copy of C3 Plant 75% CO2 no CCM Gutknecht 1' owned by user temp
cloned from 'C3 Plant 75% CO2 no CCM Gutknecht' owned by user kastejos
cloned from 'C3 Plant 60% CO2 no CCM Gutknecht' owned by user temp
cloned from 'Copy of Copy of Simulation0 1' owned by user temp
cloned from 'Copy of Simulation0 1' owned by user temp
cloned from 'Simulation0' owned by user temp</Annotation>
        <SolverTaskDescription TaskType="Unsteady" UseSymbolicJacobian="false" Solver="Sundials Stiff PDE Solver (Variable Time Step)">
          <TimeBound StartTime="0.0" EndTime="50.0" />
          <TimeStep DefaultTime="0.05" MinTime="0.0" MaxTime="0.1" />
          <ErrorTolerance Absolut="1.0E-10" Relative="1.0E-8" />
          <OutputOptions OutputTimeStep="0.5" />
          <SundialsSolverOptions>
            <maxOrderAdvection>2</maxOrderAdvection>
          </SundialsSolverOptions>
          <NumberProcessors>1</NumberProcessors>
        </SolverTaskDescription>
        <MathOverrides>
          <Constant Name="CO2_stroma_diffusionRate">169.20000000000002</Constant>
          <Constant Name="Plasmalemma_BicA_Multiplier">0.0</Constant>
          <Constant Name="CO2_outside_init_uM">8.31</Constant>
          <Constant Name="EffectivePorosity">0.2</Constant>
          <Constant Name="CO2_plasmalemmaSurface_diffusionRate">1692.0</Constant>
          <Constant Name="CO2_cytosol_diffusionRate">846.0</Constant>
          <Constant Name="Chloroplast_BicA_Multiplier">0.0</Constant>
        </MathOverrides>
        <MeshSpecification>
          <Size X="23" Y="23" Z="23" />
        </MeshSpecification>
        <Version Name="CO2 diffusivity sens lower 50%" KeyValue="270244801" BranchId="269657876" Archived="0" Date="22-Mar-2024 17:31:35" FromVersionable="false">
          <Owner Name="kastejos" Identifier="252783037" />
          <GroupAccess Type="1" />
          <Annotation>cloned from 'Copy of Copy of C3 Plant 75% CO2 no CCM Gutknecht 1' owned by user temp
cloned from 'Copy of C3 Plant 75% CO2 no CCM Gutknecht 1' owned by user temp
cloned from 'C3 Plant 75% CO2 no CCM Gutknecht' owned by user kastejos
cloned from 'C3 Plant 60% CO2 no CCM Gutknecht' owned by user temp
cloned from 'Copy of Copy of Simulation0 1' owned by user temp
cloned from 'Copy of Simulation0 1' owned by user temp
cloned from 'Simulation0' owned by user temp</Annotation>
        </Version>
      </Simulation>
      <Simulation Name="HCO3 diffusivity sens upper 50%">
        <Annotation>cloned from 'Copy of Copy of C3 Plant 75% CO2 no CCM Gutknecht 1' owned by user temp
cloned from 'Copy of C3 Plant 75% CO2 no CCM Gutknecht 1' owned by user temp
cloned from 'C3 Plant 75% CO2 no CCM Gutknecht' owned by user kastejos
cloned from 'C3 Plant 60% CO2 no CCM Gutknecht' owned by user temp
cloned from 'Copy of Copy of Simulation0 1' owned by user temp
cloned from 'Copy of Simulation0 1' owned by user temp
cloned from 'Simulation0' owned by user temp</Annotation>
        <SolverTaskDescription TaskType="Unsteady" UseSymbolicJacobian="false" Solver="Sundials Stiff PDE Solver (Variable Time Step)">
          <TimeBound StartTime="0.0" EndTime="50.0" />
          <TimeStep DefaultTime="0.05" MinTime="0.0" MaxTime="0.1" />
          <ErrorTolerance Absolut="1.0E-10" Relative="1.0E-8" />
          <OutputOptions OutputTimeStep="0.5" />
          <SundialsSolverOptions>
            <maxOrderAdvection>2</maxOrderAdvection>
          </SundialsSolverOptions>
          <NumberProcessors>1</NumberProcessors>
        </SolverTaskDescription>
        <MathOverrides>
          <Constant Name="Plasmalemma_BicA_Multiplier">0.0</Constant>
          <Constant Name="HCO3_cytosol_diffusionRate">632.5</Constant>
          <Constant Name="HCO3_plasmalemmaSurface_diffusionRate">1265.0</Constant>
          <Constant Name="CO2_outside_init_uM">8.31</Constant>
          <Constant Name="EffectivePorosity">0.2</Constant>
          <Constant Name="HCO3_stroma_diffusionRate">126.50000000000001</Constant>
          <Constant Name="Chloroplast_BicA_Multiplier">0.0</Constant>
        </MathOverrides>
        <MeshSpecification>
          <Size X="23" Y="23" Z="23" />
        </MeshSpecification>
        <Version Name="HCO3 diffusivity sens upper 50%" KeyValue="270244803" BranchId="269658023" Archived="0" Date="22-Mar-2024 17:31:35" FromVersionable="false">
          <Owner Name="kastejos" Identifier="252783037" />
          <GroupAccess Type="1" />
          <Annotation>cloned from 'Copy of Copy of C3 Plant 75% CO2 no CCM Gutknecht 1' owned by user temp
cloned from 'Copy of C3 Plant 75% CO2 no CCM Gutknecht 1' owned by user temp
cloned from 'C3 Plant 75% CO2 no CCM Gutknecht' owned by user kastejos
cloned from 'C3 Plant 60% CO2 no CCM Gutknecht' owned by user temp
cloned from 'Copy of Copy of Simulation0 1' owned by user temp
cloned from 'Copy of Simulation0 1' owned by user temp
cloned from 'Simulation0' owned by user temp</Annotation>
        </Version>
      </Simulation>
      <Simulation Name="HCO3 diffusivity sens lower 50%">
        <Annotation>cloned from 'Copy of Copy of C3 Plant 75% CO2 no CCM Gutknecht 1' owned by user temp
cloned from 'Copy of C3 Plant 75% CO2 no CCM Gutknecht 1' owned by user temp
cloned from 'C3 Plant 75% CO2 no CCM Gutknecht' owned by user kastejos
cloned from 'C3 Plant 60% CO2 no CCM Gutknecht' owned by user temp
cloned from 'Copy of Copy of Simulation0 1' owned by user temp
cloned from 'Copy of Simulation0 1' owned by user temp
cloned from 'Simulation0' owned by user temp</Annotation>
        <SolverTaskDescription TaskType="Unsteady" UseSymbolicJacobian="false" Solver="Sundials Stiff PDE Solver (Variable Time Step)">
          <TimeBound StartTime="0.0" EndTime="50.0" />
          <TimeStep DefaultTime="0.05" MinTime="0.0" MaxTime="0.1" />
          <ErrorTolerance Absolut="1.0E-10" Relative="1.0E-8" />
          <OutputOptions OutputTimeStep="0.5" />
          <SundialsSolverOptions>
            <maxOrderAdvection>2</maxOrderAdvection>
          </SundialsSolverOptions>
          <NumberProcessors>1</NumberProcessors>
        </SolverTaskDescription>
        <MathOverrides>
          <Constant Name="Plasmalemma_BicA_Multiplier">0.0</Constant>
          <Constant Name="HCO3_cytosol_diffusionRate">517.5</Constant>
          <Constant Name="HCO3_plasmalemmaSurface_diffusionRate">1035.0</Constant>
          <Constant Name="CO2_outside_init_uM">8.31</Constant>
          <Constant Name="EffectivePorosity">0.2</Constant>
          <Constant Name="HCO3_stroma_diffusionRate">103.5</Constant>
          <Constant Name="Chloroplast_BicA_Multiplier">0.0</Constant>
        </MathOverrides>
        <MeshSpecification>
          <Size X="23" Y="23" Z="23" />
        </MeshSpecification>
        <Version Name="HCO3 diffusivity sens lower 50%" KeyValue="270244805" BranchId="269658101" Archived="0" Date="22-Mar-2024 17:31:35" FromVersionable="false">
          <Owner Name="kastejos" Identifier="252783037" />
          <GroupAccess Type="1" />
          <Annotation>cloned from 'Copy of Copy of C3 Plant 75% CO2 no CCM Gutknecht 1' owned by user temp
cloned from 'Copy of C3 Plant 75% CO2 no CCM Gutknecht 1' owned by user temp
cloned from 'C3 Plant 75% CO2 no CCM Gutknecht' owned by user kastejos
cloned from 'C3 Plant 60% CO2 no CCM Gutknecht' owned by user temp
cloned from 'Copy of Copy of Simulation0 1' owned by user temp
cloned from 'Copy of Simulation0 1' owned by user temp
cloned from 'Simulation0' owned by user temp</Annotation>
        </Version>
      </Simulation>
      <Simulation Name="H2CO3 diffusivity sens upper 50%">
        <Annotation>cloned from 'Copy of Copy of C3 Plant 75% CO2 no CCM Gutknecht 1' owned by user temp
cloned from 'Copy of C3 Plant 75% CO2 no CCM Gutknecht 1' owned by user temp
cloned from 'C3 Plant 75% CO2 no CCM Gutknecht' owned by user kastejos
cloned from 'C3 Plant 60% CO2 no CCM Gutknecht' owned by user temp
cloned from 'Copy of Copy of Simulation0 1' owned by user temp
cloned from 'Copy of Simulation0 1' owned by user temp
cloned from 'Simulation0' owned by user temp</Annotation>
        <SolverTaskDescription TaskType="Unsteady" UseSymbolicJacobian="false" Solver="Sundials Stiff PDE Solver (Variable Time Step)">
          <TimeBound StartTime="0.0" EndTime="50.0" />
          <TimeStep DefaultTime="0.05" MinTime="0.0" MaxTime="0.1" />
          <ErrorTolerance Absolut="1.0E-10" Relative="1.0E-8" />
          <OutputOptions OutputTimeStep="0.5" />
          <SundialsSolverOptions>
            <maxOrderAdvection>2</maxOrderAdvection>
          </SundialsSolverOptions>
          <NumberProcessors>1</NumberProcessors>
        </SolverTaskDescription>
        <MathOverrides>
          <Constant Name="H2CO3_stroma_diffusionRate">132.0</Constant>
          <Constant Name="Plasmalemma_BicA_Multiplier">0.0</Constant>
          <Constant Name="CO2_outside_init_uM">8.31</Constant>
          <Constant Name="H2CO3_cytosol_diffusionRate">660.0</Constant>
          <Constant Name="H2CO3_plasmalemmaSurface_diffusionRate">1320.0</Constant>
          <Constant Name="EffectivePorosity">0.2</Constant>
          <Constant Name="Chloroplast_BicA_Multiplier">0.0</Constant>
        </MathOverrides>
        <MeshSpecification>
          <Size X="23" Y="23" Z="23" />
        </MeshSpecification>
        <Version Name="H2CO3 diffusivity sens upper 50%" KeyValue="270244807" BranchId="269658326" Archived="0" Date="22-Mar-2024 17:31:35" FromVersionable="false">
          <Owner Name="kastejos" Identifier="252783037" />
          <GroupAccess Type="1" />
          <Annotation>cloned from 'Copy of Copy of C3 Plant 75% CO2 no CCM Gutknecht 1' owned by user temp
cloned from 'Copy of C3 Plant 75% CO2 no CCM Gutknecht 1' owned by user temp
cloned from 'C3 Plant 75% CO2 no CCM Gutknecht' owned by user kastejos
cloned from 'C3 Plant 60% CO2 no CCM Gutknecht' owned by user temp
cloned from 'Copy of Copy of Simulation0 1' owned by user temp
cloned from 'Copy of Simulation0 1' owned by user temp
cloned from 'Simulation0' owned by user temp</Annotation>
        </Version>
      </Simulation>
      <Simulation Name="H2CO3 diffusivity sens lower 50%">
        <Annotation>cloned from 'Copy of Copy of C3 Plant 75% CO2 no CCM Gutknecht 1' owned by user temp
cloned from 'Copy of C3 Plant 75% CO2 no CCM Gutknecht 1' owned by user temp
cloned from 'C3 Plant 75% CO2 no CCM Gutknecht' owned by user kastejos
cloned from 'C3 Plant 60% CO2 no CCM Gutknecht' owned by user temp
cloned from 'Copy of Copy of Simulation0 1' owned by user temp
cloned from 'Copy of Simulation0 1' owned by user temp
cloned from 'Simulation0' owned by user temp</Annotation>
        <SolverTaskDescription TaskType="Unsteady" UseSymbolicJacobian="false" Solver="Sundials Stiff PDE Solver (Variable Time Step)">
          <TimeBound StartTime="0.0" EndTime="50.0" />
          <TimeStep DefaultTime="0.05" MinTime="0.0" MaxTime="0.1" />
          <ErrorTolerance Absolut="1.0E-10" Relative="1.0E-8" />
          <OutputOptions OutputTimeStep="0.5" />
          <SundialsSolverOptions>
            <maxOrderAdvection>2</maxOrderAdvection>
          </SundialsSolverOptions>
          <NumberProcessors>1</NumberProcessors>
        </SolverTaskDescription>
        <MathOverrides>
          <Constant Name="H2CO3_stroma_diffusionRate">108.0</Constant>
          <Constant Name="Plasmalemma_BicA_Multiplier">0.0</Constant>
          <Constant Name="H2CO3_cytosol_diffusionRate">540.0</Constant>
          <Constant Name="CO2_outside_init_uM">8.31</Constant>
          <Constant Name="H2CO3_plasmalemmaSurface_diffusionRate">1080.0</Constant>
          <Constant Name="EffectivePorosity">0.2</Constant>
          <Constant Name="Chloroplast_BicA_Multiplier">0.0</Constant>
        </MathOverrides>
        <MeshSpecification>
          <Size X="23" Y="23" Z="23" />
        </MeshSpecification>
        <Version Name="H2CO3 diffusivity sens lower 50%" KeyValue="270244809" BranchId="269658329" Archived="0" Date="22-Mar-2024 17:31:35" FromVersionable="false">
          <Owner Name="kastejos" Identifier="252783037" />
          <GroupAccess Type="1" />
          <Annotation>cloned from 'Copy of Copy of C3 Plant 75% CO2 no CCM Gutknecht 1' owned by user temp
cloned from 'Copy of C3 Plant 75% CO2 no CCM Gutknecht 1' owned by user temp
cloned from 'C3 Plant 75% CO2 no CCM Gutknecht' owned by user kastejos
cloned from 'C3 Plant 60% CO2 no CCM Gutknecht' owned by user temp
cloned from 'Copy of Copy of Simulation0 1' owned by user temp
cloned from 'Copy of Simulation0 1' owned by user temp
cloned from 'Simulation0' owned by user temp</Annotation>
        </Version>
      </Simulation>
      <Simulation Name="stroma proton sens upper 50%">
        <Annotation>cloned from 'Copy of Copy of C3 Plant 75% CO2 no CCM Gutknecht 1' owned by user temp
cloned from 'Copy of C3 Plant 75% CO2 no CCM Gutknecht 1' owned by user temp
cloned from 'C3 Plant 75% CO2 no CCM Gutknecht' owned by user kastejos
cloned from 'C3 Plant 60% CO2 no CCM Gutknecht' owned by user temp
cloned from 'Copy of Copy of Simulation0 1' owned by user temp
cloned from 'Copy of Simulation0 1' owned by user temp
cloned from 'Simulation0' owned by user temp</Annotation>
        <SolverTaskDescription TaskType="Unsteady" UseSymbolicJacobian="false" Solver="Sundials Stiff PDE Solver (Variable Time Step)">
          <TimeBound StartTime="0.0" EndTime="50.0" />
          <TimeStep DefaultTime="0.05" MinTime="0.0" MaxTime="0.1" />
          <ErrorTolerance Absolut="1.0E-10" Relative="1.0E-8" />
          <OutputOptions OutputTimeStep="0.5" />
          <SundialsSolverOptions>
            <maxOrderAdvection>2</maxOrderAdvection>
          </SundialsSolverOptions>
          <NumberProcessors>1</NumberProcessors>
        </SolverTaskDescription>
        <MathOverrides>
          <Constant Name="Plasmalemma_BicA_Multiplier">0.0</Constant>
          <Constant Name="CO2_outside_init_uM">8.31</Constant>
          <Constant Name="H_conc_stroma_r8">0.011000000000000001</Constant>
          <Constant Name="H_conc_stroma_r7">0.011000000000000001</Constant>
          <Constant Name="EffectivePorosity">0.2</Constant>
          <Constant Name="Chloroplast_BicA_Multiplier">0.0</Constant>
        </MathOverrides>
        <MeshSpecification>
          <Size X="23" Y="23" Z="23" />
        </MeshSpecification>
        <Version Name="stroma proton sens upper 50%" KeyValue="270244811" BranchId="269658408" Archived="0" Date="22-Mar-2024 17:31:35" FromVersionable="false">
          <Owner Name="kastejos" Identifier="252783037" />
          <GroupAccess Type="1" />
          <Annotation>cloned from 'Copy of Copy of C3 Plant 75% CO2 no CCM Gutknecht 1' owned by user temp
cloned from 'Copy of C3 Plant 75% CO2 no CCM Gutknecht 1' owned by user temp
cloned from 'C3 Plant 75% CO2 no CCM Gutknecht' owned by user kastejos
cloned from 'C3 Plant 60% CO2 no CCM Gutknecht' owned by user temp
cloned from 'Copy of Copy of Simulation0 1' owned by user temp
cloned from 'Copy of Simulation0 1' owned by user temp
cloned from 'Simulation0' owned by user temp</Annotation>
        </Version>
      </Simulation>
      <Simulation Name="stroma proton sens lower 50%">
        <Annotation>cloned from 'Copy of Copy of C3 Plant 75% CO2 no CCM Gutknecht 1' owned by user temp
cloned from 'Copy of C3 Plant 75% CO2 no CCM Gutknecht 1' owned by user temp
cloned from 'C3 Plant 75% CO2 no CCM Gutknecht' owned by user kastejos
cloned from 'C3 Plant 60% CO2 no CCM Gutknecht' owned by user temp
cloned from 'Copy of Copy of Simulation0 1' owned by user temp
cloned from 'Copy of Simulation0 1' owned by user temp
cloned from 'Simulation0' owned by user temp</Annotation>
        <SolverTaskDescription TaskType="Unsteady" UseSymbolicJacobian="false" Solver="Sundials Stiff PDE Solver (Variable Time Step)">
          <TimeBound StartTime="0.0" EndTime="50.0" />
          <TimeStep DefaultTime="0.05" MinTime="0.0" MaxTime="0.1" />
          <ErrorTolerance Absolut="1.0E-10" Relative="1.0E-8" />
          <OutputOptions OutputTimeStep="0.5" />
          <SundialsSolverOptions>
            <maxOrderAdvection>2</maxOrderAdvection>
          </SundialsSolverOptions>
          <NumberProcessors>1</NumberProcessors>
        </SolverTaskDescription>
        <MathOverrides>
          <Constant Name="Plasmalemma_BicA_Multiplier">0.0</Constant>
          <Constant Name="CO2_outside_init_uM">8.31</Constant>
          <Constant Name="H_conc_stroma_r8">0.009000000000000001</Constant>
          <Constant Name="H_conc_stroma_r7">0.009000000000000001</Constant>
          <Constant Name="EffectivePorosity">0.2</Constant>
          <Constant Name="Chloroplast_BicA_Multiplier">0.0</Constant>
        </MathOverrides>
        <MeshSpecification>
          <Size X="23" Y="23" Z="23" />
        </MeshSpecification>
        <Version Name="stroma proton sens lower 50%" KeyValue="270244813" BranchId="269658487" Archived="0" Date="22-Mar-2024 17:31:35" FromVersionable="false">
          <Owner Name="kastejos" Identifier="252783037" />
          <GroupAccess Type="1" />
          <Annotation>cloned from 'Copy of Copy of C3 Plant 75% CO2 no CCM Gutknecht 1' owned by user temp
cloned from 'Copy of C3 Plant 75% CO2 no CCM Gutknecht 1' owned by user temp
cloned from 'C3 Plant 75% CO2 no CCM Gutknecht' owned by user kastejos
cloned from 'C3 Plant 60% CO2 no CCM Gutknecht' owned by user temp
cloned from 'Copy of Copy of Simulation0 1' owned by user temp
cloned from 'Copy of Simulation0 1' owned by user temp
cloned from 'Simulation0' owned by user temp</Annotation>
        </Version>
      </Simulation>
      <Simulation Name="cytosol proton sens upper 50%">
        <Annotation>cloned from 'Copy of Copy of C3 Plant 75% CO2 no CCM Gutknecht 1' owned by user temp
cloned from 'Copy of C3 Plant 75% CO2 no CCM Gutknecht 1' owned by user temp
cloned from 'C3 Plant 75% CO2 no CCM Gutknecht' owned by user kastejos
cloned from 'C3 Plant 60% CO2 no CCM Gutknecht' owned by user temp
cloned from 'Copy of Copy of Simulation0 1' owned by user temp
cloned from 'Copy of Simulation0 1' owned by user temp
cloned from 'Simulation0' owned by user temp</Annotation>
        <SolverTaskDescription TaskType="Unsteady" UseSymbolicJacobian="false" Solver="Sundials Stiff PDE Solver (Variable Time Step)">
          <TimeBound StartTime="0.0" EndTime="50.0" />
          <TimeStep DefaultTime="0.05" MinTime="0.0" MaxTime="0.1" />
          <ErrorTolerance Absolut="1.0E-10" Relative="1.0E-8" />
          <OutputOptions OutputTimeStep="0.5" />
          <SundialsSolverOptions>
            <maxOrderAdvection>2</maxOrderAdvection>
          </SundialsSolverOptions>
          <NumberProcessors>1</NumberProcessors>
        </SolverTaskDescription>
        <MathOverrides>
          <Constant Name="H_conc_cytosol_r9">0.11000000000000001</Constant>
          <Constant Name="Plasmalemma_BicA_Multiplier">0.0</Constant>
          <Constant Name="CO2_outside_init_uM">8.31</Constant>
          <Constant Name="H_conc_cytosol_r5">0.11000000000000001</Constant>
          <Constant Name="EffectivePorosity">0.2</Constant>
          <Constant Name="Chloroplast_BicA_Multiplier">0.0</Constant>
        </MathOverrides>
        <MeshSpecification>
          <Size X="23" Y="23" Z="23" />
        </MeshSpecification>
        <Version Name="cytosol proton sens upper 50%" KeyValue="270244815" BranchId="269659011" Archived="0" Date="22-Mar-2024 17:31:35" FromVersionable="false">
          <Owner Name="kastejos" Identifier="252783037" />
          <GroupAccess Type="1" />
          <Annotation>cloned from 'Copy of Copy of C3 Plant 75% CO2 no CCM Gutknecht 1' owned by user temp
cloned from 'Copy of C3 Plant 75% CO2 no CCM Gutknecht 1' owned by user temp
cloned from 'C3 Plant 75% CO2 no CCM Gutknecht' owned by user kastejos
cloned from 'C3 Plant 60% CO2 no CCM Gutknecht' owned by user temp
cloned from 'Copy of Copy of Simulation0 1' owned by user temp
cloned from 'Copy of Simulation0 1' owned by user temp
cloned from 'Simulation0' owned by user temp</Annotation>
        </Version>
      </Simulation>
      <Simulation Name="cytosol proton sens lower 50%">
        <Annotation>cloned from 'Copy of Copy of C3 Plant 75% CO2 no CCM Gutknecht 1' owned by user temp
cloned from 'Copy of C3 Plant 75% CO2 no CCM Gutknecht 1' owned by user temp
cloned from 'C3 Plant 75% CO2 no CCM Gutknecht' owned by user kastejos
cloned from 'C3 Plant 60% CO2 no CCM Gutknecht' owned by user temp
cloned from 'Copy of Copy of Simulation0 1' owned by user temp
cloned from 'Copy of Simulation0 1' owned by user temp
cloned from 'Simulation0' owned by user temp</Annotation>
        <SolverTaskDescription TaskType="Unsteady" UseSymbolicJacobian="false" Solver="Sundials Stiff PDE Solver (Variable Time Step)">
          <TimeBound StartTime="0.0" EndTime="50.0" />
          <TimeStep DefaultTime="0.05" MinTime="0.0" MaxTime="0.1" />
          <ErrorTolerance Absolut="1.0E-10" Relative="1.0E-8" />
          <OutputOptions OutputTimeStep="0.5" />
          <SundialsSolverOptions>
            <maxOrderAdvection>2</maxOrderAdvection>
          </SundialsSolverOptions>
          <NumberProcessors>1</NumberProcessors>
        </SolverTaskDescription>
        <MathOverrides>
          <Constant Name="H_conc_cytosol_r9">0.09000000000000001</Constant>
          <Constant Name="Plasmalemma_BicA_Multiplier">0.0</Constant>
          <Constant Name="CO2_outside_init_uM">8.31</Constant>
          <Constant Name="H_conc_cytosol_r5">0.09000000000000001</Constant>
          <Constant Name="EffectivePorosity">0.2</Constant>
          <Constant Name="Chloroplast_BicA_Multiplier">0.0</Constant>
        </MathOverrides>
        <MeshSpecification>
          <Size X="23" Y="23" Z="23" />
        </MeshSpecification>
        <Version Name="cytosol proton sens lower 50%" KeyValue="270244817" BranchId="269659014" Archived="0" Date="22-Mar-2024 17:31:35" FromVersionable="false">
          <Owner Name="kastejos" Identifier="252783037" />
          <GroupAccess Type="1" />
          <Annotation>cloned from 'Copy of Copy of C3 Plant 75% CO2 no CCM Gutknecht 1' owned by user temp
cloned from 'Copy of C3 Plant 75% CO2 no CCM Gutknecht 1' owned by user temp
cloned from 'C3 Plant 75% CO2 no CCM Gutknecht' owned by user kastejos
cloned from 'C3 Plant 60% CO2 no CCM Gutknecht' owned by user temp
cloned from 'Copy of Copy of Simulation0 1' owned by user temp
cloned from 'Copy of Simulation0 1' owned by user temp
cloned from 'Simulation0' owned by user temp</Annotation>
        </Version>
      </Simulation>
      <Simulation Name="CO2 permeability sens upper 50%">
        <Annotation>cloned from 'Copy of Copy of C3 Plant 75% CO2 no CCM Gutknecht 1' owned by user temp
cloned from 'Copy of C3 Plant 75% CO2 no CCM Gutknecht 1' owned by user temp
cloned from 'C3 Plant 75% CO2 no CCM Gutknecht' owned by user kastejos
cloned from 'C3 Plant 60% CO2 no CCM Gutknecht' owned by user temp
cloned from 'Copy of Copy of Simulation0 1' owned by user temp
cloned from 'Copy of Simulation0 1' owned by user temp
cloned from 'Simulation0' owned by user temp</Annotation>
        <SolverTaskDescription TaskType="Unsteady" UseSymbolicJacobian="false" Solver="Sundials Stiff PDE Solver (Variable Time Step)">
          <TimeBound StartTime="0.0" EndTime="50.0" />
          <TimeStep DefaultTime="0.05" MinTime="0.0" MaxTime="0.1" />
          <ErrorTolerance Absolut="1.0E-10" Relative="1.0E-8" />
          <OutputOptions OutputTimeStep="0.5" />
          <SundialsSolverOptions>
            <maxOrderAdvection>2</maxOrderAdvection>
          </SundialsSolverOptions>
          <NumberProcessors>1</NumberProcessors>
        </SolverTaskDescription>
        <MathOverrides>
          <Constant Name="Plasmalemma_BicA_Multiplier">0.0</Constant>
          <Constant Name="CO2_outside_init_uM">8.31</Constant>
          <Constant Name="CO2_P_Multiplier">1.1</Constant>
          <Constant Name="EffectivePorosity">0.2</Constant>
          <Constant Name="Chloroplast_BicA_Multiplier">0.0</Constant>
        </MathOverrides>
        <MeshSpecification>
          <Size X="23" Y="23" Z="23" />
        </MeshSpecification>
        <Version Name="CO2 permeability sens upper 50%" KeyValue="270244819" BranchId="269659017" Archived="0" Date="22-Mar-2024 17:31:35" FromVersionable="false">
          <Owner Name="kastejos" Identifier="252783037" />
          <GroupAccess Type="1" />
          <Annotation>cloned from 'Copy of Copy of C3 Plant 75% CO2 no CCM Gutknecht 1' owned by user temp
cloned from 'Copy of C3 Plant 75% CO2 no CCM Gutknecht 1' owned by user temp
cloned from 'C3 Plant 75% CO2 no CCM Gutknecht' owned by user kastejos
cloned from 'C3 Plant 60% CO2 no CCM Gutknecht' owned by user temp
cloned from 'Copy of Copy of Simulation0 1' owned by user temp
cloned from 'Copy of Simulation0 1' owned by user temp
cloned from 'Simulation0' owned by user temp</Annotation>
        </Version>
      </Simulation>
      <Simulation Name="CO2 permeability sens lower 50%">
        <Annotation>cloned from 'Copy of Copy of C3 Plant 75% CO2 no CCM Gutknecht 1' owned by user temp
cloned from 'Copy of C3 Plant 75% CO2 no CCM Gutknecht 1' owned by user temp
cloned from 'C3 Plant 75% CO2 no CCM Gutknecht' owned by user kastejos
cloned from 'C3 Plant 60% CO2 no CCM Gutknecht' owned by user temp
cloned from 'Copy of Copy of Simulation0 1' owned by user temp
cloned from 'Copy of Simulation0 1' owned by user temp
cloned from 'Simulation0' owned by user temp</Annotation>
        <SolverTaskDescription TaskType="Unsteady" UseSymbolicJacobian="false" Solver="Sundials Stiff PDE Solver (Variable Time Step)">
          <TimeBound StartTime="0.0" EndTime="50.0" />
          <TimeStep DefaultTime="0.05" MinTime="0.0" MaxTime="0.1" />
          <ErrorTolerance Absolut="1.0E-10" Relative="1.0E-8" />
          <OutputOptions OutputTimeStep="0.5" />
          <SundialsSolverOptions>
            <maxOrderAdvection>2</maxOrderAdvection>
          </SundialsSolverOptions>
          <NumberProcessors>1</NumberProcessors>
        </SolverTaskDescription>
        <MathOverrides>
          <Constant Name="Plasmalemma_BicA_Multiplier">0.0</Constant>
          <Constant Name="CO2_outside_init_uM">8.31</Constant>
          <Constant Name="CO2_P_Multiplier">0.9</Constant>
          <Constant Name="EffectivePorosity">0.2</Constant>
          <Constant Name="Chloroplast_BicA_Multiplier">0.0</Constant>
        </MathOverrides>
        <MeshSpecification>
          <Size X="23" Y="23" Z="23" />
        </MeshSpecification>
        <Version Name="CO2 permeability sens lower 50%" KeyValue="270244821" BranchId="269659020" Archived="0" Date="22-Mar-2024 17:31:35" FromVersionable="false">
          <Owner Name="kastejos" Identifier="252783037" />
          <GroupAccess Type="1" />
          <Annotation>cloned from 'Copy of Copy of C3 Plant 75% CO2 no CCM Gutknecht 1' owned by user temp
cloned from 'Copy of C3 Plant 75% CO2 no CCM Gutknecht 1' owned by user temp
cloned from 'C3 Plant 75% CO2 no CCM Gutknecht' owned by user kastejos
cloned from 'C3 Plant 60% CO2 no CCM Gutknecht' owned by user temp
cloned from 'Copy of Copy of Simulation0 1' owned by user temp
cloned from 'Copy of Simulation0 1' owned by user temp
cloned from 'Simulation0' owned by user temp</Annotation>
        </Version>
      </Simulation>
      <Simulation Name="H2CO3 permeability sens upper 50%">
        <Annotation>cloned from 'Copy of Copy of C3 Plant 75% CO2 no CCM Gutknecht 1' owned by user temp
cloned from 'Copy of C3 Plant 75% CO2 no CCM Gutknecht 1' owned by user temp
cloned from 'C3 Plant 75% CO2 no CCM Gutknecht' owned by user kastejos
cloned from 'C3 Plant 60% CO2 no CCM Gutknecht' owned by user temp
cloned from 'Copy of Copy of Simulation0 1' owned by user temp
cloned from 'Copy of Simulation0 1' owned by user temp
cloned from 'Simulation0' owned by user temp</Annotation>
        <SolverTaskDescription TaskType="Unsteady" UseSymbolicJacobian="false" Solver="Sundials Stiff PDE Solver (Variable Time Step)">
          <TimeBound StartTime="0.0" EndTime="50.0" />
          <TimeStep DefaultTime="0.05" MinTime="0.0" MaxTime="0.1" />
          <ErrorTolerance Absolut="1.0E-10" Relative="1.0E-8" />
          <OutputOptions OutputTimeStep="0.5" />
          <SundialsSolverOptions>
            <maxOrderAdvection>2</maxOrderAdvection>
          </SundialsSolverOptions>
          <NumberProcessors>1</NumberProcessors>
        </SolverTaskDescription>
        <MathOverrides>
          <Constant Name="Plasmalemma_BicA_Multiplier">0.0</Constant>
          <Constant Name="CO2_outside_init_uM">8.31</Constant>
          <Constant Name="H2CO3_P">330.0</Constant>
          <Constant Name="EffectivePorosity">0.2</Constant>
          <Constant Name="Chloroplast_BicA_Multiplier">0.0</Constant>
        </MathOverrides>
        <MeshSpecification>
          <Size X="23" Y="23" Z="23" />
        </MeshSpecification>
        <Version Name="H2CO3 permeability sens upper 50%" KeyValue="270244823" BranchId="269659023" Archived="0" Date="22-Mar-2024 17:31:35" FromVersionable="false">
          <Owner Name="kastejos" Identifier="252783037" />
          <GroupAccess Type="1" />
          <Annotation>cloned from 'Copy of Copy of C3 Plant 75% CO2 no CCM Gutknecht 1' owned by user temp
cloned from 'Copy of C3 Plant 75% CO2 no CCM Gutknecht 1' owned by user temp
cloned from 'C3 Plant 75% CO2 no CCM Gutknecht' owned by user kastejos
cloned from 'C3 Plant 60% CO2 no CCM Gutknecht' owned by user temp
cloned from 'Copy of Copy of Simulation0 1' owned by user temp
cloned from 'Copy of Simulation0 1' owned by user temp
cloned from 'Simulation0' owned by user temp</Annotation>
        </Version>
      </Simulation>
      <Simulation Name="H2CO3 permeability sens lower 50%">
        <Annotation>cloned from 'Copy of Copy of C3 Plant 75% CO2 no CCM Gutknecht 1' owned by user temp
cloned from 'Copy of C3 Plant 75% CO2 no CCM Gutknecht 1' owned by user temp
cloned from 'C3 Plant 75% CO2 no CCM Gutknecht' owned by user kastejos
cloned from 'C3 Plant 60% CO2 no CCM Gutknecht' owned by user temp
cloned from 'Copy of Copy of Simulation0 1' owned by user temp
cloned from 'Copy of Simulation0 1' owned by user temp
cloned from 'Simulation0' owned by user temp</Annotation>
        <SolverTaskDescription TaskType="Unsteady" UseSymbolicJacobian="false" Solver="Sundials Stiff PDE Solver (Variable Time Step)">
          <TimeBound StartTime="0.0" EndTime="50.0" />
          <TimeStep DefaultTime="0.05" MinTime="0.0" MaxTime="0.1" />
          <ErrorTolerance Absolut="1.0E-10" Relative="1.0E-8" />
          <OutputOptions OutputTimeStep="0.5" />
          <SundialsSolverOptions>
            <maxOrderAdvection>2</maxOrderAdvection>
          </SundialsSolverOptions>
          <NumberProcessors>1</NumberProcessors>
        </SolverTaskDescription>
        <MathOverrides>
          <Constant Name="Plasmalemma_BicA_Multiplier">0.0</Constant>
          <Constant Name="CO2_outside_init_uM">8.31</Constant>
          <Constant Name="H2CO3_P">270.0</Constant>
          <Constant Name="EffectivePorosity">0.2</Constant>
          <Constant Name="Chloroplast_BicA_Multiplier">0.0</Constant>
        </MathOverrides>
        <MeshSpecification>
          <Size X="23" Y="23" Z="23" />
        </MeshSpecification>
        <Version Name="H2CO3 permeability sens lower 50%" KeyValue="270244825" BranchId="269659105" Archived="0" Date="22-Mar-2024 17:31:35" FromVersionable="false">
          <Owner Name="kastejos" Identifier="252783037" />
          <GroupAccess Type="1" />
          <Annotation>cloned from 'Copy of Copy of C3 Plant 75% CO2 no CCM Gutknecht 1' owned by user temp
cloned from 'Copy of C3 Plant 75% CO2 no CCM Gutknecht 1' owned by user temp
cloned from 'C3 Plant 75% CO2 no CCM Gutknecht' owned by user kastejos
cloned from 'C3 Plant 60% CO2 no CCM Gutknecht' owned by user temp
cloned from 'Copy of Copy of Simulation0 1' owned by user temp
cloned from 'Copy of Simulation0 1' owned by user temp
cloned from 'Simulation0' owned by user temp</Annotation>
        </Version>
      </Simulation>
      <Simulation Name="HCO3 permeability sens upper 50%">
        <Annotation>cloned from 'Copy of Copy of C3 Plant 75% CO2 no CCM Gutknecht 1' owned by user temp
cloned from 'Copy of C3 Plant 75% CO2 no CCM Gutknecht 1' owned by user temp
cloned from 'C3 Plant 75% CO2 no CCM Gutknecht' owned by user kastejos
cloned from 'C3 Plant 60% CO2 no CCM Gutknecht' owned by user temp
cloned from 'Copy of Copy of Simulation0 1' owned by user temp
cloned from 'Copy of Simulation0 1' owned by user temp
cloned from 'Simulation0' owned by user temp</Annotation>
        <SolverTaskDescription TaskType="Unsteady" UseSymbolicJacobian="false" Solver="Sundials Stiff PDE Solver (Variable Time Step)">
          <TimeBound StartTime="0.0" EndTime="50.0" />
          <TimeStep DefaultTime="0.05" MinTime="0.0" MaxTime="0.1" />
          <ErrorTolerance Absolut="1.0E-10" Relative="1.0E-8" />
          <OutputOptions OutputTimeStep="0.5" />
          <SundialsSolverOptions>
            <maxOrderAdvection>2</maxOrderAdvection>
          </SundialsSolverOptions>
          <NumberProcessors>1</NumberProcessors>
        </SolverTaskDescription>
        <MathOverrides>
          <Constant Name="Plasmalemma_BicA_Multiplier">0.0</Constant>
          <Constant Name="CO2_outside_init_uM">8.31</Constant>
          <Constant Name="EffectivePorosity">0.2</Constant>
          <Constant Name="HCO3_P">0.0011</Constant>
          <Constant Name="Chloroplast_BicA_Multiplier">0.0</Constant>
        </MathOverrides>
        <MeshSpecification>
          <Size X="23" Y="23" Z="23" />
        </MeshSpecification>
        <Version Name="HCO3 permeability sens upper 50%" KeyValue="270244827" BranchId="269659184" Archived="0" Date="22-Mar-2024 17:31:35" FromVersionable="false">
          <Owner Name="kastejos" Identifier="252783037" />
          <GroupAccess Type="1" />
          <Annotation>cloned from 'Copy of Copy of C3 Plant 75% CO2 no CCM Gutknecht 1' owned by user temp
cloned from 'Copy of C3 Plant 75% CO2 no CCM Gutknecht 1' owned by user temp
cloned from 'C3 Plant 75% CO2 no CCM Gutknecht' owned by user kastejos
cloned from 'C3 Plant 60% CO2 no CCM Gutknecht' owned by user temp
cloned from 'Copy of Copy of Simulation0 1' owned by user temp
cloned from 'Copy of Simulation0 1' owned by user temp
cloned from 'Simulation0' owned by user temp</Annotation>
        </Version>
      </Simulation>
      <Simulation Name="HCO3 permeability sens lower 50%">
        <Annotation>cloned from 'Copy of Copy of C3 Plant 75% CO2 no CCM Gutknecht 1' owned by user temp
cloned from 'Copy of C3 Plant 75% CO2 no CCM Gutknecht 1' owned by user temp
cloned from 'C3 Plant 75% CO2 no CCM Gutknecht' owned by user kastejos
cloned from 'C3 Plant 60% CO2 no CCM Gutknecht' owned by user temp
cloned from 'Copy of Copy of Simulation0 1' owned by user temp
cloned from 'Copy of Simulation0 1' owned by user temp
cloned from 'Simulation0' owned by user temp</Annotation>
        <SolverTaskDescription TaskType="Unsteady" UseSymbolicJacobian="false" Solver="Sundials Stiff PDE Solver (Variable Time Step)">
          <TimeBound StartTime="0.0" EndTime="50.0" />
          <TimeStep DefaultTime="0.05" MinTime="0.0" MaxTime="0.1" />
          <ErrorTolerance Absolut="1.0E-10" Relative="1.0E-8" />
          <OutputOptions OutputTimeStep="0.5" />
          <SundialsSolverOptions>
            <maxOrderAdvection>2</maxOrderAdvection>
          </SundialsSolverOptions>
          <NumberProcessors>1</NumberProcessors>
        </SolverTaskDescription>
        <MathOverrides>
          <Constant Name="Plasmalemma_BicA_Multiplier">0.0</Constant>
          <Constant Name="CO2_outside_init_uM">8.31</Constant>
          <Constant Name="EffectivePorosity">0.2</Constant>
          <Constant Name="HCO3_P">9.0E-4</Constant>
          <Constant Name="Chloroplast_BicA_Multiplier">0.0</Constant>
        </MathOverrides>
        <MeshSpecification>
          <Size X="23" Y="23" Z="23" />
        </MeshSpecification>
        <Version Name="HCO3 permeability sens lower 50%" KeyValue="270244829" BranchId="269659262" Archived="0" Date="22-Mar-2024 17:31:35" FromVersionable="false">
          <Owner Name="kastejos" Identifier="252783037" />
          <GroupAccess Type="1" />
          <Annotation>cloned from 'Copy of Copy of C3 Plant 75% CO2 no CCM Gutknecht 1' owned by user temp
cloned from 'Copy of C3 Plant 75% CO2 no CCM Gutknecht 1' owned by user temp
cloned from 'C3 Plant 75% CO2 no CCM Gutknecht' owned by user kastejos
cloned from 'C3 Plant 60% CO2 no CCM Gutknecht' owned by user temp
cloned from 'Copy of Copy of Simulation0 1' owned by user temp
cloned from 'Copy of Simulation0 1' owned by user temp
cloned from 'Simulation0' owned by user temp</Annotation>
        </Version>
      </Simulation>
      <Simulation Name="RUB Vmax sens upper 50%">
        <Annotation>cloned from 'Copy of Copy of C3 Plant 75% CO2 no CCM Gutknecht 1' owned by user temp
cloned from 'Copy of C3 Plant 75% CO2 no CCM Gutknecht 1' owned by user temp
cloned from 'C3 Plant 75% CO2 no CCM Gutknecht' owned by user kastejos
cloned from 'C3 Plant 60% CO2 no CCM Gutknecht' owned by user temp
cloned from 'Copy of Copy of Simulation0 1' owned by user temp
cloned from 'Copy of Simulation0 1' owned by user temp
cloned from 'Simulation0' owned by user temp</Annotation>
        <SolverTaskDescription TaskType="Unsteady" UseSymbolicJacobian="false" Solver="Sundials Stiff PDE Solver (Variable Time Step)">
          <TimeBound StartTime="0.0" EndTime="50.0" />
          <TimeStep DefaultTime="0.05" MinTime="0.0" MaxTime="0.1" />
          <ErrorTolerance Absolut="1.0E-10" Relative="1.0E-8" />
          <OutputOptions OutputTimeStep="0.5" />
          <SundialsSolverOptions>
            <maxOrderAdvection>2</maxOrderAdvection>
          </SundialsSolverOptions>
          <NumberProcessors>1</NumberProcessors>
        </SolverTaskDescription>
        <MathOverrides>
          <Constant Name="Plasmalemma_BicA_Multiplier">0.0</Constant>
          <Constant Name="CO2_outside_init_uM">8.31</Constant>
          <Constant Name="RuBisCo_Vo_r10">1755.6000000000001</Constant>
          <Constant Name="EffectivePorosity">0.2</Constant>
          <Constant Name="RuBisCO_Vc_r13">8360.0</Constant>
          <Constant Name="Chloroplast_BicA_Multiplier">0.0</Constant>
          <Constant Name="RuBisCo_Vo_r16">1755.6000000000001</Constant>
          <Constant Name="RuBisCO_Vc_r11">8360.0</Constant>
        </MathOverrides>
        <MeshSpecification>
          <Size X="23" Y="23" Z="23" />
        </MeshSpecification>
        <Version Name="RUB Vmax sens upper 50%" KeyValue="270244831" BranchId="269659408" Archived="0" Date="22-Mar-2024 17:31:35" FromVersionable="false">
          <Owner Name="kastejos" Identifier="252783037" />
          <GroupAccess Type="1" />
          <Annotation>cloned from 'Copy of Copy of C3 Plant 75% CO2 no CCM Gutknecht 1' owned by user temp
cloned from 'Copy of C3 Plant 75% CO2 no CCM Gutknecht 1' owned by user temp
cloned from 'C3 Plant 75% CO2 no CCM Gutknecht' owned by user kastejos
cloned from 'C3 Plant 60% CO2 no CCM Gutknecht' owned by user temp
cloned from 'Copy of Copy of Simulation0 1' owned by user temp
cloned from 'Copy of Simulation0 1' owned by user temp
cloned from 'Simulation0' owned by user temp</Annotation>
        </Version>
      </Simulation>
      <Simulation Name="RUB Vmax sens lower 50%">
        <Annotation>cloned from 'Copy of Copy of C3 Plant 75% CO2 no CCM Gutknecht 1' owned by user temp
cloned from 'Copy of C3 Plant 75% CO2 no CCM Gutknecht 1' owned by user temp
cloned from 'C3 Plant 75% CO2 no CCM Gutknecht' owned by user kastejos
cloned from 'C3 Plant 60% CO2 no CCM Gutknecht' owned by user temp
cloned from 'Copy of Copy of Simulation0 1' owned by user temp
cloned from 'Copy of Simulation0 1' owned by user temp
cloned from 'Simulation0' owned by user temp</Annotation>
        <SolverTaskDescription TaskType="Unsteady" UseSymbolicJacobian="false" Solver="Sundials Stiff PDE Solver (Variable Time Step)">
          <TimeBound StartTime="0.0" EndTime="50.0" />
          <TimeStep DefaultTime="0.05" MinTime="0.0" MaxTime="0.1" />
          <ErrorTolerance Absolut="1.0E-10" Relative="1.0E-8" />
          <OutputOptions OutputTimeStep="0.5" />
          <SundialsSolverOptions>
            <maxOrderAdvection>2</maxOrderAdvection>
          </SundialsSolverOptions>
          <NumberProcessors>1</NumberProcessors>
        </SolverTaskDescription>
        <MathOverrides>
          <Constant Name="Plasmalemma_BicA_Multiplier">0.0</Constant>
          <Constant Name="CO2_outside_init_uM">8.31</Constant>
          <Constant Name="RuBisCo_Vo_r10">1436.4</Constant>
          <Constant Name="EffectivePorosity">0.2</Constant>
          <Constant Name="RuBisCO_Vc_r13">6840.0</Constant>
          <Constant Name="Chloroplast_BicA_Multiplier">0.0</Constant>
          <Constant Name="RuBisCo_Vo_r16">1436.4</Constant>
          <Constant Name="RuBisCO_Vc_r11">6840.0</Constant>
        </MathOverrides>
        <MeshSpecification>
          <Size X="23" Y="23" Z="23" />
        </MeshSpecification>
        <Version Name="RUB Vmax sens lower 50%" KeyValue="270244833" BranchId="269659488" Archived="0" Date="22-Mar-2024 17:31:35" FromVersionable="false">
          <Owner Name="kastejos" Identifier="252783037" />
          <GroupAccess Type="1" />
          <Annotation>cloned from 'Copy of Copy of C3 Plant 75% CO2 no CCM Gutknecht 1' owned by user temp
cloned from 'Copy of C3 Plant 75% CO2 no CCM Gutknecht 1' owned by user temp
cloned from 'C3 Plant 75% CO2 no CCM Gutknecht' owned by user kastejos
cloned from 'C3 Plant 60% CO2 no CCM Gutknecht' owned by user temp
cloned from 'Copy of Copy of Simulation0 1' owned by user temp
cloned from 'Copy of Simulation0 1' owned by user temp
cloned from 'Simulation0' owned by user temp</Annotation>
        </Version>
      </Simulation>
      <Simulation Name="CA Vmax sens upper 50%">
        <Annotation>cloned from 'Copy of Copy of C3 Plant 75% CO2 no CCM Gutknecht 1' owned by user temp
cloned from 'Copy of C3 Plant 75% CO2 no CCM Gutknecht 1' owned by user temp
cloned from 'C3 Plant 75% CO2 no CCM Gutknecht' owned by user kastejos
cloned from 'C3 Plant 60% CO2 no CCM Gutknecht' owned by user temp
cloned from 'Copy of Copy of Simulation0 1' owned by user temp
cloned from 'Copy of Simulation0 1' owned by user temp
cloned from 'Simulation0' owned by user temp</Annotation>
        <SolverTaskDescription TaskType="Unsteady" UseSymbolicJacobian="false" Solver="Sundials Stiff PDE Solver (Variable Time Step)">
          <TimeBound StartTime="0.0" EndTime="50.0" />
          <TimeStep DefaultTime="0.05" MinTime="0.0" MaxTime="0.1" />
          <ErrorTolerance Absolut="1.0E-10" Relative="1.0E-8" />
          <OutputOptions OutputTimeStep="0.5" />
          <SundialsSolverOptions>
            <maxOrderAdvection>2</maxOrderAdvection>
          </SundialsSolverOptions>
          <NumberProcessors>1</NumberProcessors>
        </SolverTaskDescription>
        <MathOverrides>
          <Constant Name="Plasmalemma_BicA_Multiplier">0.0</Constant>
          <Constant Name="CO2_outside_init_uM">8.31</Constant>
          <Constant Name="CA_kcat_r9">330000.0</Constant>
          <Constant Name="CA_kcat_r8">330000.0</Constant>
          <Constant Name="EffectivePorosity">0.2</Constant>
          <Constant Name="Chloroplast_BicA_Multiplier">0.0</Constant>
        </MathOverrides>
        <MeshSpecification>
          <Size X="23" Y="23" Z="23" />
        </MeshSpecification>
        <Version Name="CA Vmax sens upper 50%" KeyValue="270244835" BranchId="269659566" Archived="0" Date="22-Mar-2024 17:31:35" FromVersionable="false">
          <Owner Name="kastejos" Identifier="252783037" />
          <GroupAccess Type="1" />
          <Annotation>cloned from 'Copy of Copy of C3 Plant 75% CO2 no CCM Gutknecht 1' owned by user temp
cloned from 'Copy of C3 Plant 75% CO2 no CCM Gutknecht 1' owned by user temp
cloned from 'C3 Plant 75% CO2 no CCM Gutknecht' owned by user kastejos
cloned from 'C3 Plant 60% CO2 no CCM Gutknecht' owned by user temp
cloned from 'Copy of Copy of Simulation0 1' owned by user temp
cloned from 'Copy of Simulation0 1' owned by user temp
cloned from 'Simulation0' owned by user temp</Annotation>
        </Version>
      </Simulation>
      <Simulation Name="CA Vmax sens lower 50%">
        <Annotation>cloned from 'Copy of Copy of C3 Plant 75% CO2 no CCM Gutknecht 1' owned by user temp
cloned from 'Copy of C3 Plant 75% CO2 no CCM Gutknecht 1' owned by user temp
cloned from 'C3 Plant 75% CO2 no CCM Gutknecht' owned by user kastejos
cloned from 'C3 Plant 60% CO2 no CCM Gutknecht' owned by user temp
cloned from 'Copy of Copy of Simulation0 1' owned by user temp
cloned from 'Copy of Simulation0 1' owned by user temp
cloned from 'Simulation0' owned by user temp</Annotation>
        <SolverTaskDescription TaskType="Unsteady" UseSymbolicJacobian="false" Solver="Sundials Stiff PDE Solver (Variable Time Step)">
          <TimeBound StartTime="0.0" EndTime="50.0" />
          <TimeStep DefaultTime="0.05" MinTime="0.0" MaxTime="0.1" />
          <ErrorTolerance Absolut="1.0E-10" Relative="1.0E-8" />
          <OutputOptions OutputTimeStep="0.5" />
          <SundialsSolverOptions>
            <maxOrderAdvection>2</maxOrderAdvection>
          </SundialsSolverOptions>
          <NumberProcessors>1</NumberProcessors>
        </SolverTaskDescription>
        <MathOverrides>
          <Constant Name="Plasmalemma_BicA_Multiplier">0.0</Constant>
          <Constant Name="CO2_outside_init_uM">8.31</Constant>
          <Constant Name="CA_kcat_r9">270000.0</Constant>
          <Constant Name="CA_kcat_r8">270000.0</Constant>
          <Constant Name="EffectivePorosity">0.2</Constant>
          <Constant Name="Chloroplast_BicA_Multiplier">0.0</Constant>
        </MathOverrides>
        <MeshSpecification>
          <Size X="23" Y="23" Z="23" />
        </MeshSpecification>
        <Version Name="CA Vmax sens lower 50%" KeyValue="270244837" BranchId="269659644" Archived="0" Date="22-Mar-2024 17:31:35" FromVersionable="false">
          <Owner Name="kastejos" Identifier="252783037" />
          <GroupAccess Type="1" />
          <Annotation>cloned from 'Copy of Copy of C3 Plant 75% CO2 no CCM Gutknecht 1' owned by user temp
cloned from 'Copy of C3 Plant 75% CO2 no CCM Gutknecht 1' owned by user temp
cloned from 'C3 Plant 75% CO2 no CCM Gutknecht' owned by user kastejos
cloned from 'C3 Plant 60% CO2 no CCM Gutknecht' owned by user temp
cloned from 'Copy of Copy of Simulation0 1' owned by user temp
cloned from 'Copy of Simulation0 1' owned by user temp
cloned from 'Simulation0' owned by user temp</Annotation>
        </Version>
      </Simulation>
      <Simulation Name="CA KmCO2 sens upper 50%">
        <Annotation>cloned from 'Copy of Copy of C3 Plant 75% CO2 no CCM Gutknecht 1' owned by user temp
cloned from 'Copy of C3 Plant 75% CO2 no CCM Gutknecht 1' owned by user temp
cloned from 'C3 Plant 75% CO2 no CCM Gutknecht' owned by user kastejos
cloned from 'C3 Plant 60% CO2 no CCM Gutknecht' owned by user temp
cloned from 'Copy of Copy of Simulation0 1' owned by user temp
cloned from 'Copy of Simulation0 1' owned by user temp
cloned from 'Simulation0' owned by user temp</Annotation>
        <SolverTaskDescription TaskType="Unsteady" UseSymbolicJacobian="false" Solver="Sundials Stiff PDE Solver (Variable Time Step)">
          <TimeBound StartTime="0.0" EndTime="50.0" />
          <TimeStep DefaultTime="0.05" MinTime="0.0" MaxTime="0.1" />
          <ErrorTolerance Absolut="1.0E-10" Relative="1.0E-8" />
          <OutputOptions OutputTimeStep="0.5" />
          <SundialsSolverOptions>
            <maxOrderAdvection>2</maxOrderAdvection>
          </SundialsSolverOptions>
          <NumberProcessors>1</NumberProcessors>
        </SolverTaskDescription>
        <MathOverrides>
          <Constant Name="CA_KmCO2_r8">1650.0000000000002</Constant>
          <Constant Name="Plasmalemma_BicA_Multiplier">0.0</Constant>
          <Constant Name="CO2_outside_init_uM">8.31</Constant>
          <Constant Name="EffectivePorosity">0.2</Constant>
          <Constant Name="CA_KmCO2_r9">1650.0000000000002</Constant>
          <Constant Name="Chloroplast_BicA_Multiplier">0.0</Constant>
        </MathOverrides>
        <MeshSpecification>
          <Size X="23" Y="23" Z="23" />
        </MeshSpecification>
        <Version Name="CA KmCO2 sens upper 50%" KeyValue="270244839" BranchId="269659722" Archived="0" Date="22-Mar-2024 17:31:35" FromVersionable="false">
          <Owner Name="kastejos" Identifier="252783037" />
          <GroupAccess Type="1" />
          <Annotation>cloned from 'Copy of Copy of C3 Plant 75% CO2 no CCM Gutknecht 1' owned by user temp
cloned from 'Copy of C3 Plant 75% CO2 no CCM Gutknecht 1' owned by user temp
cloned from 'C3 Plant 75% CO2 no CCM Gutknecht' owned by user kastejos
cloned from 'C3 Plant 60% CO2 no CCM Gutknecht' owned by user temp
cloned from 'Copy of Copy of Simulation0 1' owned by user temp
cloned from 'Copy of Simulation0 1' owned by user temp
cloned from 'Simulation0' owned by user temp</Annotation>
        </Version>
      </Simulation>
      <Simulation Name="CA KmCO2 sens lower 50%">
        <Annotation>cloned from 'Copy of Copy of C3 Plant 75% CO2 no CCM Gutknecht 1' owned by user temp
cloned from 'Copy of C3 Plant 75% CO2 no CCM Gutknecht 1' owned by user temp
cloned from 'C3 Plant 75% CO2 no CCM Gutknecht' owned by user kastejos
cloned from 'C3 Plant 60% CO2 no CCM Gutknecht' owned by user temp
cloned from 'Copy of Copy of Simulation0 1' owned by user temp
cloned from 'Copy of Simulation0 1' owned by user temp
cloned from 'Simulation0' owned by user temp</Annotation>
        <SolverTaskDescription TaskType="Unsteady" UseSymbolicJacobian="false" Solver="Sundials Stiff PDE Solver (Variable Time Step)">
          <TimeBound StartTime="0.0" EndTime="50.0" />
          <TimeStep DefaultTime="0.05" MinTime="0.0" MaxTime="0.1" />
          <ErrorTolerance Absolut="1.0E-10" Relative="1.0E-8" />
          <OutputOptions OutputTimeStep="0.5" />
          <SundialsSolverOptions>
            <maxOrderAdvection>2</maxOrderAdvection>
          </SundialsSolverOptions>
          <NumberProcessors>1</NumberProcessors>
        </SolverTaskDescription>
        <MathOverrides>
          <Constant Name="CA_KmCO2_r8">1350.0</Constant>
          <Constant Name="Plasmalemma_BicA_Multiplier">0.0</Constant>
          <Constant Name="CO2_outside_init_uM">8.31</Constant>
          <Constant Name="EffectivePorosity">0.2</Constant>
          <Constant Name="CA_KmCO2_r9">1350.0</Constant>
          <Constant Name="Chloroplast_BicA_Multiplier">0.0</Constant>
        </MathOverrides>
        <MeshSpecification>
          <Size X="23" Y="23" Z="23" />
        </MeshSpecification>
        <Version Name="CA KmCO2 sens lower 50%" KeyValue="270244841" BranchId="269659801" Archived="0" Date="22-Mar-2024 17:31:35" FromVersionable="false">
          <Owner Name="kastejos" Identifier="252783037" />
          <GroupAccess Type="1" />
          <Annotation>cloned from 'Copy of Copy of C3 Plant 75% CO2 no CCM Gutknecht 1' owned by user temp
cloned from 'Copy of C3 Plant 75% CO2 no CCM Gutknecht 1' owned by user temp
cloned from 'C3 Plant 75% CO2 no CCM Gutknecht' owned by user kastejos
cloned from 'C3 Plant 60% CO2 no CCM Gutknecht' owned by user temp
cloned from 'Copy of Copy of Simulation0 1' owned by user temp
cloned from 'Copy of Simulation0 1' owned by user temp
cloned from 'Simulation0' owned by user temp</Annotation>
        </Version>
      </Simulation>
      <Simulation Name="CA KmHCO3 sens upper 50%">
        <Annotation>cloned from 'Copy of Copy of C3 Plant 75% CO2 no CCM Gutknecht 1' owned by user temp
cloned from 'Copy of C3 Plant 75% CO2 no CCM Gutknecht 1' owned by user temp
cloned from 'C3 Plant 75% CO2 no CCM Gutknecht' owned by user kastejos
cloned from 'C3 Plant 60% CO2 no CCM Gutknecht' owned by user temp
cloned from 'Copy of Copy of Simulation0 1' owned by user temp
cloned from 'Copy of Simulation0 1' owned by user temp
cloned from 'Simulation0' owned by user temp</Annotation>
        <SolverTaskDescription TaskType="Unsteady" UseSymbolicJacobian="false" Solver="Sundials Stiff PDE Solver (Variable Time Step)">
          <TimeBound StartTime="0.0" EndTime="50.0" />
          <TimeStep DefaultTime="0.05" MinTime="0.0" MaxTime="0.1" />
          <ErrorTolerance Absolut="1.0E-10" Relative="1.0E-8" />
          <OutputOptions OutputTimeStep="0.5" />
          <SundialsSolverOptions>
            <maxOrderAdvection>2</maxOrderAdvection>
          </SundialsSolverOptions>
          <NumberProcessors>1</NumberProcessors>
        </SolverTaskDescription>
        <MathOverrides>
          <Constant Name="Plasmalemma_BicA_Multiplier">0.0</Constant>
          <Constant Name="CA_Km_HCO3_r9">37400.0</Constant>
          <Constant Name="CO2_outside_init_uM">8.31</Constant>
          <Constant Name="CA_Km_HCO3_r8">37400.0</Constant>
          <Constant Name="EffectivePorosity">0.2</Constant>
          <Constant Name="Chloroplast_BicA_Multiplier">0.0</Constant>
        </MathOverrides>
        <MeshSpecification>
          <Size X="23" Y="23" Z="23" />
        </MeshSpecification>
        <Version Name="CA KmHCO3 sens upper 50%" KeyValue="270244843" BranchId="269659947" Archived="0" Date="22-Mar-2024 17:31:35" FromVersionable="false">
          <Owner Name="kastejos" Identifier="252783037" />
          <GroupAccess Type="1" />
          <Annotation>cloned from 'Copy of Copy of C3 Plant 75% CO2 no CCM Gutknecht 1' owned by user temp
cloned from 'Copy of C3 Plant 75% CO2 no CCM Gutknecht 1' owned by user temp
cloned from 'C3 Plant 75% CO2 no CCM Gutknecht' owned by user kastejos
cloned from 'C3 Plant 60% CO2 no CCM Gutknecht' owned by user temp
cloned from 'Copy of Copy of Simulation0 1' owned by user temp
cloned from 'Copy of Simulation0 1' owned by user temp
cloned from 'Simulation0' owned by user temp</Annotation>
        </Version>
      </Simulation>
      <Simulation Name="CA KmHCO3 sens 50%">
        <Annotation>cloned from 'Copy of Copy of C3 Plant 75% CO2 no CCM Gutknecht 1' owned by user temp
cloned from 'Copy of C3 Plant 75% CO2 no CCM Gutknecht 1' owned by user temp
cloned from 'C3 Plant 75% CO2 no CCM Gutknecht' owned by user kastejos
cloned from 'C3 Plant 60% CO2 no CCM Gutknecht' owned by user temp
cloned from 'Copy of Copy of Simulation0 1' owned by user temp
cloned from 'Copy of Simulation0 1' owned by user temp
cloned from 'Simulation0' owned by user temp</Annotation>
        <SolverTaskDescription TaskType="Unsteady" UseSymbolicJacobian="false" Solver="Sundials Stiff PDE Solver (Variable Time Step)">
          <TimeBound StartTime="0.0" EndTime="50.0" />
          <TimeStep DefaultTime="0.05" MinTime="0.0" MaxTime="0.1" />
          <ErrorTolerance Absolut="1.0E-10" Relative="1.0E-8" />
          <OutputOptions OutputTimeStep="0.5" />
          <SundialsSolverOptions>
            <maxOrderAdvection>2</maxOrderAdvection>
          </SundialsSolverOptions>
          <NumberProcessors>1</NumberProcessors>
        </SolverTaskDescription>
        <MathOverrides>
          <Constant Name="Plasmalemma_BicA_Multiplier">0.0</Constant>
          <Constant Name="CA_Km_HCO3_r9">30600.0</Constant>
          <Constant Name="CO2_outside_init_uM">8.31</Constant>
          <Constant Name="CA_Km_HCO3_r8">30600.0</Constant>
          <Constant Name="EffectivePorosity">0.2</Constant>
          <Constant Name="Chloroplast_BicA_Multiplier">0.0</Constant>
        </MathOverrides>
        <MeshSpecification>
          <Size X="23" Y="23" Z="23" />
        </MeshSpecification>
        <Version Name="CA KmHCO3 sens 50%" KeyValue="270244845" BranchId="269660027" Archived="0" Date="22-Mar-2024 17:31:35" FromVersionable="false">
          <Owner Name="kastejos" Identifier="252783037" />
          <GroupAccess Type="1" />
          <Annotation>cloned from 'Copy of Copy of C3 Plant 75% CO2 no CCM Gutknecht 1' owned by user temp
cloned from 'Copy of C3 Plant 75% CO2 no CCM Gutknecht 1' owned by user temp
cloned from 'C3 Plant 75% CO2 no CCM Gutknecht' owned by user kastejos
cloned from 'C3 Plant 60% CO2 no CCM Gutknecht' owned by user temp
cloned from 'Copy of Copy of Simulation0 1' owned by user temp
cloned from 'Copy of Simulation0 1' owned by user temp
cloned from 'Simulation0' owned by user temp</Annotation>
        </Version>
      </Simulation>
      <Simulation Name="Stomatal conductance sens upper 50%">
        <Annotation>cloned from 'Copy of Copy of C3 Plant 75% CO2 no CCM Gutknecht 1' owned by user temp
cloned from 'Copy of C3 Plant 75% CO2 no CCM Gutknecht 1' owned by user temp
cloned from 'C3 Plant 75% CO2 no CCM Gutknecht' owned by user kastejos
cloned from 'C3 Plant 60% CO2 no CCM Gutknecht' owned by user temp
cloned from 'Copy of Copy of Simulation0 1' owned by user temp
cloned from 'Copy of Simulation0 1' owned by user temp
cloned from 'Simulation0' owned by user temp</Annotation>
        <SolverTaskDescription TaskType="Unsteady" UseSymbolicJacobian="false" Solver="Sundials Stiff PDE Solver (Variable Time Step)">
          <TimeBound StartTime="0.0" EndTime="50.0" />
          <TimeStep DefaultTime="0.05" MinTime="0.0" MaxTime="0.1" />
          <ErrorTolerance Absolut="1.0E-10" Relative="1.0E-8" />
          <OutputOptions OutputTimeStep="0.5" />
          <SundialsSolverOptions>
            <maxOrderAdvection>2</maxOrderAdvection>
          </SundialsSolverOptions>
          <NumberProcessors>1</NumberProcessors>
        </SolverTaskDescription>
        <MathOverrides>
          <Constant Name="Plasmalemma_BicA_Multiplier">0.0</Constant>
          <Constant Name="CO2_outside_init_uM">8.31</Constant>
          <Constant Name="EffectivePorosity">0.2</Constant>
          <Constant Name="SurfaceAreaMultiplier">1.1</Constant>
          <Constant Name="Chloroplast_BicA_Multiplier">0.0</Constant>
        </MathOverrides>
        <MeshSpecification>
          <Size X="23" Y="23" Z="23" />
        </MeshSpecification>
        <Version Name="Stomatal conductance sens upper 50%" KeyValue="270367197" BranchId="269660173" Archived="0" Date="26-Mar-2024 15:36:42" FromVersionable="false">
          <Owner Name="kastejos" Identifier="252783037" />
          <GroupAccess Type="1" />
          <Annotation>cloned from 'Copy of Copy of C3 Plant 75% CO2 no CCM Gutknecht 1' owned by user temp
cloned from 'Copy of C3 Plant 75% CO2 no CCM Gutknecht 1' owned by user temp
cloned from 'C3 Plant 75% CO2 no CCM Gutknecht' owned by user kastejos
cloned from 'C3 Plant 60% CO2 no CCM Gutknecht' owned by user temp
cloned from 'Copy of Copy of Simulation0 1' owned by user temp
cloned from 'Copy of Simulation0 1' owned by user temp
cloned from 'Simulation0' owned by user temp</Annotation>
        </Version>
      </Simulation>
      <Simulation Name="Stomatal conductance sens lower 50%">
        <Annotation>cloned from 'Copy of Copy of C3 Plant 75% CO2 no CCM Gutknecht 1' owned by user temp
cloned from 'Copy of C3 Plant 75% CO2 no CCM Gutknecht 1' owned by user temp
cloned from 'C3 Plant 75% CO2 no CCM Gutknecht' owned by user kastejos
cloned from 'C3 Plant 60% CO2 no CCM Gutknecht' owned by user temp
cloned from 'Copy of Copy of Simulation0 1' owned by user temp
cloned from 'Copy of Simulation0 1' owned by user temp
cloned from 'Simulation0' owned by user temp</Annotation>
        <SolverTaskDescription TaskType="Unsteady" UseSymbolicJacobian="false" Solver="Sundials Stiff PDE Solver (Variable Time Step)">
          <TimeBound StartTime="0.0" EndTime="50.0" />
          <TimeStep DefaultTime="0.05" MinTime="0.0" MaxTime="0.1" />
          <ErrorTolerance Absolut="1.0E-10" Relative="1.0E-8" />
          <OutputOptions OutputTimeStep="0.5" />
          <SundialsSolverOptions>
            <maxOrderAdvection>2</maxOrderAdvection>
          </SundialsSolverOptions>
          <NumberProcessors>1</NumberProcessors>
        </SolverTaskDescription>
        <MathOverrides>
          <Constant Name="Plasmalemma_BicA_Multiplier">0.0</Constant>
          <Constant Name="CO2_outside_init_uM">8.31</Constant>
          <Constant Name="EffectivePorosity">0.2</Constant>
          <Constant Name="SurfaceAreaMultiplier">0.9</Constant>
          <Constant Name="Chloroplast_BicA_Multiplier">0.0</Constant>
        </MathOverrides>
        <MeshSpecification>
          <Size X="23" Y="23" Z="23" />
        </MeshSpecification>
        <Version Name="Stomatal conductance sens lower 50%" KeyValue="270367199" BranchId="269660251" Archived="0" Date="26-Mar-2024 15:36:42" FromVersionable="false">
          <Owner Name="kastejos" Identifier="252783037" />
          <GroupAccess Type="1" />
          <Annotation>cloned from 'Copy of Copy of C3 Plant 75% CO2 no CCM Gutknecht 1' owned by user temp
cloned from 'Copy of C3 Plant 75% CO2 no CCM Gutknecht 1' owned by user temp
cloned from 'C3 Plant 75% CO2 no CCM Gutknecht' owned by user kastejos
cloned from 'C3 Plant 60% CO2 no CCM Gutknecht' owned by user temp
cloned from 'Copy of Copy of Simulation0 1' owned by user temp
cloned from 'Copy of Simulation0 1' owned by user temp
cloned from 'Simulation0' owned by user temp</Annotation>
        </Version>
      </Simulation>
      <SpatialObjects>
        <SpatialObject Name="vobj_Outside0" Type="Volume" subVolume="Outside" regionId="0">
          <QuantityCategoryList>
            <QuantityCategory Name="VolumeCentroid" Enabled="false" />
            <QuantityCategory Name="InteriorVelocity" Enabled="false" />
            <QuantityCategory Name="VolumeRegionSize" Enabled="true" />
          </QuantityCategoryList>
        </SpatialObject>
        <SpatialObject Name="vobj_Substomata1" Type="Volume" subVolume="Substomata" regionId="1">
          <QuantityCategoryList>
            <QuantityCategory Name="VolumeCentroid" Enabled="false" />
            <QuantityCategory Name="InteriorVelocity" Enabled="false" />
            <QuantityCategory Name="VolumeRegionSize" Enabled="true" />
          </QuantityCategoryList>
        </SpatialObject>
        <SpatialObject Name="sobj_Substomata1_Outside0" Type="Surface" subVolumeInside="Substomata" regionIdInside="1" subVolumeOutside="Outside" regionIdOutside="0">
          <QuantityCategoryList>
            <QuantityCategory Name="SurfaceNormal" Enabled="false" />
            <QuantityCategory Name="SurfaceVelocity" Enabled="false" />
            <QuantityCategory Name="DistanceToSurface" Enabled="false" />
            <QuantityCategory Name="DirectionToSurface" Enabled="false" />
            <QuantityCategory Name="SurfaceSize" Enabled="true" />
          </QuantityCategoryList>
        </SpatialObject>
        <SpatialObject Name="vobj_PlasmalemmaSurface2" Type="Volume" subVolume="PlasmalemmaSurface" regionId="2">
          <QuantityCategoryList>
            <QuantityCategory Name="VolumeCentroid" Enabled="false" />
            <QuantityCategory Name="InteriorVelocity" Enabled="false" />
            <QuantityCategory Name="VolumeRegionSize" Enabled="true" />
          </QuantityCategoryList>
        </SpatialObject>
        <SpatialObject Name="sobj_PlasmalemmaSurface2_Substomata1" Type="Surface" subVolumeInside="PlasmalemmaSurface" regionIdInside="2" subVolumeOutside="Substomata" regionIdOutside="1">
          <QuantityCategoryList>
            <QuantityCategory Name="SurfaceNormal" Enabled="false" />
            <QuantityCategory Name="SurfaceVelocity" Enabled="false" />
            <QuantityCategory Name="DistanceToSurface" Enabled="false" />
            <QuantityCategory Name="DirectionToSurface" Enabled="false" />
            <QuantityCategory Name="SurfaceSize" Enabled="true" />
          </QuantityCategoryList>
        </SpatialObject>
        <SpatialObject Name="vobj_Cytosol3" Type="Volume" subVolume="Cytosol" regionId="3">
          <QuantityCategoryList>
            <QuantityCategory Name="VolumeCentroid" Enabled="false" />
            <QuantityCategory Name="InteriorVelocity" Enabled="false" />
            <QuantityCategory Name="VolumeRegionSize" Enabled="true" />
          </QuantityCategoryList>
        </SpatialObject>
        <SpatialObject Name="sobj_Cytosol3_PlasmalemmaSurface2" Type="Surface" subVolumeInside="Cytosol" regionIdInside="3" subVolumeOutside="PlasmalemmaSurface" regionIdOutside="2">
          <QuantityCategoryList>
            <QuantityCategory Name="SurfaceNormal" Enabled="false" />
            <QuantityCategory Name="SurfaceVelocity" Enabled="false" />
            <QuantityCategory Name="DistanceToSurface" Enabled="false" />
            <QuantityCategory Name="DirectionToSurface" Enabled="false" />
            <QuantityCategory Name="SurfaceSize" Enabled="true" />
          </QuantityCategoryList>
        </SpatialObject>
        <SpatialObject Name="vobj_Chloroplast4" Type="Volume" subVolume="Chloroplast" regionId="4">
          <QuantityCategoryList>
            <QuantityCategory Name="VolumeCentroid" Enabled="false" />
            <QuantityCategory Name="InteriorVelocity" Enabled="false" />
            <QuantityCategory Name="VolumeRegionSize" Enabled="true" />
          </QuantityCategoryList>
        </SpatialObject>
        <SpatialObject Name="sobj_Chloroplast4_Cytosol3" Type="Surface" subVolumeInside="Chloroplast" regionIdInside="4" subVolumeOutside="Cytosol" regionIdOutside="3">
          <QuantityCategoryList>
            <QuantityCategory Name="SurfaceNormal" Enabled="false" />
            <QuantityCategory Name="SurfaceVelocity" Enabled="false" />
            <QuantityCategory Name="DistanceToSurface" Enabled="false" />
            <QuantityCategory Name="DirectionToSurface" Enabled="false" />
            <QuantityCategory Name="SurfaceSize" Enabled="true" />
          </QuantityCategoryList>
        </SpatialObject>
      </SpatialObjects>
      <Version Name="Application0" KeyValue="270244655" BranchId="253989275" Archived="0" Date="22-Mar-2024 17:31:33" FromVersionable="false">
        <Owner Name="kastejos" Identifier="252783037" />
        <GroupAccess Type="1" />
        <Annotation>cloned from 'Application0' owned by user kastejos</Annotation>
      </Version>
      <MicroscopeMeasurement Name="fluor">
        <ConvolutionKernel Type="ProjectionZKernel" />
      </MicroscopeMeasurement>
    </SimulationSpec>
    <Version Name="Land_plant_without_PCCM" KeyValue="270453517" BranchId="270453518" Archived="0" Date="02-Apr-2024 11:50:29" FromVersionable="false">
      <Owner Name="kastejos" Identifier="252783037" />
      <GroupAccess Type="1" />
      <Annotation>cloned from 'CO2_Modeling_Landplant_NoCCM_WithJMax' owned by user kastejos</Annotation>
    </Version>
    <pathwayModel>
      <rdf:RDF xmlns:rdf="http://www.w3.org/1999/02/22-rdf-syntax-ns#" xmlns:bp="http://www.biopax.org/release/biopax-level3.owl#" version="3.0" />
    </pathwayModel>
    <relationshipModel>
      <RMNS version="3.0" />
    </relationshipModel>
    <vcmetadata>
      <rdf:RDF xmlns:rdf="http://www.w3.org/1999/02/22-rdf-syntax-ns#" />
      <nonrdfAnnotationList />
      <uriBindingList />
    </vcmetadata>
  </BioModel>
</vcml>
