# Supplementary material for: Reaction-diffusion modeling provides insights into biophysical carbon-concentrating mechanisms in land plants
Source: Plant Physiol. 2024 Jun 10;196(2):1374–90. doi: 10.1093/plphys/kiae324 (PMC11444298; doi:10.1093/plphys/kiae324)
Supplement: kiae324_Supplementary_Data [file kiae324_supplementary_data.zip › Model S12 Land_plant_with_PCCM_PyrenoidSmall.vcml]

<?xml version="1.0" encoding="UTF-8"?>
<!--This biomodel was generated in VCML Version Rel_Version_7.5.0_build_62.2-->
<vcml xmlns="http://sourceforge.net/projects/vcell/vcml" Version="Rel_Version_7.5.0_build_62.2">
  <BioModel Name="Land_plant_with_PCCM_PyrenoidSmall">
    <Annotation>cloned from 'CO2_Modeling_Landplant_CCMSimplified_WithJmax' owned by user kastejos</Annotation>
    <Model Name="model">
      <Annotation>cloned from 'model' owned by user kastejos</Annotation>
      <ModelParameters>
        <Parameter Name="O2_P" Role="user defined" Unit="um.s-1">500000.0</Parameter>
        <Parameter Name="HCO3_P" Role="user defined" Unit="um.s-1">0.001</Parameter>
        <Parameter Name="H2CO3_P" Role="user defined" Unit="um.s-1">300.0</Parameter>
        <Parameter Name="CO2_P" Role="user defined" Unit="um.s-1">3500.0</Parameter>
        <Parameter Name="PyrenoidMultiplier" Role="user defined" Unit="um.s-1">1.0</Parameter>
        <Parameter Name="EffectivePorosity" Role="user defined" Unit="tbd">0.5</Parameter>
        <Parameter Name="HCO3_ThlakoidMultiplier" Role="user defined" Unit="um.s-1">1.0</Parameter>
        <Parameter Name="SurfaceAreaMultiplier" Role="user defined" Unit="tbd">1.0</Parameter>
        <Parameter Name="ChloroplastSurfaceAreaMultiplier" Role="user defined" Unit="1">1.0</Parameter>
        <Parameter Name="IAS_Adjacent_Multiplier" Role="user defined" Unit="1">0.5</Parameter>
        <Parameter Name="StomatalConductanceMultiplier" Role="user defined" Unit="tbd">(1.0 / 15.0)</Parameter>
        <Parameter Name="CO2_P_Pyrenoid" Role="user defined" Unit="um.s-1">3500.0</Parameter>
      </ModelParameters>
      <Compound Name="s0" />
      <Compound Name="s1" />
      <Compound Name="s2" />
      <Compound Name="s3" />
      <Compound Name="s4" />
      <Compound Name="s5" />
      <Compound Name="s6" />
      <Compound Name="s7" />
      <Compound Name="s8" />
      <Compound Name="s9" />
      <Compound Name="s10" />
      <Compound Name="s11" />
      <Compound Name="s12" />
      <Compound Name="s13" />
      <Compound Name="s14" />
      <Compound Name="s15" />
      <Compound Name="s16" />
      <Compound Name="s17" />
      <Compound Name="s18" />
      <Compound Name="s19" />
      <Compound Name="s24" />
      <Compound Name="s25" />
      <Compound Name="s26" />
      <Compound Name="s27" />
      <Compound Name="s20" />
      <Compound Name="s22" />
      <Compound Name="s28" />
      <Compound Name="s21" />
      <Feature Name="Stroma" KeyValue="270339163" />
      <Feature Name="SubstomatalCavity" KeyValue="270339165" />
      <Feature Name="Pyrenoid" KeyValue="270339167" />
      <Feature Name="Cytosol" KeyValue="270339169" />
      <Feature Name="Outside" KeyValue="270339171" />
      <Feature Name="Thylakoid" KeyValue="270339173" />
      <Feature Name="PlasmalemmaSurface" KeyValue="270339175" />
      <Membrane MembraneVoltage="Voltage_Stomata" Name="Stomata" KeyValue="270339177" />
      <Membrane MembraneVoltage="Voltage_WaterLayer" Name="WaterLayer" KeyValue="270339179" />
      <Membrane MembraneVoltage="Voltage_Plasmalemma" Name="Plasmalemma" KeyValue="270339181" />
      <Membrane MembraneVoltage="Voltage_ChloroplastEnvelope" Name="ChloroplastEnvelope" KeyValue="270339183" />
      <Membrane MembraneVoltage="Voltage_PyrenoidBarrier" Name="PyrenoidBarrier" KeyValue="270339185" />
      <Membrane MembraneVoltage="Voltage_ThylakoidToPyrenoid" Name="ThylakoidToPyrenoid" KeyValue="270339187" />
      <Membrane MembraneVoltage="Voltage_Thylakoid_Membrane" Name="Thylakoid Membrane" KeyValue="270339189" />
      <LocalizedCompound Name="O2_outside" CompoundRef="s0" Structure="Outside" OverrideName="true" KeyValue="270339191" />
      <LocalizedCompound Name="CO2_outside" CompoundRef="s1" Structure="Outside" OverrideName="true" KeyValue="270339192" />
      <LocalizedCompound Name="O2_substomatalCavity" CompoundRef="s2" Structure="SubstomatalCavity" OverrideName="true" KeyValue="270339193" />
      <LocalizedCompound Name="CO2_substomatalCavity" CompoundRef="s3" Structure="SubstomatalCavity" OverrideName="true" KeyValue="270339194" />
      <LocalizedCompound Name="O2_plasmalemmaSurface" CompoundRef="s4" Structure="PlasmalemmaSurface" OverrideName="true" KeyValue="270339195" />
      <LocalizedCompound Name="CO2_plasmalemmaSurface" CompoundRef="s5" Structure="PlasmalemmaSurface" OverrideName="true" KeyValue="270339196" />
      <LocalizedCompound Name="H2CO3_plasmalemmaSurface" CompoundRef="s6" Structure="PlasmalemmaSurface" OverrideName="true" KeyValue="270339197" />
      <LocalizedCompound Name="HCO3_plasmalemmaSurface" CompoundRef="s7" Structure="PlasmalemmaSurface" OverrideName="true" KeyValue="270339198" />
      <LocalizedCompound Name="O2_cytosol" CompoundRef="s8" Structure="Cytosol" OverrideName="true" KeyValue="270339199" />
      <LocalizedCompound Name="CO2_cytosol" CompoundRef="s9" Structure="Cytosol" OverrideName="true" KeyValue="270339200" />
      <LocalizedCompound Name="H2CO3_cytosol" CompoundRef="s10" Structure="Cytosol" OverrideName="true" KeyValue="270339201" />
      <LocalizedCompound Name="HCO3_cytosol" CompoundRef="s11" Structure="Cytosol" OverrideName="true" KeyValue="270339202" />
      <LocalizedCompound Name="O2_stroma" CompoundRef="s12" Structure="Stroma" OverrideName="true" KeyValue="270339203" />
      <LocalizedCompound Name="CO2_stroma" CompoundRef="s13" Structure="Stroma" OverrideName="true" KeyValue="270339204" />
      <LocalizedCompound Name="H2CO3_stroma" CompoundRef="s14" Structure="Stroma" OverrideName="true" KeyValue="270339205" />
      <LocalizedCompound Name="HCO3_stroma" CompoundRef="s15" Structure="Stroma" OverrideName="true" KeyValue="270339206" />
      <LocalizedCompound Name="O2_pyrenoid" CompoundRef="s16" Structure="Pyrenoid" OverrideName="true" KeyValue="270339207" />
      <LocalizedCompound Name="CO2_pyrenoid" CompoundRef="s17" Structure="Pyrenoid" OverrideName="true" KeyValue="270339208" />
      <LocalizedCompound Name="H2CO3_pyrenoid" CompoundRef="s18" Structure="Pyrenoid" OverrideName="true" KeyValue="270339209" />
      <LocalizedCompound Name="HCO3_pyrenoid" CompoundRef="s19" Structure="Pyrenoid" OverrideName="true" KeyValue="270339210" />
      <LocalizedCompound Name="O2_thylakoid" CompoundRef="s24" Structure="Thylakoid" OverrideName="true" KeyValue="270339211" />
      <LocalizedCompound Name="CO2_thylakoid" CompoundRef="s25" Structure="Thylakoid" OverrideName="true" KeyValue="270339212" />
      <LocalizedCompound Name="H2CO3_thylakoid" CompoundRef="s26" Structure="Thylakoid" OverrideName="true" KeyValue="270339213" />
      <LocalizedCompound Name="HCO3_thylakoid" CompoundRef="s27" Structure="Thylakoid" OverrideName="true" KeyValue="270339214" />
      <LocalizedCompound Name="O2_intermediate_pyrenoid" CompoundRef="s20" Structure="Pyrenoid" OverrideName="true" KeyValue="270339215" />
      <LocalizedCompound Name="Photorespiratory_intermediate_pyrenoid" CompoundRef="s22" Structure="Pyrenoid" OverrideName="true" KeyValue="270339216" />
      <LocalizedCompound Name="Photorespiratory_intermediate_stroma" CompoundRef="s28" Structure="Stroma" OverrideName="true" KeyValue="270339217" />
      <LocalizedCompound Name="Photorespiraotry_intermediate_cytosol" CompoundRef="s21" Structure="Cytosol" OverrideName="true" KeyValue="270339218" />
      <SimpleReaction Structure="Plasmalemma" Name="r0" Reversible="true" FluxOption="MolecularOnly" KeyValue="270339219">
        <Reactant LocalizedCompoundRef="HCO3_plasmalemmaSurface" Stoichiometry="1" KeyValue="270339220" />
        <Product LocalizedCompoundRef="HCO3_cytosol" Stoichiometry="1" KeyValue="270339221" />
        <Kinetics KineticsType="GeneralLumpedKinetics">
          <Parameter Name="LumpedI" Role="lumped current" Unit="pA">0.0</Parameter>
          <Parameter Name="LumpedJ" Role="lumped reaction rate" Unit="molecules.s-1">(((Plasmalemma / 1.0E15) * SurfaceAreaMultiplier * Vmax_BicA_Plasmalemma * HCO3_plasmalemmaSurface / (HCO3_plasmalemmaSurface + Km_BicA)) * (1.0 / 1000000.0) * 6.022E23)</Parameter>
          <Parameter Name="netValence" Role="net charge valence" Unit="1">1.0</Parameter>
          <Parameter Name="Vmax_BicA_Plasmalemma" Role="user defined" Unit="molecules.um-2.s-1">((1.85E-4 * 6.022E23) / 1.0E12 * Plasmalemma_BicA_Multiplier)</Parameter>
          <Parameter Name="Km_BicA" Role="user defined" Unit="uM">217.0</Parameter>
          <Parameter Name="Plasmalemma_BicA_Multiplier" Role="user defined" Unit="molecules.um-2.s-1">0.0</Parameter>
        </Kinetics>
      </SimpleReaction>
      <SimpleReaction Structure="ChloroplastEnvelope" Name="r1" Reversible="true" FluxOption="MolecularOnly" KeyValue="270339222">
        <Reactant LocalizedCompoundRef="HCO3_cytosol" Stoichiometry="1" KeyValue="270339223" />
        <Product LocalizedCompoundRef="HCO3_stroma" Stoichiometry="1" KeyValue="270339224" />
        <Kinetics KineticsType="GeneralKinetics">
          <Parameter Name="J" Role="reaction rate" Unit="molecules.um-2.s-1">(HCO3_cytosol * Vmax_BicA_Chloroplast / (HCO3_cytosol + Km_BicA))</Parameter>
          <Parameter Name="I" Role="inward current density" Unit="pA.um-2">0.0</Parameter>
          <Parameter Name="netValence" Role="net charge valence" Unit="1">1.0</Parameter>
          <Parameter Name="Vmax_BicA_Chloroplast" Role="user defined" Unit="molecules.um-2.s-1">(((1.85E-4 * 6.022E23) / 1.0E12 * Chloroplast_BicA_Multiplier) * ChloroplastSurfaceAreaMultiplier)</Parameter>
          <Parameter Name="Km_BicA" Role="user defined" Unit="uM">217.0</Parameter>
          <Parameter Name="Chloroplast_BicA_Multiplier" Role="user defined" Unit="molecules.um-2.s-1">1.0</Parameter>
        </Kinetics>
      </SimpleReaction>
      <SimpleReaction Structure="Stomata" Name="r2" Reversible="true" FluxOption="MolecularOnly" KeyValue="270339225">
        <Reactant LocalizedCompoundRef="O2_outside" Stoichiometry="1" KeyValue="270339226" />
        <Product LocalizedCompoundRef="O2_substomatalCavity" Stoichiometry="1" KeyValue="270339227" />
        <Kinetics KineticsType="GeneralKinetics">
          <Parameter Name="J" Role="reaction rate" Unit="molecules.um-2.s-1">((SurfaceAreaMultiplier * stomatalConductance * (O2_outside - O2_substomatalCavity) / MolarityOfAir) * StomatalConductanceMultiplier)</Parameter>
          <Parameter Name="I" Role="inward current density" Unit="pA.um-2">0.0</Parameter>
          <Parameter Name="netValence" Role="net charge valence" Unit="1">1.0</Parameter>
          <Parameter Name="MolarityOfAir" Role="user defined" Unit="uM">(40.87 * (1.0 / 1000.0) * 1000000.0)</Parameter>
          <Parameter Name="stomatalConductance" Role="user defined" Unit="molecules.um-2">((0.4375 * 6.022E23) / 1.0E12)</Parameter>
        </Kinetics>
      </SimpleReaction>
      <SimpleReaction Structure="Stomata" Name="r3" Reversible="true" FluxOption="MolecularOnly" KeyValue="270339228">
        <Reactant LocalizedCompoundRef="CO2_outside" Stoichiometry="1" KeyValue="270339229" />
        <Product LocalizedCompoundRef="CO2_substomatalCavity" Stoichiometry="1" KeyValue="270339230" />
        <Kinetics KineticsType="GeneralKinetics">
          <Parameter Name="J" Role="reaction rate" Unit="molecules.um-2.s-1">((SurfaceAreaMultiplier * stomatalConductance * (CO2_outside - CO2_substomatalCavity) / MolarityOfAir) * StomatalConductanceMultiplier)</Parameter>
          <Parameter Name="I" Role="inward current density" Unit="pA.um-2">0.0</Parameter>
          <Parameter Name="netValence" Role="net charge valence" Unit="1">1.0</Parameter>
          <Parameter Name="MolarityOfAir" Role="user defined" Unit="tbd">(40.87 * (1.0 / 1000.0) * 1000000.0)</Parameter>
          <Parameter Name="stomatalConductance" Role="user defined" Unit="tbd">((0.4375 * 6.022E23) / 1.0E12)</Parameter>
        </Kinetics>
      </SimpleReaction>
      <SimpleReaction Structure="PlasmalemmaSurface" Name="r4" Reversible="true" FluxOption="MolecularOnly" KeyValue="270339231">
        <Reactant LocalizedCompoundRef="CO2_plasmalemmaSurface" Stoichiometry="1" KeyValue="270339232" />
        <Product LocalizedCompoundRef="H2CO3_plasmalemmaSurface" Stoichiometry="1" KeyValue="270339233" />
        <Kinetics KineticsType="MassAction">
          <Parameter Name="J" Role="reaction rate" Unit="uM.s-1">((Kf * CO2_plasmalemmaSurface) - (Kr * H2CO3_plasmalemmaSurface))</Parameter>
          <Parameter Name="Kf" Role="forward rate constant" Unit="s-1">0.06</Parameter>
          <Parameter Name="Kr" Role="reverse rate constant" Unit="s-1">20.0</Parameter>
        </Kinetics>
      </SimpleReaction>
      <SimpleReaction Structure="PlasmalemmaSurface" Name="r5" Reversible="true" FluxOption="MolecularOnly" KeyValue="270339234">
        <Reactant LocalizedCompoundRef="H2CO3_plasmalemmaSurface" Stoichiometry="1" KeyValue="270339235" />
        <Product LocalizedCompoundRef="HCO3_plasmalemmaSurface" Stoichiometry="1" KeyValue="270339236" />
        <Kinetics KineticsType="GeneralKinetics">
          <Parameter Name="J" Role="reaction rate" Unit="uM.s-1">((Kf * H2CO3_plasmalemmaSurface) - (Kr * HCO3_plasmalemmaSurface * H_conc_plasmalemmaSurface))</Parameter>
          <Parameter Name="H_conc_plasmalemmaSurface" Role="user defined" Unit="tbd">1.0</Parameter>
          <Parameter Name="Kr" Role="user defined" Unit="tbd">(5.0E10 / 1000000.0)</Parameter>
          <Parameter Name="Kf" Role="user defined" Unit="s-1">1.0E7</Parameter>
        </Kinetics>
      </SimpleReaction>
      <SimpleReaction Structure="Cytosol" Name="r6" Reversible="true" FluxOption="MolecularOnly" KeyValue="270339237">
        <Reactant LocalizedCompoundRef="CO2_cytosol" Stoichiometry="1" KeyValue="270339238" />
        <Product LocalizedCompoundRef="H2CO3_cytosol" Stoichiometry="1" KeyValue="270339239" />
        <Kinetics KineticsType="MassAction">
          <Parameter Name="J" Role="reaction rate" Unit="uM.s-1">((Kf * CO2_cytosol) - (Kr * H2CO3_cytosol))</Parameter>
          <Parameter Name="Kf" Role="forward rate constant" Unit="s-1">0.06</Parameter>
          <Parameter Name="Kr" Role="reverse rate constant" Unit="s-1">20.0</Parameter>
        </Kinetics>
      </SimpleReaction>
      <SimpleReaction Structure="Cytosol" Name="r7" Reversible="true" FluxOption="MolecularOnly" KeyValue="270339240">
        <Reactant LocalizedCompoundRef="H2CO3_cytosol" Stoichiometry="1" KeyValue="270339241" />
        <Product LocalizedCompoundRef="HCO3_cytosol" Stoichiometry="1" KeyValue="270339242" />
        <Kinetics KineticsType="GeneralKinetics">
          <Parameter Name="J" Role="reaction rate" Unit="uM.s-1">((Kf * H2CO3_cytosol) - (Kr * HCO3_cytosol * H_conc_cytosol))</Parameter>
          <Parameter Name="H_conc_cytosol" Role="user defined" Unit="tbd">0.1</Parameter>
          <Parameter Name="Kr" Role="user defined" Unit="tbd">(5.0E10 / 1000000.0)</Parameter>
          <Parameter Name="Kf" Role="user defined" Unit="s-1">1.0E7</Parameter>
        </Kinetics>
      </SimpleReaction>
      <SimpleReaction Structure="Cytosol" Name="r8" Reversible="true" FluxOption="MolecularOnly" KeyValue="270339243">
        <Reactant LocalizedCompoundRef="CO2_cytosol" Stoichiometry="1" KeyValue="270339244" />
        <Product LocalizedCompoundRef="HCO3_cytosol" Stoichiometry="1" KeyValue="270339245" />
        <Kinetics KineticsType="GeneralKinetics">
          <Parameter Name="J" Role="reaction rate" Unit="uM.s-1">((CA_kcat * Cytosol_CA_concentration * (CO2_cytosol - ((HCO3_cytosol * H_conc_cytosol) / Keq_cytosol))) / (CA_KmCO2 + X + CO2_cytosol))</Parameter>
          <Parameter Name="CA_KmCO2" Role="user defined" Unit="uM">1500.0</Parameter>
          <Parameter Name="H_conc_cytosol" Role="user defined" Unit="tbd">0.1</Parameter>
          <Parameter Name="CA_kcat" Role="user defined" Unit="tbd">300000.0</Parameter>
          <Parameter Name="X" Role="user defined" Unit="uM">(HCO3_cytosol * CA_KmCO2 / CA_Km_HCO3)</Parameter>
          <Parameter Name="Cytosol_CA_concentration" Role="user defined" Unit="tbd">(270.0 / 2.0)</Parameter>
          <Parameter Name="Keq_cytosol" Role="user defined" Unit="tbd">0.794</Parameter>
          <Parameter Name="CA_Km_HCO3" Role="user defined" Unit="uM">34000.0</Parameter>
        </Kinetics>
      </SimpleReaction>
      <SimpleReaction Structure="Stroma" Name="r9" Reversible="true" FluxOption="MolecularOnly" KeyValue="270339246">
        <Reactant LocalizedCompoundRef="CO2_stroma" Stoichiometry="1" KeyValue="270339247" />
        <Product LocalizedCompoundRef="H2CO3_stroma" Stoichiometry="1" KeyValue="270339248" />
        <Kinetics KineticsType="MassAction">
          <Parameter Name="J" Role="reaction rate" Unit="uM.s-1">((Kf * CO2_stroma) - (Kr * H2CO3_stroma))</Parameter>
          <Parameter Name="Kf" Role="forward rate constant" Unit="s-1">0.06</Parameter>
          <Parameter Name="Kr" Role="reverse rate constant" Unit="s-1">20.0</Parameter>
        </Kinetics>
      </SimpleReaction>
      <SimpleReaction Structure="Stroma" Name="r10" Reversible="true" FluxOption="MolecularOnly" KeyValue="270339249">
        <Reactant LocalizedCompoundRef="H2CO3_stroma" Stoichiometry="1" KeyValue="270339250" />
        <Product LocalizedCompoundRef="HCO3_stroma" Stoichiometry="1" KeyValue="270339251" />
        <Kinetics KineticsType="GeneralKinetics">
          <Parameter Name="J" Role="reaction rate" Unit="uM.s-1">((Kf * H2CO3_stroma) - (Kr * HCO3_stroma * H_conc_stroma))</Parameter>
          <Parameter Name="Kr" Role="user defined" Unit="tbd">(5.0E10 / 1000000.0)</Parameter>
          <Parameter Name="H_conc_stroma" Role="user defined" Unit="tbd">0.01</Parameter>
          <Parameter Name="Kf" Role="user defined" Unit="s-1">1.0E7</Parameter>
        </Kinetics>
      </SimpleReaction>
      <SimpleReaction Structure="Stroma" Name="r11" Reversible="true" FluxOption="MolecularOnly" KeyValue="270339252">
        <Reactant LocalizedCompoundRef="CO2_stroma" Stoichiometry="1" KeyValue="270339253" />
        <Product LocalizedCompoundRef="HCO3_stroma" Stoichiometry="1" KeyValue="270339254" />
        <Kinetics KineticsType="GeneralKinetics">
          <Parameter Name="J" Role="reaction rate" Unit="uM.s-1">((CA_kcat * CA_stroma_concentration * (CO2_stroma - ((HCO3_stroma * H_conc_stroma) / Keq_stroma))) / (CA_KmCO2 + X + CO2_stroma))</Parameter>
          <Parameter Name="CA_KmCO2" Role="user defined" Unit="uM">1500.0</Parameter>
          <Parameter Name="Keq_stroma" Role="user defined" Unit="tbd">0.794</Parameter>
          <Parameter Name="CA_kcat" Role="user defined" Unit="uM.s-1.um-3">300000.0</Parameter>
          <Parameter Name="X" Role="user defined" Unit="uM">(HCO3_stroma * CA_KmCO2 / CA_Km_HCO3)</Parameter>
          <Parameter Name="H_conc_stroma" Role="user defined" Unit="tbd">0.01</Parameter>
          <Parameter Name="CA_stroma_concentration" Role="user defined" Unit="um3">270.0</Parameter>
          <Parameter Name="CA_Km_HCO3" Role="user defined" Unit="uM">34000.0</Parameter>
        </Kinetics>
      </SimpleReaction>
      <SimpleReaction Structure="Pyrenoid" Name="r12" Reversible="true" FluxOption="MolecularOnly" KeyValue="270339255">
        <Reactant LocalizedCompoundRef="CO2_pyrenoid" Stoichiometry="1" KeyValue="270339256" />
        <Product LocalizedCompoundRef="H2CO3_pyrenoid" Stoichiometry="1" KeyValue="270339257" />
        <Kinetics KineticsType="MassAction">
          <Parameter Name="J" Role="reaction rate" Unit="uM.s-1">((Kf * CO2_pyrenoid) - (Kr * H2CO3_pyrenoid))</Parameter>
          <Parameter Name="Kf" Role="forward rate constant" Unit="s-1">0.06</Parameter>
          <Parameter Name="Kr" Role="reverse rate constant" Unit="s-1">20.0</Parameter>
        </Kinetics>
      </SimpleReaction>
      <SimpleReaction Structure="Pyrenoid" Name="r13" Reversible="true" FluxOption="MolecularOnly" KeyValue="270339258">
        <Reactant LocalizedCompoundRef="H2CO3_pyrenoid" Stoichiometry="1" KeyValue="270339259" />
        <Product LocalizedCompoundRef="HCO3_pyrenoid" Stoichiometry="1" KeyValue="270339260" />
        <Kinetics KineticsType="GeneralKinetics">
          <Parameter Name="J" Role="reaction rate" Unit="uM.s-1">((Kf * H2CO3_pyrenoid) - (Kr * HCO3_pyrenoid * H_conc_pyrenoid))</Parameter>
          <Parameter Name="Kr" Role="user defined" Unit="tbd">(5.0E10 / 1000000.0)</Parameter>
          <Parameter Name="H_conc_pyrenoid" Role="user defined" Unit="tbd">0.01</Parameter>
          <Parameter Name="Kf" Role="user defined" Unit="s-1">1.0E7</Parameter>
        </Kinetics>
      </SimpleReaction>
      <SimpleReaction Structure="Pyrenoid" Name="r16" Reversible="true" FluxOption="MolecularOnly" KeyValue="270339261">
        <Reactant LocalizedCompoundRef="O2_pyrenoid" Stoichiometry="1" KeyValue="270339262" />
        <Modifier LocalizedCompoundRef="CO2_pyrenoid" />
        <Kinetics KineticsType="GeneralKinetics">
          <Parameter Name="J" Role="reaction rate" Unit="uM.s-1">(RuBisCo_Vo * O2_pyrenoid / (O2_pyrenoid + (RuBisCO_Km_O2 * (1.0 + (CO2_pyrenoid / RuBisCO_Km_CO2)))))</Parameter>
          <Parameter Name="RuBisCO_Km_O2" Role="user defined" Unit="tbd">215.0</Parameter>
          <Parameter Name="RuBisCO_Km_CO2" Role="user defined" Unit="tbd">8.6</Parameter>
          <Parameter Name="RuBisCo_Vo" Role="user defined" Unit="uM.s-1">1596.0</Parameter>
        </Kinetics>
      </SimpleReaction>
      <SimpleReaction Structure="Thylakoid" Name="r23" Reversible="true" FluxOption="MolecularOnly" KeyValue="270339264">
        <Reactant LocalizedCompoundRef="CO2_thylakoid" Stoichiometry="1" KeyValue="270339265" />
        <Product LocalizedCompoundRef="H2CO3_thylakoid" Stoichiometry="1" KeyValue="270339266" />
        <Kinetics KineticsType="MassAction">
          <Parameter Name="J" Role="reaction rate" Unit="uM.s-1">((Kf * CO2_thylakoid) - (Kr * H2CO3_thylakoid))</Parameter>
          <Parameter Name="Kf" Role="forward rate constant" Unit="s-1">0.06</Parameter>
          <Parameter Name="Kr" Role="reverse rate constant" Unit="s-1">20.0</Parameter>
        </Kinetics>
      </SimpleReaction>
      <SimpleReaction Structure="Thylakoid" Name="r24" Reversible="true" FluxOption="MolecularOnly" KeyValue="270339267">
        <Reactant LocalizedCompoundRef="H2CO3_thylakoid" Stoichiometry="1" KeyValue="270339268" />
        <Product LocalizedCompoundRef="HCO3_thylakoid" Stoichiometry="1" KeyValue="270339269" />
        <Kinetics KineticsType="GeneralKinetics">
          <Parameter Name="J" Role="reaction rate" Unit="uM.s-1">((Kf * H2CO3_thylakoid) - (Kr * HCO3_thylakoid * H_conc_thylakoid))</Parameter>
          <Parameter Name="H_conc_thylakoid" Role="user defined" Unit="tbd">1.0</Parameter>
          <Parameter Name="Kr" Role="user defined" Unit="tbd">(5.0E10 / 1000000.0)</Parameter>
          <Parameter Name="Kf" Role="user defined" Unit="s-1">1.0E7</Parameter>
        </Kinetics>
      </SimpleReaction>
      <SimpleReaction Structure="Pyrenoid" Name="r14" Reversible="true" FluxOption="MolecularOnly" KeyValue="270339270">
        <Reactant LocalizedCompoundRef="CO2_pyrenoid" Stoichiometry="1" KeyValue="270339271" />
        <Product LocalizedCompoundRef="HCO3_pyrenoid" Stoichiometry="1" KeyValue="270339272" />
        <Kinetics KineticsType="GeneralKinetics">
          <Parameter Name="J" Role="reaction rate" Unit="uM.s-1">((CA_kcat * CA_pyrenoid_concentration * (CO2_pyrenoid - ((HCO3_pyrenoid * H_conc_thylakoid) / Keq_thylakoid))) / (CA_KmCO2 + X + CO2_pyrenoid))</Parameter>
          <Parameter Name="CA_KmCO2" Role="user defined" Unit="uM">1500.0</Parameter>
          <Parameter Name="Keq_thylakoid" Role="user defined" Unit="tbd">0.794</Parameter>
          <Parameter Name="H_conc_thylakoid" Role="user defined" Unit="tbd">1.0</Parameter>
          <Parameter Name="CA_kcat" Role="user defined" Unit="tbd">300000.0</Parameter>
          <Parameter Name="X" Role="user defined" Unit="uM">(HCO3_pyrenoid * CA_KmCO2 / CA_Km_HCO3)</Parameter>
          <Parameter Name="CA_pyrenoid_concentration" Role="user defined" Unit="tbd">270.0</Parameter>
          <Parameter Name="CA_Km_HCO3" Role="user defined" Unit="uM">34000.0</Parameter>
        </Kinetics>
      </SimpleReaction>
      <SimpleReaction Structure="WaterLayer" Name="r19" Reversible="true" FluxOption="MolecularOnly" KeyValue="270339273">
        <Reactant LocalizedCompoundRef="O2_substomatalCavity" Stoichiometry="1" KeyValue="270339274" />
        <Product LocalizedCompoundRef="O2_plasmalemmaSurface" Stoichiometry="1" KeyValue="270339275" />
        <Kinetics KineticsType="GeneralKinetics">
          <Parameter Name="J" Role="reaction rate" Unit="molecules.um-2.s-1">- (6.022E23 * IAS_Adjacent_Multiplier * (O2_plasmalemmaSurface - (O2_substomatalCavity * HenryConstantO2Dimensionless)) / SurfaceArea * (1.0 / 1000000.0) * (1.0 / 1.0E15) / (ResistanceAir + ResistanceCellWall))</Parameter>
          <Parameter Name="I" Role="inward current density" Unit="pA.um-2">0.0</Parameter>
          <Parameter Name="netValence" Role="net charge valence" Unit="1">1.0</Parameter>
          <Parameter Name="ResistanceAir" Role="user defined" Unit="s.uM.molecules-1">(1.0 / (DO2 * SurfaceArea * SurfaceAreaMultiplier * 1.0 / WaterLayerLength))</Parameter>
          <Parameter Name="SurfaceArea" Role="user defined" Unit="um2">1112.73</Parameter>
          <Parameter Name="HenryConstantO2Dimensionless" Role="user defined" Unit="1">0.0318</Parameter>
          <Parameter Name="ResistanceCellWall" Role="user defined" Unit="s.uM.molecules-1">(1.0 / (EffectivePorosity * (DO2 * SurfaceArea * SurfaceAreaMultiplier / ApoplastLength)))</Parameter>
          <Parameter Name="IAS_Adjacent_Multiplier" Role="user defined" Unit="1">0.5</Parameter>
          <Parameter Name="WaterLayerLength" Role="user defined" Unit="tbd">0.32</Parameter>
          <Parameter Name="DO2" Role="user defined" Unit="tbd">2420.0</Parameter>
          <Parameter Name="ApoplastLength" Role="user defined" Unit="tbd">0.32</Parameter>
        </Kinetics>
      </SimpleReaction>
      <SimpleReaction Structure="WaterLayer" Name="r20" Reversible="true" FluxOption="MolecularOnly" KeyValue="270339276">
        <Reactant LocalizedCompoundRef="CO2_substomatalCavity" Stoichiometry="1" KeyValue="270339277" />
        <Product LocalizedCompoundRef="CO2_plasmalemmaSurface" Stoichiometry="1" KeyValue="270339278" />
        <Kinetics KineticsType="GeneralKinetics">
          <Parameter Name="J" Role="reaction rate" Unit="molecules.um-2.s-1">- (6.022E23 * IAS_Adjacent_Multiplier * (CO2_plasmalemmaSurface - (CO2_substomatalCavity * HenryConstantCO2Dimensionless)) * (1.0 / 1000000.0) * (1.0 / 1.0E15) / SurfaceArea / (ResistanceAir + ResistanceCellWall))</Parameter>
          <Parameter Name="I" Role="inward current density" Unit="pA.um-2">0.0</Parameter>
          <Parameter Name="netValence" Role="net charge valence" Unit="1">1.0</Parameter>
          <Parameter Name="ResistanceAir" Role="user defined" Unit="s.uM.molecules-1">(1.0 / (DCO2 * SurfaceArea * SurfaceAreaMultiplier * 1.0 / WaterLayerLength))</Parameter>
          <Parameter Name="HenryConstantCO2Dimensionless" Role="user defined" Unit="1">0.8317</Parameter>
          <Parameter Name="SurfaceArea" Role="user defined" Unit="um2">1112.73</Parameter>
          <Parameter Name="ResistanceCellWall" Role="user defined" Unit="s.uM.molecules-1">(1.0 / (EffectivePorosity * (DCO2 * SurfaceArea * SurfaceAreaMultiplier / ApoplastLength)))</Parameter>
          <Parameter Name="WaterLayerLength" Role="user defined" Unit="tbd">0.261</Parameter>
          <Parameter Name="DCO2" Role="user defined" Unit="tbd">2233.0</Parameter>
          <Parameter Name="ApoplastLength" Role="user defined" Unit="tbd">0.261</Parameter>
        </Kinetics>
      </SimpleReaction>
      <SimpleReaction Structure="Pyrenoid" Name="r21" Reversible="true" FluxOption="MolecularOnly" KeyValue="270339279">
        <Product LocalizedCompoundRef="Photorespiratory_intermediate_pyrenoid" Stoichiometry="1" KeyValue="270339280" />
        <Modifier LocalizedCompoundRef="O2_pyrenoid" />
        <Modifier LocalizedCompoundRef="CO2_pyrenoid" />
        <Kinetics KineticsType="GeneralKinetics">
          <Parameter Name="J" Role="reaction rate" Unit="uM.s-1">(((RuBisCo_Vo * O2_pyrenoid / (O2_pyrenoid + (RuBisCO_Km_O2 * (1.0 + (CO2_pyrenoid / RuBisCO_Km_CO2))))) * (1.0 / 2.0)) * 0.0)</Parameter>
          <Parameter Name="RuBisCO_Km_O2" Role="user defined" Unit="tbd">215.0</Parameter>
          <Parameter Name="RuBisCO_Km_CO2" Role="user defined" Unit="tbd">8.6</Parameter>
          <Parameter Name="RuBisCo_Vo" Role="user defined" Unit="uM.s-1">1596.0</Parameter>
        </Kinetics>
      </SimpleReaction>
      <SimpleReaction Structure="Cytosol" Name="r17" Reversible="true" FluxOption="MolecularOnly" KeyValue="270339283">
        <Reactant LocalizedCompoundRef="Photorespiraotry_intermediate_cytosol" Stoichiometry="1" KeyValue="270339284" />
        <Product LocalizedCompoundRef="CO2_cytosol" Stoichiometry="1" KeyValue="270339285" />
        <Kinetics KineticsType="GeneralKinetics">
          <Parameter Name="J" Role="reaction rate" Unit="uM.s-1">((1000000.0 * Photorespiraotry_intermediate_cytosol) * 0.0)</Parameter>
        </Kinetics>
      </SimpleReaction>
      <SimpleReaction Structure="Pyrenoid" Name="r18" Reversible="true" FluxOption="MolecularOnly" KeyValue="270339286">
        <Reactant LocalizedCompoundRef="CO2_pyrenoid" Stoichiometry="1" KeyValue="270339287" />
        <Product LocalizedCompoundRef="O2_intermediate_pyrenoid" Stoichiometry="1" KeyValue="270339288" />
        <Modifier LocalizedCompoundRef="O2_pyrenoid" />
        <Kinetics KineticsType="GeneralKinetics">
          <Parameter Name="J" Role="reaction rate" Unit="uM.s-1">((RuBisCO_Vc * CO2_pyrenoid) / (CO2_pyrenoid + (RuBisCO_Km_CO2 * (1.0 + (O2_pyrenoid / RuBisCO_Km_O2)))))</Parameter>
          <Parameter Name="RuBisCO_Km_O2" Role="user defined" Unit="tbd">215.0</Parameter>
          <Parameter Name="RuBisCO_Km_CO2" Role="user defined" Unit="tbd">8.6</Parameter>
          <Parameter Name="RuBisCO_Vc" Role="user defined" Unit="uM.s-1">7600.0</Parameter>
        </Kinetics>
      </SimpleReaction>
      <FluxStep Name="flux0" Structure="PyrenoidBarrier" Reversible="true" FluxOption="MolecularOnly" KeyValue="270339290">
        <Reactant LocalizedCompoundRef="O2_stroma" Stoichiometry="1" KeyValue="270339291" />
        <Product LocalizedCompoundRef="O2_pyrenoid" Stoichiometry="1" KeyValue="270339292" />
        <Kinetics KineticsType="GeneralPermeabilityKinetics">
          <Parameter Name="I" Role="inward current density" Unit="pA.um-2">0.0</Parameter>
          <Parameter Name="J" Role="reaction rate" Unit="uM.um.s-1">(P * (O2_stroma - O2_pyrenoid))</Parameter>
          <Parameter Name="carrierValence" Role="flux carrier valence" Unit="1">1.0</Parameter>
          <Parameter Name="P" Role="permeability" Unit="um.s-1">((PyrenoidMultiplier * O2_P) * ChloroplastSurfaceAreaMultiplier)</Parameter>
        </Kinetics>
      </FluxStep>
      <FluxStep Name="flux1" Structure="PyrenoidBarrier" Reversible="true" FluxOption="MolecularOnly" KeyValue="270339293">
        <Reactant LocalizedCompoundRef="CO2_stroma" Stoichiometry="1" KeyValue="270339294" />
        <Product LocalizedCompoundRef="CO2_pyrenoid" Stoichiometry="1" KeyValue="270339295" />
        <Kinetics KineticsType="GeneralPermeabilityKinetics">
          <Parameter Name="I" Role="inward current density" Unit="pA.um-2">0.0</Parameter>
          <Parameter Name="J" Role="reaction rate" Unit="uM.um.s-1">(P * (CO2_stroma - CO2_pyrenoid))</Parameter>
          <Parameter Name="carrierValence" Role="flux carrier valence" Unit="1">1.0</Parameter>
          <Parameter Name="P" Role="permeability" Unit="um.s-1">((PyrenoidMultiplier * CO2_P_Pyrenoid) * ChloroplastSurfaceAreaMultiplier)</Parameter>
        </Kinetics>
      </FluxStep>
      <FluxStep Name="flux2" Structure="PyrenoidBarrier" Reversible="true" FluxOption="MolecularOnly" KeyValue="270339296">
        <Reactant LocalizedCompoundRef="H2CO3_stroma" Stoichiometry="1" KeyValue="270339297" />
        <Product LocalizedCompoundRef="H2CO3_pyrenoid" Stoichiometry="1" KeyValue="270339298" />
        <Kinetics KineticsType="GeneralPermeabilityKinetics">
          <Parameter Name="I" Role="inward current density" Unit="pA.um-2">0.0</Parameter>
          <Parameter Name="J" Role="reaction rate" Unit="uM.um.s-1">(P * (H2CO3_stroma - H2CO3_pyrenoid))</Parameter>
          <Parameter Name="carrierValence" Role="flux carrier valence" Unit="1">1.0</Parameter>
          <Parameter Name="P" Role="permeability" Unit="um.s-1">((PyrenoidMultiplier * CO2_P_Pyrenoid) * ChloroplastSurfaceAreaMultiplier)</Parameter>
        </Kinetics>
      </FluxStep>
      <FluxStep Name="flux3" Structure="PyrenoidBarrier" Reversible="true" FluxOption="MolecularOnly" KeyValue="270339299">
        <Reactant LocalizedCompoundRef="HCO3_stroma" Stoichiometry="1" KeyValue="270339300" />
        <Product LocalizedCompoundRef="HCO3_pyrenoid" Stoichiometry="1" KeyValue="270339301" />
        <Kinetics KineticsType="GeneralPermeabilityKinetics">
          <Parameter Name="I" Role="inward current density" Unit="pA.um-2">0.0</Parameter>
          <Parameter Name="J" Role="reaction rate" Unit="uM.um.s-1">(P * (HCO3_stroma - HCO3_pyrenoid))</Parameter>
          <Parameter Name="carrierValence" Role="flux carrier valence" Unit="1">1.0</Parameter>
          <Parameter Name="P" Role="permeability" Unit="um.s-1">((PyrenoidMultiplier * CO2_P_Pyrenoid) * ChloroplastSurfaceAreaMultiplier)</Parameter>
        </Kinetics>
      </FluxStep>
      <FluxStep Name="flux4" Structure="ChloroplastEnvelope" Reversible="true" FluxOption="MolecularOnly" KeyValue="270339302">
        <Reactant LocalizedCompoundRef="O2_cytosol" Stoichiometry="1" KeyValue="270339303" />
        <Product LocalizedCompoundRef="O2_stroma" Stoichiometry="1" KeyValue="270339304" />
        <Kinetics KineticsType="GeneralPermeabilityKinetics">
          <Parameter Name="I" Role="inward current density" Unit="pA.um-2">0.0</Parameter>
          <Parameter Name="J" Role="reaction rate" Unit="uM.um.s-1">(P * (O2_cytosol - O2_stroma))</Parameter>
          <Parameter Name="carrierValence" Role="flux carrier valence" Unit="1">1.0</Parameter>
          <Parameter Name="P" Role="permeability" Unit="um.s-1">((O2_P / 2.0) * ChloroplastSurfaceAreaMultiplier)</Parameter>
        </Kinetics>
      </FluxStep>
      <FluxStep Name="flux5" Structure="ChloroplastEnvelope" Reversible="true" FluxOption="MolecularOnly" KeyValue="270339305">
        <Reactant LocalizedCompoundRef="CO2_cytosol" Stoichiometry="1" KeyValue="270339306" />
        <Product LocalizedCompoundRef="CO2_stroma" Stoichiometry="1" KeyValue="270339307" />
        <Kinetics KineticsType="GeneralPermeabilityKinetics">
          <Parameter Name="I" Role="inward current density" Unit="pA.um-2">0.0</Parameter>
          <Parameter Name="J" Role="reaction rate" Unit="uM.um.s-1">(P * (CO2_cytosol - CO2_stroma))</Parameter>
          <Parameter Name="carrierValence" Role="flux carrier valence" Unit="1">1.0</Parameter>
          <Parameter Name="P" Role="permeability" Unit="um.s-1">((CO2_P / 2.0) * ChloroplastSurfaceAreaMultiplier)</Parameter>
        </Kinetics>
      </FluxStep>
      <FluxStep Name="flux6" Structure="ChloroplastEnvelope" Reversible="true" FluxOption="MolecularOnly" KeyValue="270339308">
        <Reactant LocalizedCompoundRef="H2CO3_cytosol" Stoichiometry="1" KeyValue="270339309" />
        <Product LocalizedCompoundRef="H2CO3_stroma" Stoichiometry="1" KeyValue="270339310" />
        <Kinetics KineticsType="GeneralPermeabilityKinetics">
          <Parameter Name="I" Role="inward current density" Unit="pA.um-2">0.0</Parameter>
          <Parameter Name="J" Role="reaction rate" Unit="uM.um.s-1">(P * (H2CO3_cytosol - H2CO3_stroma))</Parameter>
          <Parameter Name="carrierValence" Role="flux carrier valence" Unit="1">1.0</Parameter>
          <Parameter Name="P" Role="permeability" Unit="um.s-1">((H2CO3_P / 2.0) * ChloroplastSurfaceAreaMultiplier)</Parameter>
        </Kinetics>
      </FluxStep>
      <FluxStep Name="flux7" Structure="ChloroplastEnvelope" Reversible="true" FluxOption="MolecularOnly" KeyValue="270339311">
        <Reactant LocalizedCompoundRef="HCO3_cytosol" Stoichiometry="1" KeyValue="270339312" />
        <Product LocalizedCompoundRef="HCO3_stroma" Stoichiometry="1" KeyValue="270339313" />
        <Kinetics KineticsType="GeneralPermeabilityKinetics">
          <Parameter Name="I" Role="inward current density" Unit="pA.um-2">0.0</Parameter>
          <Parameter Name="J" Role="reaction rate" Unit="uM.um.s-1">(P * (HCO3_cytosol - HCO3_stroma))</Parameter>
          <Parameter Name="carrierValence" Role="flux carrier valence" Unit="1">1.0</Parameter>
          <Parameter Name="P" Role="permeability" Unit="um.s-1">((HCO3_P / 2.0) * ChloroplastSurfaceAreaMultiplier)</Parameter>
        </Kinetics>
      </FluxStep>
      <FluxStep Name="flux8" Structure="Plasmalemma" Reversible="true" FluxOption="MolecularOnly" KeyValue="270339314">
        <Reactant LocalizedCompoundRef="O2_plasmalemmaSurface" Stoichiometry="1" KeyValue="270339315" />
        <Product LocalizedCompoundRef="O2_cytosol" Stoichiometry="1" KeyValue="270339316" />
        <Kinetics KineticsType="GeneralKinetics">
          <Parameter Name="J" Role="reaction rate" Unit="uM.um.s-1">(O2_P * SurfaceAreaMultiplier * (O2_plasmalemmaSurface - O2_cytosol))</Parameter>
          <Parameter Name="I" Role="inward current density" Unit="pA.um-2">0.0</Parameter>
          <Parameter Name="netValence" Role="net charge valence" Unit="1">1.0</Parameter>
        </Kinetics>
      </FluxStep>
      <FluxStep Name="flux9" Structure="Plasmalemma" Reversible="true" FluxOption="MolecularOnly" KeyValue="270339317">
        <Reactant LocalizedCompoundRef="CO2_plasmalemmaSurface" Stoichiometry="1" KeyValue="270339318" />
        <Product LocalizedCompoundRef="CO2_cytosol" Stoichiometry="1" KeyValue="270339319" />
        <Kinetics KineticsType="GeneralKinetics">
          <Parameter Name="J" Role="reaction rate" Unit="uM.um.s-1">((CO2_P * (CO2_plasmalemmaSurface - CO2_cytosol)) * SurfaceAreaMultiplier)</Parameter>
          <Parameter Name="I" Role="inward current density" Unit="pA.um-2">0.0</Parameter>
          <Parameter Name="netValence" Role="net charge valence" Unit="1">1.0</Parameter>
        </Kinetics>
      </FluxStep>
      <FluxStep Name="flux10" Structure="Plasmalemma" Reversible="true" FluxOption="MolecularOnly" KeyValue="270339320">
        <Reactant LocalizedCompoundRef="H2CO3_plasmalemmaSurface" Stoichiometry="1" KeyValue="270339321" />
        <Product LocalizedCompoundRef="H2CO3_cytosol" Stoichiometry="1" KeyValue="270339322" />
        <Kinetics KineticsType="GeneralKinetics">
          <Parameter Name="J" Role="reaction rate" Unit="uM.um.s-1">((H2CO3_P * (H2CO3_plasmalemmaSurface - H2CO3_cytosol)) * SurfaceAreaMultiplier)</Parameter>
          <Parameter Name="I" Role="inward current density" Unit="pA.um-2">0.0</Parameter>
          <Parameter Name="netValence" Role="net charge valence" Unit="1">1.0</Parameter>
        </Kinetics>
      </FluxStep>
      <FluxStep Name="flux11" Structure="Plasmalemma" Reversible="true" FluxOption="MolecularOnly" KeyValue="270339323">
        <Reactant LocalizedCompoundRef="HCO3_plasmalemmaSurface" Stoichiometry="1" KeyValue="270339324" />
        <Product LocalizedCompoundRef="HCO3_cytosol" Stoichiometry="1" KeyValue="270339325" />
        <Kinetics KineticsType="GeneralKinetics">
          <Parameter Name="J" Role="reaction rate" Unit="uM.um.s-1">((HCO3_P * (HCO3_plasmalemmaSurface - HCO3_cytosol)) * SurfaceAreaMultiplier)</Parameter>
          <Parameter Name="I" Role="inward current density" Unit="pA.um-2">0.0</Parameter>
          <Parameter Name="netValence" Role="net charge valence" Unit="1">1.0</Parameter>
        </Kinetics>
      </FluxStep>
      <FluxStep Name="flux14" Structure="ThylakoidToPyrenoid" Reversible="true" FluxOption="MolecularOnly" KeyValue="270339326">
        <Reactant LocalizedCompoundRef="O2_thylakoid" Stoichiometry="1" KeyValue="270339327" />
        <Product LocalizedCompoundRef="O2_pyrenoid" Stoichiometry="1" KeyValue="270339328" />
        <Kinetics KineticsType="GeneralPermeabilityKinetics">
          <Parameter Name="I" Role="inward current density" Unit="pA.um-2">0.0</Parameter>
          <Parameter Name="J" Role="reaction rate" Unit="uM.um.s-1">(P * (O2_thylakoid - O2_pyrenoid))</Parameter>
          <Parameter Name="carrierValence" Role="flux carrier valence" Unit="1">1.0</Parameter>
          <Parameter Name="P" Role="permeability" Unit="um.s-1">(500000.0 * ChloroplastSurfaceAreaMultiplier)</Parameter>
        </Kinetics>
      </FluxStep>
      <FluxStep Name="flux15" Structure="ThylakoidToPyrenoid" Reversible="true" FluxOption="MolecularOnly" KeyValue="270339329">
        <Reactant LocalizedCompoundRef="CO2_thylakoid" Stoichiometry="1" KeyValue="270339330" />
        <Product LocalizedCompoundRef="CO2_pyrenoid" Stoichiometry="1" KeyValue="270339331" />
        <Kinetics KineticsType="GeneralPermeabilityKinetics">
          <Parameter Name="I" Role="inward current density" Unit="pA.um-2">0.0</Parameter>
          <Parameter Name="J" Role="reaction rate" Unit="uM.um.s-1">(P * (CO2_thylakoid - CO2_pyrenoid))</Parameter>
          <Parameter Name="carrierValence" Role="flux carrier valence" Unit="1">1.0</Parameter>
          <Parameter Name="P" Role="permeability" Unit="um.s-1">(3500.0 * ChloroplastSurfaceAreaMultiplier)</Parameter>
        </Kinetics>
      </FluxStep>
      <FluxStep Name="flux16" Structure="ThylakoidToPyrenoid" Reversible="true" FluxOption="MolecularOnly" KeyValue="270339332">
        <Reactant LocalizedCompoundRef="H2CO3_thylakoid" Stoichiometry="1" KeyValue="270339333" />
        <Product LocalizedCompoundRef="H2CO3_pyrenoid" Stoichiometry="1" KeyValue="270339334" />
        <Kinetics KineticsType="GeneralPermeabilityKinetics">
          <Parameter Name="I" Role="inward current density" Unit="pA.um-2">0.0</Parameter>
          <Parameter Name="J" Role="reaction rate" Unit="uM.um.s-1">(P * (H2CO3_thylakoid - H2CO3_pyrenoid))</Parameter>
          <Parameter Name="carrierValence" Role="flux carrier valence" Unit="1">1.0</Parameter>
          <Parameter Name="P" Role="permeability" Unit="um.s-1">(300.0 * ChloroplastSurfaceAreaMultiplier)</Parameter>
        </Kinetics>
      </FluxStep>
      <FluxStep Name="flux17" Structure="ThylakoidToPyrenoid" Reversible="true" FluxOption="MolecularOnly" KeyValue="270339335">
        <Reactant LocalizedCompoundRef="HCO3_thylakoid" Stoichiometry="1" KeyValue="270339336" />
        <Product LocalizedCompoundRef="HCO3_pyrenoid" Stoichiometry="1" KeyValue="270339337" />
        <Kinetics KineticsType="GeneralPermeabilityKinetics">
          <Parameter Name="I" Role="inward current density" Unit="pA.um-2">0.0</Parameter>
          <Parameter Name="J" Role="reaction rate" Unit="uM.um.s-1">(P * (HCO3_thylakoid - HCO3_pyrenoid))</Parameter>
          <Parameter Name="carrierValence" Role="flux carrier valence" Unit="1">1.0</Parameter>
          <Parameter Name="P" Role="permeability" Unit="um.s-1">(0.001 * ChloroplastSurfaceAreaMultiplier)</Parameter>
        </Kinetics>
      </FluxStep>
      <FluxStep Name="flux18" Structure="Thylakoid Membrane" Reversible="true" FluxOption="MolecularOnly" KeyValue="270339338">
        <Reactant LocalizedCompoundRef="O2_stroma" Stoichiometry="1" KeyValue="270339339" />
        <Product LocalizedCompoundRef="O2_thylakoid" Stoichiometry="1" KeyValue="270339340" />
        <Kinetics KineticsType="GeneralPermeabilityKinetics">
          <Parameter Name="I" Role="inward current density" Unit="pA.um-2">0.0</Parameter>
          <Parameter Name="J" Role="reaction rate" Unit="uM.um.s-1">(P * (O2_stroma - O2_thylakoid))</Parameter>
          <Parameter Name="carrierValence" Role="flux carrier valence" Unit="1">1.0</Parameter>
          <Parameter Name="P" Role="permeability" Unit="um.s-1">(500000.0 * ChloroplastSurfaceAreaMultiplier)</Parameter>
        </Kinetics>
      </FluxStep>
      <FluxStep Name="flux19" Structure="Thylakoid Membrane" Reversible="true" FluxOption="MolecularOnly" KeyValue="270339341">
        <Reactant LocalizedCompoundRef="CO2_stroma" Stoichiometry="1" KeyValue="270339342" />
        <Product LocalizedCompoundRef="CO2_thylakoid" Stoichiometry="1" KeyValue="270339343" />
        <Kinetics KineticsType="GeneralPermeabilityKinetics">
          <Parameter Name="I" Role="inward current density" Unit="pA.um-2">0.0</Parameter>
          <Parameter Name="J" Role="reaction rate" Unit="uM.um.s-1">(P * (CO2_stroma - CO2_thylakoid))</Parameter>
          <Parameter Name="carrierValence" Role="flux carrier valence" Unit="1">1.0</Parameter>
          <Parameter Name="P" Role="permeability" Unit="um.s-1">(3500.0 * ChloroplastSurfaceAreaMultiplier)</Parameter>
        </Kinetics>
      </FluxStep>
      <FluxStep Name="flux20" Structure="Thylakoid Membrane" Reversible="true" FluxOption="MolecularOnly" KeyValue="270339344">
        <Reactant LocalizedCompoundRef="H2CO3_stroma" Stoichiometry="1" KeyValue="270339345" />
        <Product LocalizedCompoundRef="H2CO3_thylakoid" Stoichiometry="1" KeyValue="270339346" />
        <Kinetics KineticsType="GeneralPermeabilityKinetics">
          <Parameter Name="I" Role="inward current density" Unit="pA.um-2">0.0</Parameter>
          <Parameter Name="J" Role="reaction rate" Unit="uM.um.s-1">(P * (H2CO3_stroma - H2CO3_thylakoid))</Parameter>
          <Parameter Name="carrierValence" Role="flux carrier valence" Unit="1">1.0</Parameter>
          <Parameter Name="P" Role="permeability" Unit="um.s-1">(300.0 * ChloroplastSurfaceAreaMultiplier)</Parameter>
        </Kinetics>
      </FluxStep>
      <FluxStep Name="flux21" Structure="Thylakoid Membrane" Reversible="true" FluxOption="MolecularOnly" KeyValue="270339347">
        <Reactant LocalizedCompoundRef="HCO3_stroma" Stoichiometry="1" KeyValue="270339348" />
        <Product LocalizedCompoundRef="HCO3_thylakoid" Stoichiometry="1" KeyValue="270339349" />
        <Kinetics KineticsType="GeneralPermeabilityKinetics">
          <Parameter Name="I" Role="inward current density" Unit="pA.um-2">0.0</Parameter>
          <Parameter Name="J" Role="reaction rate" Unit="uM.um.s-1">(P * (HCO3_stroma - HCO3_thylakoid))</Parameter>
          <Parameter Name="carrierValence" Role="flux carrier valence" Unit="1">1.0</Parameter>
          <Parameter Name="P" Role="permeability" Unit="um.s-1">(0.001 * ChloroplastSurfaceAreaMultiplier)</Parameter>
        </Kinetics>
      </FluxStep>
      <FluxStep Name="flux26" Structure="Thylakoid Membrane" Reversible="true" FluxOption="MolecularOnly" KeyValue="270339350">
        <Reactant LocalizedCompoundRef="HCO3_stroma" Stoichiometry="1" KeyValue="270339351" />
        <Product LocalizedCompoundRef="HCO3_thylakoid" Stoichiometry="1" KeyValue="270339352" />
        <Kinetics KineticsType="GeneralPermeabilityKinetics">
          <Parameter Name="I" Role="inward current density" Unit="pA.um-2">0.0</Parameter>
          <Parameter Name="J" Role="reaction rate" Unit="uM.um.s-1">(P * (HCO3_stroma - HCO3_thylakoid))</Parameter>
          <Parameter Name="carrierValence" Role="flux carrier valence" Unit="1">1.0</Parameter>
          <Parameter Name="P" Role="permeability" Unit="um.s-1">((1.0 * HCO3_ThlakoidMultiplier) * ChloroplastSurfaceAreaMultiplier)</Parameter>
        </Kinetics>
      </FluxStep>
      <FluxStep Name="flux27" Structure="ThylakoidToPyrenoid" Reversible="true" FluxOption="MolecularOnly" KeyValue="270339353">
        <Reactant LocalizedCompoundRef="HCO3_thylakoid" Stoichiometry="1" KeyValue="270339354" />
        <Product LocalizedCompoundRef="HCO3_pyrenoid" Stoichiometry="1" KeyValue="270339355" />
        <Kinetics KineticsType="GeneralPermeabilityKinetics">
          <Parameter Name="I" Role="inward current density" Unit="pA.um-2">0.0</Parameter>
          <Parameter Name="J" Role="reaction rate" Unit="uM.um.s-1">(P * (HCO3_thylakoid - HCO3_pyrenoid))</Parameter>
          <Parameter Name="carrierValence" Role="flux carrier valence" Unit="1">1.0</Parameter>
          <Parameter Name="P" Role="permeability" Unit="um.s-1">((1.0 * HCO3_ThlakoidMultiplier) * ChloroplastSurfaceAreaMultiplier)</Parameter>
        </Kinetics>
      </FluxStep>
      <FluxStep Name="flux22" Structure="ChloroplastEnvelope" Reversible="true" FluxOption="MolecularOnly" KeyValue="270339356">
        <Reactant LocalizedCompoundRef="HCO3_cytosol" Stoichiometry="1" KeyValue="270339357" />
        <Product LocalizedCompoundRef="HCO3_stroma" Stoichiometry="1" KeyValue="270339358" />
        <Kinetics KineticsType="GeneralPermeabilityKinetics">
          <Parameter Name="I" Role="inward current density" Unit="pA.um-2">0.0</Parameter>
          <Parameter Name="J" Role="reaction rate" Unit="uM.um.s-1">(P * (HCO3_cytosol - HCO3_stroma))</Parameter>
          <Parameter Name="carrierValence" Role="flux carrier valence" Unit="1">1.0</Parameter>
          <Parameter Name="P" Role="permeability" Unit="um.s-1">((100.0 * HCO3_ChloroplastEnvelopeMultiplier) * ChloroplastSurfaceAreaMultiplier)</Parameter>
          <Parameter Name="HCO3_ChloroplastEnvelopeMultiplier" Role="user defined" Unit="um.s-1">1.0</Parameter>
        </Kinetics>
      </FluxStep>
      <FluxStep Name="flux13" Structure="PyrenoidBarrier" Reversible="true" FluxOption="MolecularOnly" KeyValue="270339359">
        <Reactant LocalizedCompoundRef="Photorespiratory_intermediate_pyrenoid" Stoichiometry="1" KeyValue="270339360" />
        <Product LocalizedCompoundRef="Photorespiratory_intermediate_stroma" Stoichiometry="1" KeyValue="270339361" />
        <Kinetics KineticsType="GeneralKinetics">
          <Parameter Name="J" Role="reaction rate" Unit="uM.um.s-1">((Photorespiratory_intermediate_pyrenoid * 1.0E13) * ChloroplastSurfaceAreaMultiplier)</Parameter>
          <Parameter Name="I" Role="inward current density" Unit="pA.um-2">0.0</Parameter>
          <Parameter Name="netValence" Role="net charge valence" Unit="1">1.0</Parameter>
        </Kinetics>
      </FluxStep>
      <FluxStep Name="flux12" Structure="PyrenoidBarrier" Reversible="true" FluxOption="MolecularOnly" KeyValue="270339362">
        <Reactant LocalizedCompoundRef="O2_intermediate_pyrenoid" Stoichiometry="1" KeyValue="270339363" />
        <Product LocalizedCompoundRef="O2_stroma" Stoichiometry="1" KeyValue="270339364" />
        <Kinetics KineticsType="GeneralKinetics">
          <Parameter Name="J" Role="reaction rate" Unit="uM.um.s-1">((O2_intermediate_pyrenoid * 1000000.0) * ChloroplastSurfaceAreaMultiplier)</Parameter>
          <Parameter Name="I" Role="inward current density" Unit="pA.um-2">0.0</Parameter>
          <Parameter Name="netValence" Role="net charge valence" Unit="1">1.0</Parameter>
        </Kinetics>
      </FluxStep>
      <FluxStep Name="flux23" Structure="ChloroplastEnvelope" Reversible="true" FluxOption="MolecularOnly" KeyValue="270339365">
        <Reactant LocalizedCompoundRef="Photorespiratory_intermediate_stroma" Stoichiometry="1" KeyValue="270339366" />
        <Product LocalizedCompoundRef="Photorespiraotry_intermediate_cytosol" Stoichiometry="1" KeyValue="270339367" />
        <Kinetics KineticsType="GeneralKinetics">
          <Parameter Name="J" Role="reaction rate" Unit="uM.um.s-1">(1.0E13 * Photorespiratory_intermediate_stroma)</Parameter>
          <Parameter Name="I" Role="inward current density" Unit="pA.um-2">0.0</Parameter>
          <Parameter Name="netValence" Role="net charge valence" Unit="1">1.0</Parameter>
        </Kinetics>
      </FluxStep>
      <Diagram Name="c0" Structure="Outside">
        <FluxReactionShape NodeReferenceModeAttrTag="full" FluxReactionRef="flux5" LocationX="41" LocationY="85" />
        <FluxReactionShape NodeReferenceModeAttrTag="full" FluxReactionRef="flux20" LocationX="37" LocationY="287" />
        <LocalizedCompoundShape NodeReferenceModeAttrTag="full" LocalizedCompoundRef="HCO3_stroma" LocationX="103" LocationY="199" />
        <FluxReactionShape NodeReferenceModeAttrTag="full" FluxReactionRef="flux27" LocationX="52" LocationY="360" />
        <FluxReactionShape NodeReferenceModeAttrTag="full" FluxReactionRef="flux8" LocationX="38" LocationY="33" />
        <FluxReactionShape NodeReferenceModeAttrTag="full" FluxReactionRef="flux11" LocationX="44" LocationY="181" />
        <SimpleReactionShape NodeReferenceModeAttrTag="full" SimpleReactionRef="r21" LocationX="52" LocationY="123" />
        <FluxReactionShape NodeReferenceModeAttrTag="full" FluxReactionRef="flux19" LocationX="39" LocationY="255" />
        <LocalizedCompoundShape NodeReferenceModeAttrTag="full" LocalizedCompoundRef="Photorespiraotry_intermediate_cytosol" LocationX="150" LocationY="136" />
        <SimpleReactionShape NodeReferenceModeAttrTag="full" SimpleReactionRef="r9" LocationX="95" LocationY="121" />
        <FluxReactionShape NodeReferenceModeAttrTag="full" FluxReactionRef="flux10" LocationX="44" LocationY="141" />
        <SimpleReactionShape NodeReferenceModeAttrTag="full" SimpleReactionRef="r13" LocationX="107" LocationY="173" />
        <LocalizedCompoundShape NodeReferenceModeAttrTag="full" LocalizedCompoundRef="CO2_plasmalemmaSurface" LocationX="93" LocationY="95" />
        <SimpleReactionShape NodeReferenceModeAttrTag="full" SimpleReactionRef="r11" LocationX="61" LocationY="150" />
        <SimpleReactionShape NodeReferenceModeAttrTag="full" SimpleReactionRef="r14" LocationX="160" LocationY="157" />
        <FluxReactionShape NodeReferenceModeAttrTag="full" FluxReactionRef="flux21" LocationX="37" LocationY="321" />
        <LocalizedCompoundShape NodeReferenceModeAttrTag="full" LocalizedCompoundRef="O2_stroma" LocationX="93" LocationY="40" />
        <LocalizedCompoundShape NodeReferenceModeAttrTag="full" LocalizedCompoundRef="O2_substomatalCavity" LocationX="97" LocationY="40" />
        <FluxReactionShape NodeReferenceModeAttrTag="full" FluxReactionRef="flux1" LocationX="43" LocationY="97" />
        <FluxReactionShape NodeReferenceModeAttrTag="full" FluxReactionRef="flux14" LocationX="43" LocationY="235" />
        <FluxReactionShape NodeReferenceModeAttrTag="full" FluxReactionRef="flux17" LocationX="46" LocationY="325" />
        <LocalizedCompoundShape NodeReferenceModeAttrTag="full" LocalizedCompoundRef="H2CO3_thylakoid" LocationX="92" LocationY="289" />
        <FluxReactionShape NodeReferenceModeAttrTag="full" FluxReactionRef="flux2" LocationX="48" LocationY="153" />
        <LocalizedCompoundShape NodeReferenceModeAttrTag="full" LocalizedCompoundRef="O2_intermediate_pyrenoid" LocationX="25" LocationY="27" />
        <SimpleReactionShape NodeReferenceModeAttrTag="full" SimpleReactionRef="r19" LocationX="50" LocationY="43" />
        <SimpleReactionShape NodeReferenceModeAttrTag="full" SimpleReactionRef="r18" LocationX="152" LocationY="90" />
        <FluxReactionShape NodeReferenceModeAttrTag="full" FluxReactionRef="flux9" LocationX="40" LocationY="93" />
        <LocalizedCompoundShape NodeReferenceModeAttrTag="full" LocalizedCompoundRef="HCO3_plasmalemmaSurface" LocationX="94" LocationY="210" />
        <FluxReactionShape NodeReferenceModeAttrTag="full" FluxReactionRef="flux15" LocationX="45" LocationY="268" />
        <FluxReactionShape NodeReferenceModeAttrTag="full" FluxReactionRef="flux4" LocationX="34" LocationY="34" />
        <FluxReactionShape NodeReferenceModeAttrTag="full" FluxReactionRef="flux26" LocationX="38" LocationY="356" />
        <SimpleReactionShape NodeReferenceModeAttrTag="full" SimpleReactionRef="r5" LocationX="96" LocationY="177" />
        <LocalizedCompoundShape NodeReferenceModeAttrTag="full" LocalizedCompoundRef="Photorespiratory_intermediate_stroma" LocationX="27" LocationY="122" />
        <FluxReactionShape NodeReferenceModeAttrTag="full" FluxReactionRef="flux3" LocationX="51" LocationY="192" />
        <LocalizedCompoundShape NodeReferenceModeAttrTag="full" LocalizedCompoundRef="Photorespiratory_intermediate_pyrenoid" LocationX="20" LocationY="120" />
        <FluxReactionShape NodeReferenceModeAttrTag="full" FluxReactionRef="flux12" LocationX="42" LocationY="19" />
        <LocalizedCompoundShape NodeReferenceModeAttrTag="full" LocalizedCompoundRef="CO2_cytosol" LocationX="95" LocationY="89" />
        <LocalizedCompoundShape NodeReferenceModeAttrTag="full" LocalizedCompoundRef="O2_thylakoid" LocationX="87" LocationY="223" />
        <LocalizedCompoundShape NodeReferenceModeAttrTag="full" LocalizedCompoundRef="HCO3_cytosol" LocationX="105" LocationY="208" />
        <LocalizedCompoundShape NodeReferenceModeAttrTag="full" LocalizedCompoundRef="H2CO3_plasmalemmaSurface" LocationX="95" LocationY="145" />
        <LocalizedCompoundShape NodeReferenceModeAttrTag="full" LocalizedCompoundRef="O2_pyrenoid" LocationX="93" LocationY="37" />
        <SimpleReactionShape NodeReferenceModeAttrTag="full" SimpleReactionRef="r4" LocationX="94" LocationY="120" />
        <FluxReactionShape NodeReferenceModeAttrTag="full" FluxReactionRef="flux0" LocationX="45" LocationY="44" />
        <FluxReactionShape NodeReferenceModeAttrTag="full" FluxReactionRef="flux7" LocationX="43" LocationY="186" />
        <SimpleReactionShape NodeReferenceModeAttrTag="full" SimpleReactionRef="r17" LocationX="131" LocationY="119" />
        <FluxReactionShape NodeReferenceModeAttrTag="full" FluxReactionRef="flux22" LocationX="58" LocationY="247" />
        <LocalizedCompoundShape NodeReferenceModeAttrTag="full" LocalizedCompoundRef="HCO3_thylakoid" LocationX="90" LocationY="325" />
        <SimpleReactionShape NodeReferenceModeAttrTag="full" SimpleReactionRef="r10" LocationX="103" LocationY="174" />
        <SimpleReactionShape NodeReferenceModeAttrTag="full" SimpleReactionRef="r16" LocationX="148" LocationY="32" />
        <LocalizedCompoundShape NodeReferenceModeAttrTag="full" LocalizedCompoundRef="CO2_pyrenoid" LocationX="98" LocationY="89" />
        <FluxReactionShape NodeReferenceModeAttrTag="full" FluxReactionRef="flux18" LocationX="37" LocationY="219" />
        <FluxReactionShape NodeReferenceModeAttrTag="full" FluxReactionRef="flux6" LocationX="46" LocationY="153" />
        <SimpleReactionShape NodeReferenceModeAttrTag="full" SimpleReactionRef="r6" LocationX="104" LocationY="118" />
        <SimpleReactionShape NodeReferenceModeAttrTag="full" SimpleReactionRef="r23" LocationX="94" LocationY="274" />
        <LocalizedCompoundShape NodeReferenceModeAttrTag="full" LocalizedCompoundRef="O2_cytosol" LocationX="91" LocationY="43" />
        <LocalizedCompoundShape NodeReferenceModeAttrTag="full" LocalizedCompoundRef="O2_outside" LocationX="87" LocationY="40" />
        <LocalizedCompoundShape NodeReferenceModeAttrTag="full" LocalizedCompoundRef="CO2_substomatalCavity" LocationX="102" LocationY="97" />
        <SimpleReactionShape NodeReferenceModeAttrTag="full" SimpleReactionRef="r3" LocationX="54" LocationY="104" />
        <FluxReactionShape NodeReferenceModeAttrTag="full" FluxReactionRef="flux23" LocationX="42" LocationY="130" />
        <SimpleReactionShape NodeReferenceModeAttrTag="full" SimpleReactionRef="r1" LocationX="56" LocationY="219" />
        <SimpleReactionShape NodeReferenceModeAttrTag="full" SimpleReactionRef="r20" LocationX="49" LocationY="102" />
        <LocalizedCompoundShape NodeReferenceModeAttrTag="full" LocalizedCompoundRef="H2CO3_cytosol" LocationX="104" LocationY="142" />
        <LocalizedCompoundShape NodeReferenceModeAttrTag="full" LocalizedCompoundRef="HCO3_pyrenoid" LocationX="108" LocationY="203" />
        <SimpleReactionShape NodeReferenceModeAttrTag="full" SimpleReactionRef="r12" LocationX="103" LocationY="113" />
        <LocalizedCompoundShape NodeReferenceModeAttrTag="full" LocalizedCompoundRef="CO2_thylakoid" LocationX="91" LocationY="253" />
        <SimpleReactionShape NodeReferenceModeAttrTag="full" SimpleReactionRef="r24" LocationX="94" LocationY="308" />
        <SimpleReactionShape NodeReferenceModeAttrTag="full" SimpleReactionRef="r0" LocationX="60" LocationY="237" />
        <LocalizedCompoundShape NodeReferenceModeAttrTag="full" LocalizedCompoundRef="CO2_stroma" LocationX="97" LocationY="83" />
        <LocalizedCompoundShape NodeReferenceModeAttrTag="full" LocalizedCompoundRef="H2CO3_stroma" LocationX="98" LocationY="139" />
        <SimpleReactionShape NodeReferenceModeAttrTag="full" SimpleReactionRef="r2" LocationX="51" LocationY="48" />
        <SimpleReactionShape NodeReferenceModeAttrTag="full" SimpleReactionRef="r8" LocationX="64" LocationY="152" />
        <FluxReactionShape NodeReferenceModeAttrTag="full" FluxReactionRef="flux13" LocationX="48" LocationY="127" />
        <LocalizedCompoundShape NodeReferenceModeAttrTag="full" LocalizedCompoundRef="CO2_outside" LocationX="92" LocationY="98" />
        <LocalizedCompoundShape NodeReferenceModeAttrTag="full" LocalizedCompoundRef="H2CO3_pyrenoid" LocationX="102" LocationY="141" />
        <LocalizedCompoundShape NodeReferenceModeAttrTag="full" LocalizedCompoundRef="O2_plasmalemmaSurface" LocationX="92" LocationY="43" />
        <SimpleReactionShape NodeReferenceModeAttrTag="full" SimpleReactionRef="r7" LocationX="109" LocationY="165" />
        <FluxReactionShape NodeReferenceModeAttrTag="full" FluxReactionRef="flux16" LocationX="45" LocationY="297" />
      </Diagram>
      <Diagram Name="m0" Structure="Stomata">
        <FluxReactionShape NodeReferenceModeAttrTag="full" FluxReactionRef="flux5" LocationX="41" LocationY="85" />
        <FluxReactionShape NodeReferenceModeAttrTag="full" FluxReactionRef="flux20" LocationX="37" LocationY="287" />
        <LocalizedCompoundShape NodeReferenceModeAttrTag="full" LocalizedCompoundRef="HCO3_stroma" LocationX="103" LocationY="199" />
        <FluxReactionShape NodeReferenceModeAttrTag="full" FluxReactionRef="flux27" LocationX="52" LocationY="360" />
        <FluxReactionShape NodeReferenceModeAttrTag="full" FluxReactionRef="flux8" LocationX="38" LocationY="33" />
        <FluxReactionShape NodeReferenceModeAttrTag="full" FluxReactionRef="flux11" LocationX="44" LocationY="181" />
        <SimpleReactionShape NodeReferenceModeAttrTag="full" SimpleReactionRef="r21" LocationX="52" LocationY="123" />
        <FluxReactionShape NodeReferenceModeAttrTag="full" FluxReactionRef="flux19" LocationX="39" LocationY="255" />
        <LocalizedCompoundShape NodeReferenceModeAttrTag="full" LocalizedCompoundRef="Photorespiraotry_intermediate_cytosol" LocationX="150" LocationY="136" />
        <SimpleReactionShape NodeReferenceModeAttrTag="full" SimpleReactionRef="r9" LocationX="95" LocationY="121" />
        <FluxReactionShape NodeReferenceModeAttrTag="full" FluxReactionRef="flux10" LocationX="44" LocationY="141" />
        <SimpleReactionShape NodeReferenceModeAttrTag="full" SimpleReactionRef="r13" LocationX="107" LocationY="173" />
        <LocalizedCompoundShape NodeReferenceModeAttrTag="full" LocalizedCompoundRef="CO2_plasmalemmaSurface" LocationX="93" LocationY="95" />
        <SimpleReactionShape NodeReferenceModeAttrTag="full" SimpleReactionRef="r11" LocationX="61" LocationY="150" />
        <SimpleReactionShape NodeReferenceModeAttrTag="full" SimpleReactionRef="r14" LocationX="160" LocationY="157" />
        <FluxReactionShape NodeReferenceModeAttrTag="full" FluxReactionRef="flux21" LocationX="37" LocationY="321" />
        <LocalizedCompoundShape NodeReferenceModeAttrTag="full" LocalizedCompoundRef="O2_stroma" LocationX="93" LocationY="40" />
        <LocalizedCompoundShape NodeReferenceModeAttrTag="full" LocalizedCompoundRef="O2_substomatalCavity" LocationX="97" LocationY="40" />
        <FluxReactionShape NodeReferenceModeAttrTag="full" FluxReactionRef="flux1" LocationX="43" LocationY="97" />
        <FluxReactionShape NodeReferenceModeAttrTag="full" FluxReactionRef="flux14" LocationX="43" LocationY="235" />
        <FluxReactionShape NodeReferenceModeAttrTag="full" FluxReactionRef="flux17" LocationX="46" LocationY="325" />
        <LocalizedCompoundShape NodeReferenceModeAttrTag="full" LocalizedCompoundRef="H2CO3_thylakoid" LocationX="92" LocationY="289" />
        <FluxReactionShape NodeReferenceModeAttrTag="full" FluxReactionRef="flux2" LocationX="48" LocationY="153" />
        <LocalizedCompoundShape NodeReferenceModeAttrTag="full" LocalizedCompoundRef="O2_intermediate_pyrenoid" LocationX="25" LocationY="27" />
        <SimpleReactionShape NodeReferenceModeAttrTag="full" SimpleReactionRef="r19" LocationX="50" LocationY="43" />
        <SimpleReactionShape NodeReferenceModeAttrTag="full" SimpleReactionRef="r18" LocationX="152" LocationY="90" />
        <FluxReactionShape NodeReferenceModeAttrTag="full" FluxReactionRef="flux9" LocationX="40" LocationY="93" />
        <LocalizedCompoundShape NodeReferenceModeAttrTag="full" LocalizedCompoundRef="HCO3_plasmalemmaSurface" LocationX="94" LocationY="210" />
        <FluxReactionShape NodeReferenceModeAttrTag="full" FluxReactionRef="flux15" LocationX="45" LocationY="268" />
        <FluxReactionShape NodeReferenceModeAttrTag="full" FluxReactionRef="flux4" LocationX="34" LocationY="34" />
        <FluxReactionShape NodeReferenceModeAttrTag="full" FluxReactionRef="flux26" LocationX="38" LocationY="356" />
        <SimpleReactionShape NodeReferenceModeAttrTag="full" SimpleReactionRef="r5" LocationX="96" LocationY="177" />
        <LocalizedCompoundShape NodeReferenceModeAttrTag="full" LocalizedCompoundRef="Photorespiratory_intermediate_stroma" LocationX="27" LocationY="122" />
        <FluxReactionShape NodeReferenceModeAttrTag="full" FluxReactionRef="flux3" LocationX="51" LocationY="192" />
        <LocalizedCompoundShape NodeReferenceModeAttrTag="full" LocalizedCompoundRef="Photorespiratory_intermediate_pyrenoid" LocationX="20" LocationY="120" />
        <FluxReactionShape NodeReferenceModeAttrTag="full" FluxReactionRef="flux12" LocationX="42" LocationY="19" />
        <LocalizedCompoundShape NodeReferenceModeAttrTag="full" LocalizedCompoundRef="CO2_cytosol" LocationX="95" LocationY="89" />
        <LocalizedCompoundShape NodeReferenceModeAttrTag="full" LocalizedCompoundRef="O2_thylakoid" LocationX="87" LocationY="223" />
        <LocalizedCompoundShape NodeReferenceModeAttrTag="full" LocalizedCompoundRef="HCO3_cytosol" LocationX="105" LocationY="208" />
        <LocalizedCompoundShape NodeReferenceModeAttrTag="full" LocalizedCompoundRef="H2CO3_plasmalemmaSurface" LocationX="95" LocationY="145" />
        <LocalizedCompoundShape NodeReferenceModeAttrTag="full" LocalizedCompoundRef="O2_pyrenoid" LocationX="93" LocationY="37" />
        <SimpleReactionShape NodeReferenceModeAttrTag="full" SimpleReactionRef="r4" LocationX="94" LocationY="120" />
        <FluxReactionShape NodeReferenceModeAttrTag="full" FluxReactionRef="flux0" LocationX="45" LocationY="44" />
        <FluxReactionShape NodeReferenceModeAttrTag="full" FluxReactionRef="flux7" LocationX="43" LocationY="186" />
        <SimpleReactionShape NodeReferenceModeAttrTag="full" SimpleReactionRef="r17" LocationX="131" LocationY="119" />
        <FluxReactionShape NodeReferenceModeAttrTag="full" FluxReactionRef="flux22" LocationX="58" LocationY="247" />
        <LocalizedCompoundShape NodeReferenceModeAttrTag="full" LocalizedCompoundRef="HCO3_thylakoid" LocationX="90" LocationY="325" />
        <SimpleReactionShape NodeReferenceModeAttrTag="full" SimpleReactionRef="r10" LocationX="103" LocationY="174" />
        <SimpleReactionShape NodeReferenceModeAttrTag="full" SimpleReactionRef="r16" LocationX="148" LocationY="32" />
        <LocalizedCompoundShape NodeReferenceModeAttrTag="full" LocalizedCompoundRef="CO2_pyrenoid" LocationX="98" LocationY="89" />
        <FluxReactionShape NodeReferenceModeAttrTag="full" FluxReactionRef="flux18" LocationX="37" LocationY="219" />
        <FluxReactionShape NodeReferenceModeAttrTag="full" FluxReactionRef="flux6" LocationX="46" LocationY="153" />
        <SimpleReactionShape NodeReferenceModeAttrTag="full" SimpleReactionRef="r6" LocationX="104" LocationY="118" />
        <SimpleReactionShape NodeReferenceModeAttrTag="full" SimpleReactionRef="r23" LocationX="94" LocationY="274" />
        <LocalizedCompoundShape NodeReferenceModeAttrTag="full" LocalizedCompoundRef="O2_cytosol" LocationX="91" LocationY="43" />
        <LocalizedCompoundShape NodeReferenceModeAttrTag="full" LocalizedCompoundRef="O2_outside" LocationX="87" LocationY="40" />
        <LocalizedCompoundShape NodeReferenceModeAttrTag="full" LocalizedCompoundRef="CO2_substomatalCavity" LocationX="102" LocationY="97" />
        <SimpleReactionShape NodeReferenceModeAttrTag="full" SimpleReactionRef="r3" LocationX="54" LocationY="104" />
        <FluxReactionShape NodeReferenceModeAttrTag="full" FluxReactionRef="flux23" LocationX="42" LocationY="130" />
        <SimpleReactionShape NodeReferenceModeAttrTag="full" SimpleReactionRef="r1" LocationX="56" LocationY="219" />
        <SimpleReactionShape NodeReferenceModeAttrTag="full" SimpleReactionRef="r20" LocationX="49" LocationY="102" />
        <LocalizedCompoundShape NodeReferenceModeAttrTag="full" LocalizedCompoundRef="H2CO3_cytosol" LocationX="104" LocationY="142" />
        <LocalizedCompoundShape NodeReferenceModeAttrTag="full" LocalizedCompoundRef="HCO3_pyrenoid" LocationX="108" LocationY="203" />
        <SimpleReactionShape NodeReferenceModeAttrTag="full" SimpleReactionRef="r12" LocationX="103" LocationY="113" />
        <LocalizedCompoundShape NodeReferenceModeAttrTag="full" LocalizedCompoundRef="CO2_thylakoid" LocationX="91" LocationY="253" />
        <SimpleReactionShape NodeReferenceModeAttrTag="full" SimpleReactionRef="r24" LocationX="94" LocationY="308" />
        <SimpleReactionShape NodeReferenceModeAttrTag="full" SimpleReactionRef="r0" LocationX="60" LocationY="237" />
        <LocalizedCompoundShape NodeReferenceModeAttrTag="full" LocalizedCompoundRef="CO2_stroma" LocationX="97" LocationY="83" />
        <LocalizedCompoundShape NodeReferenceModeAttrTag="full" LocalizedCompoundRef="H2CO3_stroma" LocationX="98" LocationY="139" />
        <SimpleReactionShape NodeReferenceModeAttrTag="full" SimpleReactionRef="r2" LocationX="51" LocationY="48" />
        <SimpleReactionShape NodeReferenceModeAttrTag="full" SimpleReactionRef="r8" LocationX="64" LocationY="152" />
        <FluxReactionShape NodeReferenceModeAttrTag="full" FluxReactionRef="flux13" LocationX="48" LocationY="127" />
        <LocalizedCompoundShape NodeReferenceModeAttrTag="full" LocalizedCompoundRef="CO2_outside" LocationX="92" LocationY="98" />
        <LocalizedCompoundShape NodeReferenceModeAttrTag="full" LocalizedCompoundRef="H2CO3_pyrenoid" LocationX="102" LocationY="141" />
        <LocalizedCompoundShape NodeReferenceModeAttrTag="full" LocalizedCompoundRef="O2_plasmalemmaSurface" LocationX="92" LocationY="43" />
        <SimpleReactionShape NodeReferenceModeAttrTag="full" SimpleReactionRef="r7" LocationX="109" LocationY="165" />
        <FluxReactionShape NodeReferenceModeAttrTag="full" FluxReactionRef="flux16" LocationX="45" LocationY="297" />
      </Diagram>
      <Diagram Name="c1" Structure="SubstomatalCavity">
        <FluxReactionShape NodeReferenceModeAttrTag="full" FluxReactionRef="flux5" LocationX="41" LocationY="85" />
        <FluxReactionShape NodeReferenceModeAttrTag="full" FluxReactionRef="flux20" LocationX="37" LocationY="287" />
        <LocalizedCompoundShape NodeReferenceModeAttrTag="full" LocalizedCompoundRef="HCO3_stroma" LocationX="103" LocationY="199" />
        <FluxReactionShape NodeReferenceModeAttrTag="full" FluxReactionRef="flux27" LocationX="52" LocationY="360" />
        <FluxReactionShape NodeReferenceModeAttrTag="full" FluxReactionRef="flux8" LocationX="38" LocationY="33" />
        <FluxReactionShape NodeReferenceModeAttrTag="full" FluxReactionRef="flux11" LocationX="44" LocationY="181" />
        <SimpleReactionShape NodeReferenceModeAttrTag="full" SimpleReactionRef="r21" LocationX="52" LocationY="123" />
        <FluxReactionShape NodeReferenceModeAttrTag="full" FluxReactionRef="flux19" LocationX="39" LocationY="255" />
        <LocalizedCompoundShape NodeReferenceModeAttrTag="full" LocalizedCompoundRef="Photorespiraotry_intermediate_cytosol" LocationX="150" LocationY="136" />
        <SimpleReactionShape NodeReferenceModeAttrTag="full" SimpleReactionRef="r9" LocationX="95" LocationY="121" />
        <FluxReactionShape NodeReferenceModeAttrTag="full" FluxReactionRef="flux10" LocationX="44" LocationY="141" />
        <SimpleReactionShape NodeReferenceModeAttrTag="full" SimpleReactionRef="r13" LocationX="107" LocationY="173" />
        <LocalizedCompoundShape NodeReferenceModeAttrTag="full" LocalizedCompoundRef="CO2_plasmalemmaSurface" LocationX="93" LocationY="95" />
        <SimpleReactionShape NodeReferenceModeAttrTag="full" SimpleReactionRef="r11" LocationX="61" LocationY="150" />
        <SimpleReactionShape NodeReferenceModeAttrTag="full" SimpleReactionRef="r14" LocationX="160" LocationY="157" />
        <FluxReactionShape NodeReferenceModeAttrTag="full" FluxReactionRef="flux21" LocationX="37" LocationY="321" />
        <LocalizedCompoundShape NodeReferenceModeAttrTag="full" LocalizedCompoundRef="O2_stroma" LocationX="93" LocationY="40" />
        <LocalizedCompoundShape NodeReferenceModeAttrTag="full" LocalizedCompoundRef="O2_substomatalCavity" LocationX="97" LocationY="40" />
        <FluxReactionShape NodeReferenceModeAttrTag="full" FluxReactionRef="flux1" LocationX="43" LocationY="97" />
        <FluxReactionShape NodeReferenceModeAttrTag="full" FluxReactionRef="flux14" LocationX="43" LocationY="235" />
        <FluxReactionShape NodeReferenceModeAttrTag="full" FluxReactionRef="flux17" LocationX="46" LocationY="325" />
        <LocalizedCompoundShape NodeReferenceModeAttrTag="full" LocalizedCompoundRef="H2CO3_thylakoid" LocationX="92" LocationY="289" />
        <FluxReactionShape NodeReferenceModeAttrTag="full" FluxReactionRef="flux2" LocationX="48" LocationY="153" />
        <LocalizedCompoundShape NodeReferenceModeAttrTag="full" LocalizedCompoundRef="O2_intermediate_pyrenoid" LocationX="25" LocationY="27" />
        <SimpleReactionShape NodeReferenceModeAttrTag="full" SimpleReactionRef="r19" LocationX="50" LocationY="43" />
        <SimpleReactionShape NodeReferenceModeAttrTag="full" SimpleReactionRef="r18" LocationX="152" LocationY="90" />
        <FluxReactionShape NodeReferenceModeAttrTag="full" FluxReactionRef="flux9" LocationX="40" LocationY="93" />
        <LocalizedCompoundShape NodeReferenceModeAttrTag="full" LocalizedCompoundRef="HCO3_plasmalemmaSurface" LocationX="94" LocationY="210" />
        <FluxReactionShape NodeReferenceModeAttrTag="full" FluxReactionRef="flux15" LocationX="45" LocationY="268" />
        <FluxReactionShape NodeReferenceModeAttrTag="full" FluxReactionRef="flux4" LocationX="34" LocationY="34" />
        <FluxReactionShape NodeReferenceModeAttrTag="full" FluxReactionRef="flux26" LocationX="38" LocationY="356" />
        <SimpleReactionShape NodeReferenceModeAttrTag="full" SimpleReactionRef="r5" LocationX="96" LocationY="177" />
        <LocalizedCompoundShape NodeReferenceModeAttrTag="full" LocalizedCompoundRef="Photorespiratory_intermediate_stroma" LocationX="27" LocationY="122" />
        <FluxReactionShape NodeReferenceModeAttrTag="full" FluxReactionRef="flux3" LocationX="51" LocationY="192" />
        <LocalizedCompoundShape NodeReferenceModeAttrTag="full" LocalizedCompoundRef="Photorespiratory_intermediate_pyrenoid" LocationX="20" LocationY="120" />
        <FluxReactionShape NodeReferenceModeAttrTag="full" FluxReactionRef="flux12" LocationX="42" LocationY="19" />
        <LocalizedCompoundShape NodeReferenceModeAttrTag="full" LocalizedCompoundRef="CO2_cytosol" LocationX="95" LocationY="89" />
        <LocalizedCompoundShape NodeReferenceModeAttrTag="full" LocalizedCompoundRef="O2_thylakoid" LocationX="87" LocationY="223" />
        <LocalizedCompoundShape NodeReferenceModeAttrTag="full" LocalizedCompoundRef="HCO3_cytosol" LocationX="105" LocationY="208" />
        <LocalizedCompoundShape NodeReferenceModeAttrTag="full" LocalizedCompoundRef="H2CO3_plasmalemmaSurface" LocationX="95" LocationY="145" />
        <LocalizedCompoundShape NodeReferenceModeAttrTag="full" LocalizedCompoundRef="O2_pyrenoid" LocationX="93" LocationY="37" />
        <SimpleReactionShape NodeReferenceModeAttrTag="full" SimpleReactionRef="r4" LocationX="94" LocationY="120" />
        <FluxReactionShape NodeReferenceModeAttrTag="full" FluxReactionRef="flux0" LocationX="45" LocationY="44" />
        <FluxReactionShape NodeReferenceModeAttrTag="full" FluxReactionRef="flux7" LocationX="43" LocationY="186" />
        <SimpleReactionShape NodeReferenceModeAttrTag="full" SimpleReactionRef="r17" LocationX="131" LocationY="119" />
        <FluxReactionShape NodeReferenceModeAttrTag="full" FluxReactionRef="flux22" LocationX="58" LocationY="247" />
        <LocalizedCompoundShape NodeReferenceModeAttrTag="full" LocalizedCompoundRef="HCO3_thylakoid" LocationX="90" LocationY="325" />
        <SimpleReactionShape NodeReferenceModeAttrTag="full" SimpleReactionRef="r10" LocationX="103" LocationY="174" />
        <SimpleReactionShape NodeReferenceModeAttrTag="full" SimpleReactionRef="r16" LocationX="148" LocationY="32" />
        <LocalizedCompoundShape NodeReferenceModeAttrTag="full" LocalizedCompoundRef="CO2_pyrenoid" LocationX="98" LocationY="89" />
        <FluxReactionShape NodeReferenceModeAttrTag="full" FluxReactionRef="flux18" LocationX="37" LocationY="219" />
        <FluxReactionShape NodeReferenceModeAttrTag="full" FluxReactionRef="flux6" LocationX="46" LocationY="153" />
        <SimpleReactionShape NodeReferenceModeAttrTag="full" SimpleReactionRef="r6" LocationX="104" LocationY="118" />
        <SimpleReactionShape NodeReferenceModeAttrTag="full" SimpleReactionRef="r23" LocationX="94" LocationY="274" />
        <LocalizedCompoundShape NodeReferenceModeAttrTag="full" LocalizedCompoundRef="O2_cytosol" LocationX="91" LocationY="43" />
        <LocalizedCompoundShape NodeReferenceModeAttrTag="full" LocalizedCompoundRef="O2_outside" LocationX="87" LocationY="40" />
        <LocalizedCompoundShape NodeReferenceModeAttrTag="full" LocalizedCompoundRef="CO2_substomatalCavity" LocationX="102" LocationY="97" />
        <SimpleReactionShape NodeReferenceModeAttrTag="full" SimpleReactionRef="r3" LocationX="54" LocationY="104" />
        <FluxReactionShape NodeReferenceModeAttrTag="full" FluxReactionRef="flux23" LocationX="42" LocationY="130" />
        <SimpleReactionShape NodeReferenceModeAttrTag="full" SimpleReactionRef="r1" LocationX="56" LocationY="219" />
        <SimpleReactionShape NodeReferenceModeAttrTag="full" SimpleReactionRef="r20" LocationX="49" LocationY="102" />
        <LocalizedCompoundShape NodeReferenceModeAttrTag="full" LocalizedCompoundRef="H2CO3_cytosol" LocationX="104" LocationY="142" />
        <LocalizedCompoundShape NodeReferenceModeAttrTag="full" LocalizedCompoundRef="HCO3_pyrenoid" LocationX="108" LocationY="203" />
        <SimpleReactionShape NodeReferenceModeAttrTag="full" SimpleReactionRef="r12" LocationX="103" LocationY="113" />
        <LocalizedCompoundShape NodeReferenceModeAttrTag="full" LocalizedCompoundRef="CO2_thylakoid" LocationX="91" LocationY="253" />
        <SimpleReactionShape NodeReferenceModeAttrTag="full" SimpleReactionRef="r24" LocationX="94" LocationY="308" />
        <SimpleReactionShape NodeReferenceModeAttrTag="full" SimpleReactionRef="r0" LocationX="60" LocationY="237" />
        <LocalizedCompoundShape NodeReferenceModeAttrTag="full" LocalizedCompoundRef="CO2_stroma" LocationX="97" LocationY="83" />
        <LocalizedCompoundShape NodeReferenceModeAttrTag="full" LocalizedCompoundRef="H2CO3_stroma" LocationX="98" LocationY="139" />
        <SimpleReactionShape NodeReferenceModeAttrTag="full" SimpleReactionRef="r2" LocationX="51" LocationY="48" />
        <SimpleReactionShape NodeReferenceModeAttrTag="full" SimpleReactionRef="r8" LocationX="64" LocationY="152" />
        <FluxReactionShape NodeReferenceModeAttrTag="full" FluxReactionRef="flux13" LocationX="48" LocationY="127" />
        <LocalizedCompoundShape NodeReferenceModeAttrTag="full" LocalizedCompoundRef="CO2_outside" LocationX="92" LocationY="98" />
        <LocalizedCompoundShape NodeReferenceModeAttrTag="full" LocalizedCompoundRef="H2CO3_pyrenoid" LocationX="102" LocationY="141" />
        <LocalizedCompoundShape NodeReferenceModeAttrTag="full" LocalizedCompoundRef="O2_plasmalemmaSurface" LocationX="92" LocationY="43" />
        <SimpleReactionShape NodeReferenceModeAttrTag="full" SimpleReactionRef="r7" LocationX="109" LocationY="165" />
        <FluxReactionShape NodeReferenceModeAttrTag="full" FluxReactionRef="flux16" LocationX="45" LocationY="297" />
      </Diagram>
      <Diagram Name="m1" Structure="WaterLayer">
        <FluxReactionShape NodeReferenceModeAttrTag="full" FluxReactionRef="flux5" LocationX="41" LocationY="85" />
        <FluxReactionShape NodeReferenceModeAttrTag="full" FluxReactionRef="flux20" LocationX="37" LocationY="287" />
        <LocalizedCompoundShape NodeReferenceModeAttrTag="full" LocalizedCompoundRef="HCO3_stroma" LocationX="103" LocationY="199" />
        <FluxReactionShape NodeReferenceModeAttrTag="full" FluxReactionRef="flux27" LocationX="52" LocationY="360" />
        <FluxReactionShape NodeReferenceModeAttrTag="full" FluxReactionRef="flux8" LocationX="38" LocationY="33" />
        <FluxReactionShape NodeReferenceModeAttrTag="full" FluxReactionRef="flux11" LocationX="44" LocationY="181" />
        <SimpleReactionShape NodeReferenceModeAttrTag="full" SimpleReactionRef="r21" LocationX="52" LocationY="123" />
        <FluxReactionShape NodeReferenceModeAttrTag="full" FluxReactionRef="flux19" LocationX="39" LocationY="255" />
        <LocalizedCompoundShape NodeReferenceModeAttrTag="full" LocalizedCompoundRef="Photorespiraotry_intermediate_cytosol" LocationX="150" LocationY="136" />
        <SimpleReactionShape NodeReferenceModeAttrTag="full" SimpleReactionRef="r9" LocationX="95" LocationY="121" />
        <FluxReactionShape NodeReferenceModeAttrTag="full" FluxReactionRef="flux10" LocationX="44" LocationY="141" />
        <SimpleReactionShape NodeReferenceModeAttrTag="full" SimpleReactionRef="r13" LocationX="107" LocationY="173" />
        <LocalizedCompoundShape NodeReferenceModeAttrTag="full" LocalizedCompoundRef="CO2_plasmalemmaSurface" LocationX="93" LocationY="95" />
        <SimpleReactionShape NodeReferenceModeAttrTag="full" SimpleReactionRef="r11" LocationX="61" LocationY="150" />
        <SimpleReactionShape NodeReferenceModeAttrTag="full" SimpleReactionRef="r14" LocationX="160" LocationY="157" />
        <FluxReactionShape NodeReferenceModeAttrTag="full" FluxReactionRef="flux21" LocationX="37" LocationY="321" />
        <LocalizedCompoundShape NodeReferenceModeAttrTag="full" LocalizedCompoundRef="O2_stroma" LocationX="93" LocationY="40" />
        <LocalizedCompoundShape NodeReferenceModeAttrTag="full" LocalizedCompoundRef="O2_substomatalCavity" LocationX="97" LocationY="40" />
        <FluxReactionShape NodeReferenceModeAttrTag="full" FluxReactionRef="flux1" LocationX="43" LocationY="97" />
        <FluxReactionShape NodeReferenceModeAttrTag="full" FluxReactionRef="flux14" LocationX="43" LocationY="235" />
        <FluxReactionShape NodeReferenceModeAttrTag="full" FluxReactionRef="flux17" LocationX="46" LocationY="325" />
        <LocalizedCompoundShape NodeReferenceModeAttrTag="full" LocalizedCompoundRef="H2CO3_thylakoid" LocationX="92" LocationY="289" />
        <FluxReactionShape NodeReferenceModeAttrTag="full" FluxReactionRef="flux2" LocationX="48" LocationY="153" />
        <LocalizedCompoundShape NodeReferenceModeAttrTag="full" LocalizedCompoundRef="O2_intermediate_pyrenoid" LocationX="25" LocationY="27" />
        <SimpleReactionShape NodeReferenceModeAttrTag="full" SimpleReactionRef="r19" LocationX="50" LocationY="43" />
        <SimpleReactionShape NodeReferenceModeAttrTag="full" SimpleReactionRef="r18" LocationX="152" LocationY="90" />
        <FluxReactionShape NodeReferenceModeAttrTag="full" FluxReactionRef="flux9" LocationX="40" LocationY="93" />
        <LocalizedCompoundShape NodeReferenceModeAttrTag="full" LocalizedCompoundRef="HCO3_plasmalemmaSurface" LocationX="94" LocationY="210" />
        <FluxReactionShape NodeReferenceModeAttrTag="full" FluxReactionRef="flux15" LocationX="45" LocationY="268" />
        <FluxReactionShape NodeReferenceModeAttrTag="full" FluxReactionRef="flux4" LocationX="34" LocationY="34" />
        <FluxReactionShape NodeReferenceModeAttrTag="full" FluxReactionRef="flux26" LocationX="38" LocationY="356" />
        <SimpleReactionShape NodeReferenceModeAttrTag="full" SimpleReactionRef="r5" LocationX="96" LocationY="177" />
        <LocalizedCompoundShape NodeReferenceModeAttrTag="full" LocalizedCompoundRef="Photorespiratory_intermediate_stroma" LocationX="27" LocationY="122" />
        <FluxReactionShape NodeReferenceModeAttrTag="full" FluxReactionRef="flux3" LocationX="51" LocationY="192" />
        <LocalizedCompoundShape NodeReferenceModeAttrTag="full" LocalizedCompoundRef="Photorespiratory_intermediate_pyrenoid" LocationX="20" LocationY="120" />
        <FluxReactionShape NodeReferenceModeAttrTag="full" FluxReactionRef="flux12" LocationX="42" LocationY="19" />
        <LocalizedCompoundShape NodeReferenceModeAttrTag="full" LocalizedCompoundRef="CO2_cytosol" LocationX="95" LocationY="89" />
        <LocalizedCompoundShape NodeReferenceModeAttrTag="full" LocalizedCompoundRef="O2_thylakoid" LocationX="87" LocationY="223" />
        <LocalizedCompoundShape NodeReferenceModeAttrTag="full" LocalizedCompoundRef="HCO3_cytosol" LocationX="105" LocationY="208" />
        <LocalizedCompoundShape NodeReferenceModeAttrTag="full" LocalizedCompoundRef="H2CO3_plasmalemmaSurface" LocationX="95" LocationY="145" />
        <LocalizedCompoundShape NodeReferenceModeAttrTag="full" LocalizedCompoundRef="O2_pyrenoid" LocationX="93" LocationY="37" />
        <SimpleReactionShape NodeReferenceModeAttrTag="full" SimpleReactionRef="r4" LocationX="94" LocationY="120" />
        <FluxReactionShape NodeReferenceModeAttrTag="full" FluxReactionRef="flux0" LocationX="45" LocationY="44" />
        <FluxReactionShape NodeReferenceModeAttrTag="full" FluxReactionRef="flux7" LocationX="43" LocationY="186" />
        <SimpleReactionShape NodeReferenceModeAttrTag="full" SimpleReactionRef="r17" LocationX="131" LocationY="119" />
        <FluxReactionShape NodeReferenceModeAttrTag="full" FluxReactionRef="flux22" LocationX="58" LocationY="247" />
        <LocalizedCompoundShape NodeReferenceModeAttrTag="full" LocalizedCompoundRef="HCO3_thylakoid" LocationX="90" LocationY="325" />
        <SimpleReactionShape NodeReferenceModeAttrTag="full" SimpleReactionRef="r10" LocationX="103" LocationY="174" />
        <SimpleReactionShape NodeReferenceModeAttrTag="full" SimpleReactionRef="r16" LocationX="148" LocationY="32" />
        <LocalizedCompoundShape NodeReferenceModeAttrTag="full" LocalizedCompoundRef="CO2_pyrenoid" LocationX="98" LocationY="89" />
        <FluxReactionShape NodeReferenceModeAttrTag="full" FluxReactionRef="flux18" LocationX="37" LocationY="219" />
        <FluxReactionShape NodeReferenceModeAttrTag="full" FluxReactionRef="flux6" LocationX="46" LocationY="153" />
        <SimpleReactionShape NodeReferenceModeAttrTag="full" SimpleReactionRef="r6" LocationX="104" LocationY="118" />
        <SimpleReactionShape NodeReferenceModeAttrTag="full" SimpleReactionRef="r23" LocationX="94" LocationY="274" />
        <LocalizedCompoundShape NodeReferenceModeAttrTag="full" LocalizedCompoundRef="O2_cytosol" LocationX="91" LocationY="43" />
        <LocalizedCompoundShape NodeReferenceModeAttrTag="full" LocalizedCompoundRef="O2_outside" LocationX="87" LocationY="40" />
        <LocalizedCompoundShape NodeReferenceModeAttrTag="full" LocalizedCompoundRef="CO2_substomatalCavity" LocationX="102" LocationY="97" />
        <SimpleReactionShape NodeReferenceModeAttrTag="full" SimpleReactionRef="r3" LocationX="54" LocationY="104" />
        <FluxReactionShape NodeReferenceModeAttrTag="full" FluxReactionRef="flux23" LocationX="42" LocationY="130" />
        <SimpleReactionShape NodeReferenceModeAttrTag="full" SimpleReactionRef="r1" LocationX="56" LocationY="219" />
        <SimpleReactionShape NodeReferenceModeAttrTag="full" SimpleReactionRef="r20" LocationX="49" LocationY="102" />
        <LocalizedCompoundShape NodeReferenceModeAttrTag="full" LocalizedCompoundRef="H2CO3_cytosol" LocationX="104" LocationY="142" />
        <LocalizedCompoundShape NodeReferenceModeAttrTag="full" LocalizedCompoundRef="HCO3_pyrenoid" LocationX="108" LocationY="203" />
        <SimpleReactionShape NodeReferenceModeAttrTag="full" SimpleReactionRef="r12" LocationX="103" LocationY="113" />
        <LocalizedCompoundShape NodeReferenceModeAttrTag="full" LocalizedCompoundRef="CO2_thylakoid" LocationX="91" LocationY="253" />
        <SimpleReactionShape NodeReferenceModeAttrTag="full" SimpleReactionRef="r24" LocationX="94" LocationY="308" />
        <SimpleReactionShape NodeReferenceModeAttrTag="full" SimpleReactionRef="r0" LocationX="60" LocationY="237" />
        <LocalizedCompoundShape NodeReferenceModeAttrTag="full" LocalizedCompoundRef="CO2_stroma" LocationX="97" LocationY="83" />
        <LocalizedCompoundShape NodeReferenceModeAttrTag="full" LocalizedCompoundRef="H2CO3_stroma" LocationX="98" LocationY="139" />
        <SimpleReactionShape NodeReferenceModeAttrTag="full" SimpleReactionRef="r2" LocationX="51" LocationY="48" />
        <SimpleReactionShape NodeReferenceModeAttrTag="full" SimpleReactionRef="r8" LocationX="64" LocationY="152" />
        <FluxReactionShape NodeReferenceModeAttrTag="full" FluxReactionRef="flux13" LocationX="48" LocationY="127" />
        <LocalizedCompoundShape NodeReferenceModeAttrTag="full" LocalizedCompoundRef="CO2_outside" LocationX="92" LocationY="98" />
        <LocalizedCompoundShape NodeReferenceModeAttrTag="full" LocalizedCompoundRef="H2CO3_pyrenoid" LocationX="102" LocationY="141" />
        <LocalizedCompoundShape NodeReferenceModeAttrTag="full" LocalizedCompoundRef="O2_plasmalemmaSurface" LocationX="92" LocationY="43" />
        <SimpleReactionShape NodeReferenceModeAttrTag="full" SimpleReactionRef="r7" LocationX="109" LocationY="165" />
        <FluxReactionShape NodeReferenceModeAttrTag="full" FluxReactionRef="flux16" LocationX="45" LocationY="297" />
      </Diagram>
      <Diagram Name="c2" Structure="PlasmalemmaSurface">
        <FluxReactionShape NodeReferenceModeAttrTag="full" FluxReactionRef="flux5" LocationX="41" LocationY="85" />
        <FluxReactionShape NodeReferenceModeAttrTag="full" FluxReactionRef="flux20" LocationX="37" LocationY="287" />
        <LocalizedCompoundShape NodeReferenceModeAttrTag="full" LocalizedCompoundRef="HCO3_stroma" LocationX="103" LocationY="199" />
        <FluxReactionShape NodeReferenceModeAttrTag="full" FluxReactionRef="flux27" LocationX="52" LocationY="360" />
        <FluxReactionShape NodeReferenceModeAttrTag="full" FluxReactionRef="flux8" LocationX="38" LocationY="33" />
        <FluxReactionShape NodeReferenceModeAttrTag="full" FluxReactionRef="flux11" LocationX="44" LocationY="181" />
        <SimpleReactionShape NodeReferenceModeAttrTag="full" SimpleReactionRef="r21" LocationX="52" LocationY="123" />
        <FluxReactionShape NodeReferenceModeAttrTag="full" FluxReactionRef="flux19" LocationX="39" LocationY="255" />
        <LocalizedCompoundShape NodeReferenceModeAttrTag="full" LocalizedCompoundRef="Photorespiraotry_intermediate_cytosol" LocationX="150" LocationY="136" />
        <SimpleReactionShape NodeReferenceModeAttrTag="full" SimpleReactionRef="r9" LocationX="95" LocationY="121" />
        <FluxReactionShape NodeReferenceModeAttrTag="full" FluxReactionRef="flux10" LocationX="44" LocationY="141" />
        <SimpleReactionShape NodeReferenceModeAttrTag="full" SimpleReactionRef="r13" LocationX="107" LocationY="173" />
        <LocalizedCompoundShape NodeReferenceModeAttrTag="full" LocalizedCompoundRef="CO2_plasmalemmaSurface" LocationX="93" LocationY="95" />
        <SimpleReactionShape NodeReferenceModeAttrTag="full" SimpleReactionRef="r11" LocationX="61" LocationY="150" />
        <SimpleReactionShape NodeReferenceModeAttrTag="full" SimpleReactionRef="r14" LocationX="160" LocationY="157" />
        <FluxReactionShape NodeReferenceModeAttrTag="full" FluxReactionRef="flux21" LocationX="37" LocationY="321" />
        <LocalizedCompoundShape NodeReferenceModeAttrTag="full" LocalizedCompoundRef="O2_stroma" LocationX="93" LocationY="40" />
        <LocalizedCompoundShape NodeReferenceModeAttrTag="full" LocalizedCompoundRef="O2_substomatalCavity" LocationX="97" LocationY="40" />
        <FluxReactionShape NodeReferenceModeAttrTag="full" FluxReactionRef="flux1" LocationX="43" LocationY="97" />
        <FluxReactionShape NodeReferenceModeAttrTag="full" FluxReactionRef="flux14" LocationX="43" LocationY="235" />
        <FluxReactionShape NodeReferenceModeAttrTag="full" FluxReactionRef="flux17" LocationX="46" LocationY="325" />
        <LocalizedCompoundShape NodeReferenceModeAttrTag="full" LocalizedCompoundRef="H2CO3_thylakoid" LocationX="92" LocationY="289" />
        <FluxReactionShape NodeReferenceModeAttrTag="full" FluxReactionRef="flux2" LocationX="48" LocationY="153" />
        <LocalizedCompoundShape NodeReferenceModeAttrTag="full" LocalizedCompoundRef="O2_intermediate_pyrenoid" LocationX="25" LocationY="27" />
        <SimpleReactionShape NodeReferenceModeAttrTag="full" SimpleReactionRef="r19" LocationX="50" LocationY="43" />
        <SimpleReactionShape NodeReferenceModeAttrTag="full" SimpleReactionRef="r18" LocationX="152" LocationY="90" />
        <FluxReactionShape NodeReferenceModeAttrTag="full" FluxReactionRef="flux9" LocationX="40" LocationY="93" />
        <LocalizedCompoundShape NodeReferenceModeAttrTag="full" LocalizedCompoundRef="HCO3_plasmalemmaSurface" LocationX="94" LocationY="210" />
        <FluxReactionShape NodeReferenceModeAttrTag="full" FluxReactionRef="flux15" LocationX="45" LocationY="268" />
        <FluxReactionShape NodeReferenceModeAttrTag="full" FluxReactionRef="flux4" LocationX="34" LocationY="34" />
        <FluxReactionShape NodeReferenceModeAttrTag="full" FluxReactionRef="flux26" LocationX="38" LocationY="356" />
        <SimpleReactionShape NodeReferenceModeAttrTag="full" SimpleReactionRef="r5" LocationX="96" LocationY="177" />
        <LocalizedCompoundShape NodeReferenceModeAttrTag="full" LocalizedCompoundRef="Photorespiratory_intermediate_stroma" LocationX="27" LocationY="122" />
        <FluxReactionShape NodeReferenceModeAttrTag="full" FluxReactionRef="flux3" LocationX="51" LocationY="192" />
        <LocalizedCompoundShape NodeReferenceModeAttrTag="full" LocalizedCompoundRef="Photorespiratory_intermediate_pyrenoid" LocationX="20" LocationY="120" />
        <FluxReactionShape NodeReferenceModeAttrTag="full" FluxReactionRef="flux12" LocationX="42" LocationY="19" />
        <LocalizedCompoundShape NodeReferenceModeAttrTag="full" LocalizedCompoundRef="CO2_cytosol" LocationX="95" LocationY="89" />
        <LocalizedCompoundShape NodeReferenceModeAttrTag="full" LocalizedCompoundRef="O2_thylakoid" LocationX="87" LocationY="223" />
        <LocalizedCompoundShape NodeReferenceModeAttrTag="full" LocalizedCompoundRef="HCO3_cytosol" LocationX="105" LocationY="208" />
        <LocalizedCompoundShape NodeReferenceModeAttrTag="full" LocalizedCompoundRef="H2CO3_plasmalemmaSurface" LocationX="95" LocationY="145" />
        <LocalizedCompoundShape NodeReferenceModeAttrTag="full" LocalizedCompoundRef="O2_pyrenoid" LocationX="93" LocationY="37" />
        <SimpleReactionShape NodeReferenceModeAttrTag="full" SimpleReactionRef="r4" LocationX="94" LocationY="120" />
        <FluxReactionShape NodeReferenceModeAttrTag="full" FluxReactionRef="flux0" LocationX="45" LocationY="44" />
        <FluxReactionShape NodeReferenceModeAttrTag="full" FluxReactionRef="flux7" LocationX="43" LocationY="186" />
        <SimpleReactionShape NodeReferenceModeAttrTag="full" SimpleReactionRef="r17" LocationX="131" LocationY="119" />
        <FluxReactionShape NodeReferenceModeAttrTag="full" FluxReactionRef="flux22" LocationX="58" LocationY="247" />
        <LocalizedCompoundShape NodeReferenceModeAttrTag="full" LocalizedCompoundRef="HCO3_thylakoid" LocationX="90" LocationY="325" />
        <SimpleReactionShape NodeReferenceModeAttrTag="full" SimpleReactionRef="r10" LocationX="103" LocationY="174" />
        <SimpleReactionShape NodeReferenceModeAttrTag="full" SimpleReactionRef="r16" LocationX="148" LocationY="32" />
        <LocalizedCompoundShape NodeReferenceModeAttrTag="full" LocalizedCompoundRef="CO2_pyrenoid" LocationX="98" LocationY="89" />
        <FluxReactionShape NodeReferenceModeAttrTag="full" FluxReactionRef="flux18" LocationX="37" LocationY="219" />
        <FluxReactionShape NodeReferenceModeAttrTag="full" FluxReactionRef="flux6" LocationX="46" LocationY="153" />
        <SimpleReactionShape NodeReferenceModeAttrTag="full" SimpleReactionRef="r6" LocationX="104" LocationY="118" />
        <SimpleReactionShape NodeReferenceModeAttrTag="full" SimpleReactionRef="r23" LocationX="94" LocationY="274" />
        <LocalizedCompoundShape NodeReferenceModeAttrTag="full" LocalizedCompoundRef="O2_cytosol" LocationX="91" LocationY="43" />
        <LocalizedCompoundShape NodeReferenceModeAttrTag="full" LocalizedCompoundRef="O2_outside" LocationX="87" LocationY="40" />
        <LocalizedCompoundShape NodeReferenceModeAttrTag="full" LocalizedCompoundRef="CO2_substomatalCavity" LocationX="102" LocationY="97" />
        <SimpleReactionShape NodeReferenceModeAttrTag="full" SimpleReactionRef="r3" LocationX="54" LocationY="104" />
        <FluxReactionShape NodeReferenceModeAttrTag="full" FluxReactionRef="flux23" LocationX="42" LocationY="130" />
        <SimpleReactionShape NodeReferenceModeAttrTag="full" SimpleReactionRef="r1" LocationX="56" LocationY="219" />
        <SimpleReactionShape NodeReferenceModeAttrTag="full" SimpleReactionRef="r20" LocationX="49" LocationY="102" />
        <LocalizedCompoundShape NodeReferenceModeAttrTag="full" LocalizedCompoundRef="H2CO3_cytosol" LocationX="104" LocationY="142" />
        <LocalizedCompoundShape NodeReferenceModeAttrTag="full" LocalizedCompoundRef="HCO3_pyrenoid" LocationX="108" LocationY="203" />
        <SimpleReactionShape NodeReferenceModeAttrTag="full" SimpleReactionRef="r12" LocationX="103" LocationY="113" />
        <LocalizedCompoundShape NodeReferenceModeAttrTag="full" LocalizedCompoundRef="CO2_thylakoid" LocationX="91" LocationY="253" />
        <SimpleReactionShape NodeReferenceModeAttrTag="full" SimpleReactionRef="r24" LocationX="94" LocationY="308" />
        <SimpleReactionShape NodeReferenceModeAttrTag="full" SimpleReactionRef="r0" LocationX="60" LocationY="237" />
        <LocalizedCompoundShape NodeReferenceModeAttrTag="full" LocalizedCompoundRef="CO2_stroma" LocationX="97" LocationY="83" />
        <LocalizedCompoundShape NodeReferenceModeAttrTag="full" LocalizedCompoundRef="H2CO3_stroma" LocationX="98" LocationY="139" />
        <SimpleReactionShape NodeReferenceModeAttrTag="full" SimpleReactionRef="r2" LocationX="51" LocationY="48" />
        <SimpleReactionShape NodeReferenceModeAttrTag="full" SimpleReactionRef="r8" LocationX="64" LocationY="152" />
        <FluxReactionShape NodeReferenceModeAttrTag="full" FluxReactionRef="flux13" LocationX="48" LocationY="127" />
        <LocalizedCompoundShape NodeReferenceModeAttrTag="full" LocalizedCompoundRef="CO2_outside" LocationX="92" LocationY="98" />
        <LocalizedCompoundShape NodeReferenceModeAttrTag="full" LocalizedCompoundRef="H2CO3_pyrenoid" LocationX="102" LocationY="141" />
        <LocalizedCompoundShape NodeReferenceModeAttrTag="full" LocalizedCompoundRef="O2_plasmalemmaSurface" LocationX="92" LocationY="43" />
        <SimpleReactionShape NodeReferenceModeAttrTag="full" SimpleReactionRef="r7" LocationX="109" LocationY="165" />
        <FluxReactionShape NodeReferenceModeAttrTag="full" FluxReactionRef="flux16" LocationX="45" LocationY="297" />
      </Diagram>
      <Diagram Name="m2" Structure="Plasmalemma">
        <FluxReactionShape NodeReferenceModeAttrTag="full" FluxReactionRef="flux5" LocationX="41" LocationY="85" />
        <FluxReactionShape NodeReferenceModeAttrTag="full" FluxReactionRef="flux20" LocationX="37" LocationY="287" />
        <LocalizedCompoundShape NodeReferenceModeAttrTag="full" LocalizedCompoundRef="HCO3_stroma" LocationX="103" LocationY="199" />
        <FluxReactionShape NodeReferenceModeAttrTag="full" FluxReactionRef="flux27" LocationX="52" LocationY="360" />
        <FluxReactionShape NodeReferenceModeAttrTag="full" FluxReactionRef="flux8" LocationX="38" LocationY="33" />
        <FluxReactionShape NodeReferenceModeAttrTag="full" FluxReactionRef="flux11" LocationX="44" LocationY="181" />
        <SimpleReactionShape NodeReferenceModeAttrTag="full" SimpleReactionRef="r21" LocationX="52" LocationY="123" />
        <FluxReactionShape NodeReferenceModeAttrTag="full" FluxReactionRef="flux19" LocationX="39" LocationY="255" />
        <LocalizedCompoundShape NodeReferenceModeAttrTag="full" LocalizedCompoundRef="Photorespiraotry_intermediate_cytosol" LocationX="150" LocationY="136" />
        <SimpleReactionShape NodeReferenceModeAttrTag="full" SimpleReactionRef="r9" LocationX="95" LocationY="121" />
        <FluxReactionShape NodeReferenceModeAttrTag="full" FluxReactionRef="flux10" LocationX="44" LocationY="141" />
        <SimpleReactionShape NodeReferenceModeAttrTag="full" SimpleReactionRef="r13" LocationX="107" LocationY="173" />
        <LocalizedCompoundShape NodeReferenceModeAttrTag="full" LocalizedCompoundRef="CO2_plasmalemmaSurface" LocationX="93" LocationY="95" />
        <SimpleReactionShape NodeReferenceModeAttrTag="full" SimpleReactionRef="r11" LocationX="61" LocationY="150" />
        <SimpleReactionShape NodeReferenceModeAttrTag="full" SimpleReactionRef="r14" LocationX="160" LocationY="157" />
        <FluxReactionShape NodeReferenceModeAttrTag="full" FluxReactionRef="flux21" LocationX="37" LocationY="321" />
        <LocalizedCompoundShape NodeReferenceModeAttrTag="full" LocalizedCompoundRef="O2_stroma" LocationX="93" LocationY="40" />
        <LocalizedCompoundShape NodeReferenceModeAttrTag="full" LocalizedCompoundRef="O2_substomatalCavity" LocationX="97" LocationY="40" />
        <FluxReactionShape NodeReferenceModeAttrTag="full" FluxReactionRef="flux1" LocationX="43" LocationY="97" />
        <FluxReactionShape NodeReferenceModeAttrTag="full" FluxReactionRef="flux14" LocationX="43" LocationY="235" />
        <FluxReactionShape NodeReferenceModeAttrTag="full" FluxReactionRef="flux17" LocationX="46" LocationY="325" />
        <LocalizedCompoundShape NodeReferenceModeAttrTag="full" LocalizedCompoundRef="H2CO3_thylakoid" LocationX="92" LocationY="289" />
        <FluxReactionShape NodeReferenceModeAttrTag="full" FluxReactionRef="flux2" LocationX="48" LocationY="153" />
        <LocalizedCompoundShape NodeReferenceModeAttrTag="full" LocalizedCompoundRef="O2_intermediate_pyrenoid" LocationX="25" LocationY="27" />
        <SimpleReactionShape NodeReferenceModeAttrTag="full" SimpleReactionRef="r19" LocationX="50" LocationY="43" />
        <SimpleReactionShape NodeReferenceModeAttrTag="full" SimpleReactionRef="r18" LocationX="152" LocationY="90" />
        <FluxReactionShape NodeReferenceModeAttrTag="full" FluxReactionRef="flux9" LocationX="40" LocationY="93" />
        <LocalizedCompoundShape NodeReferenceModeAttrTag="full" LocalizedCompoundRef="HCO3_plasmalemmaSurface" LocationX="94" LocationY="210" />
        <FluxReactionShape NodeReferenceModeAttrTag="full" FluxReactionRef="flux15" LocationX="45" LocationY="268" />
        <FluxReactionShape NodeReferenceModeAttrTag="full" FluxReactionRef="flux4" LocationX="34" LocationY="34" />
        <FluxReactionShape NodeReferenceModeAttrTag="full" FluxReactionRef="flux26" LocationX="38" LocationY="356" />
        <SimpleReactionShape NodeReferenceModeAttrTag="full" SimpleReactionRef="r5" LocationX="96" LocationY="177" />
        <LocalizedCompoundShape NodeReferenceModeAttrTag="full" LocalizedCompoundRef="Photorespiratory_intermediate_stroma" LocationX="27" LocationY="122" />
        <FluxReactionShape NodeReferenceModeAttrTag="full" FluxReactionRef="flux3" LocationX="51" LocationY="192" />
        <LocalizedCompoundShape NodeReferenceModeAttrTag="full" LocalizedCompoundRef="Photorespiratory_intermediate_pyrenoid" LocationX="20" LocationY="120" />
        <FluxReactionShape NodeReferenceModeAttrTag="full" FluxReactionRef="flux12" LocationX="42" LocationY="19" />
        <LocalizedCompoundShape NodeReferenceModeAttrTag="full" LocalizedCompoundRef="CO2_cytosol" LocationX="95" LocationY="89" />
        <LocalizedCompoundShape NodeReferenceModeAttrTag="full" LocalizedCompoundRef="O2_thylakoid" LocationX="87" LocationY="223" />
        <LocalizedCompoundShape NodeReferenceModeAttrTag="full" LocalizedCompoundRef="HCO3_cytosol" LocationX="105" LocationY="208" />
        <LocalizedCompoundShape NodeReferenceModeAttrTag="full" LocalizedCompoundRef="H2CO3_plasmalemmaSurface" LocationX="95" LocationY="145" />
        <LocalizedCompoundShape NodeReferenceModeAttrTag="full" LocalizedCompoundRef="O2_pyrenoid" LocationX="93" LocationY="37" />
        <SimpleReactionShape NodeReferenceModeAttrTag="full" SimpleReactionRef="r4" LocationX="94" LocationY="120" />
        <FluxReactionShape NodeReferenceModeAttrTag="full" FluxReactionRef="flux0" LocationX="45" LocationY="44" />
        <FluxReactionShape NodeReferenceModeAttrTag="full" FluxReactionRef="flux7" LocationX="43" LocationY="186" />
        <SimpleReactionShape NodeReferenceModeAttrTag="full" SimpleReactionRef="r17" LocationX="131" LocationY="119" />
        <FluxReactionShape NodeReferenceModeAttrTag="full" FluxReactionRef="flux22" LocationX="58" LocationY="247" />
        <LocalizedCompoundShape NodeReferenceModeAttrTag="full" LocalizedCompoundRef="HCO3_thylakoid" LocationX="90" LocationY="325" />
        <SimpleReactionShape NodeReferenceModeAttrTag="full" SimpleReactionRef="r10" LocationX="103" LocationY="174" />
        <SimpleReactionShape NodeReferenceModeAttrTag="full" SimpleReactionRef="r16" LocationX="148" LocationY="32" />
        <LocalizedCompoundShape NodeReferenceModeAttrTag="full" LocalizedCompoundRef="CO2_pyrenoid" LocationX="98" LocationY="89" />
        <FluxReactionShape NodeReferenceModeAttrTag="full" FluxReactionRef="flux18" LocationX="37" LocationY="219" />
        <FluxReactionShape NodeReferenceModeAttrTag="full" FluxReactionRef="flux6" LocationX="46" LocationY="153" />
        <SimpleReactionShape NodeReferenceModeAttrTag="full" SimpleReactionRef="r6" LocationX="104" LocationY="118" />
        <SimpleReactionShape NodeReferenceModeAttrTag="full" SimpleReactionRef="r23" LocationX="94" LocationY="274" />
        <LocalizedCompoundShape NodeReferenceModeAttrTag="full" LocalizedCompoundRef="O2_cytosol" LocationX="91" LocationY="43" />
        <LocalizedCompoundShape NodeReferenceModeAttrTag="full" LocalizedCompoundRef="O2_outside" LocationX="87" LocationY="40" />
        <LocalizedCompoundShape NodeReferenceModeAttrTag="full" LocalizedCompoundRef="CO2_substomatalCavity" LocationX="102" LocationY="97" />
        <SimpleReactionShape NodeReferenceModeAttrTag="full" SimpleReactionRef="r3" LocationX="54" LocationY="104" />
        <FluxReactionShape NodeReferenceModeAttrTag="full" FluxReactionRef="flux23" LocationX="42" LocationY="130" />
        <SimpleReactionShape NodeReferenceModeAttrTag="full" SimpleReactionRef="r1" LocationX="56" LocationY="219" />
        <SimpleReactionShape NodeReferenceModeAttrTag="full" SimpleReactionRef="r20" LocationX="49" LocationY="102" />
        <LocalizedCompoundShape NodeReferenceModeAttrTag="full" LocalizedCompoundRef="H2CO3_cytosol" LocationX="104" LocationY="142" />
        <LocalizedCompoundShape NodeReferenceModeAttrTag="full" LocalizedCompoundRef="HCO3_pyrenoid" LocationX="108" LocationY="203" />
        <SimpleReactionShape NodeReferenceModeAttrTag="full" SimpleReactionRef="r12" LocationX="103" LocationY="113" />
        <LocalizedCompoundShape NodeReferenceModeAttrTag="full" LocalizedCompoundRef="CO2_thylakoid" LocationX="91" LocationY="253" />
        <SimpleReactionShape NodeReferenceModeAttrTag="full" SimpleReactionRef="r24" LocationX="94" LocationY="308" />
        <SimpleReactionShape NodeReferenceModeAttrTag="full" SimpleReactionRef="r0" LocationX="60" LocationY="237" />
        <LocalizedCompoundShape NodeReferenceModeAttrTag="full" LocalizedCompoundRef="CO2_stroma" LocationX="97" LocationY="83" />
        <LocalizedCompoundShape NodeReferenceModeAttrTag="full" LocalizedCompoundRef="H2CO3_stroma" LocationX="98" LocationY="139" />
        <SimpleReactionShape NodeReferenceModeAttrTag="full" SimpleReactionRef="r2" LocationX="51" LocationY="48" />
        <SimpleReactionShape NodeReferenceModeAttrTag="full" SimpleReactionRef="r8" LocationX="64" LocationY="152" />
        <FluxReactionShape NodeReferenceModeAttrTag="full" FluxReactionRef="flux13" LocationX="48" LocationY="127" />
        <LocalizedCompoundShape NodeReferenceModeAttrTag="full" LocalizedCompoundRef="CO2_outside" LocationX="92" LocationY="98" />
        <LocalizedCompoundShape NodeReferenceModeAttrTag="full" LocalizedCompoundRef="H2CO3_pyrenoid" LocationX="102" LocationY="141" />
        <LocalizedCompoundShape NodeReferenceModeAttrTag="full" LocalizedCompoundRef="O2_plasmalemmaSurface" LocationX="92" LocationY="43" />
        <SimpleReactionShape NodeReferenceModeAttrTag="full" SimpleReactionRef="r7" LocationX="109" LocationY="165" />
        <FluxReactionShape NodeReferenceModeAttrTag="full" FluxReactionRef="flux16" LocationX="45" LocationY="297" />
      </Diagram>
      <Diagram Name="c3" Structure="Cytosol">
        <FluxReactionShape NodeReferenceModeAttrTag="full" FluxReactionRef="flux5" LocationX="41" LocationY="85" />
        <FluxReactionShape NodeReferenceModeAttrTag="full" FluxReactionRef="flux20" LocationX="37" LocationY="287" />
        <LocalizedCompoundShape NodeReferenceModeAttrTag="full" LocalizedCompoundRef="HCO3_stroma" LocationX="103" LocationY="199" />
        <FluxReactionShape NodeReferenceModeAttrTag="full" FluxReactionRef="flux27" LocationX="52" LocationY="360" />
        <FluxReactionShape NodeReferenceModeAttrTag="full" FluxReactionRef="flux8" LocationX="38" LocationY="33" />
        <FluxReactionShape NodeReferenceModeAttrTag="full" FluxReactionRef="flux11" LocationX="44" LocationY="181" />
        <SimpleReactionShape NodeReferenceModeAttrTag="full" SimpleReactionRef="r21" LocationX="52" LocationY="123" />
        <FluxReactionShape NodeReferenceModeAttrTag="full" FluxReactionRef="flux19" LocationX="39" LocationY="255" />
        <LocalizedCompoundShape NodeReferenceModeAttrTag="full" LocalizedCompoundRef="Photorespiraotry_intermediate_cytosol" LocationX="150" LocationY="136" />
        <SimpleReactionShape NodeReferenceModeAttrTag="full" SimpleReactionRef="r9" LocationX="95" LocationY="121" />
        <FluxReactionShape NodeReferenceModeAttrTag="full" FluxReactionRef="flux10" LocationX="44" LocationY="141" />
        <SimpleReactionShape NodeReferenceModeAttrTag="full" SimpleReactionRef="r13" LocationX="107" LocationY="173" />
        <LocalizedCompoundShape NodeReferenceModeAttrTag="full" LocalizedCompoundRef="CO2_plasmalemmaSurface" LocationX="93" LocationY="95" />
        <SimpleReactionShape NodeReferenceModeAttrTag="full" SimpleReactionRef="r11" LocationX="61" LocationY="150" />
        <SimpleReactionShape NodeReferenceModeAttrTag="full" SimpleReactionRef="r14" LocationX="160" LocationY="157" />
        <FluxReactionShape NodeReferenceModeAttrTag="full" FluxReactionRef="flux21" LocationX="37" LocationY="321" />
        <LocalizedCompoundShape NodeReferenceModeAttrTag="full" LocalizedCompoundRef="O2_stroma" LocationX="93" LocationY="40" />
        <LocalizedCompoundShape NodeReferenceModeAttrTag="full" LocalizedCompoundRef="O2_substomatalCavity" LocationX="97" LocationY="40" />
        <FluxReactionShape NodeReferenceModeAttrTag="full" FluxReactionRef="flux1" LocationX="43" LocationY="97" />
        <FluxReactionShape NodeReferenceModeAttrTag="full" FluxReactionRef="flux14" LocationX="43" LocationY="235" />
        <FluxReactionShape NodeReferenceModeAttrTag="full" FluxReactionRef="flux17" LocationX="46" LocationY="325" />
        <LocalizedCompoundShape NodeReferenceModeAttrTag="full" LocalizedCompoundRef="H2CO3_thylakoid" LocationX="92" LocationY="289" />
        <FluxReactionShape NodeReferenceModeAttrTag="full" FluxReactionRef="flux2" LocationX="48" LocationY="153" />
        <LocalizedCompoundShape NodeReferenceModeAttrTag="full" LocalizedCompoundRef="O2_intermediate_pyrenoid" LocationX="25" LocationY="27" />
        <SimpleReactionShape NodeReferenceModeAttrTag="full" SimpleReactionRef="r19" LocationX="50" LocationY="43" />
        <SimpleReactionShape NodeReferenceModeAttrTag="full" SimpleReactionRef="r18" LocationX="152" LocationY="90" />
        <FluxReactionShape NodeReferenceModeAttrTag="full" FluxReactionRef="flux9" LocationX="40" LocationY="93" />
        <LocalizedCompoundShape NodeReferenceModeAttrTag="full" LocalizedCompoundRef="HCO3_plasmalemmaSurface" LocationX="94" LocationY="210" />
        <FluxReactionShape NodeReferenceModeAttrTag="full" FluxReactionRef="flux15" LocationX="45" LocationY="268" />
        <FluxReactionShape NodeReferenceModeAttrTag="full" FluxReactionRef="flux4" LocationX="34" LocationY="34" />
        <FluxReactionShape NodeReferenceModeAttrTag="full" FluxReactionRef="flux26" LocationX="38" LocationY="356" />
        <SimpleReactionShape NodeReferenceModeAttrTag="full" SimpleReactionRef="r5" LocationX="96" LocationY="177" />
        <LocalizedCompoundShape NodeReferenceModeAttrTag="full" LocalizedCompoundRef="Photorespiratory_intermediate_stroma" LocationX="27" LocationY="122" />
        <FluxReactionShape NodeReferenceModeAttrTag="full" FluxReactionRef="flux3" LocationX="51" LocationY="192" />
        <LocalizedCompoundShape NodeReferenceModeAttrTag="full" LocalizedCompoundRef="Photorespiratory_intermediate_pyrenoid" LocationX="20" LocationY="120" />
        <FluxReactionShape NodeReferenceModeAttrTag="full" FluxReactionRef="flux12" LocationX="42" LocationY="19" />
        <LocalizedCompoundShape NodeReferenceModeAttrTag="full" LocalizedCompoundRef="CO2_cytosol" LocationX="95" LocationY="89" />
        <LocalizedCompoundShape NodeReferenceModeAttrTag="full" LocalizedCompoundRef="O2_thylakoid" LocationX="87" LocationY="223" />
        <LocalizedCompoundShape NodeReferenceModeAttrTag="full" LocalizedCompoundRef="HCO3_cytosol" LocationX="105" LocationY="208" />
        <LocalizedCompoundShape NodeReferenceModeAttrTag="full" LocalizedCompoundRef="H2CO3_plasmalemmaSurface" LocationX="95" LocationY="145" />
        <LocalizedCompoundShape NodeReferenceModeAttrTag="full" LocalizedCompoundRef="O2_pyrenoid" LocationX="93" LocationY="37" />
        <SimpleReactionShape NodeReferenceModeAttrTag="full" SimpleReactionRef="r4" LocationX="94" LocationY="120" />
        <FluxReactionShape NodeReferenceModeAttrTag="full" FluxReactionRef="flux0" LocationX="45" LocationY="44" />
        <FluxReactionShape NodeReferenceModeAttrTag="full" FluxReactionRef="flux7" LocationX="43" LocationY="186" />
        <SimpleReactionShape NodeReferenceModeAttrTag="full" SimpleReactionRef="r17" LocationX="131" LocationY="119" />
        <FluxReactionShape NodeReferenceModeAttrTag="full" FluxReactionRef="flux22" LocationX="58" LocationY="247" />
        <LocalizedCompoundShape NodeReferenceModeAttrTag="full" LocalizedCompoundRef="HCO3_thylakoid" LocationX="90" LocationY="325" />
        <SimpleReactionShape NodeReferenceModeAttrTag="full" SimpleReactionRef="r10" LocationX="103" LocationY="174" />
        <SimpleReactionShape NodeReferenceModeAttrTag="full" SimpleReactionRef="r16" LocationX="148" LocationY="32" />
        <LocalizedCompoundShape NodeReferenceModeAttrTag="full" LocalizedCompoundRef="CO2_pyrenoid" LocationX="98" LocationY="89" />
        <FluxReactionShape NodeReferenceModeAttrTag="full" FluxReactionRef="flux18" LocationX="37" LocationY="219" />
        <FluxReactionShape NodeReferenceModeAttrTag="full" FluxReactionRef="flux6" LocationX="46" LocationY="153" />
        <SimpleReactionShape NodeReferenceModeAttrTag="full" SimpleReactionRef="r6" LocationX="104" LocationY="118" />
        <SimpleReactionShape NodeReferenceModeAttrTag="full" SimpleReactionRef="r23" LocationX="94" LocationY="274" />
        <LocalizedCompoundShape NodeReferenceModeAttrTag="full" LocalizedCompoundRef="O2_cytosol" LocationX="91" LocationY="43" />
        <LocalizedCompoundShape NodeReferenceModeAttrTag="full" LocalizedCompoundRef="O2_outside" LocationX="87" LocationY="40" />
        <LocalizedCompoundShape NodeReferenceModeAttrTag="full" LocalizedCompoundRef="CO2_substomatalCavity" LocationX="102" LocationY="97" />
        <SimpleReactionShape NodeReferenceModeAttrTag="full" SimpleReactionRef="r3" LocationX="54" LocationY="104" />
        <FluxReactionShape NodeReferenceModeAttrTag="full" FluxReactionRef="flux23" LocationX="42" LocationY="130" />
        <SimpleReactionShape NodeReferenceModeAttrTag="full" SimpleReactionRef="r1" LocationX="56" LocationY="219" />
        <SimpleReactionShape NodeReferenceModeAttrTag="full" SimpleReactionRef="r20" LocationX="49" LocationY="102" />
        <LocalizedCompoundShape NodeReferenceModeAttrTag="full" LocalizedCompoundRef="H2CO3_cytosol" LocationX="104" LocationY="142" />
        <LocalizedCompoundShape NodeReferenceModeAttrTag="full" LocalizedCompoundRef="HCO3_pyrenoid" LocationX="108" LocationY="203" />
        <SimpleReactionShape NodeReferenceModeAttrTag="full" SimpleReactionRef="r12" LocationX="103" LocationY="113" />
        <LocalizedCompoundShape NodeReferenceModeAttrTag="full" LocalizedCompoundRef="CO2_thylakoid" LocationX="91" LocationY="253" />
        <SimpleReactionShape NodeReferenceModeAttrTag="full" SimpleReactionRef="r24" LocationX="94" LocationY="308" />
        <SimpleReactionShape NodeReferenceModeAttrTag="full" SimpleReactionRef="r0" LocationX="60" LocationY="237" />
        <LocalizedCompoundShape NodeReferenceModeAttrTag="full" LocalizedCompoundRef="CO2_stroma" LocationX="97" LocationY="83" />
        <LocalizedCompoundShape NodeReferenceModeAttrTag="full" LocalizedCompoundRef="H2CO3_stroma" LocationX="98" LocationY="139" />
        <SimpleReactionShape NodeReferenceModeAttrTag="full" SimpleReactionRef="r2" LocationX="51" LocationY="48" />
        <SimpleReactionShape NodeReferenceModeAttrTag="full" SimpleReactionRef="r8" LocationX="64" LocationY="152" />
        <FluxReactionShape NodeReferenceModeAttrTag="full" FluxReactionRef="flux13" LocationX="48" LocationY="127" />
        <LocalizedCompoundShape NodeReferenceModeAttrTag="full" LocalizedCompoundRef="CO2_outside" LocationX="92" LocationY="98" />
        <LocalizedCompoundShape NodeReferenceModeAttrTag="full" LocalizedCompoundRef="H2CO3_pyrenoid" LocationX="102" LocationY="141" />
        <LocalizedCompoundShape NodeReferenceModeAttrTag="full" LocalizedCompoundRef="O2_plasmalemmaSurface" LocationX="92" LocationY="43" />
        <SimpleReactionShape NodeReferenceModeAttrTag="full" SimpleReactionRef="r7" LocationX="109" LocationY="165" />
        <FluxReactionShape NodeReferenceModeAttrTag="full" FluxReactionRef="flux16" LocationX="45" LocationY="297" />
      </Diagram>
      <Diagram Name="m3" Structure="ChloroplastEnvelope">
        <FluxReactionShape NodeReferenceModeAttrTag="full" FluxReactionRef="flux5" LocationX="41" LocationY="85" />
        <FluxReactionShape NodeReferenceModeAttrTag="full" FluxReactionRef="flux20" LocationX="37" LocationY="287" />
        <LocalizedCompoundShape NodeReferenceModeAttrTag="full" LocalizedCompoundRef="HCO3_stroma" LocationX="103" LocationY="199" />
        <FluxReactionShape NodeReferenceModeAttrTag="full" FluxReactionRef="flux27" LocationX="52" LocationY="360" />
        <FluxReactionShape NodeReferenceModeAttrTag="full" FluxReactionRef="flux8" LocationX="38" LocationY="33" />
        <FluxReactionShape NodeReferenceModeAttrTag="full" FluxReactionRef="flux11" LocationX="44" LocationY="181" />
        <SimpleReactionShape NodeReferenceModeAttrTag="full" SimpleReactionRef="r21" LocationX="52" LocationY="123" />
        <FluxReactionShape NodeReferenceModeAttrTag="full" FluxReactionRef="flux19" LocationX="39" LocationY="255" />
        <LocalizedCompoundShape NodeReferenceModeAttrTag="full" LocalizedCompoundRef="Photorespiraotry_intermediate_cytosol" LocationX="150" LocationY="136" />
        <SimpleReactionShape NodeReferenceModeAttrTag="full" SimpleReactionRef="r9" LocationX="95" LocationY="121" />
        <FluxReactionShape NodeReferenceModeAttrTag="full" FluxReactionRef="flux10" LocationX="44" LocationY="141" />
        <SimpleReactionShape NodeReferenceModeAttrTag="full" SimpleReactionRef="r13" LocationX="107" LocationY="173" />
        <LocalizedCompoundShape NodeReferenceModeAttrTag="full" LocalizedCompoundRef="CO2_plasmalemmaSurface" LocationX="93" LocationY="95" />
        <SimpleReactionShape NodeReferenceModeAttrTag="full" SimpleReactionRef="r11" LocationX="61" LocationY="150" />
        <SimpleReactionShape NodeReferenceModeAttrTag="full" SimpleReactionRef="r14" LocationX="160" LocationY="157" />
        <FluxReactionShape NodeReferenceModeAttrTag="full" FluxReactionRef="flux21" LocationX="37" LocationY="321" />
        <LocalizedCompoundShape NodeReferenceModeAttrTag="full" LocalizedCompoundRef="O2_stroma" LocationX="93" LocationY="40" />
        <LocalizedCompoundShape NodeReferenceModeAttrTag="full" LocalizedCompoundRef="O2_substomatalCavity" LocationX="97" LocationY="40" />
        <FluxReactionShape NodeReferenceModeAttrTag="full" FluxReactionRef="flux1" LocationX="43" LocationY="97" />
        <FluxReactionShape NodeReferenceModeAttrTag="full" FluxReactionRef="flux14" LocationX="43" LocationY="235" />
        <FluxReactionShape NodeReferenceModeAttrTag="full" FluxReactionRef="flux17" LocationX="46" LocationY="325" />
        <LocalizedCompoundShape NodeReferenceModeAttrTag="full" LocalizedCompoundRef="H2CO3_thylakoid" LocationX="92" LocationY="289" />
        <FluxReactionShape NodeReferenceModeAttrTag="full" FluxReactionRef="flux2" LocationX="48" LocationY="153" />
        <LocalizedCompoundShape NodeReferenceModeAttrTag="full" LocalizedCompoundRef="O2_intermediate_pyrenoid" LocationX="25" LocationY="27" />
        <SimpleReactionShape NodeReferenceModeAttrTag="full" SimpleReactionRef="r19" LocationX="50" LocationY="43" />
        <SimpleReactionShape NodeReferenceModeAttrTag="full" SimpleReactionRef="r18" LocationX="152" LocationY="90" />
        <FluxReactionShape NodeReferenceModeAttrTag="full" FluxReactionRef="flux9" LocationX="40" LocationY="93" />
        <LocalizedCompoundShape NodeReferenceModeAttrTag="full" LocalizedCompoundRef="HCO3_plasmalemmaSurface" LocationX="94" LocationY="210" />
        <FluxReactionShape NodeReferenceModeAttrTag="full" FluxReactionRef="flux15" LocationX="45" LocationY="268" />
        <FluxReactionShape NodeReferenceModeAttrTag="full" FluxReactionRef="flux4" LocationX="34" LocationY="34" />
        <FluxReactionShape NodeReferenceModeAttrTag="full" FluxReactionRef="flux26" LocationX="38" LocationY="356" />
        <SimpleReactionShape NodeReferenceModeAttrTag="full" SimpleReactionRef="r5" LocationX="96" LocationY="177" />
        <LocalizedCompoundShape NodeReferenceModeAttrTag="full" LocalizedCompoundRef="Photorespiratory_intermediate_stroma" LocationX="27" LocationY="122" />
        <FluxReactionShape NodeReferenceModeAttrTag="full" FluxReactionRef="flux3" LocationX="51" LocationY="192" />
        <LocalizedCompoundShape NodeReferenceModeAttrTag="full" LocalizedCompoundRef="Photorespiratory_intermediate_pyrenoid" LocationX="20" LocationY="120" />
        <FluxReactionShape NodeReferenceModeAttrTag="full" FluxReactionRef="flux12" LocationX="42" LocationY="19" />
        <LocalizedCompoundShape NodeReferenceModeAttrTag="full" LocalizedCompoundRef="CO2_cytosol" LocationX="95" LocationY="89" />
        <LocalizedCompoundShape NodeReferenceModeAttrTag="full" LocalizedCompoundRef="O2_thylakoid" LocationX="87" LocationY="223" />
        <LocalizedCompoundShape NodeReferenceModeAttrTag="full" LocalizedCompoundRef="HCO3_cytosol" LocationX="105" LocationY="208" />
        <LocalizedCompoundShape NodeReferenceModeAttrTag="full" LocalizedCompoundRef="H2CO3_plasmalemmaSurface" LocationX="95" LocationY="145" />
        <LocalizedCompoundShape NodeReferenceModeAttrTag="full" LocalizedCompoundRef="O2_pyrenoid" LocationX="93" LocationY="37" />
        <SimpleReactionShape NodeReferenceModeAttrTag="full" SimpleReactionRef="r4" LocationX="94" LocationY="120" />
        <FluxReactionShape NodeReferenceModeAttrTag="full" FluxReactionRef="flux0" LocationX="45" LocationY="44" />
        <FluxReactionShape NodeReferenceModeAttrTag="full" FluxReactionRef="flux7" LocationX="43" LocationY="186" />
        <SimpleReactionShape NodeReferenceModeAttrTag="full" SimpleReactionRef="r17" LocationX="131" LocationY="119" />
        <FluxReactionShape NodeReferenceModeAttrTag="full" FluxReactionRef="flux22" LocationX="58" LocationY="247" />
        <LocalizedCompoundShape NodeReferenceModeAttrTag="full" LocalizedCompoundRef="HCO3_thylakoid" LocationX="90" LocationY="325" />
        <SimpleReactionShape NodeReferenceModeAttrTag="full" SimpleReactionRef="r10" LocationX="103" LocationY="174" />
        <SimpleReactionShape NodeReferenceModeAttrTag="full" SimpleReactionRef="r16" LocationX="148" LocationY="32" />
        <LocalizedCompoundShape NodeReferenceModeAttrTag="full" LocalizedCompoundRef="CO2_pyrenoid" LocationX="98" LocationY="89" />
        <FluxReactionShape NodeReferenceModeAttrTag="full" FluxReactionRef="flux18" LocationX="37" LocationY="219" />
        <FluxReactionShape NodeReferenceModeAttrTag="full" FluxReactionRef="flux6" LocationX="46" LocationY="153" />
        <SimpleReactionShape NodeReferenceModeAttrTag="full" SimpleReactionRef="r6" LocationX="104" LocationY="118" />
        <SimpleReactionShape NodeReferenceModeAttrTag="full" SimpleReactionRef="r23" LocationX="94" LocationY="274" />
        <LocalizedCompoundShape NodeReferenceModeAttrTag="full" LocalizedCompoundRef="O2_cytosol" LocationX="91" LocationY="43" />
        <LocalizedCompoundShape NodeReferenceModeAttrTag="full" LocalizedCompoundRef="O2_outside" LocationX="87" LocationY="40" />
        <LocalizedCompoundShape NodeReferenceModeAttrTag="full" LocalizedCompoundRef="CO2_substomatalCavity" LocationX="102" LocationY="97" />
        <SimpleReactionShape NodeReferenceModeAttrTag="full" SimpleReactionRef="r3" LocationX="54" LocationY="104" />
        <FluxReactionShape NodeReferenceModeAttrTag="full" FluxReactionRef="flux23" LocationX="42" LocationY="130" />
        <SimpleReactionShape NodeReferenceModeAttrTag="full" SimpleReactionRef="r1" LocationX="56" LocationY="219" />
        <SimpleReactionShape NodeReferenceModeAttrTag="full" SimpleReactionRef="r20" LocationX="49" LocationY="102" />
        <LocalizedCompoundShape NodeReferenceModeAttrTag="full" LocalizedCompoundRef="H2CO3_cytosol" LocationX="104" LocationY="142" />
        <LocalizedCompoundShape NodeReferenceModeAttrTag="full" LocalizedCompoundRef="HCO3_pyrenoid" LocationX="108" LocationY="203" />
        <SimpleReactionShape NodeReferenceModeAttrTag="full" SimpleReactionRef="r12" LocationX="103" LocationY="113" />
        <LocalizedCompoundShape NodeReferenceModeAttrTag="full" LocalizedCompoundRef="CO2_thylakoid" LocationX="91" LocationY="253" />
        <SimpleReactionShape NodeReferenceModeAttrTag="full" SimpleReactionRef="r24" LocationX="94" LocationY="308" />
        <SimpleReactionShape NodeReferenceModeAttrTag="full" SimpleReactionRef="r0" LocationX="60" LocationY="237" />
        <LocalizedCompoundShape NodeReferenceModeAttrTag="full" LocalizedCompoundRef="CO2_stroma" LocationX="97" LocationY="83" />
        <LocalizedCompoundShape NodeReferenceModeAttrTag="full" LocalizedCompoundRef="H2CO3_stroma" LocationX="98" LocationY="139" />
        <SimpleReactionShape NodeReferenceModeAttrTag="full" SimpleReactionRef="r2" LocationX="51" LocationY="48" />
        <SimpleReactionShape NodeReferenceModeAttrTag="full" SimpleReactionRef="r8" LocationX="64" LocationY="152" />
        <FluxReactionShape NodeReferenceModeAttrTag="full" FluxReactionRef="flux13" LocationX="48" LocationY="127" />
        <LocalizedCompoundShape NodeReferenceModeAttrTag="full" LocalizedCompoundRef="CO2_outside" LocationX="92" LocationY="98" />
        <LocalizedCompoundShape NodeReferenceModeAttrTag="full" LocalizedCompoundRef="H2CO3_pyrenoid" LocationX="102" LocationY="141" />
        <LocalizedCompoundShape NodeReferenceModeAttrTag="full" LocalizedCompoundRef="O2_plasmalemmaSurface" LocationX="92" LocationY="43" />
        <SimpleReactionShape NodeReferenceModeAttrTag="full" SimpleReactionRef="r7" LocationX="109" LocationY="165" />
        <FluxReactionShape NodeReferenceModeAttrTag="full" FluxReactionRef="flux16" LocationX="45" LocationY="297" />
      </Diagram>
      <Diagram Name="c4" Structure="Stroma">
        <FluxReactionShape NodeReferenceModeAttrTag="full" FluxReactionRef="flux5" LocationX="41" LocationY="85" />
        <FluxReactionShape NodeReferenceModeAttrTag="full" FluxReactionRef="flux20" LocationX="37" LocationY="287" />
        <LocalizedCompoundShape NodeReferenceModeAttrTag="full" LocalizedCompoundRef="HCO3_stroma" LocationX="103" LocationY="199" />
        <FluxReactionShape NodeReferenceModeAttrTag="full" FluxReactionRef="flux27" LocationX="52" LocationY="360" />
        <FluxReactionShape NodeReferenceModeAttrTag="full" FluxReactionRef="flux8" LocationX="38" LocationY="33" />
        <FluxReactionShape NodeReferenceModeAttrTag="full" FluxReactionRef="flux11" LocationX="44" LocationY="181" />
        <SimpleReactionShape NodeReferenceModeAttrTag="full" SimpleReactionRef="r21" LocationX="52" LocationY="123" />
        <FluxReactionShape NodeReferenceModeAttrTag="full" FluxReactionRef="flux19" LocationX="39" LocationY="255" />
        <LocalizedCompoundShape NodeReferenceModeAttrTag="full" LocalizedCompoundRef="Photorespiraotry_intermediate_cytosol" LocationX="150" LocationY="136" />
        <SimpleReactionShape NodeReferenceModeAttrTag="full" SimpleReactionRef="r9" LocationX="95" LocationY="121" />
        <FluxReactionShape NodeReferenceModeAttrTag="full" FluxReactionRef="flux10" LocationX="44" LocationY="141" />
        <SimpleReactionShape NodeReferenceModeAttrTag="full" SimpleReactionRef="r13" LocationX="107" LocationY="173" />
        <LocalizedCompoundShape NodeReferenceModeAttrTag="full" LocalizedCompoundRef="CO2_plasmalemmaSurface" LocationX="93" LocationY="95" />
        <SimpleReactionShape NodeReferenceModeAttrTag="full" SimpleReactionRef="r11" LocationX="61" LocationY="150" />
        <SimpleReactionShape NodeReferenceModeAttrTag="full" SimpleReactionRef="r14" LocationX="160" LocationY="157" />
        <FluxReactionShape NodeReferenceModeAttrTag="full" FluxReactionRef="flux21" LocationX="37" LocationY="321" />
        <LocalizedCompoundShape NodeReferenceModeAttrTag="full" LocalizedCompoundRef="O2_stroma" LocationX="93" LocationY="40" />
        <LocalizedCompoundShape NodeReferenceModeAttrTag="full" LocalizedCompoundRef="O2_substomatalCavity" LocationX="97" LocationY="40" />
        <FluxReactionShape NodeReferenceModeAttrTag="full" FluxReactionRef="flux1" LocationX="43" LocationY="97" />
        <FluxReactionShape NodeReferenceModeAttrTag="full" FluxReactionRef="flux14" LocationX="43" LocationY="235" />
        <FluxReactionShape NodeReferenceModeAttrTag="full" FluxReactionRef="flux17" LocationX="46" LocationY="325" />
        <LocalizedCompoundShape NodeReferenceModeAttrTag="full" LocalizedCompoundRef="H2CO3_thylakoid" LocationX="92" LocationY="289" />
        <FluxReactionShape NodeReferenceModeAttrTag="full" FluxReactionRef="flux2" LocationX="48" LocationY="153" />
        <LocalizedCompoundShape NodeReferenceModeAttrTag="full" LocalizedCompoundRef="O2_intermediate_pyrenoid" LocationX="25" LocationY="27" />
        <SimpleReactionShape NodeReferenceModeAttrTag="full" SimpleReactionRef="r19" LocationX="50" LocationY="43" />
        <SimpleReactionShape NodeReferenceModeAttrTag="full" SimpleReactionRef="r18" LocationX="152" LocationY="90" />
        <FluxReactionShape NodeReferenceModeAttrTag="full" FluxReactionRef="flux9" LocationX="40" LocationY="93" />
        <LocalizedCompoundShape NodeReferenceModeAttrTag="full" LocalizedCompoundRef="HCO3_plasmalemmaSurface" LocationX="94" LocationY="210" />
        <FluxReactionShape NodeReferenceModeAttrTag="full" FluxReactionRef="flux15" LocationX="45" LocationY="268" />
        <FluxReactionShape NodeReferenceModeAttrTag="full" FluxReactionRef="flux4" LocationX="34" LocationY="34" />
        <FluxReactionShape NodeReferenceModeAttrTag="full" FluxReactionRef="flux26" LocationX="38" LocationY="356" />
        <SimpleReactionShape NodeReferenceModeAttrTag="full" SimpleReactionRef="r5" LocationX="96" LocationY="177" />
        <LocalizedCompoundShape NodeReferenceModeAttrTag="full" LocalizedCompoundRef="Photorespiratory_intermediate_stroma" LocationX="27" LocationY="122" />
        <FluxReactionShape NodeReferenceModeAttrTag="full" FluxReactionRef="flux3" LocationX="51" LocationY="192" />
        <LocalizedCompoundShape NodeReferenceModeAttrTag="full" LocalizedCompoundRef="Photorespiratory_intermediate_pyrenoid" LocationX="20" LocationY="120" />
        <FluxReactionShape NodeReferenceModeAttrTag="full" FluxReactionRef="flux12" LocationX="42" LocationY="19" />
        <LocalizedCompoundShape NodeReferenceModeAttrTag="full" LocalizedCompoundRef="CO2_cytosol" LocationX="95" LocationY="89" />
        <LocalizedCompoundShape NodeReferenceModeAttrTag="full" LocalizedCompoundRef="O2_thylakoid" LocationX="87" LocationY="223" />
        <LocalizedCompoundShape NodeReferenceModeAttrTag="full" LocalizedCompoundRef="HCO3_cytosol" LocationX="105" LocationY="208" />
        <LocalizedCompoundShape NodeReferenceModeAttrTag="full" LocalizedCompoundRef="H2CO3_plasmalemmaSurface" LocationX="95" LocationY="145" />
        <LocalizedCompoundShape NodeReferenceModeAttrTag="full" LocalizedCompoundRef="O2_pyrenoid" LocationX="93" LocationY="37" />
        <SimpleReactionShape NodeReferenceModeAttrTag="full" SimpleReactionRef="r4" LocationX="94" LocationY="120" />
        <FluxReactionShape NodeReferenceModeAttrTag="full" FluxReactionRef="flux0" LocationX="45" LocationY="44" />
        <FluxReactionShape NodeReferenceModeAttrTag="full" FluxReactionRef="flux7" LocationX="43" LocationY="186" />
        <SimpleReactionShape NodeReferenceModeAttrTag="full" SimpleReactionRef="r17" LocationX="131" LocationY="119" />
        <FluxReactionShape NodeReferenceModeAttrTag="full" FluxReactionRef="flux22" LocationX="58" LocationY="247" />
        <LocalizedCompoundShape NodeReferenceModeAttrTag="full" LocalizedCompoundRef="HCO3_thylakoid" LocationX="90" LocationY="325" />
        <SimpleReactionShape NodeReferenceModeAttrTag="full" SimpleReactionRef="r10" LocationX="103" LocationY="174" />
        <SimpleReactionShape NodeReferenceModeAttrTag="full" SimpleReactionRef="r16" LocationX="148" LocationY="32" />
        <LocalizedCompoundShape NodeReferenceModeAttrTag="full" LocalizedCompoundRef="CO2_pyrenoid" LocationX="98" LocationY="89" />
        <FluxReactionShape NodeReferenceModeAttrTag="full" FluxReactionRef="flux18" LocationX="37" LocationY="219" />
        <FluxReactionShape NodeReferenceModeAttrTag="full" FluxReactionRef="flux6" LocationX="46" LocationY="153" />
        <SimpleReactionShape NodeReferenceModeAttrTag="full" SimpleReactionRef="r6" LocationX="104" LocationY="118" />
        <SimpleReactionShape NodeReferenceModeAttrTag="full" SimpleReactionRef="r23" LocationX="94" LocationY="274" />
        <LocalizedCompoundShape NodeReferenceModeAttrTag="full" LocalizedCompoundRef="O2_cytosol" LocationX="91" LocationY="43" />
        <LocalizedCompoundShape NodeReferenceModeAttrTag="full" LocalizedCompoundRef="O2_outside" LocationX="87" LocationY="40" />
        <LocalizedCompoundShape NodeReferenceModeAttrTag="full" LocalizedCompoundRef="CO2_substomatalCavity" LocationX="102" LocationY="97" />
        <SimpleReactionShape NodeReferenceModeAttrTag="full" SimpleReactionRef="r3" LocationX="54" LocationY="104" />
        <FluxReactionShape NodeReferenceModeAttrTag="full" FluxReactionRef="flux23" LocationX="42" LocationY="130" />
        <SimpleReactionShape NodeReferenceModeAttrTag="full" SimpleReactionRef="r1" LocationX="56" LocationY="219" />
        <SimpleReactionShape NodeReferenceModeAttrTag="full" SimpleReactionRef="r20" LocationX="49" LocationY="102" />
        <LocalizedCompoundShape NodeReferenceModeAttrTag="full" LocalizedCompoundRef="H2CO3_cytosol" LocationX="104" LocationY="142" />
        <LocalizedCompoundShape NodeReferenceModeAttrTag="full" LocalizedCompoundRef="HCO3_pyrenoid" LocationX="108" LocationY="203" />
        <SimpleReactionShape NodeReferenceModeAttrTag="full" SimpleReactionRef="r12" LocationX="103" LocationY="113" />
        <LocalizedCompoundShape NodeReferenceModeAttrTag="full" LocalizedCompoundRef="CO2_thylakoid" LocationX="91" LocationY="253" />
        <SimpleReactionShape NodeReferenceModeAttrTag="full" SimpleReactionRef="r24" LocationX="94" LocationY="308" />
        <SimpleReactionShape NodeReferenceModeAttrTag="full" SimpleReactionRef="r0" LocationX="60" LocationY="237" />
        <LocalizedCompoundShape NodeReferenceModeAttrTag="full" LocalizedCompoundRef="CO2_stroma" LocationX="97" LocationY="83" />
        <LocalizedCompoundShape NodeReferenceModeAttrTag="full" LocalizedCompoundRef="H2CO3_stroma" LocationX="98" LocationY="139" />
        <SimpleReactionShape NodeReferenceModeAttrTag="full" SimpleReactionRef="r2" LocationX="51" LocationY="48" />
        <SimpleReactionShape NodeReferenceModeAttrTag="full" SimpleReactionRef="r8" LocationX="64" LocationY="152" />
        <FluxReactionShape NodeReferenceModeAttrTag="full" FluxReactionRef="flux13" LocationX="48" LocationY="127" />
        <LocalizedCompoundShape NodeReferenceModeAttrTag="full" LocalizedCompoundRef="CO2_outside" LocationX="92" LocationY="98" />
        <LocalizedCompoundShape NodeReferenceModeAttrTag="full" LocalizedCompoundRef="H2CO3_pyrenoid" LocationX="102" LocationY="141" />
        <LocalizedCompoundShape NodeReferenceModeAttrTag="full" LocalizedCompoundRef="O2_plasmalemmaSurface" LocationX="92" LocationY="43" />
        <SimpleReactionShape NodeReferenceModeAttrTag="full" SimpleReactionRef="r7" LocationX="109" LocationY="165" />
        <FluxReactionShape NodeReferenceModeAttrTag="full" FluxReactionRef="flux16" LocationX="45" LocationY="297" />
      </Diagram>
      <Diagram Name="m1" Structure="Thylakoid Membrane">
        <FluxReactionShape NodeReferenceModeAttrTag="full" FluxReactionRef="flux5" LocationX="41" LocationY="85" />
        <FluxReactionShape NodeReferenceModeAttrTag="full" FluxReactionRef="flux20" LocationX="37" LocationY="287" />
        <LocalizedCompoundShape NodeReferenceModeAttrTag="full" LocalizedCompoundRef="HCO3_stroma" LocationX="103" LocationY="199" />
        <FluxReactionShape NodeReferenceModeAttrTag="full" FluxReactionRef="flux27" LocationX="52" LocationY="360" />
        <FluxReactionShape NodeReferenceModeAttrTag="full" FluxReactionRef="flux8" LocationX="38" LocationY="33" />
        <FluxReactionShape NodeReferenceModeAttrTag="full" FluxReactionRef="flux11" LocationX="44" LocationY="181" />
        <SimpleReactionShape NodeReferenceModeAttrTag="full" SimpleReactionRef="r21" LocationX="52" LocationY="123" />
        <FluxReactionShape NodeReferenceModeAttrTag="full" FluxReactionRef="flux19" LocationX="39" LocationY="255" />
        <LocalizedCompoundShape NodeReferenceModeAttrTag="full" LocalizedCompoundRef="Photorespiraotry_intermediate_cytosol" LocationX="150" LocationY="136" />
        <SimpleReactionShape NodeReferenceModeAttrTag="full" SimpleReactionRef="r9" LocationX="95" LocationY="121" />
        <FluxReactionShape NodeReferenceModeAttrTag="full" FluxReactionRef="flux10" LocationX="44" LocationY="141" />
        <SimpleReactionShape NodeReferenceModeAttrTag="full" SimpleReactionRef="r13" LocationX="107" LocationY="173" />
        <LocalizedCompoundShape NodeReferenceModeAttrTag="full" LocalizedCompoundRef="CO2_plasmalemmaSurface" LocationX="93" LocationY="95" />
        <SimpleReactionShape NodeReferenceModeAttrTag="full" SimpleReactionRef="r11" LocationX="61" LocationY="150" />
        <SimpleReactionShape NodeReferenceModeAttrTag="full" SimpleReactionRef="r14" LocationX="160" LocationY="157" />
        <FluxReactionShape NodeReferenceModeAttrTag="full" FluxReactionRef="flux21" LocationX="37" LocationY="321" />
        <LocalizedCompoundShape NodeReferenceModeAttrTag="full" LocalizedCompoundRef="O2_stroma" LocationX="93" LocationY="40" />
        <LocalizedCompoundShape NodeReferenceModeAttrTag="full" LocalizedCompoundRef="O2_substomatalCavity" LocationX="97" LocationY="40" />
        <FluxReactionShape NodeReferenceModeAttrTag="full" FluxReactionRef="flux1" LocationX="43" LocationY="97" />
        <FluxReactionShape NodeReferenceModeAttrTag="full" FluxReactionRef="flux14" LocationX="43" LocationY="235" />
        <FluxReactionShape NodeReferenceModeAttrTag="full" FluxReactionRef="flux17" LocationX="46" LocationY="325" />
        <LocalizedCompoundShape NodeReferenceModeAttrTag="full" LocalizedCompoundRef="H2CO3_thylakoid" LocationX="92" LocationY="289" />
        <FluxReactionShape NodeReferenceModeAttrTag="full" FluxReactionRef="flux2" LocationX="48" LocationY="153" />
        <LocalizedCompoundShape NodeReferenceModeAttrTag="full" LocalizedCompoundRef="O2_intermediate_pyrenoid" LocationX="25" LocationY="27" />
        <SimpleReactionShape NodeReferenceModeAttrTag="full" SimpleReactionRef="r19" LocationX="50" LocationY="43" />
        <SimpleReactionShape NodeReferenceModeAttrTag="full" SimpleReactionRef="r18" LocationX="152" LocationY="90" />
        <FluxReactionShape NodeReferenceModeAttrTag="full" FluxReactionRef="flux9" LocationX="40" LocationY="93" />
        <LocalizedCompoundShape NodeReferenceModeAttrTag="full" LocalizedCompoundRef="HCO3_plasmalemmaSurface" LocationX="94" LocationY="210" />
        <FluxReactionShape NodeReferenceModeAttrTag="full" FluxReactionRef="flux15" LocationX="45" LocationY="268" />
        <FluxReactionShape NodeReferenceModeAttrTag="full" FluxReactionRef="flux4" LocationX="34" LocationY="34" />
        <FluxReactionShape NodeReferenceModeAttrTag="full" FluxReactionRef="flux26" LocationX="38" LocationY="356" />
        <SimpleReactionShape NodeReferenceModeAttrTag="full" SimpleReactionRef="r5" LocationX="96" LocationY="177" />
        <LocalizedCompoundShape NodeReferenceModeAttrTag="full" LocalizedCompoundRef="Photorespiratory_intermediate_stroma" LocationX="27" LocationY="122" />
        <FluxReactionShape NodeReferenceModeAttrTag="full" FluxReactionRef="flux3" LocationX="51" LocationY="192" />
        <LocalizedCompoundShape NodeReferenceModeAttrTag="full" LocalizedCompoundRef="Photorespiratory_intermediate_pyrenoid" LocationX="20" LocationY="120" />
        <FluxReactionShape NodeReferenceModeAttrTag="full" FluxReactionRef="flux12" LocationX="42" LocationY="19" />
        <LocalizedCompoundShape NodeReferenceModeAttrTag="full" LocalizedCompoundRef="CO2_cytosol" LocationX="95" LocationY="89" />
        <LocalizedCompoundShape NodeReferenceModeAttrTag="full" LocalizedCompoundRef="O2_thylakoid" LocationX="87" LocationY="223" />
        <LocalizedCompoundShape NodeReferenceModeAttrTag="full" LocalizedCompoundRef="HCO3_cytosol" LocationX="105" LocationY="208" />
        <LocalizedCompoundShape NodeReferenceModeAttrTag="full" LocalizedCompoundRef="H2CO3_plasmalemmaSurface" LocationX="95" LocationY="145" />
        <LocalizedCompoundShape NodeReferenceModeAttrTag="full" LocalizedCompoundRef="O2_pyrenoid" LocationX="93" LocationY="37" />
        <SimpleReactionShape NodeReferenceModeAttrTag="full" SimpleReactionRef="r4" LocationX="94" LocationY="120" />
        <FluxReactionShape NodeReferenceModeAttrTag="full" FluxReactionRef="flux0" LocationX="45" LocationY="44" />
        <FluxReactionShape NodeReferenceModeAttrTag="full" FluxReactionRef="flux7" LocationX="43" LocationY="186" />
        <SimpleReactionShape NodeReferenceModeAttrTag="full" SimpleReactionRef="r17" LocationX="131" LocationY="119" />
        <FluxReactionShape NodeReferenceModeAttrTag="full" FluxReactionRef="flux22" LocationX="58" LocationY="247" />
        <LocalizedCompoundShape NodeReferenceModeAttrTag="full" LocalizedCompoundRef="HCO3_thylakoid" LocationX="90" LocationY="325" />
        <SimpleReactionShape NodeReferenceModeAttrTag="full" SimpleReactionRef="r10" LocationX="103" LocationY="174" />
        <SimpleReactionShape NodeReferenceModeAttrTag="full" SimpleReactionRef="r16" LocationX="148" LocationY="32" />
        <LocalizedCompoundShape NodeReferenceModeAttrTag="full" LocalizedCompoundRef="CO2_pyrenoid" LocationX="98" LocationY="89" />
        <FluxReactionShape NodeReferenceModeAttrTag="full" FluxReactionRef="flux18" LocationX="37" LocationY="219" />
        <FluxReactionShape NodeReferenceModeAttrTag="full" FluxReactionRef="flux6" LocationX="46" LocationY="153" />
        <SimpleReactionShape NodeReferenceModeAttrTag="full" SimpleReactionRef="r6" LocationX="104" LocationY="118" />
        <SimpleReactionShape NodeReferenceModeAttrTag="full" SimpleReactionRef="r23" LocationX="94" LocationY="274" />
        <LocalizedCompoundShape NodeReferenceModeAttrTag="full" LocalizedCompoundRef="O2_cytosol" LocationX="91" LocationY="43" />
        <LocalizedCompoundShape NodeReferenceModeAttrTag="full" LocalizedCompoundRef="O2_outside" LocationX="87" LocationY="40" />
        <LocalizedCompoundShape NodeReferenceModeAttrTag="full" LocalizedCompoundRef="CO2_substomatalCavity" LocationX="102" LocationY="97" />
        <SimpleReactionShape NodeReferenceModeAttrTag="full" SimpleReactionRef="r3" LocationX="54" LocationY="104" />
        <FluxReactionShape NodeReferenceModeAttrTag="full" FluxReactionRef="flux23" LocationX="42" LocationY="130" />
        <SimpleReactionShape NodeReferenceModeAttrTag="full" SimpleReactionRef="r1" LocationX="56" LocationY="219" />
        <SimpleReactionShape NodeReferenceModeAttrTag="full" SimpleReactionRef="r20" LocationX="49" LocationY="102" />
        <LocalizedCompoundShape NodeReferenceModeAttrTag="full" LocalizedCompoundRef="H2CO3_cytosol" LocationX="104" LocationY="142" />
        <LocalizedCompoundShape NodeReferenceModeAttrTag="full" LocalizedCompoundRef="HCO3_pyrenoid" LocationX="108" LocationY="203" />
        <SimpleReactionShape NodeReferenceModeAttrTag="full" SimpleReactionRef="r12" LocationX="103" LocationY="113" />
        <LocalizedCompoundShape NodeReferenceModeAttrTag="full" LocalizedCompoundRef="CO2_thylakoid" LocationX="91" LocationY="253" />
        <SimpleReactionShape NodeReferenceModeAttrTag="full" SimpleReactionRef="r24" LocationX="94" LocationY="308" />
        <SimpleReactionShape NodeReferenceModeAttrTag="full" SimpleReactionRef="r0" LocationX="60" LocationY="237" />
        <LocalizedCompoundShape NodeReferenceModeAttrTag="full" LocalizedCompoundRef="CO2_stroma" LocationX="97" LocationY="83" />
        <LocalizedCompoundShape NodeReferenceModeAttrTag="full" LocalizedCompoundRef="H2CO3_stroma" LocationX="98" LocationY="139" />
        <SimpleReactionShape NodeReferenceModeAttrTag="full" SimpleReactionRef="r2" LocationX="51" LocationY="48" />
        <SimpleReactionShape NodeReferenceModeAttrTag="full" SimpleReactionRef="r8" LocationX="64" LocationY="152" />
        <FluxReactionShape NodeReferenceModeAttrTag="full" FluxReactionRef="flux13" LocationX="48" LocationY="127" />
        <LocalizedCompoundShape NodeReferenceModeAttrTag="full" LocalizedCompoundRef="CO2_outside" LocationX="92" LocationY="98" />
        <LocalizedCompoundShape NodeReferenceModeAttrTag="full" LocalizedCompoundRef="H2CO3_pyrenoid" LocationX="102" LocationY="141" />
        <LocalizedCompoundShape NodeReferenceModeAttrTag="full" LocalizedCompoundRef="O2_plasmalemmaSurface" LocationX="92" LocationY="43" />
        <SimpleReactionShape NodeReferenceModeAttrTag="full" SimpleReactionRef="r7" LocationX="109" LocationY="165" />
        <FluxReactionShape NodeReferenceModeAttrTag="full" FluxReactionRef="flux16" LocationX="45" LocationY="297" />
      </Diagram>
      <Diagram Name="c0" Structure="Thylakoid">
        <FluxReactionShape NodeReferenceModeAttrTag="full" FluxReactionRef="flux5" LocationX="41" LocationY="85" />
        <FluxReactionShape NodeReferenceModeAttrTag="full" FluxReactionRef="flux20" LocationX="37" LocationY="287" />
        <LocalizedCompoundShape NodeReferenceModeAttrTag="full" LocalizedCompoundRef="HCO3_stroma" LocationX="103" LocationY="199" />
        <FluxReactionShape NodeReferenceModeAttrTag="full" FluxReactionRef="flux27" LocationX="52" LocationY="360" />
        <FluxReactionShape NodeReferenceModeAttrTag="full" FluxReactionRef="flux8" LocationX="38" LocationY="33" />
        <FluxReactionShape NodeReferenceModeAttrTag="full" FluxReactionRef="flux11" LocationX="44" LocationY="181" />
        <SimpleReactionShape NodeReferenceModeAttrTag="full" SimpleReactionRef="r21" LocationX="52" LocationY="123" />
        <FluxReactionShape NodeReferenceModeAttrTag="full" FluxReactionRef="flux19" LocationX="39" LocationY="255" />
        <LocalizedCompoundShape NodeReferenceModeAttrTag="full" LocalizedCompoundRef="Photorespiraotry_intermediate_cytosol" LocationX="150" LocationY="136" />
        <SimpleReactionShape NodeReferenceModeAttrTag="full" SimpleReactionRef="r9" LocationX="95" LocationY="121" />
        <FluxReactionShape NodeReferenceModeAttrTag="full" FluxReactionRef="flux10" LocationX="44" LocationY="141" />
        <SimpleReactionShape NodeReferenceModeAttrTag="full" SimpleReactionRef="r13" LocationX="107" LocationY="173" />
        <LocalizedCompoundShape NodeReferenceModeAttrTag="full" LocalizedCompoundRef="CO2_plasmalemmaSurface" LocationX="93" LocationY="95" />
        <SimpleReactionShape NodeReferenceModeAttrTag="full" SimpleReactionRef="r11" LocationX="61" LocationY="150" />
        <SimpleReactionShape NodeReferenceModeAttrTag="full" SimpleReactionRef="r14" LocationX="160" LocationY="157" />
        <FluxReactionShape NodeReferenceModeAttrTag="full" FluxReactionRef="flux21" LocationX="37" LocationY="321" />
        <LocalizedCompoundShape NodeReferenceModeAttrTag="full" LocalizedCompoundRef="O2_stroma" LocationX="93" LocationY="40" />
        <LocalizedCompoundShape NodeReferenceModeAttrTag="full" LocalizedCompoundRef="O2_substomatalCavity" LocationX="97" LocationY="40" />
        <FluxReactionShape NodeReferenceModeAttrTag="full" FluxReactionRef="flux1" LocationX="43" LocationY="97" />
        <FluxReactionShape NodeReferenceModeAttrTag="full" FluxReactionRef="flux14" LocationX="43" LocationY="235" />
        <FluxReactionShape NodeReferenceModeAttrTag="full" FluxReactionRef="flux17" LocationX="46" LocationY="325" />
        <LocalizedCompoundShape NodeReferenceModeAttrTag="full" LocalizedCompoundRef="H2CO3_thylakoid" LocationX="92" LocationY="289" />
        <FluxReactionShape NodeReferenceModeAttrTag="full" FluxReactionRef="flux2" LocationX="48" LocationY="153" />
        <LocalizedCompoundShape NodeReferenceModeAttrTag="full" LocalizedCompoundRef="O2_intermediate_pyrenoid" LocationX="25" LocationY="27" />
        <SimpleReactionShape NodeReferenceModeAttrTag="full" SimpleReactionRef="r19" LocationX="50" LocationY="43" />
        <SimpleReactionShape NodeReferenceModeAttrTag="full" SimpleReactionRef="r18" LocationX="152" LocationY="90" />
        <FluxReactionShape NodeReferenceModeAttrTag="full" FluxReactionRef="flux9" LocationX="40" LocationY="93" />
        <LocalizedCompoundShape NodeReferenceModeAttrTag="full" LocalizedCompoundRef="HCO3_plasmalemmaSurface" LocationX="94" LocationY="210" />
        <FluxReactionShape NodeReferenceModeAttrTag="full" FluxReactionRef="flux15" LocationX="45" LocationY="268" />
        <FluxReactionShape NodeReferenceModeAttrTag="full" FluxReactionRef="flux4" LocationX="34" LocationY="34" />
        <FluxReactionShape NodeReferenceModeAttrTag="full" FluxReactionRef="flux26" LocationX="38" LocationY="356" />
        <SimpleReactionShape NodeReferenceModeAttrTag="full" SimpleReactionRef="r5" LocationX="96" LocationY="177" />
        <LocalizedCompoundShape NodeReferenceModeAttrTag="full" LocalizedCompoundRef="Photorespiratory_intermediate_stroma" LocationX="27" LocationY="122" />
        <FluxReactionShape NodeReferenceModeAttrTag="full" FluxReactionRef="flux3" LocationX="51" LocationY="192" />
        <LocalizedCompoundShape NodeReferenceModeAttrTag="full" LocalizedCompoundRef="Photorespiratory_intermediate_pyrenoid" LocationX="20" LocationY="120" />
        <FluxReactionShape NodeReferenceModeAttrTag="full" FluxReactionRef="flux12" LocationX="42" LocationY="19" />
        <LocalizedCompoundShape NodeReferenceModeAttrTag="full" LocalizedCompoundRef="CO2_cytosol" LocationX="95" LocationY="89" />
        <LocalizedCompoundShape NodeReferenceModeAttrTag="full" LocalizedCompoundRef="O2_thylakoid" LocationX="87" LocationY="223" />
        <LocalizedCompoundShape NodeReferenceModeAttrTag="full" LocalizedCompoundRef="HCO3_cytosol" LocationX="105" LocationY="208" />
        <LocalizedCompoundShape NodeReferenceModeAttrTag="full" LocalizedCompoundRef="H2CO3_plasmalemmaSurface" LocationX="95" LocationY="145" />
        <LocalizedCompoundShape NodeReferenceModeAttrTag="full" LocalizedCompoundRef="O2_pyrenoid" LocationX="93" LocationY="37" />
        <SimpleReactionShape NodeReferenceModeAttrTag="full" SimpleReactionRef="r4" LocationX="94" LocationY="120" />
        <FluxReactionShape NodeReferenceModeAttrTag="full" FluxReactionRef="flux0" LocationX="45" LocationY="44" />
        <FluxReactionShape NodeReferenceModeAttrTag="full" FluxReactionRef="flux7" LocationX="43" LocationY="186" />
        <SimpleReactionShape NodeReferenceModeAttrTag="full" SimpleReactionRef="r17" LocationX="131" LocationY="119" />
        <FluxReactionShape NodeReferenceModeAttrTag="full" FluxReactionRef="flux22" LocationX="58" LocationY="247" />
        <LocalizedCompoundShape NodeReferenceModeAttrTag="full" LocalizedCompoundRef="HCO3_thylakoid" LocationX="90" LocationY="325" />
        <SimpleReactionShape NodeReferenceModeAttrTag="full" SimpleReactionRef="r10" LocationX="103" LocationY="174" />
        <SimpleReactionShape NodeReferenceModeAttrTag="full" SimpleReactionRef="r16" LocationX="148" LocationY="32" />
        <LocalizedCompoundShape NodeReferenceModeAttrTag="full" LocalizedCompoundRef="CO2_pyrenoid" LocationX="98" LocationY="89" />
        <FluxReactionShape NodeReferenceModeAttrTag="full" FluxReactionRef="flux18" LocationX="37" LocationY="219" />
        <FluxReactionShape NodeReferenceModeAttrTag="full" FluxReactionRef="flux6" LocationX="46" LocationY="153" />
        <SimpleReactionShape NodeReferenceModeAttrTag="full" SimpleReactionRef="r6" LocationX="104" LocationY="118" />
        <SimpleReactionShape NodeReferenceModeAttrTag="full" SimpleReactionRef="r23" LocationX="94" LocationY="274" />
        <LocalizedCompoundShape NodeReferenceModeAttrTag="full" LocalizedCompoundRef="O2_cytosol" LocationX="91" LocationY="43" />
        <LocalizedCompoundShape NodeReferenceModeAttrTag="full" LocalizedCompoundRef="O2_outside" LocationX="87" LocationY="40" />
        <LocalizedCompoundShape NodeReferenceModeAttrTag="full" LocalizedCompoundRef="CO2_substomatalCavity" LocationX="102" LocationY="97" />
        <SimpleReactionShape NodeReferenceModeAttrTag="full" SimpleReactionRef="r3" LocationX="54" LocationY="104" />
        <FluxReactionShape NodeReferenceModeAttrTag="full" FluxReactionRef="flux23" LocationX="42" LocationY="130" />
        <SimpleReactionShape NodeReferenceModeAttrTag="full" SimpleReactionRef="r1" LocationX="56" LocationY="219" />
        <SimpleReactionShape NodeReferenceModeAttrTag="full" SimpleReactionRef="r20" LocationX="49" LocationY="102" />
        <LocalizedCompoundShape NodeReferenceModeAttrTag="full" LocalizedCompoundRef="H2CO3_cytosol" LocationX="104" LocationY="142" />
        <LocalizedCompoundShape NodeReferenceModeAttrTag="full" LocalizedCompoundRef="HCO3_pyrenoid" LocationX="108" LocationY="203" />
        <SimpleReactionShape NodeReferenceModeAttrTag="full" SimpleReactionRef="r12" LocationX="103" LocationY="113" />
        <LocalizedCompoundShape NodeReferenceModeAttrTag="full" LocalizedCompoundRef="CO2_thylakoid" LocationX="91" LocationY="253" />
        <SimpleReactionShape NodeReferenceModeAttrTag="full" SimpleReactionRef="r24" LocationX="94" LocationY="308" />
        <SimpleReactionShape NodeReferenceModeAttrTag="full" SimpleReactionRef="r0" LocationX="60" LocationY="237" />
        <LocalizedCompoundShape NodeReferenceModeAttrTag="full" LocalizedCompoundRef="CO2_stroma" LocationX="97" LocationY="83" />
        <LocalizedCompoundShape NodeReferenceModeAttrTag="full" LocalizedCompoundRef="H2CO3_stroma" LocationX="98" LocationY="139" />
        <SimpleReactionShape NodeReferenceModeAttrTag="full" SimpleReactionRef="r2" LocationX="51" LocationY="48" />
        <SimpleReactionShape NodeReferenceModeAttrTag="full" SimpleReactionRef="r8" LocationX="64" LocationY="152" />
        <FluxReactionShape NodeReferenceModeAttrTag="full" FluxReactionRef="flux13" LocationX="48" LocationY="127" />
        <LocalizedCompoundShape NodeReferenceModeAttrTag="full" LocalizedCompoundRef="CO2_outside" LocationX="92" LocationY="98" />
        <LocalizedCompoundShape NodeReferenceModeAttrTag="full" LocalizedCompoundRef="H2CO3_pyrenoid" LocationX="102" LocationY="141" />
        <LocalizedCompoundShape NodeReferenceModeAttrTag="full" LocalizedCompoundRef="O2_plasmalemmaSurface" LocationX="92" LocationY="43" />
        <SimpleReactionShape NodeReferenceModeAttrTag="full" SimpleReactionRef="r7" LocationX="109" LocationY="165" />
        <FluxReactionShape NodeReferenceModeAttrTag="full" FluxReactionRef="flux16" LocationX="45" LocationY="297" />
      </Diagram>
      <Diagram Name="m0" Structure="PyrenoidBarrier">
        <FluxReactionShape NodeReferenceModeAttrTag="full" FluxReactionRef="flux5" LocationX="41" LocationY="85" />
        <FluxReactionShape NodeReferenceModeAttrTag="full" FluxReactionRef="flux20" LocationX="37" LocationY="287" />
        <LocalizedCompoundShape NodeReferenceModeAttrTag="full" LocalizedCompoundRef="HCO3_stroma" LocationX="103" LocationY="199" />
        <FluxReactionShape NodeReferenceModeAttrTag="full" FluxReactionRef="flux27" LocationX="52" LocationY="360" />
        <FluxReactionShape NodeReferenceModeAttrTag="full" FluxReactionRef="flux8" LocationX="38" LocationY="33" />
        <FluxReactionShape NodeReferenceModeAttrTag="full" FluxReactionRef="flux11" LocationX="44" LocationY="181" />
        <SimpleReactionShape NodeReferenceModeAttrTag="full" SimpleReactionRef="r21" LocationX="52" LocationY="123" />
        <FluxReactionShape NodeReferenceModeAttrTag="full" FluxReactionRef="flux19" LocationX="39" LocationY="255" />
        <LocalizedCompoundShape NodeReferenceModeAttrTag="full" LocalizedCompoundRef="Photorespiraotry_intermediate_cytosol" LocationX="150" LocationY="136" />
        <SimpleReactionShape NodeReferenceModeAttrTag="full" SimpleReactionRef="r9" LocationX="95" LocationY="121" />
        <FluxReactionShape NodeReferenceModeAttrTag="full" FluxReactionRef="flux10" LocationX="44" LocationY="141" />
        <SimpleReactionShape NodeReferenceModeAttrTag="full" SimpleReactionRef="r13" LocationX="107" LocationY="173" />
        <LocalizedCompoundShape NodeReferenceModeAttrTag="full" LocalizedCompoundRef="CO2_plasmalemmaSurface" LocationX="93" LocationY="95" />
        <SimpleReactionShape NodeReferenceModeAttrTag="full" SimpleReactionRef="r11" LocationX="61" LocationY="150" />
        <SimpleReactionShape NodeReferenceModeAttrTag="full" SimpleReactionRef="r14" LocationX="160" LocationY="157" />
        <FluxReactionShape NodeReferenceModeAttrTag="full" FluxReactionRef="flux21" LocationX="37" LocationY="321" />
        <LocalizedCompoundShape NodeReferenceModeAttrTag="full" LocalizedCompoundRef="O2_stroma" LocationX="93" LocationY="40" />
        <LocalizedCompoundShape NodeReferenceModeAttrTag="full" LocalizedCompoundRef="O2_substomatalCavity" LocationX="97" LocationY="40" />
        <FluxReactionShape NodeReferenceModeAttrTag="full" FluxReactionRef="flux1" LocationX="43" LocationY="97" />
        <FluxReactionShape NodeReferenceModeAttrTag="full" FluxReactionRef="flux14" LocationX="43" LocationY="235" />
        <FluxReactionShape NodeReferenceModeAttrTag="full" FluxReactionRef="flux17" LocationX="46" LocationY="325" />
        <LocalizedCompoundShape NodeReferenceModeAttrTag="full" LocalizedCompoundRef="H2CO3_thylakoid" LocationX="92" LocationY="289" />
        <FluxReactionShape NodeReferenceModeAttrTag="full" FluxReactionRef="flux2" LocationX="48" LocationY="153" />
        <LocalizedCompoundShape NodeReferenceModeAttrTag="full" LocalizedCompoundRef="O2_intermediate_pyrenoid" LocationX="25" LocationY="27" />
        <SimpleReactionShape NodeReferenceModeAttrTag="full" SimpleReactionRef="r19" LocationX="50" LocationY="43" />
        <SimpleReactionShape NodeReferenceModeAttrTag="full" SimpleReactionRef="r18" LocationX="152" LocationY="90" />
        <FluxReactionShape NodeReferenceModeAttrTag="full" FluxReactionRef="flux9" LocationX="40" LocationY="93" />
        <LocalizedCompoundShape NodeReferenceModeAttrTag="full" LocalizedCompoundRef="HCO3_plasmalemmaSurface" LocationX="94" LocationY="210" />
        <FluxReactionShape NodeReferenceModeAttrTag="full" FluxReactionRef="flux15" LocationX="45" LocationY="268" />
        <FluxReactionShape NodeReferenceModeAttrTag="full" FluxReactionRef="flux4" LocationX="34" LocationY="34" />
        <FluxReactionShape NodeReferenceModeAttrTag="full" FluxReactionRef="flux26" LocationX="38" LocationY="356" />
        <SimpleReactionShape NodeReferenceModeAttrTag="full" SimpleReactionRef="r5" LocationX="96" LocationY="177" />
        <LocalizedCompoundShape NodeReferenceModeAttrTag="full" LocalizedCompoundRef="Photorespiratory_intermediate_stroma" LocationX="27" LocationY="122" />
        <FluxReactionShape NodeReferenceModeAttrTag="full" FluxReactionRef="flux3" LocationX="51" LocationY="192" />
        <LocalizedCompoundShape NodeReferenceModeAttrTag="full" LocalizedCompoundRef="Photorespiratory_intermediate_pyrenoid" LocationX="20" LocationY="120" />
        <FluxReactionShape NodeReferenceModeAttrTag="full" FluxReactionRef="flux12" LocationX="42" LocationY="19" />
        <LocalizedCompoundShape NodeReferenceModeAttrTag="full" LocalizedCompoundRef="CO2_cytosol" LocationX="95" LocationY="89" />
        <LocalizedCompoundShape NodeReferenceModeAttrTag="full" LocalizedCompoundRef="O2_thylakoid" LocationX="87" LocationY="223" />
        <LocalizedCompoundShape NodeReferenceModeAttrTag="full" LocalizedCompoundRef="HCO3_cytosol" LocationX="105" LocationY="208" />
        <LocalizedCompoundShape NodeReferenceModeAttrTag="full" LocalizedCompoundRef="H2CO3_plasmalemmaSurface" LocationX="95" LocationY="145" />
        <LocalizedCompoundShape NodeReferenceModeAttrTag="full" LocalizedCompoundRef="O2_pyrenoid" LocationX="93" LocationY="37" />
        <SimpleReactionShape NodeReferenceModeAttrTag="full" SimpleReactionRef="r4" LocationX="94" LocationY="120" />
        <FluxReactionShape NodeReferenceModeAttrTag="full" FluxReactionRef="flux0" LocationX="45" LocationY="44" />
        <FluxReactionShape NodeReferenceModeAttrTag="full" FluxReactionRef="flux7" LocationX="43" LocationY="186" />
        <SimpleReactionShape NodeReferenceModeAttrTag="full" SimpleReactionRef="r17" LocationX="131" LocationY="119" />
        <FluxReactionShape NodeReferenceModeAttrTag="full" FluxReactionRef="flux22" LocationX="58" LocationY="247" />
        <LocalizedCompoundShape NodeReferenceModeAttrTag="full" LocalizedCompoundRef="HCO3_thylakoid" LocationX="90" LocationY="325" />
        <SimpleReactionShape NodeReferenceModeAttrTag="full" SimpleReactionRef="r10" LocationX="103" LocationY="174" />
        <SimpleReactionShape NodeReferenceModeAttrTag="full" SimpleReactionRef="r16" LocationX="148" LocationY="32" />
        <LocalizedCompoundShape NodeReferenceModeAttrTag="full" LocalizedCompoundRef="CO2_pyrenoid" LocationX="98" LocationY="89" />
        <FluxReactionShape NodeReferenceModeAttrTag="full" FluxReactionRef="flux18" LocationX="37" LocationY="219" />
        <FluxReactionShape NodeReferenceModeAttrTag="full" FluxReactionRef="flux6" LocationX="46" LocationY="153" />
        <SimpleReactionShape NodeReferenceModeAttrTag="full" SimpleReactionRef="r6" LocationX="104" LocationY="118" />
        <SimpleReactionShape NodeReferenceModeAttrTag="full" SimpleReactionRef="r23" LocationX="94" LocationY="274" />
        <LocalizedCompoundShape NodeReferenceModeAttrTag="full" LocalizedCompoundRef="O2_cytosol" LocationX="91" LocationY="43" />
        <LocalizedCompoundShape NodeReferenceModeAttrTag="full" LocalizedCompoundRef="O2_outside" LocationX="87" LocationY="40" />
        <LocalizedCompoundShape NodeReferenceModeAttrTag="full" LocalizedCompoundRef="CO2_substomatalCavity" LocationX="102" LocationY="97" />
        <SimpleReactionShape NodeReferenceModeAttrTag="full" SimpleReactionRef="r3" LocationX="54" LocationY="104" />
        <FluxReactionShape NodeReferenceModeAttrTag="full" FluxReactionRef="flux23" LocationX="42" LocationY="130" />
        <SimpleReactionShape NodeReferenceModeAttrTag="full" SimpleReactionRef="r1" LocationX="56" LocationY="219" />
        <SimpleReactionShape NodeReferenceModeAttrTag="full" SimpleReactionRef="r20" LocationX="49" LocationY="102" />
        <LocalizedCompoundShape NodeReferenceModeAttrTag="full" LocalizedCompoundRef="H2CO3_cytosol" LocationX="104" LocationY="142" />
        <LocalizedCompoundShape NodeReferenceModeAttrTag="full" LocalizedCompoundRef="HCO3_pyrenoid" LocationX="108" LocationY="203" />
        <SimpleReactionShape NodeReferenceModeAttrTag="full" SimpleReactionRef="r12" LocationX="103" LocationY="113" />
        <LocalizedCompoundShape NodeReferenceModeAttrTag="full" LocalizedCompoundRef="CO2_thylakoid" LocationX="91" LocationY="253" />
        <SimpleReactionShape NodeReferenceModeAttrTag="full" SimpleReactionRef="r24" LocationX="94" LocationY="308" />
        <SimpleReactionShape NodeReferenceModeAttrTag="full" SimpleReactionRef="r0" LocationX="60" LocationY="237" />
        <LocalizedCompoundShape NodeReferenceModeAttrTag="full" LocalizedCompoundRef="CO2_stroma" LocationX="97" LocationY="83" />
        <LocalizedCompoundShape NodeReferenceModeAttrTag="full" LocalizedCompoundRef="H2CO3_stroma" LocationX="98" LocationY="139" />
        <SimpleReactionShape NodeReferenceModeAttrTag="full" SimpleReactionRef="r2" LocationX="51" LocationY="48" />
        <SimpleReactionShape NodeReferenceModeAttrTag="full" SimpleReactionRef="r8" LocationX="64" LocationY="152" />
        <FluxReactionShape NodeReferenceModeAttrTag="full" FluxReactionRef="flux13" LocationX="48" LocationY="127" />
        <LocalizedCompoundShape NodeReferenceModeAttrTag="full" LocalizedCompoundRef="CO2_outside" LocationX="92" LocationY="98" />
        <LocalizedCompoundShape NodeReferenceModeAttrTag="full" LocalizedCompoundRef="H2CO3_pyrenoid" LocationX="102" LocationY="141" />
        <LocalizedCompoundShape NodeReferenceModeAttrTag="full" LocalizedCompoundRef="O2_plasmalemmaSurface" LocationX="92" LocationY="43" />
        <SimpleReactionShape NodeReferenceModeAttrTag="full" SimpleReactionRef="r7" LocationX="109" LocationY="165" />
        <FluxReactionShape NodeReferenceModeAttrTag="full" FluxReactionRef="flux16" LocationX="45" LocationY="297" />
      </Diagram>
      <Diagram Name="m0" Structure="ThylakoidToPyrenoid">
        <FluxReactionShape NodeReferenceModeAttrTag="full" FluxReactionRef="flux5" LocationX="41" LocationY="85" />
        <FluxReactionShape NodeReferenceModeAttrTag="full" FluxReactionRef="flux20" LocationX="37" LocationY="287" />
        <LocalizedCompoundShape NodeReferenceModeAttrTag="full" LocalizedCompoundRef="HCO3_stroma" LocationX="103" LocationY="199" />
        <FluxReactionShape NodeReferenceModeAttrTag="full" FluxReactionRef="flux27" LocationX="52" LocationY="360" />
        <FluxReactionShape NodeReferenceModeAttrTag="full" FluxReactionRef="flux8" LocationX="38" LocationY="33" />
        <FluxReactionShape NodeReferenceModeAttrTag="full" FluxReactionRef="flux11" LocationX="44" LocationY="181" />
        <SimpleReactionShape NodeReferenceModeAttrTag="full" SimpleReactionRef="r21" LocationX="52" LocationY="123" />
        <FluxReactionShape NodeReferenceModeAttrTag="full" FluxReactionRef="flux19" LocationX="39" LocationY="255" />
        <LocalizedCompoundShape NodeReferenceModeAttrTag="full" LocalizedCompoundRef="Photorespiraotry_intermediate_cytosol" LocationX="150" LocationY="136" />
        <SimpleReactionShape NodeReferenceModeAttrTag="full" SimpleReactionRef="r9" LocationX="95" LocationY="121" />
        <FluxReactionShape NodeReferenceModeAttrTag="full" FluxReactionRef="flux10" LocationX="44" LocationY="141" />
        <SimpleReactionShape NodeReferenceModeAttrTag="full" SimpleReactionRef="r13" LocationX="107" LocationY="173" />
        <LocalizedCompoundShape NodeReferenceModeAttrTag="full" LocalizedCompoundRef="CO2_plasmalemmaSurface" LocationX="93" LocationY="95" />
        <SimpleReactionShape NodeReferenceModeAttrTag="full" SimpleReactionRef="r11" LocationX="61" LocationY="150" />
        <SimpleReactionShape NodeReferenceModeAttrTag="full" SimpleReactionRef="r14" LocationX="160" LocationY="157" />
        <FluxReactionShape NodeReferenceModeAttrTag="full" FluxReactionRef="flux21" LocationX="37" LocationY="321" />
        <LocalizedCompoundShape NodeReferenceModeAttrTag="full" LocalizedCompoundRef="O2_stroma" LocationX="93" LocationY="40" />
        <LocalizedCompoundShape NodeReferenceModeAttrTag="full" LocalizedCompoundRef="O2_substomatalCavity" LocationX="97" LocationY="40" />
        <FluxReactionShape NodeReferenceModeAttrTag="full" FluxReactionRef="flux1" LocationX="43" LocationY="97" />
        <FluxReactionShape NodeReferenceModeAttrTag="full" FluxReactionRef="flux14" LocationX="43" LocationY="235" />
        <FluxReactionShape NodeReferenceModeAttrTag="full" FluxReactionRef="flux17" LocationX="46" LocationY="325" />
        <LocalizedCompoundShape NodeReferenceModeAttrTag="full" LocalizedCompoundRef="H2CO3_thylakoid" LocationX="92" LocationY="289" />
        <FluxReactionShape NodeReferenceModeAttrTag="full" FluxReactionRef="flux2" LocationX="48" LocationY="153" />
        <LocalizedCompoundShape NodeReferenceModeAttrTag="full" LocalizedCompoundRef="O2_intermediate_pyrenoid" LocationX="25" LocationY="27" />
        <SimpleReactionShape NodeReferenceModeAttrTag="full" SimpleReactionRef="r19" LocationX="50" LocationY="43" />
        <SimpleReactionShape NodeReferenceModeAttrTag="full" SimpleReactionRef="r18" LocationX="152" LocationY="90" />
        <FluxReactionShape NodeReferenceModeAttrTag="full" FluxReactionRef="flux9" LocationX="40" LocationY="93" />
        <LocalizedCompoundShape NodeReferenceModeAttrTag="full" LocalizedCompoundRef="HCO3_plasmalemmaSurface" LocationX="94" LocationY="210" />
        <FluxReactionShape NodeReferenceModeAttrTag="full" FluxReactionRef="flux15" LocationX="45" LocationY="268" />
        <FluxReactionShape NodeReferenceModeAttrTag="full" FluxReactionRef="flux4" LocationX="34" LocationY="34" />
        <FluxReactionShape NodeReferenceModeAttrTag="full" FluxReactionRef="flux26" LocationX="38" LocationY="356" />
        <SimpleReactionShape NodeReferenceModeAttrTag="full" SimpleReactionRef="r5" LocationX="96" LocationY="177" />
        <LocalizedCompoundShape NodeReferenceModeAttrTag="full" LocalizedCompoundRef="Photorespiratory_intermediate_stroma" LocationX="27" LocationY="122" />
        <FluxReactionShape NodeReferenceModeAttrTag="full" FluxReactionRef="flux3" LocationX="51" LocationY="192" />
        <LocalizedCompoundShape NodeReferenceModeAttrTag="full" LocalizedCompoundRef="Photorespiratory_intermediate_pyrenoid" LocationX="20" LocationY="120" />
        <FluxReactionShape NodeReferenceModeAttrTag="full" FluxReactionRef="flux12" LocationX="42" LocationY="19" />
        <LocalizedCompoundShape NodeReferenceModeAttrTag="full" LocalizedCompoundRef="CO2_cytosol" LocationX="95" LocationY="89" />
        <LocalizedCompoundShape NodeReferenceModeAttrTag="full" LocalizedCompoundRef="O2_thylakoid" LocationX="87" LocationY="223" />
        <LocalizedCompoundShape NodeReferenceModeAttrTag="full" LocalizedCompoundRef="HCO3_cytosol" LocationX="105" LocationY="208" />
        <LocalizedCompoundShape NodeReferenceModeAttrTag="full" LocalizedCompoundRef="H2CO3_plasmalemmaSurface" LocationX="95" LocationY="145" />
        <LocalizedCompoundShape NodeReferenceModeAttrTag="full" LocalizedCompoundRef="O2_pyrenoid" LocationX="93" LocationY="37" />
        <SimpleReactionShape NodeReferenceModeAttrTag="full" SimpleReactionRef="r4" LocationX="94" LocationY="120" />
        <FluxReactionShape NodeReferenceModeAttrTag="full" FluxReactionRef="flux0" LocationX="45" LocationY="44" />
        <FluxReactionShape NodeReferenceModeAttrTag="full" FluxReactionRef="flux7" LocationX="43" LocationY="186" />
        <SimpleReactionShape NodeReferenceModeAttrTag="full" SimpleReactionRef="r17" LocationX="131" LocationY="119" />
        <FluxReactionShape NodeReferenceModeAttrTag="full" FluxReactionRef="flux22" LocationX="58" LocationY="247" />
        <LocalizedCompoundShape NodeReferenceModeAttrTag="full" LocalizedCompoundRef="HCO3_thylakoid" LocationX="90" LocationY="325" />
        <SimpleReactionShape NodeReferenceModeAttrTag="full" SimpleReactionRef="r10" LocationX="103" LocationY="174" />
        <SimpleReactionShape NodeReferenceModeAttrTag="full" SimpleReactionRef="r16" LocationX="148" LocationY="32" />
        <LocalizedCompoundShape NodeReferenceModeAttrTag="full" LocalizedCompoundRef="CO2_pyrenoid" LocationX="98" LocationY="89" />
        <FluxReactionShape NodeReferenceModeAttrTag="full" FluxReactionRef="flux18" LocationX="37" LocationY="219" />
        <FluxReactionShape NodeReferenceModeAttrTag="full" FluxReactionRef="flux6" LocationX="46" LocationY="153" />
        <SimpleReactionShape NodeReferenceModeAttrTag="full" SimpleReactionRef="r6" LocationX="104" LocationY="118" />
        <SimpleReactionShape NodeReferenceModeAttrTag="full" SimpleReactionRef="r23" LocationX="94" LocationY="274" />
        <LocalizedCompoundShape NodeReferenceModeAttrTag="full" LocalizedCompoundRef="O2_cytosol" LocationX="91" LocationY="43" />
        <LocalizedCompoundShape NodeReferenceModeAttrTag="full" LocalizedCompoundRef="O2_outside" LocationX="87" LocationY="40" />
        <LocalizedCompoundShape NodeReferenceModeAttrTag="full" LocalizedCompoundRef="CO2_substomatalCavity" LocationX="102" LocationY="97" />
        <SimpleReactionShape NodeReferenceModeAttrTag="full" SimpleReactionRef="r3" LocationX="54" LocationY="104" />
        <FluxReactionShape NodeReferenceModeAttrTag="full" FluxReactionRef="flux23" LocationX="42" LocationY="130" />
        <SimpleReactionShape NodeReferenceModeAttrTag="full" SimpleReactionRef="r1" LocationX="56" LocationY="219" />
        <SimpleReactionShape NodeReferenceModeAttrTag="full" SimpleReactionRef="r20" LocationX="49" LocationY="102" />
        <LocalizedCompoundShape NodeReferenceModeAttrTag="full" LocalizedCompoundRef="H2CO3_cytosol" LocationX="104" LocationY="142" />
        <LocalizedCompoundShape NodeReferenceModeAttrTag="full" LocalizedCompoundRef="HCO3_pyrenoid" LocationX="108" LocationY="203" />
        <SimpleReactionShape NodeReferenceModeAttrTag="full" SimpleReactionRef="r12" LocationX="103" LocationY="113" />
        <LocalizedCompoundShape NodeReferenceModeAttrTag="full" LocalizedCompoundRef="CO2_thylakoid" LocationX="91" LocationY="253" />
        <SimpleReactionShape NodeReferenceModeAttrTag="full" SimpleReactionRef="r24" LocationX="94" LocationY="308" />
        <SimpleReactionShape NodeReferenceModeAttrTag="full" SimpleReactionRef="r0" LocationX="60" LocationY="237" />
        <LocalizedCompoundShape NodeReferenceModeAttrTag="full" LocalizedCompoundRef="CO2_stroma" LocationX="97" LocationY="83" />
        <LocalizedCompoundShape NodeReferenceModeAttrTag="full" LocalizedCompoundRef="H2CO3_stroma" LocationX="98" LocationY="139" />
        <SimpleReactionShape NodeReferenceModeAttrTag="full" SimpleReactionRef="r2" LocationX="51" LocationY="48" />
        <SimpleReactionShape NodeReferenceModeAttrTag="full" SimpleReactionRef="r8" LocationX="64" LocationY="152" />
        <FluxReactionShape NodeReferenceModeAttrTag="full" FluxReactionRef="flux13" LocationX="48" LocationY="127" />
        <LocalizedCompoundShape NodeReferenceModeAttrTag="full" LocalizedCompoundRef="CO2_outside" LocationX="92" LocationY="98" />
        <LocalizedCompoundShape NodeReferenceModeAttrTag="full" LocalizedCompoundRef="H2CO3_pyrenoid" LocationX="102" LocationY="141" />
        <LocalizedCompoundShape NodeReferenceModeAttrTag="full" LocalizedCompoundRef="O2_plasmalemmaSurface" LocationX="92" LocationY="43" />
        <SimpleReactionShape NodeReferenceModeAttrTag="full" SimpleReactionRef="r7" LocationX="109" LocationY="165" />
        <FluxReactionShape NodeReferenceModeAttrTag="full" FluxReactionRef="flux16" LocationX="45" LocationY="297" />
      </Diagram>
      <Diagram Name="c0" Structure="Pyrenoid">
        <FluxReactionShape NodeReferenceModeAttrTag="full" FluxReactionRef="flux5" LocationX="41" LocationY="85" />
        <FluxReactionShape NodeReferenceModeAttrTag="full" FluxReactionRef="flux20" LocationX="37" LocationY="287" />
        <LocalizedCompoundShape NodeReferenceModeAttrTag="full" LocalizedCompoundRef="HCO3_stroma" LocationX="103" LocationY="199" />
        <FluxReactionShape NodeReferenceModeAttrTag="full" FluxReactionRef="flux27" LocationX="52" LocationY="360" />
        <FluxReactionShape NodeReferenceModeAttrTag="full" FluxReactionRef="flux8" LocationX="38" LocationY="33" />
        <FluxReactionShape NodeReferenceModeAttrTag="full" FluxReactionRef="flux11" LocationX="44" LocationY="181" />
        <SimpleReactionShape NodeReferenceModeAttrTag="full" SimpleReactionRef="r21" LocationX="52" LocationY="123" />
        <FluxReactionShape NodeReferenceModeAttrTag="full" FluxReactionRef="flux19" LocationX="39" LocationY="255" />
        <LocalizedCompoundShape NodeReferenceModeAttrTag="full" LocalizedCompoundRef="Photorespiraotry_intermediate_cytosol" LocationX="150" LocationY="136" />
        <SimpleReactionShape NodeReferenceModeAttrTag="full" SimpleReactionRef="r9" LocationX="95" LocationY="121" />
        <FluxReactionShape NodeReferenceModeAttrTag="full" FluxReactionRef="flux10" LocationX="44" LocationY="141" />
        <SimpleReactionShape NodeReferenceModeAttrTag="full" SimpleReactionRef="r13" LocationX="107" LocationY="173" />
        <LocalizedCompoundShape NodeReferenceModeAttrTag="full" LocalizedCompoundRef="CO2_plasmalemmaSurface" LocationX="93" LocationY="95" />
        <SimpleReactionShape NodeReferenceModeAttrTag="full" SimpleReactionRef="r11" LocationX="61" LocationY="150" />
        <SimpleReactionShape NodeReferenceModeAttrTag="full" SimpleReactionRef="r14" LocationX="160" LocationY="157" />
        <FluxReactionShape NodeReferenceModeAttrTag="full" FluxReactionRef="flux21" LocationX="37" LocationY="321" />
        <LocalizedCompoundShape NodeReferenceModeAttrTag="full" LocalizedCompoundRef="O2_stroma" LocationX="93" LocationY="40" />
        <LocalizedCompoundShape NodeReferenceModeAttrTag="full" LocalizedCompoundRef="O2_substomatalCavity" LocationX="97" LocationY="40" />
        <FluxReactionShape NodeReferenceModeAttrTag="full" FluxReactionRef="flux1" LocationX="43" LocationY="97" />
        <FluxReactionShape NodeReferenceModeAttrTag="full" FluxReactionRef="flux14" LocationX="43" LocationY="235" />
        <FluxReactionShape NodeReferenceModeAttrTag="full" FluxReactionRef="flux17" LocationX="46" LocationY="325" />
        <LocalizedCompoundShape NodeReferenceModeAttrTag="full" LocalizedCompoundRef="H2CO3_thylakoid" LocationX="92" LocationY="289" />
        <FluxReactionShape NodeReferenceModeAttrTag="full" FluxReactionRef="flux2" LocationX="48" LocationY="153" />
        <LocalizedCompoundShape NodeReferenceModeAttrTag="full" LocalizedCompoundRef="O2_intermediate_pyrenoid" LocationX="25" LocationY="27" />
        <SimpleReactionShape NodeReferenceModeAttrTag="full" SimpleReactionRef="r19" LocationX="50" LocationY="43" />
        <SimpleReactionShape NodeReferenceModeAttrTag="full" SimpleReactionRef="r18" LocationX="152" LocationY="90" />
        <FluxReactionShape NodeReferenceModeAttrTag="full" FluxReactionRef="flux9" LocationX="40" LocationY="93" />
        <LocalizedCompoundShape NodeReferenceModeAttrTag="full" LocalizedCompoundRef="HCO3_plasmalemmaSurface" LocationX="94" LocationY="210" />
        <FluxReactionShape NodeReferenceModeAttrTag="full" FluxReactionRef="flux15" LocationX="45" LocationY="268" />
        <FluxReactionShape NodeReferenceModeAttrTag="full" FluxReactionRef="flux4" LocationX="34" LocationY="34" />
        <FluxReactionShape NodeReferenceModeAttrTag="full" FluxReactionRef="flux26" LocationX="38" LocationY="356" />
        <SimpleReactionShape NodeReferenceModeAttrTag="full" SimpleReactionRef="r5" LocationX="96" LocationY="177" />
        <LocalizedCompoundShape NodeReferenceModeAttrTag="full" LocalizedCompoundRef="Photorespiratory_intermediate_stroma" LocationX="27" LocationY="122" />
        <FluxReactionShape NodeReferenceModeAttrTag="full" FluxReactionRef="flux3" LocationX="51" LocationY="192" />
        <LocalizedCompoundShape NodeReferenceModeAttrTag="full" LocalizedCompoundRef="Photorespiratory_intermediate_pyrenoid" LocationX="20" LocationY="120" />
        <FluxReactionShape NodeReferenceModeAttrTag="full" FluxReactionRef="flux12" LocationX="42" LocationY="19" />
        <LocalizedCompoundShape NodeReferenceModeAttrTag="full" LocalizedCompoundRef="CO2_cytosol" LocationX="95" LocationY="89" />
        <LocalizedCompoundShape NodeReferenceModeAttrTag="full" LocalizedCompoundRef="O2_thylakoid" LocationX="87" LocationY="223" />
        <LocalizedCompoundShape NodeReferenceModeAttrTag="full" LocalizedCompoundRef="HCO3_cytosol" LocationX="105" LocationY="208" />
        <LocalizedCompoundShape NodeReferenceModeAttrTag="full" LocalizedCompoundRef="H2CO3_plasmalemmaSurface" LocationX="95" LocationY="145" />
        <LocalizedCompoundShape NodeReferenceModeAttrTag="full" LocalizedCompoundRef="O2_pyrenoid" LocationX="93" LocationY="37" />
        <SimpleReactionShape NodeReferenceModeAttrTag="full" SimpleReactionRef="r4" LocationX="94" LocationY="120" />
        <FluxReactionShape NodeReferenceModeAttrTag="full" FluxReactionRef="flux0" LocationX="45" LocationY="44" />
        <FluxReactionShape NodeReferenceModeAttrTag="full" FluxReactionRef="flux7" LocationX="43" LocationY="186" />
        <SimpleReactionShape NodeReferenceModeAttrTag="full" SimpleReactionRef="r17" LocationX="131" LocationY="119" />
        <FluxReactionShape NodeReferenceModeAttrTag="full" FluxReactionRef="flux22" LocationX="58" LocationY="247" />
        <LocalizedCompoundShape NodeReferenceModeAttrTag="full" LocalizedCompoundRef="HCO3_thylakoid" LocationX="90" LocationY="325" />
        <SimpleReactionShape NodeReferenceModeAttrTag="full" SimpleReactionRef="r10" LocationX="103" LocationY="174" />
        <SimpleReactionShape NodeReferenceModeAttrTag="full" SimpleReactionRef="r16" LocationX="148" LocationY="32" />
        <LocalizedCompoundShape NodeReferenceModeAttrTag="full" LocalizedCompoundRef="CO2_pyrenoid" LocationX="98" LocationY="89" />
        <FluxReactionShape NodeReferenceModeAttrTag="full" FluxReactionRef="flux18" LocationX="37" LocationY="219" />
        <FluxReactionShape NodeReferenceModeAttrTag="full" FluxReactionRef="flux6" LocationX="46" LocationY="153" />
        <SimpleReactionShape NodeReferenceModeAttrTag="full" SimpleReactionRef="r6" LocationX="104" LocationY="118" />
        <SimpleReactionShape NodeReferenceModeAttrTag="full" SimpleReactionRef="r23" LocationX="94" LocationY="274" />
        <LocalizedCompoundShape NodeReferenceModeAttrTag="full" LocalizedCompoundRef="O2_cytosol" LocationX="91" LocationY="43" />
        <LocalizedCompoundShape NodeReferenceModeAttrTag="full" LocalizedCompoundRef="O2_outside" LocationX="87" LocationY="40" />
        <LocalizedCompoundShape NodeReferenceModeAttrTag="full" LocalizedCompoundRef="CO2_substomatalCavity" LocationX="102" LocationY="97" />
        <SimpleReactionShape NodeReferenceModeAttrTag="full" SimpleReactionRef="r3" LocationX="54" LocationY="104" />
        <FluxReactionShape NodeReferenceModeAttrTag="full" FluxReactionRef="flux23" LocationX="42" LocationY="130" />
        <SimpleReactionShape NodeReferenceModeAttrTag="full" SimpleReactionRef="r1" LocationX="56" LocationY="219" />
        <SimpleReactionShape NodeReferenceModeAttrTag="full" SimpleReactionRef="r20" LocationX="49" LocationY="102" />
        <LocalizedCompoundShape NodeReferenceModeAttrTag="full" LocalizedCompoundRef="H2CO3_cytosol" LocationX="104" LocationY="142" />
        <LocalizedCompoundShape NodeReferenceModeAttrTag="full" LocalizedCompoundRef="HCO3_pyrenoid" LocationX="108" LocationY="203" />
        <SimpleReactionShape NodeReferenceModeAttrTag="full" SimpleReactionRef="r12" LocationX="103" LocationY="113" />
        <LocalizedCompoundShape NodeReferenceModeAttrTag="full" LocalizedCompoundRef="CO2_thylakoid" LocationX="91" LocationY="253" />
        <SimpleReactionShape NodeReferenceModeAttrTag="full" SimpleReactionRef="r24" LocationX="94" LocationY="308" />
        <SimpleReactionShape NodeReferenceModeAttrTag="full" SimpleReactionRef="r0" LocationX="60" LocationY="237" />
        <LocalizedCompoundShape NodeReferenceModeAttrTag="full" LocalizedCompoundRef="CO2_stroma" LocationX="97" LocationY="83" />
        <LocalizedCompoundShape NodeReferenceModeAttrTag="full" LocalizedCompoundRef="H2CO3_stroma" LocationX="98" LocationY="139" />
        <SimpleReactionShape NodeReferenceModeAttrTag="full" SimpleReactionRef="r2" LocationX="51" LocationY="48" />
        <SimpleReactionShape NodeReferenceModeAttrTag="full" SimpleReactionRef="r8" LocationX="64" LocationY="152" />
        <FluxReactionShape NodeReferenceModeAttrTag="full" FluxReactionRef="flux13" LocationX="48" LocationY="127" />
        <LocalizedCompoundShape NodeReferenceModeAttrTag="full" LocalizedCompoundRef="CO2_outside" LocationX="92" LocationY="98" />
        <LocalizedCompoundShape NodeReferenceModeAttrTag="full" LocalizedCompoundRef="H2CO3_pyrenoid" LocationX="102" LocationY="141" />
        <LocalizedCompoundShape NodeReferenceModeAttrTag="full" LocalizedCompoundRef="O2_plasmalemmaSurface" LocationX="92" LocationY="43" />
        <SimpleReactionShape NodeReferenceModeAttrTag="full" SimpleReactionRef="r7" LocationX="109" LocationY="165" />
        <FluxReactionShape NodeReferenceModeAttrTag="full" FluxReactionRef="flux16" LocationX="45" LocationY="297" />
      </Diagram>
      <Version Name="model" KeyValue="270339133" BranchId="253987873" Archived="0" Date="25-Mar-2024 20:36:40" FromVersionable="false">
        <Owner Name="kastejos" Identifier="252783037" />
        <GroupAccess Type="1" />
        <Annotation>cloned from 'model' owned by user kastejos</Annotation>
      </Version>
      <ModelUnitSystem VolumeSubstanceUnit="uM.um3" MembraneSubstanceUnit="molecules" LumpedReactionSubstanceUnit="molecules" VolumeUnit="um3" AreaUnit="um2" LengthUnit="um" TimeUnit="s" />
    </Model>
    <SimulationSpec Name="Application0" Stochastic="false" UseConcentration="true" RuleBased="false" MassConservationModelReduction="false" InsufficientIterations="false" InsufficientMaxMolecules="false" CharacteristicSize="0.26007901914182413">
      <NetworkConstraints RbmMaxIteration="1" RbmMaxMoleculesPerSpecies="10" RbmSpeciesLimit="800" RbmReactionsLimit="2500" />
      <Annotation>cloned from 'Application0' owned by user kastejos</Annotation>
      <Geometry Name="Geometry435281975" Dimension="3">
        <Annotation>cloned from 'Geometry10' owned by user kastejos</Annotation>
        <Extent X="25.0" Y="25.0" Z="25.0" />
        <Origin X="-0.5" Y="-0.5" Z="-0.5" />
        <SubVolume Name="Pyrenoid" Handle="5" Type="Analytical" KeyValue="259311771">
          <AnalyticExpression>((((x - 12.0) ^ 2.0) + ((y - 12.0) ^ 2.0) + ((z - 12.0) ^ 2.0)) &lt; (1.26 ^ 2.0))</AnalyticExpression>
        </SubVolume>
        <SubVolume Name="Thylakoid" Handle="6" Type="Analytical" KeyValue="259311772">
          <AnalyticExpression>(((x &gt;= 9.0) &amp;&amp; (x &lt;= 15.0) &amp;&amp; ((((y - 12.0) ^ 2.0) + ((z - 12.0) ^ 2.0)) &lt; (0.5 ^ 2.0))) || ((y &gt;= 9.0) &amp;&amp; (y &lt;= 15.0) &amp;&amp; ((((x - 12.0) ^ 2.0) + ((z - 12.0) ^ 2.0)) &lt; (0.5 ^ 2.0))) || ((z &gt;= 9.0) &amp;&amp; (z &lt;= 15.0) &amp;&amp; ((((x - 12.0) ^ 2.0) + ((y - 12.0) ^ 2.0)) &lt; (0.5 ^ 2.0))))</AnalyticExpression>
        </SubVolume>
        <SubVolume Name="Chloroplast" Handle="4" Type="Analytical" KeyValue="259311773">
          <AnalyticExpression>((((x - 12.0) ^ 2.0) + ((y - 12.0) ^ 2.0) + ((z - 12.0) ^ 2.0)) &lt; (4.63 ^ 2.0))</AnalyticExpression>
        </SubVolume>
        <SubVolume Name="Cytosol" Handle="3" Type="Analytical" KeyValue="259311774">
          <AnalyticExpression>((((x - 12.0) ^ 2.0) + ((y - 12.0) ^ 2.0) + ((z - 12.0) ^ 2.0)) &lt; (8.77 ^ 2.0))</AnalyticExpression>
        </SubVolume>
        <SubVolume Name="PlasmalemmaSurface" Handle="2" Type="Analytical" KeyValue="259311775">
          <AnalyticExpression>((((x - 12.0) ^ 2.0) + ((y - 12.0) ^ 2.0) + ((z - 12.0) ^ 2.0)) &lt; (10.0 ^ 2.0))</AnalyticExpression>
        </SubVolume>
        <SubVolume Name="Substomata" Handle="1" Type="Analytical" KeyValue="259311776">
          <AnalyticExpression>((((x - 12.0) ^ 2.0) + ((y - 12.0) ^ 2.0) + ((z - 12.0) ^ 2.0)) &lt; (11.63 ^ 2.0))</AnalyticExpression>
        </SubVolume>
        <SubVolume Name="External" Handle="0" Type="Analytical" KeyValue="259311777">
          <AnalyticExpression>1.0</AnalyticExpression>
        </SubVolume>
        <SurfaceClass Name="External_Substomata_membrane" SubVolume1Ref="External" SubVolume2Ref="Substomata" KeyValue="259311778" />
        <SurfaceClass Name="PlasmalemmaSurface_Substomata_membrane" SubVolume1Ref="PlasmalemmaSurface" SubVolume2Ref="Substomata" KeyValue="259311779" />
        <SurfaceClass Name="Cytosol_PlasmalemmaSurface_membrane" SubVolume1Ref="Cytosol" SubVolume2Ref="PlasmalemmaSurface" KeyValue="259311780" />
        <SurfaceClass Name="Chloroplast_Cytosol_membrane" SubVolume1Ref="Chloroplast" SubVolume2Ref="Cytosol" KeyValue="259311781" />
        <SurfaceClass Name="Chloroplast_Thylakoid_membrane" SubVolume1Ref="Chloroplast" SubVolume2Ref="Thylakoid" KeyValue="259311782" />
        <SurfaceClass Name="Chloroplast_Pyrenoid_membrane" SubVolume1Ref="Chloroplast" SubVolume2Ref="Pyrenoid" KeyValue="259311783" />
        <SurfaceClass Name="Pyrenoid_Thylakoid_membrane" SubVolume1Ref="Pyrenoid" SubVolume2Ref="Thylakoid" KeyValue="259311784" />
        <SurfaceDescription NumSamplesX="101" NumSamplesY="101" NumSamplesZ="101" CutoffFrequency="0.3">
          <VolumeRegion Name="External0" RegionID="0" SubVolume="External" Size="9036.546875" Unit="um3" />
          <VolumeRegion Name="Substomata1" RegionID="1" SubVolume="Substomata" Size="2405.15625" Unit="um3" />
          <VolumeRegion Name="PlasmalemmaSurface2" RegionID="2" SubVolume="PlasmalemmaSurface" Size="1355.25" Unit="um3" />
          <VolumeRegion Name="Cytosol3" RegionID="3" SubVolume="Cytosol" Size="2410.15625" Unit="um3" />
          <VolumeRegion Name="Chloroplast4" RegionID="4" SubVolume="Chloroplast" Size="403.1875" Unit="um3" />
          <VolumeRegion Name="Thylakoid5" RegionID="5" SubVolume="Thylakoid" Size="1.109375" Unit="um3" />
          <VolumeRegion Name="Pyrenoid6" RegionID="6" SubVolume="Pyrenoid" Size="8.046875" Unit="um3" />
          <VolumeRegion Name="Thylakoid7" RegionID="7" SubVolume="Thylakoid" Size="1.109375" Unit="um3" />
          <VolumeRegion Name="Thylakoid8" RegionID="8" SubVolume="Thylakoid" Size="1.109375" Unit="um3" />
          <VolumeRegion Name="Thylakoid9" RegionID="9" SubVolume="Thylakoid" Size="1.109375" Unit="um3" />
          <VolumeRegion Name="Thylakoid10" RegionID="10" SubVolume="Thylakoid" Size="1.109375" Unit="um3" />
          <VolumeRegion Name="Thylakoid11" RegionID="11" SubVolume="Thylakoid" Size="1.109375" Unit="um3" />
          <MembraneRegion Name="membrane_External0_Substomata1" VolumeRegion1="Substomata1" VolumeRegion2="External0" Size="1699.1706529280132" Unit="um2" />
          <MembraneRegion Name="membrane_Substomata1_PlasmalemmaSurface2" VolumeRegion1="PlasmalemmaSurface2" VolumeRegion2="Substomata1" Size="1254.700338471948" Unit="um2" />
          <MembraneRegion Name="membrane_PlasmalemmaSurface2_Cytosol3" VolumeRegion1="Cytosol3" VolumeRegion2="PlasmalemmaSurface2" Size="966.0008182941153" Unit="um2" />
          <MembraneRegion Name="membrane_Cytosol3_Chloroplast4" VolumeRegion1="Chloroplast4" VolumeRegion2="Cytosol3" Size="268.24751337613134" Unit="um2" />
          <MembraneRegion Name="membrane_Chloroplast4_Thylakoid5" VolumeRegion1="Thylakoid5" VolumeRegion2="Chloroplast4" Size="3.727102392707582" Unit="um2" />
          <MembraneRegion Name="membrane_Thylakoid5_Pyrenoid6" VolumeRegion1="Pyrenoid6" VolumeRegion2="Thylakoid5" Size="0.43190847045723874" Unit="um2" />
          <MembraneRegion Name="membrane_Chloroplast4_Pyrenoid6" VolumeRegion1="Pyrenoid6" VolumeRegion2="Chloroplast4" Size="15.751923733346873" Unit="um2" />
          <MembraneRegion Name="membrane_Chloroplast4_Thylakoid7" VolumeRegion1="Thylakoid7" VolumeRegion2="Chloroplast4" Size="3.727102392707581" Unit="um2" />
          <MembraneRegion Name="membrane_Chloroplast4_Thylakoid8" VolumeRegion1="Thylakoid8" VolumeRegion2="Chloroplast4" Size="3.7271023927075806" Unit="um2" />
          <MembraneRegion Name="membrane_Chloroplast4_Thylakoid9" VolumeRegion1="Thylakoid9" VolumeRegion2="Chloroplast4" Size="3.72710239270758" Unit="um2" />
          <MembraneRegion Name="membrane_Chloroplast4_Thylakoid10" VolumeRegion1="Thylakoid10" VolumeRegion2="Chloroplast4" Size="3.727102392707581" Unit="um2" />
          <MembraneRegion Name="membrane_Pyrenoid6_Thylakoid7" VolumeRegion1="Thylakoid7" VolumeRegion2="Pyrenoid6" Size="0.43190847045723874" Unit="um2" />
          <MembraneRegion Name="membrane_Pyrenoid6_Thylakoid8" VolumeRegion1="Thylakoid8" VolumeRegion2="Pyrenoid6" Size="0.43190847045723874" Unit="um2" />
          <MembraneRegion Name="membrane_Pyrenoid6_Thylakoid9" VolumeRegion1="Thylakoid9" VolumeRegion2="Pyrenoid6" Size="0.43190847045723874" Unit="um2" />
          <MembraneRegion Name="membrane_Pyrenoid6_Thylakoid10" VolumeRegion1="Thylakoid10" VolumeRegion2="Pyrenoid6" Size="0.4319084704572388" Unit="um2" />
          <MembraneRegion Name="membrane_Pyrenoid6_Thylakoid11" VolumeRegion1="Thylakoid11" VolumeRegion2="Pyrenoid6" Size="0.4319084704572388" Unit="um2" />
          <MembraneRegion Name="membrane_Chloroplast4_Thylakoid11" VolumeRegion1="Thylakoid11" VolumeRegion2="Chloroplast4" Size="3.7271023927075806" Unit="um2" />
        </SurfaceDescription>
        <Version Name="Geometry435281975" KeyValue="259311768" BranchId="253987814" Archived="0" Date="04-Aug-2023 18:09:27" FromVersionable="false">
          <Owner Name="kastejos" Identifier="252783037" />
          <GroupAccess Type="1" />
          <Annotation>cloned from 'Geometry10' owned by user kastejos</Annotation>
        </Version>
      </Geometry>
      <GeometryContext>
        <FeatureMapping Feature="Stroma" GeometryClass="Chloroplast" SubVolume="Chloroplast" Size="50000.0" VolumePerUnitVolume="1.0">
          <BoundariesTypes Xm="Flux" Xp="Flux" Ym="Flux" Yp="Flux" Zm="Flux" Zp="Flux" />
        </FeatureMapping>
        <FeatureMapping Feature="SubstomatalCavity" GeometryClass="Substomata" SubVolume="Substomata" Size="50000.0" VolumePerUnitVolume="1.0">
          <BoundariesTypes Xm="Flux" Xp="Flux" Ym="Flux" Yp="Flux" Zm="Flux" Zp="Flux" />
        </FeatureMapping>
        <FeatureMapping Feature="Pyrenoid" GeometryClass="Pyrenoid" SubVolume="Pyrenoid" Size="50000.0" VolumePerUnitVolume="1.0">
          <BoundariesTypes Xm="Flux" Xp="Flux" Ym="Flux" Yp="Flux" Zm="Flux" Zp="Flux" />
        </FeatureMapping>
        <FeatureMapping Feature="Cytosol" GeometryClass="Cytosol" SubVolume="Cytosol" Size="50000.0" VolumePerUnitVolume="1.0">
          <BoundariesTypes Xm="Flux" Xp="Flux" Ym="Flux" Yp="Flux" Zm="Flux" Zp="Flux" />
        </FeatureMapping>
        <FeatureMapping Feature="Outside" GeometryClass="External" SubVolume="External" Size="50000.0" VolumePerUnitVolume="1.0">
          <BoundariesTypes Xm="Flux" Xp="Flux" Ym="Flux" Yp="Flux" Zm="Flux" Zp="Flux" />
        </FeatureMapping>
        <FeatureMapping Feature="Thylakoid" GeometryClass="Thylakoid" SubVolume="Thylakoid" Size="50000.0" VolumePerUnitVolume="1.0">
          <BoundariesTypes Xm="Flux" Xp="Flux" Ym="Flux" Yp="Flux" Zm="Flux" Zp="Flux" />
        </FeatureMapping>
        <FeatureMapping Feature="PlasmalemmaSurface" GeometryClass="PlasmalemmaSurface" SubVolume="PlasmalemmaSurface" Size="50000.0" VolumePerUnitVolume="1.0">
          <BoundariesTypes Xm="Flux" Xp="Flux" Ym="Flux" Yp="Flux" Zm="Flux" Zp="Flux" />
        </FeatureMapping>
        <MembraneMapping Membrane="Stomata" Size="6563.0" AreaPerUnitArea="1.0" CalculateVoltage="false" SpecificCapacitance="1.0" InitialVoltage="0.0" GeometryClass="External_Substomata_membrane">
          <BoundariesTypes Xm="Flux" Xp="Flux" Ym="Flux" Yp="Flux" Zm="Flux" Zp="Flux" />
        </MembraneMapping>
        <MembraneMapping Membrane="WaterLayer" Size="6563.0" AreaPerUnitArea="1.0" CalculateVoltage="false" SpecificCapacitance="1.0" InitialVoltage="0.0" GeometryClass="PlasmalemmaSurface_Substomata_membrane">
          <BoundariesTypes Xm="Flux" Xp="Flux" Ym="Flux" Yp="Flux" Zm="Flux" Zp="Flux" />
        </MembraneMapping>
        <MembraneMapping Membrane="Plasmalemma" Size="6563.0" AreaPerUnitArea="1.0" CalculateVoltage="false" SpecificCapacitance="1.0" InitialVoltage="0.0" GeometryClass="Cytosol_PlasmalemmaSurface_membrane">
          <BoundariesTypes Xm="Flux" Xp="Flux" Ym="Flux" Yp="Flux" Zm="Flux" Zp="Flux" />
        </MembraneMapping>
        <MembraneMapping Membrane="ChloroplastEnvelope" Size="6563.0" AreaPerUnitArea="1.0" CalculateVoltage="false" SpecificCapacitance="1.0" InitialVoltage="0.0" GeometryClass="Chloroplast_Cytosol_membrane">
          <BoundariesTypes Xm="Flux" Xp="Flux" Ym="Flux" Yp="Flux" Zm="Flux" Zp="Flux" />
        </MembraneMapping>
        <MembraneMapping Membrane="PyrenoidBarrier" Size="6563.0" AreaPerUnitArea="1.0" CalculateVoltage="false" SpecificCapacitance="1.0" InitialVoltage="0.0" GeometryClass="Chloroplast_Pyrenoid_membrane">
          <BoundariesTypes Xm="Flux" Xp="Flux" Ym="Flux" Yp="Flux" Zm="Flux" Zp="Flux" />
        </MembraneMapping>
        <MembraneMapping Membrane="ThylakoidToPyrenoid" Size="6563.0" AreaPerUnitArea="1.0" CalculateVoltage="false" SpecificCapacitance="1.0" InitialVoltage="0.0" GeometryClass="Pyrenoid_Thylakoid_membrane">
          <BoundariesTypes Xm="Flux" Xp="Flux" Ym="Flux" Yp="Flux" Zm="Flux" Zp="Flux" />
        </MembraneMapping>
        <MembraneMapping Membrane="Thylakoid Membrane" Size="6563.0" AreaPerUnitArea="1.0" CalculateVoltage="false" SpecificCapacitance="1.0" InitialVoltage="0.0" GeometryClass="Chloroplast_Thylakoid_membrane">
          <BoundariesTypes Xm="Flux" Xp="Flux" Ym="Flux" Yp="Flux" Zm="Flux" Zp="Flux" />
        </MembraneMapping>
      </GeometryContext>
      <ReactionContext>
        <LocalizedCompoundSpec LocalizedCompoundRef="O2_stroma" ForceConstant="false" WellMixed="false" ForceContinuous="false">
          <InitialConcentration>268.74</InitialConcentration>
          <Diffusion>242.0</Diffusion>
        </LocalizedCompoundSpec>
        <LocalizedCompoundSpec LocalizedCompoundRef="CO2_stroma" ForceConstant="false" WellMixed="false" ForceContinuous="false">
          <InitialConcentration>13.82</InitialConcentration>
          <Diffusion>188.0</Diffusion>
        </LocalizedCompoundSpec>
        <LocalizedCompoundSpec LocalizedCompoundRef="H2CO3_stroma" ForceConstant="false" WellMixed="false" ForceContinuous="false">
          <InitialConcentration>0.04</InitialConcentration>
          <Diffusion>120.0</Diffusion>
        </LocalizedCompoundSpec>
        <LocalizedCompoundSpec LocalizedCompoundRef="HCO3_stroma" ForceConstant="false" WellMixed="false" ForceContinuous="false">
          <InitialConcentration>795.56</InitialConcentration>
          <Diffusion>115.0</Diffusion>
        </LocalizedCompoundSpec>
        <LocalizedCompoundSpec LocalizedCompoundRef="Photorespiratory_intermediate_stroma" ForceConstant="false" WellMixed="true" ForceContinuous="false">
          <InitialConcentration>0.0</InitialConcentration>
          <Diffusion>10.0</Diffusion>
        </LocalizedCompoundSpec>
        <LocalizedCompoundSpec LocalizedCompoundRef="O2_substomatalCavity" ForceConstant="false" WellMixed="true" ForceContinuous="false">
          <InitialConcentration>8451.0</InitialConcentration>
          <Diffusion>1.6E7</Diffusion>
        </LocalizedCompoundSpec>
        <LocalizedCompoundSpec LocalizedCompoundRef="CO2_substomatalCavity" ForceConstant="false" WellMixed="true" ForceContinuous="false">
          <InitialConcentration>16.62</InitialConcentration>
          <Diffusion>1.6E7</Diffusion>
        </LocalizedCompoundSpec>
        <LocalizedCompoundSpec LocalizedCompoundRef="O2_pyrenoid" ForceConstant="false" WellMixed="false" ForceContinuous="false">
          <InitialConcentration>268.74</InitialConcentration>
          <Diffusion>242.0</Diffusion>
        </LocalizedCompoundSpec>
        <LocalizedCompoundSpec LocalizedCompoundRef="CO2_pyrenoid" ForceConstant="false" WellMixed="false" ForceContinuous="false">
          <InitialConcentration>13.82</InitialConcentration>
          <Diffusion>188.0</Diffusion>
        </LocalizedCompoundSpec>
        <LocalizedCompoundSpec LocalizedCompoundRef="H2CO3_pyrenoid" ForceConstant="false" WellMixed="false" ForceContinuous="false">
          <InitialConcentration>0.04</InitialConcentration>
          <Diffusion>120.0</Diffusion>
        </LocalizedCompoundSpec>
        <LocalizedCompoundSpec LocalizedCompoundRef="HCO3_pyrenoid" ForceConstant="false" WellMixed="false" ForceContinuous="false">
          <InitialConcentration>795.56</InitialConcentration>
          <Diffusion>115.0</Diffusion>
        </LocalizedCompoundSpec>
        <LocalizedCompoundSpec LocalizedCompoundRef="O2_intermediate_pyrenoid" ForceConstant="false" WellMixed="true" ForceContinuous="false">
          <InitialConcentration>0.0</InitialConcentration>
          <Diffusion>10.0</Diffusion>
        </LocalizedCompoundSpec>
        <LocalizedCompoundSpec LocalizedCompoundRef="Photorespiratory_intermediate_pyrenoid" ForceConstant="false" WellMixed="true" ForceContinuous="false">
          <InitialConcentration>0.0</InitialConcentration>
          <Diffusion>10.0</Diffusion>
        </LocalizedCompoundSpec>
        <LocalizedCompoundSpec LocalizedCompoundRef="O2_cytosol" ForceConstant="false" WellMixed="false" ForceContinuous="false">
          <InitialConcentration>268.74</InitialConcentration>
          <Diffusion>1210.0</Diffusion>
        </LocalizedCompoundSpec>
        <LocalizedCompoundSpec LocalizedCompoundRef="CO2_cytosol" ForceConstant="false" WellMixed="false" ForceContinuous="false">
          <InitialConcentration>13.82</InitialConcentration>
          <Diffusion>940.0</Diffusion>
        </LocalizedCompoundSpec>
        <LocalizedCompoundSpec LocalizedCompoundRef="H2CO3_cytosol" ForceConstant="false" WellMixed="false" ForceContinuous="false">
          <InitialConcentration>0.04</InitialConcentration>
          <Diffusion>600.0</Diffusion>
        </LocalizedCompoundSpec>
        <LocalizedCompoundSpec LocalizedCompoundRef="HCO3_cytosol" ForceConstant="false" WellMixed="false" ForceContinuous="false">
          <InitialConcentration>795.56</InitialConcentration>
          <Diffusion>575.0</Diffusion>
        </LocalizedCompoundSpec>
        <LocalizedCompoundSpec LocalizedCompoundRef="Photorespiraotry_intermediate_cytosol" ForceConstant="false" WellMixed="true" ForceContinuous="false">
          <InitialConcentration>0.0</InitialConcentration>
          <Diffusion>10.0</Diffusion>
        </LocalizedCompoundSpec>
        <LocalizedCompoundSpec LocalizedCompoundRef="O2_outside" ForceConstant="true" WellMixed="false" ForceContinuous="false">
          <InitialConcentration>8451.0</InitialConcentration>
          <Diffusion>10.0</Diffusion>
        </LocalizedCompoundSpec>
        <LocalizedCompoundSpec LocalizedCompoundRef="CO2_outside" ForceConstant="true" WellMixed="false" ForceContinuous="false">
          <InitialConcentration>16.62</InitialConcentration>
          <Diffusion>10.0</Diffusion>
        </LocalizedCompoundSpec>
        <LocalizedCompoundSpec LocalizedCompoundRef="O2_thylakoid" ForceConstant="false" WellMixed="false" ForceContinuous="false">
          <InitialConcentration>268.74</InitialConcentration>
          <Diffusion>242.0</Diffusion>
        </LocalizedCompoundSpec>
        <LocalizedCompoundSpec LocalizedCompoundRef="CO2_thylakoid" ForceConstant="false" WellMixed="false" ForceContinuous="false">
          <InitialConcentration>13.82</InitialConcentration>
          <Diffusion>188.0</Diffusion>
        </LocalizedCompoundSpec>
        <LocalizedCompoundSpec LocalizedCompoundRef="H2CO3_thylakoid" ForceConstant="false" WellMixed="false" ForceContinuous="false">
          <InitialConcentration>0.04</InitialConcentration>
          <Diffusion>120.0</Diffusion>
        </LocalizedCompoundSpec>
        <LocalizedCompoundSpec LocalizedCompoundRef="HCO3_thylakoid" ForceConstant="false" WellMixed="false" ForceContinuous="false">
          <InitialConcentration>795.56</InitialConcentration>
          <Diffusion>115.0</Diffusion>
        </LocalizedCompoundSpec>
        <LocalizedCompoundSpec LocalizedCompoundRef="O2_plasmalemmaSurface" ForceConstant="false" WellMixed="false" ForceContinuous="false">
          <InitialConcentration>273.0</InitialConcentration>
          <Diffusion>2420.0</Diffusion>
        </LocalizedCompoundSpec>
        <LocalizedCompoundSpec LocalizedCompoundRef="CO2_plasmalemmaSurface" ForceConstant="false" WellMixed="false" ForceContinuous="false">
          <InitialConcentration>13.82</InitialConcentration>
          <Diffusion>2233.0</Diffusion>
        </LocalizedCompoundSpec>
        <LocalizedCompoundSpec LocalizedCompoundRef="H2CO3_plasmalemmaSurface" ForceConstant="false" WellMixed="false" ForceContinuous="false">
          <InitialConcentration>0.04</InitialConcentration>
          <Diffusion>1000.0</Diffusion>
        </LocalizedCompoundSpec>
        <LocalizedCompoundSpec LocalizedCompoundRef="HCO3_plasmalemmaSurface" ForceConstant="false" WellMixed="false" ForceContinuous="false">
          <InitialConcentration>795.56</InitialConcentration>
          <Diffusion>1250.0</Diffusion>
        </LocalizedCompoundSpec>
        <ReactionSpec ReactionStepRef="r0" ReactionMapping="included" />
        <ReactionSpec ReactionStepRef="r1" ReactionMapping="included" />
        <ReactionSpec ReactionStepRef="r2" ReactionMapping="included" />
        <ReactionSpec ReactionStepRef="r3" ReactionMapping="included" />
        <ReactionSpec ReactionStepRef="r4" ReactionMapping="included" />
        <ReactionSpec ReactionStepRef="r5" ReactionMapping="included" />
        <ReactionSpec ReactionStepRef="r6" ReactionMapping="included" />
        <ReactionSpec ReactionStepRef="r7" ReactionMapping="included" />
        <ReactionSpec ReactionStepRef="r8" ReactionMapping="included" />
        <ReactionSpec ReactionStepRef="r9" ReactionMapping="included" />
        <ReactionSpec ReactionStepRef="r10" ReactionMapping="included" />
        <ReactionSpec ReactionStepRef="r11" ReactionMapping="included" />
        <ReactionSpec ReactionStepRef="r12" ReactionMapping="included" />
        <ReactionSpec ReactionStepRef="r13" ReactionMapping="included" />
        <ReactionSpec ReactionStepRef="r16" ReactionMapping="included" />
        <ReactionSpec ReactionStepRef="r23" ReactionMapping="included" />
        <ReactionSpec ReactionStepRef="r24" ReactionMapping="included" />
        <ReactionSpec ReactionStepRef="r14" ReactionMapping="included" />
        <ReactionSpec ReactionStepRef="r19" ReactionMapping="included" />
        <ReactionSpec ReactionStepRef="r20" ReactionMapping="included" />
        <ReactionSpec ReactionStepRef="r21" ReactionMapping="included" />
        <ReactionSpec ReactionStepRef="r17" ReactionMapping="included" />
        <ReactionSpec ReactionStepRef="r18" ReactionMapping="included" />
        <ReactionSpec ReactionStepRef="flux0" ReactionMapping="included" />
        <ReactionSpec ReactionStepRef="flux1" ReactionMapping="included" />
        <ReactionSpec ReactionStepRef="flux2" ReactionMapping="included" />
        <ReactionSpec ReactionStepRef="flux3" ReactionMapping="included" />
        <ReactionSpec ReactionStepRef="flux4" ReactionMapping="included" />
        <ReactionSpec ReactionStepRef="flux5" ReactionMapping="included" />
        <ReactionSpec ReactionStepRef="flux6" ReactionMapping="included" />
        <ReactionSpec ReactionStepRef="flux7" ReactionMapping="included" />
        <ReactionSpec ReactionStepRef="flux8" ReactionMapping="included" />
        <ReactionSpec ReactionStepRef="flux9" ReactionMapping="included" />
        <ReactionSpec ReactionStepRef="flux10" ReactionMapping="included" />
        <ReactionSpec ReactionStepRef="flux11" ReactionMapping="included" />
        <ReactionSpec ReactionStepRef="flux14" ReactionMapping="included" />
        <ReactionSpec ReactionStepRef="flux15" ReactionMapping="included" />
        <ReactionSpec ReactionStepRef="flux16" ReactionMapping="included" />
        <ReactionSpec ReactionStepRef="flux17" ReactionMapping="included" />
        <ReactionSpec ReactionStepRef="flux18" ReactionMapping="included" />
        <ReactionSpec ReactionStepRef="flux19" ReactionMapping="included" />
        <ReactionSpec ReactionStepRef="flux20" ReactionMapping="included" />
        <ReactionSpec ReactionStepRef="flux21" ReactionMapping="included" />
        <ReactionSpec ReactionStepRef="flux26" ReactionMapping="included" />
        <ReactionSpec ReactionStepRef="flux27" ReactionMapping="included" />
        <ReactionSpec ReactionStepRef="flux22" ReactionMapping="included" />
        <ReactionSpec ReactionStepRef="flux13" ReactionMapping="included" />
        <ReactionSpec ReactionStepRef="flux12" ReactionMapping="included" />
        <ReactionSpec ReactionStepRef="flux23" ReactionMapping="included" />
      </ReactionContext>
      <MathDescription Name="Application0_generated">
        <Annotation>cloned from 'Application0_generated' owned by user kastejos</Annotation>
        <Constant Name="_F_">96485.3321</Constant>
        <Constant Name="_F_nmol_">9.64853321E-5</Constant>
        <Constant Name="_K_GHK_">1.0E-9</Constant>
        <Constant Name="_N_pmol_">6.02214179E11</Constant>
        <Constant Name="_PI_">3.141592653589793</Constant>
        <Constant Name="_R_">8314.46261815</Constant>
        <Constant Name="_T_">300.0</Constant>
        <Constant Name="ApoplastLength_r19">0.32</Constant>
        <Constant Name="ApoplastLength_r20">0.261</Constant>
        <Constant Name="AreaPerUnitArea_ChloroplastEnvelope">1.0</Constant>
        <Constant Name="AreaPerUnitArea_Plasmalemma">1.0</Constant>
        <Constant Name="AreaPerUnitArea_PyrenoidBarrier">1.0</Constant>
        <Constant Name="AreaPerUnitArea_Stomata">1.0</Constant>
        <Constant Name="AreaPerUnitArea_Thylakoid_Membrane">1.0</Constant>
        <Constant Name="AreaPerUnitArea_ThylakoidToPyrenoid">1.0</Constant>
        <Constant Name="AreaPerUnitArea_WaterLayer">1.0</Constant>
        <Constant Name="CA_kcat_r11">300000.0</Constant>
        <Constant Name="CA_kcat_r14">300000.0</Constant>
        <Constant Name="CA_kcat_r8">300000.0</Constant>
        <Constant Name="CA_Km_HCO3_r11">34000.0</Constant>
        <Constant Name="CA_Km_HCO3_r14">34000.0</Constant>
        <Constant Name="CA_Km_HCO3_r8">34000.0</Constant>
        <Constant Name="CA_KmCO2_r11">1500.0</Constant>
        <Constant Name="CA_KmCO2_r14">1500.0</Constant>
        <Constant Name="CA_KmCO2_r8">1500.0</Constant>
        <Constant Name="CA_pyrenoid_concentration">270.0</Constant>
        <Constant Name="CA_stroma_concentration">270.0</Constant>
        <Constant Name="carrierValence_flux0">1.0</Constant>
        <Constant Name="carrierValence_flux1">1.0</Constant>
        <Constant Name="carrierValence_flux14">1.0</Constant>
        <Constant Name="carrierValence_flux15">1.0</Constant>
        <Constant Name="carrierValence_flux16">1.0</Constant>
        <Constant Name="carrierValence_flux17">1.0</Constant>
        <Constant Name="carrierValence_flux18">1.0</Constant>
        <Constant Name="carrierValence_flux19">1.0</Constant>
        <Constant Name="carrierValence_flux2">1.0</Constant>
        <Constant Name="carrierValence_flux20">1.0</Constant>
        <Constant Name="carrierValence_flux21">1.0</Constant>
        <Constant Name="carrierValence_flux22">1.0</Constant>
        <Constant Name="carrierValence_flux26">1.0</Constant>
        <Constant Name="carrierValence_flux27">1.0</Constant>
        <Constant Name="carrierValence_flux3">1.0</Constant>
        <Constant Name="carrierValence_flux4">1.0</Constant>
        <Constant Name="carrierValence_flux5">1.0</Constant>
        <Constant Name="carrierValence_flux6">1.0</Constant>
        <Constant Name="carrierValence_flux7">1.0</Constant>
        <Constant Name="Chloroplast_BicA_Multiplier">1.0</Constant>
        <Constant Name="ChloroplastSurfaceAreaMultiplier">1.0</Constant>
        <Constant Name="CO2_cytosol_diffusionRate">940.0</Constant>
        <Constant Name="CO2_cytosol_init_uM">13.82</Constant>
        <Constant Name="CO2_outside_init_uM">16.62</Constant>
        <Constant Name="CO2_P">3500.0</Constant>
        <Constant Name="CO2_P_Pyrenoid">3500.0</Constant>
        <Constant Name="CO2_plasmalemmaSurface_diffusionRate">2233.0</Constant>
        <Constant Name="CO2_plasmalemmaSurface_init_uM">13.82</Constant>
        <Constant Name="CO2_pyrenoid_diffusionRate">188.0</Constant>
        <Constant Name="CO2_pyrenoid_init_uM">13.82</Constant>
        <Constant Name="CO2_stroma_diffusionRate">188.0</Constant>
        <Constant Name="CO2_stroma_init_uM">13.82</Constant>
        <Constant Name="CO2_substomatalCavity_init_uM">16.62</Constant>
        <Constant Name="CO2_thylakoid_diffusionRate">188.0</Constant>
        <Constant Name="CO2_thylakoid_init_uM">13.82</Constant>
        <Constant Name="DCO2">2233.0</Constant>
        <Constant Name="DO2">2420.0</Constant>
        <Constant Name="EffectivePorosity">0.5</Constant>
        <Constant Name="H2CO3_cytosol_diffusionRate">600.0</Constant>
        <Constant Name="H2CO3_cytosol_init_uM">0.04</Constant>
        <Constant Name="H2CO3_P">300.0</Constant>
        <Constant Name="H2CO3_plasmalemmaSurface_diffusionRate">1000.0</Constant>
        <Constant Name="H2CO3_plasmalemmaSurface_init_uM">0.04</Constant>
        <Constant Name="H2CO3_pyrenoid_diffusionRate">120.0</Constant>
        <Constant Name="H2CO3_pyrenoid_init_uM">0.04</Constant>
        <Constant Name="H2CO3_stroma_diffusionRate">120.0</Constant>
        <Constant Name="H2CO3_stroma_init_uM">0.04</Constant>
        <Constant Name="H2CO3_thylakoid_diffusionRate">120.0</Constant>
        <Constant Name="H2CO3_thylakoid_init_uM">0.04</Constant>
        <Constant Name="H_conc_cytosol_r7">0.1</Constant>
        <Constant Name="H_conc_cytosol_r8">0.1</Constant>
        <Constant Name="H_conc_plasmalemmaSurface">1.0</Constant>
        <Constant Name="H_conc_pyrenoid">0.01</Constant>
        <Constant Name="H_conc_stroma_r10">0.01</Constant>
        <Constant Name="H_conc_stroma_r11">0.01</Constant>
        <Constant Name="H_conc_thylakoid_r14">1.0</Constant>
        <Constant Name="H_conc_thylakoid_r24">1.0</Constant>
        <Constant Name="HCO3_ChloroplastEnvelopeMultiplier">1.0</Constant>
        <Constant Name="HCO3_cytosol_diffusionRate">575.0</Constant>
        <Constant Name="HCO3_cytosol_init_uM">795.56</Constant>
        <Constant Name="HCO3_P">0.001</Constant>
        <Constant Name="HCO3_plasmalemmaSurface_diffusionRate">1250.0</Constant>
        <Constant Name="HCO3_plasmalemmaSurface_init_uM">795.56</Constant>
        <Constant Name="HCO3_pyrenoid_diffusionRate">115.0</Constant>
        <Constant Name="HCO3_pyrenoid_init_uM">795.56</Constant>
        <Constant Name="HCO3_stroma_diffusionRate">115.0</Constant>
        <Constant Name="HCO3_stroma_init_uM">795.56</Constant>
        <Constant Name="HCO3_ThlakoidMultiplier">1.0</Constant>
        <Constant Name="HCO3_thylakoid_diffusionRate">115.0</Constant>
        <Constant Name="HCO3_thylakoid_init_uM">795.56</Constant>
        <Constant Name="HenryConstantCO2Dimensionless">0.8317</Constant>
        <Constant Name="HenryConstantO2Dimensionless">0.0318</Constant>
        <Constant Name="IAS_Adjacent_Multiplier">0.5</Constant>
        <Constant Name="IAS_Adjacent_Multiplier_r19">0.5</Constant>
        <Constant Name="K_millivolts_per_volt">1000.0</Constant>
        <Constant Name="Keq_cytosol">0.794</Constant>
        <Constant Name="Keq_stroma">0.794</Constant>
        <Constant Name="Keq_thylakoid">0.794</Constant>
        <Constant Name="Kf_r10">1.0E7</Constant>
        <Constant Name="Kf_r12">0.06</Constant>
        <Constant Name="Kf_r13">1.0E7</Constant>
        <Constant Name="Kf_r23">0.06</Constant>
        <Constant Name="Kf_r24">1.0E7</Constant>
        <Constant Name="Kf_r4">0.06</Constant>
        <Constant Name="Kf_r5">1.0E7</Constant>
        <Constant Name="Kf_r6">0.06</Constant>
        <Constant Name="Kf_r7">1.0E7</Constant>
        <Constant Name="Kf_r9">0.06</Constant>
        <Constant Name="Km_BicA_r0">217.0</Constant>
        <Constant Name="Km_BicA_r1">217.0</Constant>
        <Constant Name="KMOLE">0.001660538783162726</Constant>
        <Constant Name="Kr_r12">20.0</Constant>
        <Constant Name="Kr_r23">20.0</Constant>
        <Constant Name="Kr_r4">20.0</Constant>
        <Constant Name="Kr_r6">20.0</Constant>
        <Constant Name="Kr_r9">20.0</Constant>
        <Constant Name="netValence_flux10">1.0</Constant>
        <Constant Name="netValence_flux11">1.0</Constant>
        <Constant Name="netValence_flux12">1.0</Constant>
        <Constant Name="netValence_flux13">1.0</Constant>
        <Constant Name="netValence_flux23">1.0</Constant>
        <Constant Name="netValence_flux8">1.0</Constant>
        <Constant Name="netValence_flux9">1.0</Constant>
        <Constant Name="netValence_r0">1.0</Constant>
        <Constant Name="netValence_r1">1.0</Constant>
        <Constant Name="netValence_r19">1.0</Constant>
        <Constant Name="netValence_r2">1.0</Constant>
        <Constant Name="netValence_r20">1.0</Constant>
        <Constant Name="netValence_r3">1.0</Constant>
        <Constant Name="O2_cytosol_diffusionRate">1210.0</Constant>
        <Constant Name="O2_cytosol_init_uM">268.74</Constant>
        <Constant Name="O2_intermediate_pyrenoid_init_uM">0.0</Constant>
        <Constant Name="O2_outside_init_uM">8451.0</Constant>
        <Constant Name="O2_P">500000.0</Constant>
        <Constant Name="O2_plasmalemmaSurface_diffusionRate">2420.0</Constant>
        <Constant Name="O2_plasmalemmaSurface_init_uM">273.0</Constant>
        <Constant Name="O2_pyrenoid_diffusionRate">242.0</Constant>
        <Constant Name="O2_pyrenoid_init_uM">268.74</Constant>
        <Constant Name="O2_stroma_diffusionRate">242.0</Constant>
        <Constant Name="O2_stroma_init_uM">268.74</Constant>
        <Constant Name="O2_substomatalCavity_init_uM">8451.0</Constant>
        <Constant Name="O2_thylakoid_diffusionRate">242.0</Constant>
        <Constant Name="O2_thylakoid_init_uM">268.74</Constant>
        <Constant Name="Photorespiraotry_intermediate_cytosol_init_uM">0.0</Constant>
        <Constant Name="Photorespiratory_intermediate_pyrenoid_init_uM">0.0</Constant>
        <Constant Name="Photorespiratory_intermediate_stroma_init_uM">0.0</Constant>
        <Constant Name="Plasmalemma_BicA_Multiplier">0.0</Constant>
        <Constant Name="PyrenoidMultiplier">1.0</Constant>
        <Constant Name="RuBisCO_Km_CO2_r16">8.6</Constant>
        <Constant Name="RuBisCO_Km_CO2_r18">8.6</Constant>
        <Constant Name="RuBisCO_Km_CO2_r21">8.6</Constant>
        <Constant Name="RuBisCO_Km_O2_r16">215.0</Constant>
        <Constant Name="RuBisCO_Km_O2_r18">215.0</Constant>
        <Constant Name="RuBisCO_Km_O2_r21">215.0</Constant>
        <Constant Name="RuBisCO_Vc">7600.0</Constant>
        <Constant Name="RuBisCo_Vo_r16">1596.0</Constant>
        <Constant Name="RuBisCo_Vo_r21">1596.0</Constant>
        <Constant Name="SurfaceArea_r19">1112.73</Constant>
        <Constant Name="SurfaceArea_r20">1112.73</Constant>
        <Constant Name="SurfaceAreaMultiplier">1.0</Constant>
        <Constant Name="UnitFactor_uM_um3_molecules_neg_1">(1.0 * pow(KMOLE,1.0))</Constant>
        <Constant Name="Voltage_ChloroplastEnvelope">0.0</Constant>
        <Constant Name="Voltage_Plasmalemma">0.0</Constant>
        <Constant Name="Voltage_PyrenoidBarrier">0.0</Constant>
        <Constant Name="Voltage_Stomata">0.0</Constant>
        <Constant Name="Voltage_Thylakoid_Membrane">0.0</Constant>
        <Constant Name="Voltage_ThylakoidToPyrenoid">0.0</Constant>
        <Constant Name="Voltage_WaterLayer">0.0</Constant>
        <Constant Name="VolumePerUnitVolume_Cytosol">1.0</Constant>
        <Constant Name="VolumePerUnitVolume_Outside">1.0</Constant>
        <Constant Name="VolumePerUnitVolume_PlasmalemmaSurface">1.0</Constant>
        <Constant Name="VolumePerUnitVolume_Pyrenoid">1.0</Constant>
        <Constant Name="VolumePerUnitVolume_Stroma">1.0</Constant>
        <Constant Name="VolumePerUnitVolume_SubstomatalCavity">1.0</Constant>
        <Constant Name="VolumePerUnitVolume_Thylakoid">1.0</Constant>
        <Constant Name="WaterLayerLength_r19">0.32</Constant>
        <Constant Name="WaterLayerLength_r20">0.261</Constant>
        <VolumeVariable Name="CO2_cytosol" Domain="Cytosol" />
        <VolumeVariable Name="CO2_plasmalemmaSurface" Domain="PlasmalemmaSurface" />
        <VolumeVariable Name="CO2_pyrenoid" Domain="Pyrenoid" />
        <VolumeVariable Name="CO2_stroma" Domain="Chloroplast" />
        <VolumeRegionVariable Name="CO2_substomatalCavity" Domain="Substomata" />
        <VolumeVariable Name="CO2_thylakoid" Domain="Thylakoid" />
        <VolumeVariable Name="H2CO3_cytosol" Domain="Cytosol" />
        <VolumeVariable Name="H2CO3_plasmalemmaSurface" Domain="PlasmalemmaSurface" />
        <VolumeVariable Name="H2CO3_pyrenoid" Domain="Pyrenoid" />
        <VolumeVariable Name="H2CO3_stroma" Domain="Chloroplast" />
        <VolumeVariable Name="H2CO3_thylakoid" Domain="Thylakoid" />
        <VolumeVariable Name="HCO3_cytosol" Domain="Cytosol" />
        <VolumeVariable Name="HCO3_plasmalemmaSurface" Domain="PlasmalemmaSurface" />
        <VolumeVariable Name="HCO3_pyrenoid" Domain="Pyrenoid" />
        <VolumeVariable Name="HCO3_stroma" Domain="Chloroplast" />
        <VolumeVariable Name="HCO3_thylakoid" Domain="Thylakoid" />
        <VolumeVariable Name="O2_cytosol" Domain="Cytosol" />
        <VolumeRegionVariable Name="O2_intermediate_pyrenoid" Domain="Pyrenoid" />
        <VolumeVariable Name="O2_plasmalemmaSurface" Domain="PlasmalemmaSurface" />
        <VolumeVariable Name="O2_pyrenoid" Domain="Pyrenoid" />
        <VolumeVariable Name="O2_stroma" Domain="Chloroplast" />
        <VolumeRegionVariable Name="O2_substomatalCavity" Domain="Substomata" />
        <VolumeVariable Name="O2_thylakoid" Domain="Thylakoid" />
        <VolumeRegionVariable Name="Photorespiraotry_intermediate_cytosol" Domain="Cytosol" />
        <VolumeRegionVariable Name="Photorespiratory_intermediate_pyrenoid" Domain="Pyrenoid" />
        <VolumeRegionVariable Name="Photorespiratory_intermediate_stroma" Domain="Chloroplast" />
        <Function Name="CO2_outside" Domain="External">CO2_outside_init_uM</Function>
        <Function Name="Cytosol_CA_concentration" Domain="Cytosol">(270.0 / 2.0)</Function>
        <Function Name="J_flux0" Domain="Chloroplast_Pyrenoid_membrane">(P_flux0 * (O2_stroma - O2_pyrenoid))</Function>
        <Function Name="J_flux1" Domain="Chloroplast_Pyrenoid_membrane">(P_flux1 * (CO2_stroma - CO2_pyrenoid))</Function>
        <Function Name="J_flux10" Domain="Cytosol_PlasmalemmaSurface_membrane">((H2CO3_P * (H2CO3_plasmalemmaSurface - H2CO3_cytosol)) * SurfaceAreaMultiplier)</Function>
        <Function Name="J_flux11" Domain="Cytosol_PlasmalemmaSurface_membrane">((HCO3_P * (HCO3_plasmalemmaSurface - HCO3_cytosol)) * SurfaceAreaMultiplier)</Function>
        <Function Name="J_flux12" Domain="Chloroplast_Pyrenoid_membrane">((O2_intermediate_pyrenoid * 1000000.0) * ChloroplastSurfaceAreaMultiplier)</Function>
        <Function Name="J_flux13" Domain="Chloroplast_Pyrenoid_membrane">((Photorespiratory_intermediate_pyrenoid * 1.0E13) * ChloroplastSurfaceAreaMultiplier)</Function>
        <Function Name="J_flux14" Domain="Pyrenoid_Thylakoid_membrane">(P_flux14 * (O2_thylakoid - O2_pyrenoid))</Function>
        <Function Name="J_flux15" Domain="Pyrenoid_Thylakoid_membrane">(P_flux15 * (CO2_thylakoid - CO2_pyrenoid))</Function>
        <Function Name="J_flux16" Domain="Pyrenoid_Thylakoid_membrane">(P_flux16 * (H2CO3_thylakoid - H2CO3_pyrenoid))</Function>
        <Function Name="J_flux17" Domain="Pyrenoid_Thylakoid_membrane">(P_flux17 * (HCO3_thylakoid - HCO3_pyrenoid))</Function>
        <Function Name="J_flux18" Domain="Chloroplast_Thylakoid_membrane">(P_flux18 * (O2_stroma - O2_thylakoid))</Function>
        <Function Name="J_flux19" Domain="Chloroplast_Thylakoid_membrane">(P_flux19 * (CO2_stroma - CO2_thylakoid))</Function>
        <Function Name="J_flux2" Domain="Chloroplast_Pyrenoid_membrane">(P_flux2 * (H2CO3_stroma - H2CO3_pyrenoid))</Function>
        <Function Name="J_flux20" Domain="Chloroplast_Thylakoid_membrane">(P_flux20 * (H2CO3_stroma - H2CO3_thylakoid))</Function>
        <Function Name="J_flux21" Domain="Chloroplast_Thylakoid_membrane">(P_flux21 * (HCO3_stroma - HCO3_thylakoid))</Function>
        <Function Name="J_flux22" Domain="Chloroplast_Cytosol_membrane">(P_flux22 * (HCO3_cytosol - HCO3_stroma))</Function>
        <Function Name="J_flux23" Domain="Chloroplast_Cytosol_membrane">(1.0E13 * Photorespiratory_intermediate_stroma)</Function>
        <Function Name="J_flux26" Domain="Chloroplast_Thylakoid_membrane">(P_flux26 * (HCO3_stroma - HCO3_thylakoid))</Function>
        <Function Name="J_flux27" Domain="Pyrenoid_Thylakoid_membrane">(P_flux27 * (HCO3_thylakoid - HCO3_pyrenoid))</Function>
        <Function Name="J_flux3" Domain="Chloroplast_Pyrenoid_membrane">(P_flux3 * (HCO3_stroma - HCO3_pyrenoid))</Function>
        <Function Name="J_flux4" Domain="Chloroplast_Cytosol_membrane">(P_flux4 * (O2_cytosol - O2_stroma))</Function>
        <Function Name="J_flux5" Domain="Chloroplast_Cytosol_membrane">(P_flux5 * (CO2_cytosol - CO2_stroma))</Function>
        <Function Name="J_flux6" Domain="Chloroplast_Cytosol_membrane">(P_flux6 * (H2CO3_cytosol - H2CO3_stroma))</Function>
        <Function Name="J_flux7" Domain="Chloroplast_Cytosol_membrane">(P_flux7 * (HCO3_cytosol - HCO3_stroma))</Function>
        <Function Name="J_flux8" Domain="Cytosol_PlasmalemmaSurface_membrane">(O2_P * SurfaceAreaMultiplier * (O2_plasmalemmaSurface - O2_cytosol))</Function>
        <Function Name="J_flux9" Domain="Cytosol_PlasmalemmaSurface_membrane">((CO2_P * (CO2_plasmalemmaSurface - CO2_cytosol)) * SurfaceAreaMultiplier)</Function>
        <Function Name="J_r1" Domain="Chloroplast_Cytosol_membrane">(HCO3_cytosol * Vmax_BicA_Chloroplast / (HCO3_cytosol + Km_BicA_r1))</Function>
        <Function Name="J_r10" Domain="Chloroplast">((Kf_r10 * H2CO3_stroma) - (Kr_r10 * HCO3_stroma * H_conc_stroma_r10))</Function>
        <Function Name="J_r11" Domain="Chloroplast">((CA_kcat_r11 * CA_stroma_concentration * (CO2_stroma - ((HCO3_stroma * H_conc_stroma_r11) / Keq_stroma))) / (CA_KmCO2_r11 + X_r11 + CO2_stroma))</Function>
        <Function Name="J_r12" Domain="Pyrenoid">((Kf_r12 * CO2_pyrenoid) - (Kr_r12 * H2CO3_pyrenoid))</Function>
        <Function Name="J_r13" Domain="Pyrenoid">((Kf_r13 * H2CO3_pyrenoid) - (Kr_r13 * HCO3_pyrenoid * H_conc_pyrenoid))</Function>
        <Function Name="J_r14" Domain="Pyrenoid">((CA_kcat_r14 * CA_pyrenoid_concentration * (CO2_pyrenoid - ((HCO3_pyrenoid * H_conc_thylakoid_r14) / Keq_thylakoid))) / (CA_KmCO2_r14 + X_r14 + CO2_pyrenoid))</Function>
        <Function Name="J_r16" Domain="Pyrenoid">(RuBisCo_Vo_r16 * O2_pyrenoid / (O2_pyrenoid + (RuBisCO_Km_O2_r16 * (1.0 + (CO2_pyrenoid / RuBisCO_Km_CO2_r16)))))</Function>
        <Function Name="J_r17" Domain="Cytosol">((1000000.0 * Photorespiraotry_intermediate_cytosol) * 0.0)</Function>
        <Function Name="J_r18" Domain="Pyrenoid">((RuBisCO_Vc * CO2_pyrenoid) / (CO2_pyrenoid + (RuBisCO_Km_CO2_r18 * (1.0 + (O2_pyrenoid / RuBisCO_Km_O2_r18)))))</Function>
        <Function Name="J_r19" Domain="PlasmalemmaSurface_Substomata_membrane">- (6.022E23 * IAS_Adjacent_Multiplier_r19 * (O2_plasmalemmaSurface - (O2_substomatalCavity * HenryConstantO2Dimensionless)) / SurfaceArea_r19 * (1.0 / 1000000.0) * (1.0 / 1.0E15) / (ResistanceAir_r19 + ResistanceCellWall_r19))</Function>
        <Function Name="J_r2" Domain="External_Substomata_membrane">((SurfaceAreaMultiplier * stomatalConductance_r2 * (O2_outside - O2_substomatalCavity) / MolarityOfAir_r2) * StomatalConductanceMultiplier)</Function>
        <Function Name="J_r20" Domain="PlasmalemmaSurface_Substomata_membrane">- (6.022E23 * IAS_Adjacent_Multiplier * (CO2_plasmalemmaSurface - (CO2_substomatalCavity * HenryConstantCO2Dimensionless)) * (1.0 / 1000000.0) * (1.0 / 1.0E15) / SurfaceArea_r20 / (ResistanceAir_r20 + ResistanceCellWall_r20))</Function>
        <Function Name="J_r21" Domain="Pyrenoid">(((RuBisCo_Vo_r21 * O2_pyrenoid / (O2_pyrenoid + (RuBisCO_Km_O2_r21 * (1.0 + (CO2_pyrenoid / RuBisCO_Km_CO2_r21))))) * (1.0 / 2.0)) * 0.0)</Function>
        <Function Name="J_r23" Domain="Thylakoid">((Kf_r23 * CO2_thylakoid) - (Kr_r23 * H2CO3_thylakoid))</Function>
        <Function Name="J_r24" Domain="Thylakoid">((Kf_r24 * H2CO3_thylakoid) - (Kr_r24 * HCO3_thylakoid * H_conc_thylakoid_r24))</Function>
        <Function Name="J_r3" Domain="External_Substomata_membrane">((SurfaceAreaMultiplier * stomatalConductance_r3 * (CO2_outside - CO2_substomatalCavity) / MolarityOfAir_r3) * StomatalConductanceMultiplier)</Function>
        <Function Name="J_r4" Domain="PlasmalemmaSurface">((Kf_r4 * CO2_plasmalemmaSurface) - (Kr_r4 * H2CO3_plasmalemmaSurface))</Function>
        <Function Name="J_r5" Domain="PlasmalemmaSurface">((Kf_r5 * H2CO3_plasmalemmaSurface) - (Kr_r5 * HCO3_plasmalemmaSurface * H_conc_plasmalemmaSurface))</Function>
        <Function Name="J_r6" Domain="Cytosol">((Kf_r6 * CO2_cytosol) - (Kr_r6 * H2CO3_cytosol))</Function>
        <Function Name="J_r7" Domain="Cytosol">((Kf_r7 * H2CO3_cytosol) - (Kr_r7 * HCO3_cytosol * H_conc_cytosol_r7))</Function>
        <Function Name="J_r8" Domain="Cytosol">((CA_kcat_r8 * Cytosol_CA_concentration * (CO2_cytosol - ((HCO3_cytosol * H_conc_cytosol_r8) / Keq_cytosol))) / (CA_KmCO2_r8 + X_r8 + CO2_cytosol))</Function>
        <Function Name="J_r9" Domain="Chloroplast">((Kf_r9 * CO2_stroma) - (Kr_r9 * H2CO3_stroma))</Function>
        <Function Name="KFlux_ChloroplastEnvelope_Cytosol" Domain="Chloroplast_Cytosol_membrane">(AreaPerUnitArea_ChloroplastEnvelope / VolumePerUnitVolume_Cytosol)</Function>
        <Function Name="KFlux_ChloroplastEnvelope_Stroma" Domain="Chloroplast_Cytosol_membrane">(AreaPerUnitArea_ChloroplastEnvelope / VolumePerUnitVolume_Stroma)</Function>
        <Function Name="KFlux_Plasmalemma_Cytosol" Domain="Cytosol_PlasmalemmaSurface_membrane">(AreaPerUnitArea_Plasmalemma / VolumePerUnitVolume_Cytosol)</Function>
        <Function Name="KFlux_Plasmalemma_PlasmalemmaSurface" Domain="Cytosol_PlasmalemmaSurface_membrane">(AreaPerUnitArea_Plasmalemma / VolumePerUnitVolume_PlasmalemmaSurface)</Function>
        <Function Name="KFlux_Stomata_SubstomatalCavity" Domain="External_Substomata_membrane">(AreaPerUnitArea_Stomata / VolumePerUnitVolume_SubstomatalCavity)</Function>
        <Function Name="KFlux_WaterLayer_PlasmalemmaSurface" Domain="PlasmalemmaSurface_Substomata_membrane">(AreaPerUnitArea_WaterLayer / VolumePerUnitVolume_PlasmalemmaSurface)</Function>
        <Function Name="KFlux_WaterLayer_SubstomatalCavity" Domain="PlasmalemmaSurface_Substomata_membrane">(AreaPerUnitArea_WaterLayer / VolumePerUnitVolume_SubstomatalCavity)</Function>
        <Function Name="Kr_r10" Domain="Chloroplast">(5.0E10 / 1000000.0)</Function>
        <Function Name="Kr_r13" Domain="Pyrenoid">(5.0E10 / 1000000.0)</Function>
        <Function Name="Kr_r24" Domain="Thylakoid">(5.0E10 / 1000000.0)</Function>
        <Function Name="Kr_r5" Domain="PlasmalemmaSurface">(5.0E10 / 1000000.0)</Function>
        <Function Name="Kr_r7" Domain="Cytosol">(5.0E10 / 1000000.0)</Function>
        <Function Name="LumpedJ_r0" Domain="Cytosol_PlasmalemmaSurface_membrane">(((Size_Plasmalemma / 1.0E15) * SurfaceAreaMultiplier * Vmax_BicA_Plasmalemma * HCO3_plasmalemmaSurface / (HCO3_plasmalemmaSurface + Km_BicA_r0)) * (1.0 / 1000000.0) * 6.022E23)</Function>
        <Function Name="MolarityOfAir_r2" Domain="External_Substomata_membrane">(40.87 * (1.0 / 1000.0) * 1000000.0)</Function>
        <Function Name="MolarityOfAir_r3" Domain="External_Substomata_membrane">(40.87 * (1.0 / 1000.0) * 1000000.0)</Function>
        <Function Name="O2_outside" Domain="External">O2_outside_init_uM</Function>
        <Function Name="P_flux0" Domain="Chloroplast_Pyrenoid_membrane">((PyrenoidMultiplier * O2_P) * ChloroplastSurfaceAreaMultiplier)</Function>
        <Function Name="P_flux1" Domain="Chloroplast_Pyrenoid_membrane">((PyrenoidMultiplier * CO2_P_Pyrenoid) * ChloroplastSurfaceAreaMultiplier)</Function>
        <Function Name="P_flux14" Domain="Pyrenoid_Thylakoid_membrane">(500000.0 * ChloroplastSurfaceAreaMultiplier)</Function>
        <Function Name="P_flux15" Domain="Pyrenoid_Thylakoid_membrane">(3500.0 * ChloroplastSurfaceAreaMultiplier)</Function>
        <Function Name="P_flux16" Domain="Pyrenoid_Thylakoid_membrane">(300.0 * ChloroplastSurfaceAreaMultiplier)</Function>
        <Function Name="P_flux17" Domain="Pyrenoid_Thylakoid_membrane">(0.001 * ChloroplastSurfaceAreaMultiplier)</Function>
        <Function Name="P_flux18" Domain="Chloroplast_Thylakoid_membrane">(500000.0 * ChloroplastSurfaceAreaMultiplier)</Function>
        <Function Name="P_flux19" Domain="Chloroplast_Thylakoid_membrane">(3500.0 * ChloroplastSurfaceAreaMultiplier)</Function>
        <Function Name="P_flux2" Domain="Chloroplast_Pyrenoid_membrane">((PyrenoidMultiplier * CO2_P_Pyrenoid) * ChloroplastSurfaceAreaMultiplier)</Function>
        <Function Name="P_flux20" Domain="Chloroplast_Thylakoid_membrane">(300.0 * ChloroplastSurfaceAreaMultiplier)</Function>
        <Function Name="P_flux21" Domain="Chloroplast_Thylakoid_membrane">(0.001 * ChloroplastSurfaceAreaMultiplier)</Function>
        <Function Name="P_flux22" Domain="Chloroplast_Cytosol_membrane">((100.0 * HCO3_ChloroplastEnvelopeMultiplier) * ChloroplastSurfaceAreaMultiplier)</Function>
        <Function Name="P_flux26" Domain="Chloroplast_Thylakoid_membrane">((1.0 * HCO3_ThlakoidMultiplier) * ChloroplastSurfaceAreaMultiplier)</Function>
        <Function Name="P_flux27" Domain="Pyrenoid_Thylakoid_membrane">((1.0 * HCO3_ThlakoidMultiplier) * ChloroplastSurfaceAreaMultiplier)</Function>
        <Function Name="P_flux3" Domain="Chloroplast_Pyrenoid_membrane">((PyrenoidMultiplier * CO2_P_Pyrenoid) * ChloroplastSurfaceAreaMultiplier)</Function>
        <Function Name="P_flux4" Domain="Chloroplast_Cytosol_membrane">((O2_P / 2.0) * ChloroplastSurfaceAreaMultiplier)</Function>
        <Function Name="P_flux5" Domain="Chloroplast_Cytosol_membrane">((CO2_P / 2.0) * ChloroplastSurfaceAreaMultiplier)</Function>
        <Function Name="P_flux6" Domain="Chloroplast_Cytosol_membrane">((H2CO3_P / 2.0) * ChloroplastSurfaceAreaMultiplier)</Function>
        <Function Name="P_flux7" Domain="Chloroplast_Cytosol_membrane">((HCO3_P / 2.0) * ChloroplastSurfaceAreaMultiplier)</Function>
        <Function Name="ResistanceAir_r19" Domain="PlasmalemmaSurface_Substomata_membrane">(1.0 / (DO2 * SurfaceArea_r19 * SurfaceAreaMultiplier * 1.0 / WaterLayerLength_r19))</Function>
        <Function Name="ResistanceAir_r20" Domain="PlasmalemmaSurface_Substomata_membrane">(1.0 / (DCO2 * SurfaceArea_r20 * SurfaceAreaMultiplier * 1.0 / WaterLayerLength_r20))</Function>
        <Function Name="ResistanceCellWall_r19" Domain="PlasmalemmaSurface_Substomata_membrane">(1.0 / (EffectivePorosity * (DO2 * SurfaceArea_r19 * SurfaceAreaMultiplier / ApoplastLength_r19)))</Function>
        <Function Name="ResistanceCellWall_r20" Domain="PlasmalemmaSurface_Substomata_membrane">(1.0 / (EffectivePorosity * (DCO2 * SurfaceArea_r20 * SurfaceAreaMultiplier / ApoplastLength_r20)))</Function>
        <Function Name="Size_ChloroplastEnvelope" Domain="Chloroplast_Cytosol_membrane">(AreaPerUnitArea_ChloroplastEnvelope * vcRegionArea('Chloroplast_Cytosol_membrane'))</Function>
        <Function Name="Size_Cytosol" Domain="Cytosol">(VolumePerUnitVolume_Cytosol * vcRegionVolume('Cytosol'))</Function>
        <Function Name="Size_Outside" Domain="External">(VolumePerUnitVolume_Outside * vcRegionVolume('External'))</Function>
        <Function Name="Size_Plasmalemma" Domain="Cytosol_PlasmalemmaSurface_membrane">(AreaPerUnitArea_Plasmalemma * vcRegionArea('Cytosol_PlasmalemmaSurface_membrane'))</Function>
        <Function Name="Size_PlasmalemmaSurface" Domain="PlasmalemmaSurface">(VolumePerUnitVolume_PlasmalemmaSurface * vcRegionVolume('PlasmalemmaSurface'))</Function>
        <Function Name="Size_Pyrenoid" Domain="Pyrenoid">(VolumePerUnitVolume_Pyrenoid * vcRegionVolume('Pyrenoid'))</Function>
        <Function Name="Size_PyrenoidBarrier" Domain="Chloroplast_Pyrenoid_membrane">(AreaPerUnitArea_PyrenoidBarrier * vcRegionArea('Chloroplast_Pyrenoid_membrane'))</Function>
        <Function Name="Size_Stomata" Domain="External_Substomata_membrane">(AreaPerUnitArea_Stomata * vcRegionArea('External_Substomata_membrane'))</Function>
        <Function Name="Size_Stroma" Domain="Chloroplast">(VolumePerUnitVolume_Stroma * vcRegionVolume('Chloroplast'))</Function>
        <Function Name="Size_SubstomatalCavity" Domain="Substomata">(VolumePerUnitVolume_SubstomatalCavity * vcRegionVolume('Substomata'))</Function>
        <Function Name="Size_Thylakoid" Domain="Thylakoid">(VolumePerUnitVolume_Thylakoid * vcRegionVolume('Thylakoid'))</Function>
        <Function Name="Size_Thylakoid_Membrane" Domain="Chloroplast_Thylakoid_membrane">(AreaPerUnitArea_Thylakoid_Membrane * vcRegionArea('Chloroplast_Thylakoid_membrane'))</Function>
        <Function Name="Size_ThylakoidToPyrenoid" Domain="Pyrenoid_Thylakoid_membrane">(AreaPerUnitArea_ThylakoidToPyrenoid * vcRegionArea('Pyrenoid_Thylakoid_membrane'))</Function>
        <Function Name="Size_WaterLayer" Domain="PlasmalemmaSurface_Substomata_membrane">(AreaPerUnitArea_WaterLayer * vcRegionArea('PlasmalemmaSurface_Substomata_membrane'))</Function>
        <Function Name="sobj_Chloroplast4_Cytosol3_size" Domain="Chloroplast_Cytosol_membrane">vcRegionArea('Chloroplast_Cytosol_membrane')</Function>
        <Function Name="sobj_Cytosol3_PlasmalemmaSurface2_size" Domain="Cytosol_PlasmalemmaSurface_membrane">vcRegionArea('Cytosol_PlasmalemmaSurface_membrane')</Function>
        <Function Name="sobj_PlasmalemmaSurface2_Substomata1_size" Domain="PlasmalemmaSurface_Substomata_membrane">vcRegionArea('PlasmalemmaSurface_Substomata_membrane')</Function>
        <Function Name="sobj_Pyrenoid6_Chloroplast4_size" Domain="Chloroplast_Pyrenoid_membrane">vcRegionArea('Chloroplast_Pyrenoid_membrane')</Function>
        <Function Name="sobj_Pyrenoid6_Thylakoid5_size" Domain="Pyrenoid_Thylakoid_membrane">vcRegionArea('Pyrenoid_Thylakoid_membrane')</Function>
        <Function Name="sobj_Substomata1_External0_size" Domain="External_Substomata_membrane">vcRegionArea('External_Substomata_membrane')</Function>
        <Function Name="sobj_Thylakoid10_Chloroplast4_size" Domain="Chloroplast_Thylakoid_membrane">vcRegionArea('Chloroplast_Thylakoid_membrane')</Function>
        <Function Name="sobj_Thylakoid10_Pyrenoid6_size" Domain="Pyrenoid_Thylakoid_membrane">vcRegionArea('Pyrenoid_Thylakoid_membrane')</Function>
        <Function Name="sobj_Thylakoid11_Chloroplast4_size" Domain="Chloroplast_Thylakoid_membrane">vcRegionArea('Chloroplast_Thylakoid_membrane')</Function>
        <Function Name="sobj_Thylakoid11_Pyrenoid6_size" Domain="Pyrenoid_Thylakoid_membrane">vcRegionArea('Pyrenoid_Thylakoid_membrane')</Function>
        <Function Name="sobj_Thylakoid5_Chloroplast4_size" Domain="Chloroplast_Thylakoid_membrane">vcRegionArea('Chloroplast_Thylakoid_membrane')</Function>
        <Function Name="sobj_Thylakoid7_Chloroplast4_size" Domain="Chloroplast_Thylakoid_membrane">vcRegionArea('Chloroplast_Thylakoid_membrane')</Function>
        <Function Name="sobj_Thylakoid7_Pyrenoid6_size" Domain="Pyrenoid_Thylakoid_membrane">vcRegionArea('Pyrenoid_Thylakoid_membrane')</Function>
        <Function Name="sobj_Thylakoid8_Chloroplast4_size" Domain="Chloroplast_Thylakoid_membrane">vcRegionArea('Chloroplast_Thylakoid_membrane')</Function>
        <Function Name="sobj_Thylakoid8_Pyrenoid6_size" Domain="Pyrenoid_Thylakoid_membrane">vcRegionArea('Pyrenoid_Thylakoid_membrane')</Function>
        <Function Name="sobj_Thylakoid9_Chloroplast4_size" Domain="Chloroplast_Thylakoid_membrane">vcRegionArea('Chloroplast_Thylakoid_membrane')</Function>
        <Function Name="sobj_Thylakoid9_Pyrenoid6_size" Domain="Pyrenoid_Thylakoid_membrane">vcRegionArea('Pyrenoid_Thylakoid_membrane')</Function>
        <Function Name="stomatalConductance_r2" Domain="External_Substomata_membrane">((0.4375 * 6.022E23) / 1.0E12)</Function>
        <Function Name="stomatalConductance_r3" Domain="External_Substomata_membrane">((0.4375 * 6.022E23) / 1.0E12)</Function>
        <Function Name="StomatalConductanceMultiplier">(1.0 / 15.0)</Function>
        <Function Name="Vmax_BicA_Chloroplast" Domain="Chloroplast_Cytosol_membrane">(((1.85E-4 * 6.022E23) / 1.0E12 * Chloroplast_BicA_Multiplier) * ChloroplastSurfaceAreaMultiplier)</Function>
        <Function Name="Vmax_BicA_Plasmalemma" Domain="Cytosol_PlasmalemmaSurface_membrane">((1.85E-4 * 6.022E23) / 1.0E12 * Plasmalemma_BicA_Multiplier)</Function>
        <Function Name="vobj_Chloroplast4_size" Domain="Chloroplast">vcRegionVolume('Chloroplast')</Function>
        <Function Name="vobj_Cytosol3_size" Domain="Cytosol">vcRegionVolume('Cytosol')</Function>
        <Function Name="vobj_External0_size" Domain="External">vcRegionVolume('External')</Function>
        <Function Name="vobj_PlasmalemmaSurface2_size" Domain="PlasmalemmaSurface">vcRegionVolume('PlasmalemmaSurface')</Function>
        <Function Name="vobj_Pyrenoid6_size" Domain="Pyrenoid">vcRegionVolume('Pyrenoid')</Function>
        <Function Name="vobj_Substomata1_size" Domain="Substomata">vcRegionVolume('Substomata')</Function>
        <Function Name="vobj_Thylakoid10_size" Domain="Thylakoid">vcRegionVolume('Thylakoid')</Function>
        <Function Name="vobj_Thylakoid11_size" Domain="Thylakoid">vcRegionVolume('Thylakoid')</Function>
        <Function Name="vobj_Thylakoid5_size" Domain="Thylakoid">vcRegionVolume('Thylakoid')</Function>
        <Function Name="vobj_Thylakoid7_size" Domain="Thylakoid">vcRegionVolume('Thylakoid')</Function>
        <Function Name="vobj_Thylakoid8_size" Domain="Thylakoid">vcRegionVolume('Thylakoid')</Function>
        <Function Name="vobj_Thylakoid9_size" Domain="Thylakoid">vcRegionVolume('Thylakoid')</Function>
        <Function Name="X_r11" Domain="Chloroplast">(HCO3_stroma * CA_KmCO2_r11 / CA_Km_HCO3_r11)</Function>
        <Function Name="X_r14" Domain="Pyrenoid">(HCO3_pyrenoid * CA_KmCO2_r14 / CA_Km_HCO3_r14)</Function>
        <Function Name="X_r8" Domain="Cytosol">(HCO3_cytosol * CA_KmCO2_r8 / CA_Km_HCO3_r8)</Function>
        <CompartmentSubDomain Name="Pyrenoid">
          <BoundaryType Boundary="Xm" Type="Flux" />
          <BoundaryType Boundary="Xp" Type="Flux" />
          <BoundaryType Boundary="Ym" Type="Flux" />
          <BoundaryType Boundary="Yp" Type="Flux" />
          <BoundaryType Boundary="Zm" Type="Flux" />
          <BoundaryType Boundary="Zp" Type="Flux" />
          <PdeEquation Name="O2_pyrenoid" SolutionType="Unknown">
            <Rate>- J_r16</Rate>
            <Diffusion>O2_pyrenoid_diffusionRate</Diffusion>
            <Initial>O2_pyrenoid_init_uM</Initial>
          </PdeEquation>
          <PdeEquation Name="CO2_pyrenoid" SolutionType="Unknown">
            <Rate>( - J_r12 - J_r14 - J_r18)</Rate>
            <Diffusion>CO2_pyrenoid_diffusionRate</Diffusion>
            <Initial>CO2_pyrenoid_init_uM</Initial>
          </PdeEquation>
          <PdeEquation Name="H2CO3_pyrenoid" SolutionType="Unknown">
            <Rate>(J_r12 - J_r13)</Rate>
            <Diffusion>H2CO3_pyrenoid_diffusionRate</Diffusion>
            <Initial>H2CO3_pyrenoid_init_uM</Initial>
          </PdeEquation>
          <PdeEquation Name="HCO3_pyrenoid" SolutionType="Unknown">
            <Rate>(J_r13 + J_r14)</Rate>
            <Diffusion>HCO3_pyrenoid_diffusionRate</Diffusion>
            <Initial>HCO3_pyrenoid_init_uM</Initial>
          </PdeEquation>
          <VolumeRegionEquation Name="O2_intermediate_pyrenoid">
            <UniformRate>0.0</UniformRate>
            <VolumeRate>J_r18</VolumeRate>
            <Initial>O2_intermediate_pyrenoid_init_uM</Initial>
            <SolutionType Type="unknown" />
          </VolumeRegionEquation>
          <VolumeRegionEquation Name="Photorespiratory_intermediate_pyrenoid">
            <UniformRate>0.0</UniformRate>
            <VolumeRate>J_r21</VolumeRate>
            <Initial>Photorespiratory_intermediate_pyrenoid_init_uM</Initial>
            <SolutionType Type="unknown" />
          </VolumeRegionEquation>
        </CompartmentSubDomain>
        <CompartmentSubDomain Name="Thylakoid">
          <BoundaryType Boundary="Xm" Type="Flux" />
          <BoundaryType Boundary="Xp" Type="Flux" />
          <BoundaryType Boundary="Ym" Type="Flux" />
          <BoundaryType Boundary="Yp" Type="Flux" />
          <BoundaryType Boundary="Zm" Type="Flux" />
          <BoundaryType Boundary="Zp" Type="Flux" />
          <PdeEquation Name="O2_thylakoid" SolutionType="Unknown">
            <Rate>0.0</Rate>
            <Diffusion>O2_thylakoid_diffusionRate</Diffusion>
            <Initial>O2_thylakoid_init_uM</Initial>
          </PdeEquation>
          <PdeEquation Name="CO2_thylakoid" SolutionType="Unknown">
            <Rate>- J_r23</Rate>
            <Diffusion>CO2_thylakoid_diffusionRate</Diffusion>
            <Initial>CO2_thylakoid_init_uM</Initial>
          </PdeEquation>
          <PdeEquation Name="H2CO3_thylakoid" SolutionType="Unknown">
            <Rate>(J_r23 - J_r24)</Rate>
            <Diffusion>H2CO3_thylakoid_diffusionRate</Diffusion>
            <Initial>H2CO3_thylakoid_init_uM</Initial>
          </PdeEquation>
          <PdeEquation Name="HCO3_thylakoid" SolutionType="Unknown">
            <Rate>J_r24</Rate>
            <Diffusion>HCO3_thylakoid_diffusionRate</Diffusion>
            <Initial>HCO3_thylakoid_init_uM</Initial>
          </PdeEquation>
        </CompartmentSubDomain>
        <CompartmentSubDomain Name="Chloroplast">
          <BoundaryType Boundary="Xm" Type="Flux" />
          <BoundaryType Boundary="Xp" Type="Flux" />
          <BoundaryType Boundary="Ym" Type="Flux" />
          <BoundaryType Boundary="Yp" Type="Flux" />
          <BoundaryType Boundary="Zm" Type="Flux" />
          <BoundaryType Boundary="Zp" Type="Flux" />
          <PdeEquation Name="O2_stroma" SolutionType="Unknown">
            <Rate>0.0</Rate>
            <Diffusion>O2_stroma_diffusionRate</Diffusion>
            <Initial>O2_stroma_init_uM</Initial>
          </PdeEquation>
          <PdeEquation Name="CO2_stroma" SolutionType="Unknown">
            <Rate>( - J_r9 - J_r11)</Rate>
            <Diffusion>CO2_stroma_diffusionRate</Diffusion>
            <Initial>CO2_stroma_init_uM</Initial>
          </PdeEquation>
          <PdeEquation Name="H2CO3_stroma" SolutionType="Unknown">
            <Rate>(J_r9 - J_r10)</Rate>
            <Diffusion>H2CO3_stroma_diffusionRate</Diffusion>
            <Initial>H2CO3_stroma_init_uM</Initial>
          </PdeEquation>
          <PdeEquation Name="HCO3_stroma" SolutionType="Unknown">
            <Rate>(J_r10 + J_r11)</Rate>
            <Diffusion>HCO3_stroma_diffusionRate</Diffusion>
            <Initial>HCO3_stroma_init_uM</Initial>
          </PdeEquation>
          <VolumeRegionEquation Name="Photorespiratory_intermediate_stroma">
            <UniformRate>0.0</UniformRate>
            <VolumeRate>0.0</VolumeRate>
            <Initial>Photorespiratory_intermediate_stroma_init_uM</Initial>
            <SolutionType Type="unknown" />
          </VolumeRegionEquation>
        </CompartmentSubDomain>
        <CompartmentSubDomain Name="Cytosol">
          <BoundaryType Boundary="Xm" Type="Flux" />
          <BoundaryType Boundary="Xp" Type="Flux" />
          <BoundaryType Boundary="Ym" Type="Flux" />
          <BoundaryType Boundary="Yp" Type="Flux" />
          <BoundaryType Boundary="Zm" Type="Flux" />
          <BoundaryType Boundary="Zp" Type="Flux" />
          <PdeEquation Name="O2_cytosol" SolutionType="Unknown">
            <Rate>0.0</Rate>
            <Diffusion>O2_cytosol_diffusionRate</Diffusion>
            <Initial>O2_cytosol_init_uM</Initial>
          </PdeEquation>
          <PdeEquation Name="CO2_cytosol" SolutionType="Unknown">
            <Rate>( - J_r6 - J_r8 + J_r17)</Rate>
            <Diffusion>CO2_cytosol_diffusionRate</Diffusion>
            <Initial>CO2_cytosol_init_uM</Initial>
          </PdeEquation>
          <PdeEquation Name="H2CO3_cytosol" SolutionType="Unknown">
            <Rate>(J_r6 - J_r7)</Rate>
            <Diffusion>H2CO3_cytosol_diffusionRate</Diffusion>
            <Initial>H2CO3_cytosol_init_uM</Initial>
          </PdeEquation>
          <PdeEquation Name="HCO3_cytosol" SolutionType="Unknown">
            <Rate>(J_r7 + J_r8)</Rate>
            <Diffusion>HCO3_cytosol_diffusionRate</Diffusion>
            <Initial>HCO3_cytosol_init_uM</Initial>
          </PdeEquation>
          <VolumeRegionEquation Name="Photorespiraotry_intermediate_cytosol">
            <UniformRate>0.0</UniformRate>
            <VolumeRate>- J_r17</VolumeRate>
            <Initial>Photorespiraotry_intermediate_cytosol_init_uM</Initial>
            <SolutionType Type="unknown" />
          </VolumeRegionEquation>
        </CompartmentSubDomain>
        <CompartmentSubDomain Name="PlasmalemmaSurface">
          <BoundaryType Boundary="Xm" Type="Flux" />
          <BoundaryType Boundary="Xp" Type="Flux" />
          <BoundaryType Boundary="Ym" Type="Flux" />
          <BoundaryType Boundary="Yp" Type="Flux" />
          <BoundaryType Boundary="Zm" Type="Flux" />
          <BoundaryType Boundary="Zp" Type="Flux" />
          <PdeEquation Name="O2_plasmalemmaSurface" SolutionType="Unknown">
            <Rate>0.0</Rate>
            <Diffusion>O2_plasmalemmaSurface_diffusionRate</Diffusion>
            <Initial>O2_plasmalemmaSurface_init_uM</Initial>
          </PdeEquation>
          <PdeEquation Name="CO2_plasmalemmaSurface" SolutionType="Unknown">
            <Rate>- J_r4</Rate>
            <Diffusion>CO2_plasmalemmaSurface_diffusionRate</Diffusion>
            <Initial>CO2_plasmalemmaSurface_init_uM</Initial>
          </PdeEquation>
          <PdeEquation Name="H2CO3_plasmalemmaSurface" SolutionType="Unknown">
            <Rate>(J_r4 - J_r5)</Rate>
            <Diffusion>H2CO3_plasmalemmaSurface_diffusionRate</Diffusion>
            <Initial>H2CO3_plasmalemmaSurface_init_uM</Initial>
          </PdeEquation>
          <PdeEquation Name="HCO3_plasmalemmaSurface" SolutionType="Unknown">
            <Rate>J_r5</Rate>
            <Diffusion>HCO3_plasmalemmaSurface_diffusionRate</Diffusion>
            <Initial>HCO3_plasmalemmaSurface_init_uM</Initial>
          </PdeEquation>
        </CompartmentSubDomain>
        <CompartmentSubDomain Name="Substomata">
          <BoundaryType Boundary="Xm" Type="Flux" />
          <BoundaryType Boundary="Xp" Type="Flux" />
          <BoundaryType Boundary="Ym" Type="Flux" />
          <BoundaryType Boundary="Yp" Type="Flux" />
          <BoundaryType Boundary="Zm" Type="Flux" />
          <BoundaryType Boundary="Zp" Type="Flux" />
          <VolumeRegionEquation Name="O2_substomatalCavity">
            <UniformRate>0.0</UniformRate>
            <VolumeRate>0.0</VolumeRate>
            <Initial>O2_substomatalCavity_init_uM</Initial>
            <SolutionType Type="unknown" />
          </VolumeRegionEquation>
          <VolumeRegionEquation Name="CO2_substomatalCavity">
            <UniformRate>0.0</UniformRate>
            <VolumeRate>0.0</VolumeRate>
            <Initial>CO2_substomatalCavity_init_uM</Initial>
            <SolutionType Type="unknown" />
          </VolumeRegionEquation>
        </CompartmentSubDomain>
        <CompartmentSubDomain Name="External">
          <BoundaryType Boundary="Xm" Type="Flux" />
          <BoundaryType Boundary="Xp" Type="Flux" />
          <BoundaryType Boundary="Ym" Type="Flux" />
          <BoundaryType Boundary="Yp" Type="Flux" />
          <BoundaryType Boundary="Zm" Type="Flux" />
          <BoundaryType Boundary="Zp" Type="Flux" />
        </CompartmentSubDomain>
        <MembraneSubDomain Name="External_Substomata_membrane" InsideCompartment="External" OutsideCompartment="Substomata">
          <BoundaryType Boundary="Xm" Type="Value" />
          <BoundaryType Boundary="Xp" Type="Value" />
          <BoundaryType Boundary="Ym" Type="Value" />
          <BoundaryType Boundary="Yp" Type="Value" />
          <BoundaryType Boundary="Zm" Type="Value" />
          <BoundaryType Boundary="Zp" Type="Value" />
          <JumpCondition Name="O2_substomatalCavity">
            <InFlux>0.0</InFlux>
            <OutFlux>(KFlux_Stomata_SubstomatalCavity * UnitFactor_uM_um3_molecules_neg_1 * J_r2)</OutFlux>
          </JumpCondition>
          <JumpCondition Name="CO2_substomatalCavity">
            <InFlux>0.0</InFlux>
            <OutFlux>(KFlux_Stomata_SubstomatalCavity * UnitFactor_uM_um3_molecules_neg_1 * J_r3)</OutFlux>
          </JumpCondition>
        </MembraneSubDomain>
        <MembraneSubDomain Name="PlasmalemmaSurface_Substomata_membrane" InsideCompartment="PlasmalemmaSurface" OutsideCompartment="Substomata">
          <BoundaryType Boundary="Xm" Type="Value" />
          <BoundaryType Boundary="Xp" Type="Value" />
          <BoundaryType Boundary="Ym" Type="Value" />
          <BoundaryType Boundary="Yp" Type="Value" />
          <BoundaryType Boundary="Zm" Type="Value" />
          <BoundaryType Boundary="Zp" Type="Value" />
          <JumpCondition Name="O2_substomatalCavity">
            <InFlux>0.0</InFlux>
            <OutFlux>( - 1.0 * KFlux_WaterLayer_SubstomatalCavity * UnitFactor_uM_um3_molecules_neg_1 * J_r19)</OutFlux>
          </JumpCondition>
          <JumpCondition Name="CO2_substomatalCavity">
            <InFlux>0.0</InFlux>
            <OutFlux>( - 1.0 * KFlux_WaterLayer_SubstomatalCavity * UnitFactor_uM_um3_molecules_neg_1 * J_r20)</OutFlux>
          </JumpCondition>
          <JumpCondition Name="O2_plasmalemmaSurface">
            <InFlux>(KFlux_WaterLayer_PlasmalemmaSurface * UnitFactor_uM_um3_molecules_neg_1 * J_r19)</InFlux>
            <OutFlux>0.0</OutFlux>
          </JumpCondition>
          <JumpCondition Name="CO2_plasmalemmaSurface">
            <InFlux>(KFlux_WaterLayer_PlasmalemmaSurface * UnitFactor_uM_um3_molecules_neg_1 * J_r20)</InFlux>
            <OutFlux>0.0</OutFlux>
          </JumpCondition>
          <JumpCondition Name="H2CO3_plasmalemmaSurface">
            <InFlux>0.0</InFlux>
            <OutFlux>0.0</OutFlux>
          </JumpCondition>
          <JumpCondition Name="HCO3_plasmalemmaSurface">
            <InFlux>0.0</InFlux>
            <OutFlux>0.0</OutFlux>
          </JumpCondition>
        </MembraneSubDomain>
        <MembraneSubDomain Name="Cytosol_PlasmalemmaSurface_membrane" InsideCompartment="Cytosol" OutsideCompartment="PlasmalemmaSurface">
          <BoundaryType Boundary="Xm" Type="Value" />
          <BoundaryType Boundary="Xp" Type="Value" />
          <BoundaryType Boundary="Ym" Type="Value" />
          <BoundaryType Boundary="Yp" Type="Value" />
          <BoundaryType Boundary="Zm" Type="Value" />
          <BoundaryType Boundary="Zp" Type="Value" />
          <JumpCondition Name="O2_cytosol">
            <InFlux>(J_flux8 / VolumePerUnitVolume_Cytosol)</InFlux>
            <OutFlux>0.0</OutFlux>
          </JumpCondition>
          <JumpCondition Name="CO2_cytosol">
            <InFlux>(J_flux9 / VolumePerUnitVolume_Cytosol)</InFlux>
            <OutFlux>0.0</OutFlux>
          </JumpCondition>
          <JumpCondition Name="H2CO3_cytosol">
            <InFlux>(J_flux10 / VolumePerUnitVolume_Cytosol)</InFlux>
            <OutFlux>0.0</OutFlux>
          </JumpCondition>
          <JumpCondition Name="HCO3_cytosol">
            <InFlux>((J_flux11 / VolumePerUnitVolume_Cytosol) + ((KFlux_Plasmalemma_Cytosol * UnitFactor_uM_um3_molecules_neg_1 * LumpedJ_r0) / Size_Plasmalemma))</InFlux>
            <OutFlux>0.0</OutFlux>
          </JumpCondition>
          <JumpCondition Name="Photorespiraotry_intermediate_cytosol">
            <InFlux>0.0</InFlux>
            <OutFlux>0.0</OutFlux>
          </JumpCondition>
          <JumpCondition Name="O2_plasmalemmaSurface">
            <InFlux>0.0</InFlux>
            <OutFlux>- (J_flux8 / VolumePerUnitVolume_PlasmalemmaSurface)</OutFlux>
          </JumpCondition>
          <JumpCondition Name="CO2_plasmalemmaSurface">
            <InFlux>0.0</InFlux>
            <OutFlux>- (J_flux9 / VolumePerUnitVolume_PlasmalemmaSurface)</OutFlux>
          </JumpCondition>
          <JumpCondition Name="H2CO3_plasmalemmaSurface">
            <InFlux>0.0</InFlux>
            <OutFlux>- (J_flux10 / VolumePerUnitVolume_PlasmalemmaSurface)</OutFlux>
          </JumpCondition>
          <JumpCondition Name="HCO3_plasmalemmaSurface">
            <InFlux>0.0</InFlux>
            <OutFlux>( - (J_flux11 / VolumePerUnitVolume_PlasmalemmaSurface) + ( - 1.0 * (KFlux_Plasmalemma_PlasmalemmaSurface * UnitFactor_uM_um3_molecules_neg_1 * LumpedJ_r0) / Size_Plasmalemma))</OutFlux>
          </JumpCondition>
        </MembraneSubDomain>
        <MembraneSubDomain Name="Chloroplast_Cytosol_membrane" InsideCompartment="Chloroplast" OutsideCompartment="Cytosol">
          <BoundaryType Boundary="Xm" Type="Value" />
          <BoundaryType Boundary="Xp" Type="Value" />
          <BoundaryType Boundary="Ym" Type="Value" />
          <BoundaryType Boundary="Yp" Type="Value" />
          <BoundaryType Boundary="Zm" Type="Value" />
          <BoundaryType Boundary="Zp" Type="Value" />
          <JumpCondition Name="O2_stroma">
            <InFlux>(J_flux4 / VolumePerUnitVolume_Stroma)</InFlux>
            <OutFlux>0.0</OutFlux>
          </JumpCondition>
          <JumpCondition Name="CO2_stroma">
            <InFlux>(J_flux5 / VolumePerUnitVolume_Stroma)</InFlux>
            <OutFlux>0.0</OutFlux>
          </JumpCondition>
          <JumpCondition Name="H2CO3_stroma">
            <InFlux>(J_flux6 / VolumePerUnitVolume_Stroma)</InFlux>
            <OutFlux>0.0</OutFlux>
          </JumpCondition>
          <JumpCondition Name="HCO3_stroma">
            <InFlux>(((J_flux7 / VolumePerUnitVolume_Stroma) + (J_flux22 / VolumePerUnitVolume_Stroma)) + (KFlux_ChloroplastEnvelope_Stroma * UnitFactor_uM_um3_molecules_neg_1 * J_r1))</InFlux>
            <OutFlux>0.0</OutFlux>
          </JumpCondition>
          <JumpCondition Name="Photorespiratory_intermediate_stroma">
            <InFlux>- (J_flux23 / VolumePerUnitVolume_Stroma)</InFlux>
            <OutFlux>0.0</OutFlux>
          </JumpCondition>
          <JumpCondition Name="O2_cytosol">
            <InFlux>0.0</InFlux>
            <OutFlux>- (J_flux4 / VolumePerUnitVolume_Cytosol)</OutFlux>
          </JumpCondition>
          <JumpCondition Name="CO2_cytosol">
            <InFlux>0.0</InFlux>
            <OutFlux>- (J_flux5 / VolumePerUnitVolume_Cytosol)</OutFlux>
          </JumpCondition>
          <JumpCondition Name="H2CO3_cytosol">
            <InFlux>0.0</InFlux>
            <OutFlux>- (J_flux6 / VolumePerUnitVolume_Cytosol)</OutFlux>
          </JumpCondition>
          <JumpCondition Name="HCO3_cytosol">
            <InFlux>0.0</InFlux>
            <OutFlux>(( - (J_flux7 / VolumePerUnitVolume_Cytosol) - (J_flux22 / VolumePerUnitVolume_Cytosol)) + ( - 1.0 * KFlux_ChloroplastEnvelope_Cytosol * UnitFactor_uM_um3_molecules_neg_1 * J_r1))</OutFlux>
          </JumpCondition>
          <JumpCondition Name="Photorespiraotry_intermediate_cytosol">
            <InFlux>0.0</InFlux>
            <OutFlux>(J_flux23 / VolumePerUnitVolume_Cytosol)</OutFlux>
          </JumpCondition>
        </MembraneSubDomain>
        <MembraneSubDomain Name="Chloroplast_Thylakoid_membrane" InsideCompartment="Chloroplast" OutsideCompartment="Thylakoid">
          <BoundaryType Boundary="Xm" Type="Value" />
          <BoundaryType Boundary="Xp" Type="Value" />
          <BoundaryType Boundary="Ym" Type="Value" />
          <BoundaryType Boundary="Yp" Type="Value" />
          <BoundaryType Boundary="Zm" Type="Value" />
          <BoundaryType Boundary="Zp" Type="Value" />
          <JumpCondition Name="O2_stroma">
            <InFlux>- (J_flux18 / VolumePerUnitVolume_Stroma)</InFlux>
            <OutFlux>0.0</OutFlux>
          </JumpCondition>
          <JumpCondition Name="CO2_stroma">
            <InFlux>- (J_flux19 / VolumePerUnitVolume_Stroma)</InFlux>
            <OutFlux>0.0</OutFlux>
          </JumpCondition>
          <JumpCondition Name="H2CO3_stroma">
            <InFlux>- (J_flux20 / VolumePerUnitVolume_Stroma)</InFlux>
            <OutFlux>0.0</OutFlux>
          </JumpCondition>
          <JumpCondition Name="HCO3_stroma">
            <InFlux>( - (J_flux21 / VolumePerUnitVolume_Stroma) - (J_flux26 / VolumePerUnitVolume_Stroma))</InFlux>
            <OutFlux>0.0</OutFlux>
          </JumpCondition>
          <JumpCondition Name="Photorespiratory_intermediate_stroma">
            <InFlux>0.0</InFlux>
            <OutFlux>0.0</OutFlux>
          </JumpCondition>
          <JumpCondition Name="O2_thylakoid">
            <InFlux>0.0</InFlux>
            <OutFlux>(J_flux18 / VolumePerUnitVolume_Thylakoid)</OutFlux>
          </JumpCondition>
          <JumpCondition Name="CO2_thylakoid">
            <InFlux>0.0</InFlux>
            <OutFlux>(J_flux19 / VolumePerUnitVolume_Thylakoid)</OutFlux>
          </JumpCondition>
          <JumpCondition Name="H2CO3_thylakoid">
            <InFlux>0.0</InFlux>
            <OutFlux>(J_flux20 / VolumePerUnitVolume_Thylakoid)</OutFlux>
          </JumpCondition>
          <JumpCondition Name="HCO3_thylakoid">
            <InFlux>0.0</InFlux>
            <OutFlux>((J_flux21 / VolumePerUnitVolume_Thylakoid) + (J_flux26 / VolumePerUnitVolume_Thylakoid))</OutFlux>
          </JumpCondition>
        </MembraneSubDomain>
        <MembraneSubDomain Name="Chloroplast_Pyrenoid_membrane" InsideCompartment="Chloroplast" OutsideCompartment="Pyrenoid">
          <BoundaryType Boundary="Xm" Type="Value" />
          <BoundaryType Boundary="Xp" Type="Value" />
          <BoundaryType Boundary="Ym" Type="Value" />
          <BoundaryType Boundary="Yp" Type="Value" />
          <BoundaryType Boundary="Zm" Type="Value" />
          <BoundaryType Boundary="Zp" Type="Value" />
          <JumpCondition Name="O2_stroma">
            <InFlux>( - (J_flux0 / VolumePerUnitVolume_Stroma) + (J_flux12 / VolumePerUnitVolume_Stroma))</InFlux>
            <OutFlux>0.0</OutFlux>
          </JumpCondition>
          <JumpCondition Name="CO2_stroma">
            <InFlux>- (J_flux1 / VolumePerUnitVolume_Stroma)</InFlux>
            <OutFlux>0.0</OutFlux>
          </JumpCondition>
          <JumpCondition Name="H2CO3_stroma">
            <InFlux>- (J_flux2 / VolumePerUnitVolume_Stroma)</InFlux>
            <OutFlux>0.0</OutFlux>
          </JumpCondition>
          <JumpCondition Name="HCO3_stroma">
            <InFlux>- (J_flux3 / VolumePerUnitVolume_Stroma)</InFlux>
            <OutFlux>0.0</OutFlux>
          </JumpCondition>
          <JumpCondition Name="Photorespiratory_intermediate_stroma">
            <InFlux>(J_flux13 / VolumePerUnitVolume_Stroma)</InFlux>
            <OutFlux>0.0</OutFlux>
          </JumpCondition>
          <JumpCondition Name="O2_pyrenoid">
            <InFlux>0.0</InFlux>
            <OutFlux>(J_flux0 / VolumePerUnitVolume_Pyrenoid)</OutFlux>
          </JumpCondition>
          <JumpCondition Name="CO2_pyrenoid">
            <InFlux>0.0</InFlux>
            <OutFlux>(J_flux1 / VolumePerUnitVolume_Pyrenoid)</OutFlux>
          </JumpCondition>
          <JumpCondition Name="H2CO3_pyrenoid">
            <InFlux>0.0</InFlux>
            <OutFlux>(J_flux2 / VolumePerUnitVolume_Pyrenoid)</OutFlux>
          </JumpCondition>
          <JumpCondition Name="HCO3_pyrenoid">
            <InFlux>0.0</InFlux>
            <OutFlux>(J_flux3 / VolumePerUnitVolume_Pyrenoid)</OutFlux>
          </JumpCondition>
          <JumpCondition Name="O2_intermediate_pyrenoid">
            <InFlux>0.0</InFlux>
            <OutFlux>- (J_flux12 / VolumePerUnitVolume_Pyrenoid)</OutFlux>
          </JumpCondition>
          <JumpCondition Name="Photorespiratory_intermediate_pyrenoid">
            <InFlux>0.0</InFlux>
            <OutFlux>- (J_flux13 / VolumePerUnitVolume_Pyrenoid)</OutFlux>
          </JumpCondition>
        </MembraneSubDomain>
        <MembraneSubDomain Name="Pyrenoid_Thylakoid_membrane" InsideCompartment="Pyrenoid" OutsideCompartment="Thylakoid">
          <BoundaryType Boundary="Xm" Type="Value" />
          <BoundaryType Boundary="Xp" Type="Value" />
          <BoundaryType Boundary="Ym" Type="Value" />
          <BoundaryType Boundary="Yp" Type="Value" />
          <BoundaryType Boundary="Zm" Type="Value" />
          <BoundaryType Boundary="Zp" Type="Value" />
          <JumpCondition Name="O2_pyrenoid">
            <InFlux>(J_flux14 / VolumePerUnitVolume_Pyrenoid)</InFlux>
            <OutFlux>0.0</OutFlux>
          </JumpCondition>
          <JumpCondition Name="CO2_pyrenoid">
            <InFlux>(J_flux15 / VolumePerUnitVolume_Pyrenoid)</InFlux>
            <OutFlux>0.0</OutFlux>
          </JumpCondition>
          <JumpCondition Name="H2CO3_pyrenoid">
            <InFlux>(J_flux16 / VolumePerUnitVolume_Pyrenoid)</InFlux>
            <OutFlux>0.0</OutFlux>
          </JumpCondition>
          <JumpCondition Name="HCO3_pyrenoid">
            <InFlux>((J_flux17 / VolumePerUnitVolume_Pyrenoid) + (J_flux27 / VolumePerUnitVolume_Pyrenoid))</InFlux>
            <OutFlux>0.0</OutFlux>
          </JumpCondition>
          <JumpCondition Name="O2_intermediate_pyrenoid">
            <InFlux>0.0</InFlux>
            <OutFlux>0.0</OutFlux>
          </JumpCondition>
          <JumpCondition Name="Photorespiratory_intermediate_pyrenoid">
            <InFlux>0.0</InFlux>
            <OutFlux>0.0</OutFlux>
          </JumpCondition>
          <JumpCondition Name="O2_thylakoid">
            <InFlux>0.0</InFlux>
            <OutFlux>- (J_flux14 / VolumePerUnitVolume_Thylakoid)</OutFlux>
          </JumpCondition>
          <JumpCondition Name="CO2_thylakoid">
            <InFlux>0.0</InFlux>
            <OutFlux>- (J_flux15 / VolumePerUnitVolume_Thylakoid)</OutFlux>
          </JumpCondition>
          <JumpCondition Name="H2CO3_thylakoid">
            <InFlux>0.0</InFlux>
            <OutFlux>- (J_flux16 / VolumePerUnitVolume_Thylakoid)</OutFlux>
          </JumpCondition>
          <JumpCondition Name="HCO3_thylakoid">
            <InFlux>0.0</InFlux>
            <OutFlux>( - (J_flux17 / VolumePerUnitVolume_Thylakoid) - (J_flux27 / VolumePerUnitVolume_Thylakoid))</OutFlux>
          </JumpCondition>
        </MembraneSubDomain>
        <Version Name="Application0_generated" KeyValue="270339131" BranchId="253987867" Archived="0" Date="25-Mar-2024 20:36:40" FromVersionable="false">
          <Owner Name="kastejos" Identifier="252783037" />
          <GroupAccess Type="1" />
          <Annotation>cloned from 'Application0_generated' owned by user kastejos</Annotation>
        </Version>
      </MathDescription>
      <Simulation Name="PyrenoidSmallSensitivity">
        <Annotation>cloned from 'C2 plant pyrenoid multiplier 0.1, effective porosity 0.2, CO2 60%' owned by user kastejos
cloned from 'C2 plant pyrenoid multiplier 0.1, effective porosity 0.2, CO2 60%' owned by user temp
cloned from 'Copy of Copy of Copy of Copy of Copy of Copy of Copy of Copy of Copy of TestRun 1 1' owned by user temp
cloned from 'Copy of Copy of Copy of Copy of Copy of Copy of Copy of Copy of TestRun 1' owned by user temp
cloned from 'Copy of Copy of Copy of Copy of Copy of Copy of TestRun 1' owned by user temp
cloned from 'Copy of Copy of Copy of Copy of TestRun 1' owned by user temp
cloned from 'Copy of Copy of Copy of TestRun 1' owned by user temp
cloned from 'Copy of Copy of TestRun' owned by user temp
cloned from 'Copy of TestRun' owned by user temp
cloned from 'Copy of Copy of Simulation0' owned by user temp
cloned from 'Copy of Simulation0' owned by user temp
cloned from 'Simulation0' owned by user temp</Annotation>
        <SolverTaskDescription TaskType="Unsteady" UseSymbolicJacobian="false" Solver="Sundials Stiff PDE Solver (Variable Time Step)">
          <TimeBound StartTime="0.0" EndTime="30.0" />
          <TimeStep DefaultTime="0.1" MinTime="0.0" MaxTime="0.1" />
          <ErrorTolerance Absolut="1.0E-10" Relative="1.0E-8" />
          <OutputOptions OutputTimeStep="0.5" />
          <SundialsSolverOptions>
            <maxOrderAdvection>2</maxOrderAdvection>
          </SundialsSolverOptions>
          <NumberProcessors>1</NumberProcessors>
        </SolverTaskDescription>
        <MathOverrides>
          <Constant Name="HCO3_ChloroplastEnvelopeMultiplier">0.0</Constant>
          <Constant Name="PyrenoidMultiplier">0.1</Constant>
          <Constant Name="EffectivePorosity">0.2</Constant>
          <Constant Name="ApoplastLength_r20">0.32</Constant>
          <Constant Name="Chloroplast_BicA_Multiplier">0.0</Constant>
        </MathOverrides>
        <MeshSpecification>
          <Size X="23" Y="23" Z="23" />
        </MeshSpecification>
        <Version Name="PyrenoidSmallSensitivity" KeyValue="270339476" BranchId="259322354" Archived="0" Date="25-Mar-2024 20:36:41" FromVersionable="false">
          <Owner Name="kastejos" Identifier="252783037" />
          <GroupAccess Type="1" />
          <Annotation>cloned from 'C2 plant pyrenoid multiplier 0.1, effective porosity 0.2, CO2 60%' owned by user kastejos
cloned from 'C2 plant pyrenoid multiplier 0.1, effective porosity 0.2, CO2 60%' owned by user temp
cloned from 'Copy of Copy of Copy of Copy of Copy of Copy of Copy of Copy of Copy of TestRun 1 1' owned by user temp
cloned from 'Copy of Copy of Copy of Copy of Copy of Copy of Copy of Copy of TestRun 1' owned by user temp
cloned from 'Copy of Copy of Copy of Copy of Copy of Copy of TestRun 1' owned by user temp
cloned from 'Copy of Copy of Copy of Copy of TestRun 1' owned by user temp
cloned from 'Copy of Copy of Copy of TestRun 1' owned by user temp
cloned from 'Copy of Copy of TestRun' owned by user temp
cloned from 'Copy of TestRun' owned by user temp
cloned from 'Copy of Copy of Simulation0' owned by user temp
cloned from 'Copy of Simulation0' owned by user temp
cloned from 'Simulation0' owned by user temp</Annotation>
        </Version>
      </Simulation>
      <Simulation Name="PyrenoidSmallSensitivity 50%">
        <Annotation>cloned from 'C2 plant pyrenoid multiplier 0.1, effective porosity 0.2, CO2 60%' owned by user kastejos
cloned from 'C2 plant pyrenoid multiplier 0.1, effective porosity 0.2, CO2 60%' owned by user temp
cloned from 'Copy of Copy of Copy of Copy of Copy of Copy of Copy of Copy of Copy of TestRun 1 1' owned by user temp
cloned from 'Copy of Copy of Copy of Copy of Copy of Copy of Copy of Copy of TestRun 1' owned by user temp
cloned from 'Copy of Copy of Copy of Copy of Copy of Copy of TestRun 1' owned by user temp
cloned from 'Copy of Copy of Copy of Copy of TestRun 1' owned by user temp
cloned from 'Copy of Copy of Copy of TestRun 1' owned by user temp
cloned from 'Copy of Copy of TestRun' owned by user temp
cloned from 'Copy of TestRun' owned by user temp
cloned from 'Copy of Copy of Simulation0' owned by user temp
cloned from 'Copy of Simulation0' owned by user temp
cloned from 'Simulation0' owned by user temp</Annotation>
        <SolverTaskDescription TaskType="Unsteady" UseSymbolicJacobian="false" Solver="Sundials Stiff PDE Solver (Variable Time Step)">
          <TimeBound StartTime="0.0" EndTime="30.0" />
          <TimeStep DefaultTime="0.1" MinTime="0.0" MaxTime="0.1" />
          <ErrorTolerance Absolut="1.0E-10" Relative="1.0E-8" />
          <OutputOptions OutputTimeStep="0.5" />
          <SundialsSolverOptions>
            <maxOrderAdvection>2</maxOrderAdvection>
          </SundialsSolverOptions>
          <NumberProcessors>1</NumberProcessors>
        </SolverTaskDescription>
        <MathOverrides>
          <Constant Name="HCO3_ChloroplastEnvelopeMultiplier">0.0</Constant>
          <Constant Name="CO2_outside_init_uM">8.31</Constant>
          <Constant Name="PyrenoidMultiplier">0.1</Constant>
          <Constant Name="EffectivePorosity">0.2</Constant>
          <Constant Name="ApoplastLength_r20">0.32</Constant>
          <Constant Name="Chloroplast_BicA_Multiplier">0.0</Constant>
        </MathOverrides>
        <MeshSpecification>
          <Size X="23" Y="23" Z="23" />
        </MeshSpecification>
        <Version Name="PyrenoidSmallSensitivity 50%" KeyValue="270339478" BranchId="269653656" Archived="0" Date="25-Mar-2024 20:36:41" FromVersionable="false">
          <Owner Name="kastejos" Identifier="252783037" />
          <GroupAccess Type="1" />
          <Annotation>cloned from 'C2 plant pyrenoid multiplier 0.1, effective porosity 0.2, CO2 60%' owned by user kastejos
cloned from 'C2 plant pyrenoid multiplier 0.1, effective porosity 0.2, CO2 60%' owned by user temp
cloned from 'Copy of Copy of Copy of Copy of Copy of Copy of Copy of Copy of Copy of TestRun 1 1' owned by user temp
cloned from 'Copy of Copy of Copy of Copy of Copy of Copy of Copy of Copy of TestRun 1' owned by user temp
cloned from 'Copy of Copy of Copy of Copy of Copy of Copy of TestRun 1' owned by user temp
cloned from 'Copy of Copy of Copy of Copy of TestRun 1' owned by user temp
cloned from 'Copy of Copy of Copy of TestRun 1' owned by user temp
cloned from 'Copy of Copy of TestRun' owned by user temp
cloned from 'Copy of TestRun' owned by user temp
cloned from 'Copy of Copy of Simulation0' owned by user temp
cloned from 'Copy of Simulation0' owned by user temp
cloned from 'Simulation0' owned by user temp</Annotation>
        </Version>
      </Simulation>
      <SpatialObjects>
        <SpatialObject Name="vobj_External0" Type="Volume" subVolume="External" regionId="0">
          <QuantityCategoryList>
            <QuantityCategory Name="VolumeCentroid" Enabled="false" />
            <QuantityCategory Name="InteriorVelocity" Enabled="false" />
            <QuantityCategory Name="VolumeRegionSize" Enabled="true" />
          </QuantityCategoryList>
        </SpatialObject>
        <SpatialObject Name="vobj_Substomata1" Type="Volume" subVolume="Substomata" regionId="1">
          <QuantityCategoryList>
            <QuantityCategory Name="VolumeCentroid" Enabled="false" />
            <QuantityCategory Name="InteriorVelocity" Enabled="false" />
            <QuantityCategory Name="VolumeRegionSize" Enabled="true" />
          </QuantityCategoryList>
        </SpatialObject>
        <SpatialObject Name="sobj_Substomata1_External0" Type="Surface" subVolumeInside="Substomata" regionIdInside="1" subVolumeOutside="External" regionIdOutside="0">
          <QuantityCategoryList>
            <QuantityCategory Name="SurfaceNormal" Enabled="false" />
            <QuantityCategory Name="SurfaceVelocity" Enabled="false" />
            <QuantityCategory Name="DistanceToSurface" Enabled="false" />
            <QuantityCategory Name="DirectionToSurface" Enabled="false" />
            <QuantityCategory Name="SurfaceSize" Enabled="true" />
          </QuantityCategoryList>
        </SpatialObject>
        <SpatialObject Name="vobj_PlasmalemmaSurface2" Type="Volume" subVolume="PlasmalemmaSurface" regionId="2">
          <QuantityCategoryList>
            <QuantityCategory Name="VolumeCentroid" Enabled="false" />
            <QuantityCategory Name="InteriorVelocity" Enabled="false" />
            <QuantityCategory Name="VolumeRegionSize" Enabled="true" />
          </QuantityCategoryList>
        </SpatialObject>
        <SpatialObject Name="vobj_Cytosol3" Type="Volume" subVolume="Cytosol" regionId="3">
          <QuantityCategoryList>
            <QuantityCategory Name="VolumeCentroid" Enabled="false" />
            <QuantityCategory Name="InteriorVelocity" Enabled="false" />
            <QuantityCategory Name="VolumeRegionSize" Enabled="true" />
          </QuantityCategoryList>
        </SpatialObject>
        <SpatialObject Name="sobj_PlasmalemmaSurface2_Substomata1" Type="Surface" subVolumeInside="PlasmalemmaSurface" regionIdInside="2" subVolumeOutside="Substomata" regionIdOutside="1">
          <QuantityCategoryList>
            <QuantityCategory Name="SurfaceNormal" Enabled="false" />
            <QuantityCategory Name="SurfaceVelocity" Enabled="false" />
            <QuantityCategory Name="DistanceToSurface" Enabled="false" />
            <QuantityCategory Name="DirectionToSurface" Enabled="false" />
            <QuantityCategory Name="SurfaceSize" Enabled="true" />
          </QuantityCategoryList>
        </SpatialObject>
        <SpatialObject Name="sobj_Cytosol3_PlasmalemmaSurface2" Type="Surface" subVolumeInside="Cytosol" regionIdInside="3" subVolumeOutside="PlasmalemmaSurface" regionIdOutside="2">
          <QuantityCategoryList>
            <QuantityCategory Name="SurfaceNormal" Enabled="false" />
            <QuantityCategory Name="SurfaceVelocity" Enabled="false" />
            <QuantityCategory Name="DistanceToSurface" Enabled="false" />
            <QuantityCategory Name="DirectionToSurface" Enabled="false" />
            <QuantityCategory Name="SurfaceSize" Enabled="true" />
          </QuantityCategoryList>
        </SpatialObject>
        <SpatialObject Name="vobj_Chloroplast4" Type="Volume" subVolume="Chloroplast" regionId="4">
          <QuantityCategoryList>
            <QuantityCategory Name="VolumeCentroid" Enabled="false" />
            <QuantityCategory Name="InteriorVelocity" Enabled="false" />
            <QuantityCategory Name="VolumeRegionSize" Enabled="true" />
          </QuantityCategoryList>
        </SpatialObject>
        <SpatialObject Name="vobj_Thylakoid5" Type="Volume" subVolume="Thylakoid" regionId="5">
          <QuantityCategoryList>
            <QuantityCategory Name="VolumeCentroid" Enabled="false" />
            <QuantityCategory Name="InteriorVelocity" Enabled="false" />
            <QuantityCategory Name="VolumeRegionSize" Enabled="true" />
          </QuantityCategoryList>
        </SpatialObject>
        <SpatialObject Name="vobj_Pyrenoid6" Type="Volume" subVolume="Pyrenoid" regionId="6">
          <QuantityCategoryList>
            <QuantityCategory Name="VolumeCentroid" Enabled="false" />
            <QuantityCategory Name="InteriorVelocity" Enabled="false" />
            <QuantityCategory Name="VolumeRegionSize" Enabled="true" />
          </QuantityCategoryList>
        </SpatialObject>
        <SpatialObject Name="vobj_Thylakoid7" Type="Volume" subVolume="Thylakoid" regionId="7">
          <QuantityCategoryList>
            <QuantityCategory Name="VolumeCentroid" Enabled="false" />
            <QuantityCategory Name="InteriorVelocity" Enabled="false" />
            <QuantityCategory Name="VolumeRegionSize" Enabled="true" />
          </QuantityCategoryList>
        </SpatialObject>
        <SpatialObject Name="vobj_Thylakoid8" Type="Volume" subVolume="Thylakoid" regionId="8">
          <QuantityCategoryList>
            <QuantityCategory Name="VolumeCentroid" Enabled="false" />
            <QuantityCategory Name="InteriorVelocity" Enabled="false" />
            <QuantityCategory Name="VolumeRegionSize" Enabled="true" />
          </QuantityCategoryList>
        </SpatialObject>
        <SpatialObject Name="vobj_Thylakoid9" Type="Volume" subVolume="Thylakoid" regionId="9">
          <QuantityCategoryList>
            <QuantityCategory Name="VolumeCentroid" Enabled="false" />
            <QuantityCategory Name="InteriorVelocity" Enabled="false" />
            <QuantityCategory Name="VolumeRegionSize" Enabled="true" />
          </QuantityCategoryList>
        </SpatialObject>
        <SpatialObject Name="vobj_Thylakoid10" Type="Volume" subVolume="Thylakoid" regionId="10">
          <QuantityCategoryList>
            <QuantityCategory Name="VolumeCentroid" Enabled="false" />
            <QuantityCategory Name="InteriorVelocity" Enabled="false" />
            <QuantityCategory Name="VolumeRegionSize" Enabled="true" />
          </QuantityCategoryList>
        </SpatialObject>
        <SpatialObject Name="vobj_Thylakoid11" Type="Volume" subVolume="Thylakoid" regionId="11">
          <QuantityCategoryList>
            <QuantityCategory Name="VolumeCentroid" Enabled="false" />
            <QuantityCategory Name="InteriorVelocity" Enabled="false" />
            <QuantityCategory Name="VolumeRegionSize" Enabled="true" />
          </QuantityCategoryList>
        </SpatialObject>
        <SpatialObject Name="sobj_Chloroplast4_Cytosol3" Type="Surface" subVolumeInside="Chloroplast" regionIdInside="4" subVolumeOutside="Cytosol" regionIdOutside="3">
          <QuantityCategoryList>
            <QuantityCategory Name="SurfaceNormal" Enabled="false" />
            <QuantityCategory Name="SurfaceVelocity" Enabled="false" />
            <QuantityCategory Name="DistanceToSurface" Enabled="false" />
            <QuantityCategory Name="DirectionToSurface" Enabled="false" />
            <QuantityCategory Name="SurfaceSize" Enabled="true" />
          </QuantityCategoryList>
        </SpatialObject>
        <SpatialObject Name="sobj_Thylakoid5_Chloroplast4" Type="Surface" subVolumeInside="Thylakoid" regionIdInside="5" subVolumeOutside="Chloroplast" regionIdOutside="4">
          <QuantityCategoryList>
            <QuantityCategory Name="SurfaceNormal" Enabled="false" />
            <QuantityCategory Name="SurfaceVelocity" Enabled="false" />
            <QuantityCategory Name="DistanceToSurface" Enabled="false" />
            <QuantityCategory Name="DirectionToSurface" Enabled="false" />
            <QuantityCategory Name="SurfaceSize" Enabled="true" />
          </QuantityCategoryList>
        </SpatialObject>
        <SpatialObject Name="sobj_Pyrenoid6_Chloroplast4" Type="Surface" subVolumeInside="Pyrenoid" regionIdInside="6" subVolumeOutside="Chloroplast" regionIdOutside="4">
          <QuantityCategoryList>
            <QuantityCategory Name="SurfaceNormal" Enabled="false" />
            <QuantityCategory Name="SurfaceVelocity" Enabled="false" />
            <QuantityCategory Name="DistanceToSurface" Enabled="false" />
            <QuantityCategory Name="DirectionToSurface" Enabled="false" />
            <QuantityCategory Name="SurfaceSize" Enabled="true" />
          </QuantityCategoryList>
        </SpatialObject>
        <SpatialObject Name="sobj_Pyrenoid6_Thylakoid5" Type="Surface" subVolumeInside="Pyrenoid" regionIdInside="6" subVolumeOutside="Thylakoid" regionIdOutside="5">
          <QuantityCategoryList>
            <QuantityCategory Name="SurfaceNormal" Enabled="false" />
            <QuantityCategory Name="SurfaceVelocity" Enabled="false" />
            <QuantityCategory Name="DistanceToSurface" Enabled="false" />
            <QuantityCategory Name="DirectionToSurface" Enabled="false" />
            <QuantityCategory Name="SurfaceSize" Enabled="true" />
          </QuantityCategoryList>
        </SpatialObject>
        <SpatialObject Name="sobj_Thylakoid7_Chloroplast4" Type="Surface" subVolumeInside="Thylakoid" regionIdInside="7" subVolumeOutside="Chloroplast" regionIdOutside="4">
          <QuantityCategoryList>
            <QuantityCategory Name="SurfaceNormal" Enabled="false" />
            <QuantityCategory Name="SurfaceVelocity" Enabled="false" />
            <QuantityCategory Name="DistanceToSurface" Enabled="false" />
            <QuantityCategory Name="DirectionToSurface" Enabled="false" />
            <QuantityCategory Name="SurfaceSize" Enabled="true" />
          </QuantityCategoryList>
        </SpatialObject>
        <SpatialObject Name="sobj_Thylakoid8_Chloroplast4" Type="Surface" subVolumeInside="Thylakoid" regionIdInside="8" subVolumeOutside="Chloroplast" regionIdOutside="4">
          <QuantityCategoryList>
            <QuantityCategory Name="SurfaceNormal" Enabled="false" />
            <QuantityCategory Name="SurfaceVelocity" Enabled="false" />
            <QuantityCategory Name="DistanceToSurface" Enabled="false" />
            <QuantityCategory Name="DirectionToSurface" Enabled="false" />
            <QuantityCategory Name="SurfaceSize" Enabled="true" />
          </QuantityCategoryList>
        </SpatialObject>
        <SpatialObject Name="sobj_Thylakoid9_Chloroplast4" Type="Surface" subVolumeInside="Thylakoid" regionIdInside="9" subVolumeOutside="Chloroplast" regionIdOutside="4">
          <QuantityCategoryList>
            <QuantityCategory Name="SurfaceNormal" Enabled="false" />
            <QuantityCategory Name="SurfaceVelocity" Enabled="false" />
            <QuantityCategory Name="DistanceToSurface" Enabled="false" />
            <QuantityCategory Name="DirectionToSurface" Enabled="false" />
            <QuantityCategory Name="SurfaceSize" Enabled="true" />
          </QuantityCategoryList>
        </SpatialObject>
        <SpatialObject Name="sobj_Thylakoid10_Chloroplast4" Type="Surface" subVolumeInside="Thylakoid" regionIdInside="10" subVolumeOutside="Chloroplast" regionIdOutside="4">
          <QuantityCategoryList>
            <QuantityCategory Name="SurfaceNormal" Enabled="false" />
            <QuantityCategory Name="SurfaceVelocity" Enabled="false" />
            <QuantityCategory Name="DistanceToSurface" Enabled="false" />
            <QuantityCategory Name="DirectionToSurface" Enabled="false" />
            <QuantityCategory Name="SurfaceSize" Enabled="true" />
          </QuantityCategoryList>
        </SpatialObject>
        <SpatialObject Name="sobj_Thylakoid7_Pyrenoid6" Type="Surface" subVolumeInside="Thylakoid" regionIdInside="7" subVolumeOutside="Pyrenoid" regionIdOutside="6">
          <QuantityCategoryList>
            <QuantityCategory Name="SurfaceNormal" Enabled="false" />
            <QuantityCategory Name="SurfaceVelocity" Enabled="false" />
            <QuantityCategory Name="DistanceToSurface" Enabled="false" />
            <QuantityCategory Name="DirectionToSurface" Enabled="false" />
            <QuantityCategory Name="SurfaceSize" Enabled="true" />
          </QuantityCategoryList>
        </SpatialObject>
        <SpatialObject Name="sobj_Thylakoid8_Pyrenoid6" Type="Surface" subVolumeInside="Thylakoid" regionIdInside="8" subVolumeOutside="Pyrenoid" regionIdOutside="6">
          <QuantityCategoryList>
            <QuantityCategory Name="SurfaceNormal" Enabled="false" />
            <QuantityCategory Name="SurfaceVelocity" Enabled="false" />
            <QuantityCategory Name="DistanceToSurface" Enabled="false" />
            <QuantityCategory Name="DirectionToSurface" Enabled="false" />
            <QuantityCategory Name="SurfaceSize" Enabled="true" />
          </QuantityCategoryList>
        </SpatialObject>
        <SpatialObject Name="sobj_Thylakoid9_Pyrenoid6" Type="Surface" subVolumeInside="Thylakoid" regionIdInside="9" subVolumeOutside="Pyrenoid" regionIdOutside="6">
          <QuantityCategoryList>
            <QuantityCategory Name="SurfaceNormal" Enabled="false" />
            <QuantityCategory Name="SurfaceVelocity" Enabled="false" />
            <QuantityCategory Name="DistanceToSurface" Enabled="false" />
            <QuantityCategory Name="DirectionToSurface" Enabled="false" />
            <QuantityCategory Name="SurfaceSize" Enabled="true" />
          </QuantityCategoryList>
        </SpatialObject>
        <SpatialObject Name="sobj_Thylakoid10_Pyrenoid6" Type="Surface" subVolumeInside="Thylakoid" regionIdInside="10" subVolumeOutside="Pyrenoid" regionIdOutside="6">
          <QuantityCategoryList>
            <QuantityCategory Name="SurfaceNormal" Enabled="false" />
            <QuantityCategory Name="SurfaceVelocity" Enabled="false" />
            <QuantityCategory Name="DistanceToSurface" Enabled="false" />
            <QuantityCategory Name="DirectionToSurface" Enabled="false" />
            <QuantityCategory Name="SurfaceSize" Enabled="true" />
          </QuantityCategoryList>
        </SpatialObject>
        <SpatialObject Name="sobj_Thylakoid11_Pyrenoid6" Type="Surface" subVolumeInside="Thylakoid" regionIdInside="11" subVolumeOutside="Pyrenoid" regionIdOutside="6">
          <QuantityCategoryList>
            <QuantityCategory Name="SurfaceNormal" Enabled="false" />
            <QuantityCategory Name="SurfaceVelocity" Enabled="false" />
            <QuantityCategory Name="DistanceToSurface" Enabled="false" />
            <QuantityCategory Name="DirectionToSurface" Enabled="false" />
            <QuantityCategory Name="SurfaceSize" Enabled="true" />
          </QuantityCategoryList>
        </SpatialObject>
        <SpatialObject Name="sobj_Thylakoid11_Chloroplast4" Type="Surface" subVolumeInside="Thylakoid" regionIdInside="11" subVolumeOutside="Chloroplast" regionIdOutside="4">
          <QuantityCategoryList>
            <QuantityCategory Name="SurfaceNormal" Enabled="false" />
            <QuantityCategory Name="SurfaceVelocity" Enabled="false" />
            <QuantityCategory Name="DistanceToSurface" Enabled="false" />
            <QuantityCategory Name="DirectionToSurface" Enabled="false" />
            <QuantityCategory Name="SurfaceSize" Enabled="true" />
          </QuantityCategoryList>
        </SpatialObject>
      </SpatialObjects>
      <Version Name="Application0" KeyValue="270339383" BranchId="253988124" Archived="0" Date="25-Mar-2024 20:36:41" FromVersionable="false">
        <Owner Name="kastejos" Identifier="252783037" />
        <GroupAccess Type="1" />
        <Annotation>cloned from 'Application0' owned by user kastejos</Annotation>
      </Version>
      <MicroscopeMeasurement Name="fluor">
        <ConvolutionKernel Type="ProjectionZKernel" />
      </MicroscopeMeasurement>
    </SimulationSpec>
    <Version Name="Land_plant_with_PCCM_PyrenoidSmall" KeyValue="270453391" BranchId="270453392" Archived="0" Date="02-Apr-2024 11:46:37" FromVersionable="false">
      <Owner Name="kastejos" Identifier="252783037" />
      <GroupAccess Type="1" />
      <Annotation>cloned from 'CO2_Modeling_Landplant_CCMSimplified_WithJmax' owned by user kastejos</Annotation>
    </Version>
    <pathwayModel>
      <rdf:RDF xmlns:rdf="http://www.w3.org/1999/02/22-rdf-syntax-ns#" xmlns:bp="http://www.biopax.org/release/biopax-level3.owl#" version="3.0" />
    </pathwayModel>
    <relationshipModel>
      <RMNS version="3.0" />
    </relationshipModel>
    <vcmetadata>
      <rdf:RDF xmlns:rdf="http://www.w3.org/1999/02/22-rdf-syntax-ns#" />
      <nonrdfAnnotationList />
      <uriBindingList />
    </vcmetadata>
  </BioModel>
</vcml>
