# Supplementary material for: Reaction-diffusion modeling provides insights into biophysical carbon-concentrating mechanisms in land plants
Source: Plant Physiol. 2024 Jun 10;196(2):1374–90. doi: 10.1093/plphys/kiae324 (PMC11444298; doi:10.1093/plphys/kiae324)
Supplement: kiae324_Supplementary_Data [file kiae324_supplementary_data.zip › Model S18 Algae_with_PCCM.vcml]

<?xml version="1.0" encoding="UTF-8"?>
<!--This biomodel was generated in VCML Version Rel_Version_7.5.0_build_62.2-->
<vcml xmlns="http://sourceforge.net/projects/vcell/vcml" Version="Rel_Version_7.5.0_build_62.2">
  <BioModel Name="Algae_with_PCCM">
    <Annotation>cloned from 'CO2Model_Alga_WithCCM_AndThylakoidsSimplified_updated' owned by user kastejos</Annotation>
    <Model Name="model">
      <Annotation>cloned from 'model' owned by user kastejos</Annotation>
      <ModelParameters>
        <Parameter Name="DIC" Role="user defined" Unit="1">1.0</Parameter>
        <Parameter Name="PyrenoidMultiplier" Role="user defined" Unit="tbd">1.0</Parameter>
        <Parameter Name="O2_P" Role="user defined" Unit="um.s-1">500000.0</Parameter>
        <Parameter Name="HCO3_P" Role="user defined" Unit="um.s-1">0.001</Parameter>
        <Parameter Name="H2CO3_P" Role="user defined" Unit="um.s-1">300.0</Parameter>
        <Parameter Name="CO2_P" Role="user defined" Unit="um.s-1">3500.0</Parameter>
        <Parameter Name="Vmax_BicA_Plasmalemma" Role="user defined" Unit="molecules.s-1">(1.85E-4 * 6.022E23)</Parameter>
        <Parameter Name="Vmax_BicA_Chloroplast" Role="user defined" Unit="um.uM.s-1">(1.85E-4 * 6.022E23)</Parameter>
        <Parameter Name="HCO3_ThylakoidMultiplier" Role="user defined" Unit="um.s-1">0.0</Parameter>
        <Parameter Name="EffectivePorosity" Role="user defined" Unit="tbd">0.5</Parameter>
        <Parameter Name="CO2_P_Pyrenoid" Role="user defined" Unit="um.s-1">3500.0</Parameter>
        <Parameter Name="SurfaceArea" Role="user defined" Unit="tbd">1112.73</Parameter>
        <Parameter Name="DO2" Role="user defined" Unit="tbd">2420.0</Parameter>
      </ModelParameters>
      <Compound Name="s0" />
      <Compound Name="s1" />
      <Compound Name="s2" />
      <Compound Name="s3" />
      <Compound Name="s4" />
      <Compound Name="s5" />
      <Compound Name="s6" />
      <Compound Name="s7" />
      <Compound Name="s8" />
      <Compound Name="s9" />
      <Compound Name="s10" />
      <Compound Name="s11" />
      <Compound Name="s12" />
      <Compound Name="s13" />
      <Compound Name="s14" />
      <Compound Name="s15" />
      <Compound Name="s16" />
      <Compound Name="s17" />
      <Compound Name="s18" />
      <Compound Name="s19" />
      <Compound Name="s20" />
      <Compound Name="s21" />
      <Compound Name="s22" />
      <Feature Name="Stroma" KeyValue="263000155" />
      <Feature Name="Pyrenoid" KeyValue="263000157" />
      <Feature Name="Thylakoid" KeyValue="263000159" />
      <Feature Name="PlasmalemmaSurface" KeyValue="263000161" />
      <Feature Name="Cytosol" KeyValue="263000163" />
      <Membrane MembraneVoltage="Voltage_Plasmalemma" Name="Plasmalemma" KeyValue="263000165" />
      <Membrane MembraneVoltage="Voltage_ChloroplastEnvelope" Name="ChloroplastEnvelope" KeyValue="263000167" />
      <Membrane MembraneVoltage="Voltage_CarboxysomeEnvelope" Name="CarboxysomeEnvelope" KeyValue="263000169" />
      <Membrane MembraneVoltage="Voltage_Thylakoid_Membrane" Name="Thylakoid Membrane" KeyValue="263000171" />
      <Membrane MembraneVoltage="Voltage_ThylakoidToPyrenoid" Name="ThylakoidToPyrenoid" KeyValue="263000173" />
      <LocalizedCompound Name="O2_plasmalemmaSurface" CompoundRef="s0" Structure="PlasmalemmaSurface" OverrideName="true" KeyValue="263000175" />
      <LocalizedCompound Name="CO2_plasmalemmaSurface" CompoundRef="s1" Structure="PlasmalemmaSurface" OverrideName="true" KeyValue="263000176" />
      <LocalizedCompound Name="H2CO3_plasmalemmaSurface" CompoundRef="s2" Structure="PlasmalemmaSurface" OverrideName="true" KeyValue="263000177" />
      <LocalizedCompound Name="HCO3_plasmalemmaSurface" CompoundRef="s3" Structure="PlasmalemmaSurface" OverrideName="true" KeyValue="263000178" />
      <LocalizedCompound Name="O2_cytosol" CompoundRef="s4" Structure="Cytosol" OverrideName="true" KeyValue="263000179" />
      <LocalizedCompound Name="CO2_cytosol" CompoundRef="s5" Structure="Cytosol" OverrideName="true" KeyValue="263000180" />
      <LocalizedCompound Name="H2CO3_cytosol" CompoundRef="s6" Structure="Cytosol" OverrideName="true" KeyValue="263000181" />
      <LocalizedCompound Name="HCO3_cytosol" CompoundRef="s7" Structure="Cytosol" OverrideName="true" KeyValue="263000182" />
      <LocalizedCompound Name="O2_stroma" CompoundRef="s8" Structure="Stroma" OverrideName="true" KeyValue="263000183" />
      <LocalizedCompound Name="CO2_stroma" CompoundRef="s9" Structure="Stroma" OverrideName="true" KeyValue="263000184" />
      <LocalizedCompound Name="H2CO3_stroma" CompoundRef="s10" Structure="Stroma" OverrideName="true" KeyValue="263000185" />
      <LocalizedCompound Name="HCO3_stroma" CompoundRef="s11" Structure="Stroma" OverrideName="true" KeyValue="263000186" />
      <LocalizedCompound Name="O2_pyrenoid" CompoundRef="s12" Structure="Pyrenoid" OverrideName="true" KeyValue="263000187" />
      <LocalizedCompound Name="CO2_pyrenoid" CompoundRef="s13" Structure="Pyrenoid" OverrideName="true" KeyValue="263000188" />
      <LocalizedCompound Name="H2CO3_pyrenoid" CompoundRef="s14" Structure="Pyrenoid" OverrideName="true" KeyValue="263000189" />
      <LocalizedCompound Name="HCO3_pyrenoid" CompoundRef="s15" Structure="Pyrenoid" OverrideName="true" KeyValue="263000190" />
      <LocalizedCompound Name="O2_thylakoid" CompoundRef="s16" Structure="Thylakoid" OverrideName="true" KeyValue="263000191" />
      <LocalizedCompound Name="CO2_thylakoid" CompoundRef="s17" Structure="Thylakoid" OverrideName="true" KeyValue="263000192" />
      <LocalizedCompound Name="H2CO3_thylakoid" CompoundRef="s18" Structure="Thylakoid" OverrideName="true" KeyValue="263000193" />
      <LocalizedCompound Name="HCO3_thylakoid" CompoundRef="s19" Structure="Thylakoid" OverrideName="true" KeyValue="263000194" />
      <LocalizedCompound Name="O2_intermediate" CompoundRef="s20" Structure="Pyrenoid" OverrideName="true" KeyValue="263000195" />
      <LocalizedCompound Name="Photorespiratory_intermediate" CompoundRef="s21" Structure="Pyrenoid" OverrideName="true" KeyValue="263000196" />
      <LocalizedCompound Name="Photorespiratory_intermediate_stroma" CompoundRef="s22" Structure="Stroma" OverrideName="true" KeyValue="263000197" />
      <SimpleReaction Structure="PlasmalemmaSurface" Name="r0" Reversible="true" FluxOption="MolecularOnly" KeyValue="263000198">
        <Product LocalizedCompoundRef="O2_plasmalemmaSurface" Stoichiometry="1" KeyValue="263000199" />
        <Kinetics KineticsType="GeneralLumpedKinetics">
          <Parameter Name="LumpedJ" Role="lumped reaction rate" Unit="molecules.s-1">(((O2_external - O2_plasmalemmaSurface) * (1.0 / Resistance)) * (1.0 / 1000000.0) * (1.0 / 1.0E15) * 6.022E23)</Parameter>
          <Parameter Name="Resistance" Role="user defined" Unit="s">(ApoplastResistance + BoundaryResistance)</Parameter>
          <Parameter Name="O2_external" Role="user defined" Unit="uM">268.74</Parameter>
          <Parameter Name="ApoplastResistance" Role="user defined" Unit="s">(1.0 / (EffectivePorosity * (DO2 * SurfaceArea / length)))</Parameter>
          <Parameter Name="BoundaryResistance" Role="user defined" Unit="s">(1.0 / (DO2 * SurfaceArea / RadiusOfBoundaary))</Parameter>
          <Parameter Name="RadiusOfBoundaary" Role="user defined" Unit="tbd">0.32</Parameter>
          <Parameter Name="length" Role="user defined" Unit="tbd">0.32</Parameter>
          <Parameter Name="DO2" Role="user defined" Unit="tbd">2420.0</Parameter>
        </Kinetics>
      </SimpleReaction>
      <SimpleReaction Structure="PlasmalemmaSurface" Name="r1" Reversible="true" FluxOption="MolecularOnly" KeyValue="263000200">
        <Product LocalizedCompoundRef="CO2_plasmalemmaSurface" Stoichiometry="1" KeyValue="263000201" />
        <Kinetics KineticsType="GeneralLumpedKinetics">
          <Parameter Name="LumpedJ" Role="lumped reaction rate" Unit="molecules.s-1">(((DIC * CO2_external) - CO2_plasmalemmaSurface) * (1.0 / Resistance) * 6.022E23 * (1.0 / 1000000.0) * (1.0 / 1.0E15))</Parameter>
          <Parameter Name="Resistance" Role="user defined" Unit="s.uM.molecules-1">(ApoplastResistance + BoundaryResistance)</Parameter>
          <Parameter Name="CO2_external" Role="user defined" Unit="uM">14.57</Parameter>
          <Parameter Name="ApoplastResistance" Role="user defined" Unit="s.uM.molecules-1">(1.0 / (EffectivePorosity * (DCO2 * SurfaceArea / length)))</Parameter>
          <Parameter Name="BoundaryResistance" Role="user defined" Unit="s.uM.molecules-1">(1.0 / (DCO2 * SurfaceArea / RadiusOfBoundary))</Parameter>
          <Parameter Name="DCO2" Role="user defined" Unit="tbd">2233.0</Parameter>
          <Parameter Name="RadiusOfBoundary" Role="user defined" Unit="tbd">0.32</Parameter>
          <Parameter Name="length" Role="user defined" Unit="tbd">0.32</Parameter>
        </Kinetics>
      </SimpleReaction>
      <SimpleReaction Structure="PlasmalemmaSurface" Name="r2" Reversible="true" FluxOption="MolecularOnly" KeyValue="263000202">
        <Product LocalizedCompoundRef="H2CO3_plasmalemmaSurface" Stoichiometry="1" KeyValue="263000203" />
        <Kinetics KineticsType="GeneralLumpedKinetics">
          <Parameter Name="LumpedJ" Role="lumped reaction rate" Unit="molecules.s-1">(((DIC * H2CO3_external) - H2CO3_plasmalemmaSurface) * (1.0 / Resistance) * (1.0 / 1000000.0) * (1.0 / 1.0E15) * 6.022E23)</Parameter>
          <Parameter Name="Resistance" Role="user defined" Unit="s.uM.molecules-1">(ApoplastResistance + BoundaryResistance)</Parameter>
          <Parameter Name="H2CO3_external" Role="user defined" Unit="uM">0.04</Parameter>
          <Parameter Name="ApoplastResistance" Role="user defined" Unit="s.uM.molecules-1">(1.0 / (EffectivePorosity * (DH2CO3 * SurfaceArea / length)))</Parameter>
          <Parameter Name="BoundaryResistance" Role="user defined" Unit="s.uM.molecules-1">(1.0 / (DH2CO3 * SurfaceArea / RadiusOfBoundary))</Parameter>
          <Parameter Name="DH2CO3" Role="user defined" Unit="tbd">1000.0</Parameter>
          <Parameter Name="RadiusOfBoundary" Role="user defined" Unit="tbd">0.32</Parameter>
          <Parameter Name="length" Role="user defined" Unit="tbd">0.32</Parameter>
        </Kinetics>
      </SimpleReaction>
      <SimpleReaction Structure="PlasmalemmaSurface" Name="r3" Reversible="true" FluxOption="MolecularOnly" KeyValue="263000204">
        <Product LocalizedCompoundRef="HCO3_plasmalemmaSurface" Stoichiometry="1" KeyValue="263000205" />
        <Kinetics KineticsType="GeneralLumpedKinetics">
          <Parameter Name="LumpedJ" Role="lumped reaction rate" Unit="molecules.s-1">(((DIC * HCO3_external) - HCO3_plasmalemmaSurface) * (1.0 / Resistance) * (1.0 / 1000000.0) * (1.0 / 1.0E15) * 6.022E23)</Parameter>
          <Parameter Name="HCO3_external" Role="user defined" Unit="uM">1422.31</Parameter>
          <Parameter Name="Resistance" Role="user defined" Unit="s.uM.molecules-1">(ApoplastResistance + BoundaryResistance)</Parameter>
          <Parameter Name="ApoplastResistance" Role="user defined" Unit="s.uM.molecules-1">(1.0 / (EffectivePorosity * (DHCO3 * SurfaceArea / length)))</Parameter>
          <Parameter Name="BoundaryResistance" Role="user defined" Unit="s.uM.molecules-1">(1.0 / (DHCO3 * SurfaceArea / RadiusOfBoundary))</Parameter>
          <Parameter Name="DHCO3" Role="user defined" Unit="tbd">1250.0</Parameter>
          <Parameter Name="RadiusOfBoundary" Role="user defined" Unit="tbd">0.32</Parameter>
          <Parameter Name="length" Role="user defined" Unit="tbd">0.32</Parameter>
        </Kinetics>
      </SimpleReaction>
      <SimpleReaction Structure="Cytosol" Name="r4" Reversible="true" FluxOption="MolecularOnly" KeyValue="263000206">
        <Reactant LocalizedCompoundRef="CO2_cytosol" Stoichiometry="1" KeyValue="263000207" />
        <Product LocalizedCompoundRef="H2CO3_cytosol" Stoichiometry="1" KeyValue="263000208" />
        <Kinetics KineticsType="MassAction">
          <Parameter Name="J" Role="reaction rate" Unit="uM.s-1">((Kf * CO2_cytosol) - (Kr * H2CO3_cytosol))</Parameter>
          <Parameter Name="Kf" Role="forward rate constant" Unit="s-1">0.06</Parameter>
          <Parameter Name="Kr" Role="reverse rate constant" Unit="s-1">20.0</Parameter>
        </Kinetics>
      </SimpleReaction>
      <SimpleReaction Structure="Cytosol" Name="r5" Reversible="true" FluxOption="MolecularOnly" KeyValue="263000209">
        <Reactant LocalizedCompoundRef="H2CO3_cytosol" Stoichiometry="1" KeyValue="263000210" />
        <Product LocalizedCompoundRef="HCO3_cytosol" Stoichiometry="1" KeyValue="263000211" />
        <Kinetics KineticsType="GeneralKinetics">
          <Parameter Name="J" Role="reaction rate" Unit="uM.s-1">((Kf * H2CO3_cytosol) - (Kr * HCO3_cytosol * H_conc_cytosol))</Parameter>
          <Parameter Name="H_conc_cytosol" Role="user defined" Unit="tbd">0.1</Parameter>
          <Parameter Name="Kr" Role="user defined" Unit="tbd">(5.0E10 / 1000000.0)</Parameter>
          <Parameter Name="Kf" Role="user defined" Unit="s-1">1.0E7</Parameter>
        </Kinetics>
      </SimpleReaction>
      <SimpleReaction Structure="Stroma" Name="r8" Reversible="true" FluxOption="MolecularOnly" KeyValue="263000212">
        <Reactant LocalizedCompoundRef="CO2_stroma" Stoichiometry="1" KeyValue="263000213" />
        <Product LocalizedCompoundRef="H2CO3_stroma" Stoichiometry="1" KeyValue="263000214" />
        <Kinetics KineticsType="MassAction">
          <Parameter Name="J" Role="reaction rate" Unit="uM.s-1">((Kf * CO2_stroma) - (Kr * H2CO3_stroma))</Parameter>
          <Parameter Name="Kf" Role="forward rate constant" Unit="s-1">0.06</Parameter>
          <Parameter Name="Kr" Role="reverse rate constant" Unit="s-1">20.0</Parameter>
        </Kinetics>
      </SimpleReaction>
      <SimpleReaction Structure="Stroma" Name="r9" Reversible="true" FluxOption="MolecularOnly" KeyValue="263000215">
        <Reactant LocalizedCompoundRef="H2CO3_stroma" Stoichiometry="1" KeyValue="263000216" />
        <Product LocalizedCompoundRef="HCO3_stroma" Stoichiometry="1" KeyValue="263000217" />
        <Kinetics KineticsType="GeneralKinetics">
          <Parameter Name="J" Role="reaction rate" Unit="uM.s-1">((Kf * H2CO3_stroma) - (Kr * HCO3_stroma * H_conc_stroma))</Parameter>
          <Parameter Name="Kr" Role="user defined" Unit="tbd">(5.0E10 / 1000000.0)</Parameter>
          <Parameter Name="H_conc_stroma" Role="user defined" Unit="tbd">0.01</Parameter>
          <Parameter Name="Kf" Role="user defined" Unit="s-1">1.0E7</Parameter>
        </Kinetics>
      </SimpleReaction>
      <SimpleReaction Structure="Pyrenoid" Name="r10" Reversible="true" FluxOption="MolecularOnly" KeyValue="263000218">
        <Reactant LocalizedCompoundRef="CO2_pyrenoid" Stoichiometry="1" KeyValue="263000219" />
        <Product LocalizedCompoundRef="H2CO3_pyrenoid" Stoichiometry="1" KeyValue="263000220" />
        <Kinetics KineticsType="MassAction">
          <Parameter Name="J" Role="reaction rate" Unit="uM.s-1">((Kf * CO2_pyrenoid) - (Kr * H2CO3_pyrenoid))</Parameter>
          <Parameter Name="Kf" Role="forward rate constant" Unit="s-1">0.06</Parameter>
          <Parameter Name="Kr" Role="reverse rate constant" Unit="s-1">20.0</Parameter>
        </Kinetics>
      </SimpleReaction>
      <SimpleReaction Structure="Pyrenoid" Name="r11" Reversible="true" FluxOption="MolecularOnly" KeyValue="263000221">
        <Reactant LocalizedCompoundRef="H2CO3_pyrenoid" Stoichiometry="1" KeyValue="263000222" />
        <Product LocalizedCompoundRef="HCO3_pyrenoid" Stoichiometry="1" KeyValue="263000223" />
        <Kinetics KineticsType="GeneralKinetics">
          <Parameter Name="J" Role="reaction rate" Unit="uM.s-1">((Kf * H2CO3_pyrenoid) - (Kr * HCO3_pyrenoid * H_conc_carboxysome))</Parameter>
          <Parameter Name="H_conc_carboxysome" Role="user defined" Unit="tbd">0.01</Parameter>
          <Parameter Name="Kr" Role="user defined" Unit="tbd">(5.0E10 / 1000000.0)</Parameter>
          <Parameter Name="Kf" Role="user defined" Unit="s-1">1.0E7</Parameter>
        </Kinetics>
      </SimpleReaction>
      <SimpleReaction Structure="Pyrenoid" Name="r7" Reversible="true" FluxOption="MolecularOnly" KeyValue="263000224">
        <Reactant LocalizedCompoundRef="O2_pyrenoid" Stoichiometry="1" KeyValue="263000225" />
        <Modifier LocalizedCompoundRef="CO2_pyrenoid" />
        <Kinetics KineticsType="GeneralKinetics">
          <Parameter Name="J" Role="reaction rate" Unit="uM.s-1">(RuBisCo_Vo * O2_pyrenoid / (O2_pyrenoid + (RuBisCo_Km_O2 * (1.0 + (CO2_pyrenoid / RuBisCO_Km_CO2)))))</Parameter>
          <Parameter Name="RuBisCO_Km_CO2" Role="user defined" Unit="tbd">8.6</Parameter>
          <Parameter Name="RuBisCo_Km_O2" Role="user defined" Unit="tbd">215.0</Parameter>
          <Parameter Name="RuBisCo_Vo" Role="user defined" Unit="uM.s-1">1596.0</Parameter>
        </Kinetics>
      </SimpleReaction>
      <SimpleReaction Structure="Pyrenoid" Name="r12" Reversible="true" FluxOption="MolecularOnly" KeyValue="263000227">
        <Reactant LocalizedCompoundRef="CO2_pyrenoid" Stoichiometry="1" KeyValue="263000228" />
        <Product LocalizedCompoundRef="O2_intermediate" Stoichiometry="1" KeyValue="263000229" />
        <Modifier LocalizedCompoundRef="O2_pyrenoid" />
        <Kinetics KineticsType="GeneralKinetics">
          <Parameter Name="J" Role="reaction rate" Unit="uM.s-1">(RuBisCO_Vc * CO2_pyrenoid / (CO2_pyrenoid + (RuBisCO_Km_CO2 * (1.0 + (O2_pyrenoid / RuBisCO_Km_O2)))))</Parameter>
          <Parameter Name="RuBisCO_Km_O2" Role="user defined" Unit="tbd">215.0</Parameter>
          <Parameter Name="RuBisCO_Km_CO2" Role="user defined" Unit="tbd">8.6</Parameter>
          <Parameter Name="RuBisCO_Vc" Role="user defined" Unit="uM.s-1">7600.0</Parameter>
        </Kinetics>
      </SimpleReaction>
      <SimpleReaction Structure="PlasmalemmaSurface" Name="r16" Reversible="true" FluxOption="MolecularOnly" KeyValue="263000231">
        <Reactant LocalizedCompoundRef="CO2_plasmalemmaSurface" Stoichiometry="1" KeyValue="263000232" />
        <Product LocalizedCompoundRef="H2CO3_plasmalemmaSurface" Stoichiometry="1" KeyValue="263000233" />
        <Kinetics KineticsType="MassAction">
          <Parameter Name="J" Role="reaction rate" Unit="uM.s-1">((Kf * CO2_plasmalemmaSurface) - (Kr * H2CO3_plasmalemmaSurface))</Parameter>
          <Parameter Name="Kf" Role="forward rate constant" Unit="s-1">0.06</Parameter>
          <Parameter Name="Kr" Role="reverse rate constant" Unit="s-1">20.0</Parameter>
        </Kinetics>
      </SimpleReaction>
      <SimpleReaction Structure="PlasmalemmaSurface" Name="r17" Reversible="true" FluxOption="MolecularOnly" KeyValue="263000234">
        <Reactant LocalizedCompoundRef="H2CO3_plasmalemmaSurface" Stoichiometry="1" KeyValue="263000235" />
        <Product LocalizedCompoundRef="HCO3_plasmalemmaSurface" Stoichiometry="1" KeyValue="263000236" />
        <Kinetics KineticsType="GeneralKinetics">
          <Parameter Name="J" Role="reaction rate" Unit="uM.s-1">((Kf * H2CO3_plasmalemmaSurface) - (Kr * HCO3_plasmalemmaSurface * H_conc_plasmalemmaSurface))</Parameter>
          <Parameter Name="H_conc_plasmalemmaSurface" Role="user defined" Unit="tbd">0.01</Parameter>
          <Parameter Name="Kr" Role="user defined" Unit="tbd">(5.0E10 / 1000000.0)</Parameter>
          <Parameter Name="Kf" Role="user defined" Unit="s-1">1.0E7</Parameter>
        </Kinetics>
      </SimpleReaction>
      <SimpleReaction Structure="ChloroplastEnvelope" Name="r18" Reversible="true" FluxOption="MolecularOnly" KeyValue="263000237">
        <Reactant LocalizedCompoundRef="HCO3_cytosol" Stoichiometry="1" KeyValue="263000238" />
        <Product LocalizedCompoundRef="HCO3_stroma" Stoichiometry="1" KeyValue="263000239" />
        <Kinetics KineticsType="GeneralKinetics">
          <Parameter Name="J" Role="reaction rate" Unit="molecules.um-2.s-1">(HCO3_cytosol * Vmax_BicA_Chloroplast / (HCO3_cytosol + Km_BicA))</Parameter>
          <Parameter Name="I" Role="inward current density" Unit="pA.um-2">0.0</Parameter>
          <Parameter Name="netValence" Role="net charge valence" Unit="1">1.0</Parameter>
          <Parameter Name="Km_BicA" Role="user defined" Unit="tbd">217.0</Parameter>
          <Parameter Name="Vmax_BicA_Chloroplast" Role="user defined" Unit="um.uM.s-1">((1.85E-4 * 6.022E23) / 1.0E12 * Chloroplast_BicA_Multiplier)</Parameter>
          <Parameter Name="Chloroplast_BicA_Multiplier" Role="user defined" Unit="tbd">1.0</Parameter>
        </Kinetics>
      </SimpleReaction>
      <SimpleReaction Structure="Plasmalemma" Name="r19" Reversible="true" FluxOption="MolecularOnly" KeyValue="263000240">
        <Reactant LocalizedCompoundRef="HCO3_plasmalemmaSurface" Stoichiometry="1" KeyValue="263000241" />
        <Product LocalizedCompoundRef="HCO3_cytosol" Stoichiometry="1" KeyValue="263000242" />
        <Kinetics KineticsType="GeneralKinetics">
          <Parameter Name="J" Role="reaction rate" Unit="molecules.um-2.s-1">(Vmax_BicA_Plasmalemma * HCO3_plasmalemmaSurface / (HCO3_plasmalemmaSurface + Km_BicA))</Parameter>
          <Parameter Name="I" Role="inward current density" Unit="pA.um-2">0.0</Parameter>
          <Parameter Name="netValence" Role="net charge valence" Unit="1">1.0</Parameter>
          <Parameter Name="Km_BicA" Role="user defined" Unit="uM">217.0</Parameter>
          <Parameter Name="Vmax_BicA_Plasmalemma" Role="user defined" Unit="molecules.s-1.um-2">((1.85E-4 * 6.022E23) / 1.0E12 * Plasmalemma_BicA_Multiplier)</Parameter>
          <Parameter Name="Plasmalemma_BicA_Multiplier" Role="user defined" Unit="molecules.s-1.um-2">1.0</Parameter>
        </Kinetics>
      </SimpleReaction>
      <SimpleReaction Structure="Thylakoid" Name="r20" Reversible="true" FluxOption="MolecularOnly" KeyValue="263000243">
        <Reactant LocalizedCompoundRef="CO2_thylakoid" Stoichiometry="1" KeyValue="263000244" />
        <Product LocalizedCompoundRef="H2CO3_thylakoid" Stoichiometry="1" KeyValue="263000245" />
        <Kinetics KineticsType="MassAction">
          <Parameter Name="J" Role="reaction rate" Unit="uM.s-1">((Kf * CO2_thylakoid) - (Kr * H2CO3_thylakoid))</Parameter>
          <Parameter Name="Kf" Role="forward rate constant" Unit="s-1">0.06</Parameter>
          <Parameter Name="Kr" Role="reverse rate constant" Unit="s-1">20.0</Parameter>
        </Kinetics>
      </SimpleReaction>
      <SimpleReaction Structure="Thylakoid" Name="r21" Reversible="true" FluxOption="MolecularOnly" KeyValue="263000246">
        <Reactant LocalizedCompoundRef="H2CO3_thylakoid" Stoichiometry="1" KeyValue="263000247" />
        <Product LocalizedCompoundRef="HCO3_thylakoid" Stoichiometry="1" KeyValue="263000248" />
        <Kinetics KineticsType="GeneralKinetics">
          <Parameter Name="J" Role="reaction rate" Unit="uM.s-1">((Kf * H2CO3_thylakoid) - (Kr * HCO3_thylakoid * H_conc_thylakoid))</Parameter>
          <Parameter Name="H_conc_thylakoid" Role="user defined" Unit="tbd">1.0</Parameter>
          <Parameter Name="Kr" Role="user defined" Unit="tbd">(5.0E10 / 1000000.0)</Parameter>
          <Parameter Name="Kf" Role="user defined" Unit="s-1">1.0E7</Parameter>
        </Kinetics>
      </SimpleReaction>
      <SimpleReaction Structure="Pyrenoid" Name="r15" Reversible="true" FluxOption="MolecularOnly" KeyValue="263000249">
        <Reactant LocalizedCompoundRef="CO2_pyrenoid" Stoichiometry="1" KeyValue="263000250" />
        <Product LocalizedCompoundRef="HCO3_pyrenoid" Stoichiometry="1" KeyValue="263000251" />
        <Kinetics KineticsType="GeneralKinetics">
          <Parameter Name="J" Role="reaction rate" Unit="uM.s-1">(CA_kcat * Pyrenoid_CA_concentration * (CO2_pyrenoid - (HCO3_pyrenoid * H_conc_pyrenoid / Keq_pyrenoid)) / (CA_KmCO2 + X + CO2_pyrenoid))</Parameter>
          <Parameter Name="CA_KmCO2" Role="user defined" Unit="uM">1500.0</Parameter>
          <Parameter Name="Pyrenoid_CA_concentration" Role="user defined" Unit="tbd">270.0</Parameter>
          <Parameter Name="CA_kcat" Role="user defined" Unit="tbd">300000.0</Parameter>
          <Parameter Name="Keq_pyrenoid" Role="user defined" Unit="tbd">0.794</Parameter>
          <Parameter Name="H_conc_pyrenoid" Role="user defined" Unit="tbd">1.0</Parameter>
          <Parameter Name="X" Role="user defined" Unit="uM">(HCO3_pyrenoid * CA_KmCO2 / CA_Km_HCO3)</Parameter>
          <Parameter Name="CA_Km_HCO3" Role="user defined" Unit="uM">34000.0</Parameter>
        </Kinetics>
      </SimpleReaction>
      <SimpleReaction Structure="Stroma" Name="r22" Reversible="true" FluxOption="MolecularOnly" KeyValue="263000252">
        <Reactant LocalizedCompoundRef="CO2_stroma" Stoichiometry="1" KeyValue="263000253" />
        <Product LocalizedCompoundRef="HCO3_stroma" Stoichiometry="1" KeyValue="263000254" />
        <Kinetics KineticsType="GeneralKinetics">
          <Parameter Name="J" Role="reaction rate" Unit="uM.s-1">(CA_kcat * Stroma_CA_concentration * (CO2_stroma - (HCO3_stroma * H_conc_stroma / Keq_stroma)) / (CA_KmCO2 + X + CO2_stroma))</Parameter>
          <Parameter Name="CA_KmCO2" Role="user defined" Unit="uM">1500.0</Parameter>
          <Parameter Name="Stroma_CA_concentration" Role="user defined" Unit="tbd">270.0</Parameter>
          <Parameter Name="Keq_stroma" Role="user defined" Unit="tbd">0.794</Parameter>
          <Parameter Name="CA_kcat" Role="user defined" Unit="tbd">300000.0</Parameter>
          <Parameter Name="X" Role="user defined" Unit="uM">(HCO3_stroma * CA_KmCO2 / CA_Km_HCO3)</Parameter>
          <Parameter Name="H_conc_stroma" Role="user defined" Unit="tbd">0.01</Parameter>
          <Parameter Name="CA_Km_HCO3" Role="user defined" Unit="uM">34000.0</Parameter>
        </Kinetics>
      </SimpleReaction>
      <SimpleReaction Structure="Pyrenoid" Name="r6" Reversible="true" FluxOption="MolecularOnly" KeyValue="263000255">
        <Product LocalizedCompoundRef="Photorespiratory_intermediate" Stoichiometry="1" KeyValue="263000256" />
        <Modifier LocalizedCompoundRef="O2_pyrenoid" />
        <Modifier LocalizedCompoundRef="CO2_pyrenoid" />
        <Kinetics KineticsType="GeneralKinetics">
          <Parameter Name="J" Role="reaction rate" Unit="uM.s-1">((RuBisCo_Vo * O2_pyrenoid / (O2_pyrenoid + (RuBisCo_Km_O2 * (1.0 + (CO2_pyrenoid / RuBisCO_Km_CO2))))) * (1.0 / 2.0))</Parameter>
          <Parameter Name="RuBisCO_Km_CO2" Role="user defined" Unit="tbd">8.6</Parameter>
          <Parameter Name="RuBisCo_Km_O2" Role="user defined" Unit="tbd">215.0</Parameter>
          <Parameter Name="RuBisCo_Vo" Role="user defined" Unit="uM.s-1">1596.0</Parameter>
        </Kinetics>
      </SimpleReaction>
      <SimpleReaction Structure="Cytosol" Name="r13" Reversible="true" FluxOption="MolecularOnly" KeyValue="263000259">
        <Reactant LocalizedCompoundRef="CO2_cytosol" Stoichiometry="1" KeyValue="263000260" />
        <Product LocalizedCompoundRef="HCO3_cytosol" Stoichiometry="1" KeyValue="263000261" />
        <Kinetics KineticsType="GeneralKinetics">
          <Parameter Name="J" Role="reaction rate" Unit="uM.s-1">(CA_kcat * Cytosol_CA_concentration * (CO2_cytosol - (HCO3_cytosol * H_conc_cytosol / Keq_stroma)) / (CA_KmCO2 + X + CO2_cytosol))</Parameter>
          <Parameter Name="CA_KmCO2" Role="user defined" Unit="uM">1500.0</Parameter>
          <Parameter Name="H_conc_cytosol" Role="user defined" Unit="tbd">0.1</Parameter>
          <Parameter Name="Keq_stroma" Role="user defined" Unit="tbd">0.794</Parameter>
          <Parameter Name="CA_kcat" Role="user defined" Unit="tbd">300000.0</Parameter>
          <Parameter Name="X" Role="user defined" Unit="uM">(HCO3_cytosol * CA_KmCO2 / CA_Km_HCO3)</Parameter>
          <Parameter Name="Cytosol_CA_concentration" Role="user defined" Unit="tbd">(270.0 / 2.0)</Parameter>
          <Parameter Name="CA_Km_HCO3" Role="user defined" Unit="uM">34000.0</Parameter>
        </Kinetics>
      </SimpleReaction>
      <FluxStep Name="flux0" Structure="Plasmalemma" Reversible="true" FluxOption="MolecularOnly" KeyValue="263000262">
        <Reactant LocalizedCompoundRef="O2_plasmalemmaSurface" Stoichiometry="1" KeyValue="263000263" />
        <Product LocalizedCompoundRef="O2_cytosol" Stoichiometry="1" KeyValue="263000264" />
        <Kinetics KineticsType="GeneralKinetics">
          <Parameter Name="J" Role="reaction rate" Unit="uM.um.s-1">(O2_P * (O2_plasmalemmaSurface - O2_cytosol))</Parameter>
          <Parameter Name="I" Role="inward current density" Unit="pA.um-2">0.0</Parameter>
          <Parameter Name="netValence" Role="net charge valence" Unit="1">1.0</Parameter>
        </Kinetics>
      </FluxStep>
      <FluxStep Name="flux1" Structure="Plasmalemma" Reversible="true" FluxOption="MolecularOnly" KeyValue="263000265">
        <Reactant LocalizedCompoundRef="CO2_plasmalemmaSurface" Stoichiometry="1" KeyValue="263000266" />
        <Product LocalizedCompoundRef="CO2_cytosol" Stoichiometry="1" KeyValue="263000267" />
        <Kinetics KineticsType="GeneralKinetics">
          <Parameter Name="J" Role="reaction rate" Unit="uM.um.s-1">(CO2_P * (CO2_plasmalemmaSurface - CO2_cytosol))</Parameter>
          <Parameter Name="I" Role="inward current density" Unit="pA.um-2">0.0</Parameter>
          <Parameter Name="netValence" Role="net charge valence" Unit="1">1.0</Parameter>
        </Kinetics>
      </FluxStep>
      <FluxStep Name="flux2" Structure="Plasmalemma" Reversible="true" FluxOption="MolecularOnly" KeyValue="263000268">
        <Reactant LocalizedCompoundRef="H2CO3_plasmalemmaSurface" Stoichiometry="1" KeyValue="263000269" />
        <Product LocalizedCompoundRef="H2CO3_cytosol" Stoichiometry="1" KeyValue="263000270" />
        <Kinetics KineticsType="GeneralKinetics">
          <Parameter Name="J" Role="reaction rate" Unit="uM.um.s-1">(H2CO3_P * (H2CO3_plasmalemmaSurface - H2CO3_cytosol))</Parameter>
          <Parameter Name="I" Role="inward current density" Unit="pA.um-2">0.0</Parameter>
          <Parameter Name="netValence" Role="net charge valence" Unit="1">1.0</Parameter>
        </Kinetics>
      </FluxStep>
      <FluxStep Name="flux3" Structure="Plasmalemma" Reversible="true" FluxOption="MolecularOnly" KeyValue="263000271">
        <Reactant LocalizedCompoundRef="HCO3_plasmalemmaSurface" Stoichiometry="1" KeyValue="263000272" />
        <Product LocalizedCompoundRef="HCO3_cytosol" Stoichiometry="1" KeyValue="263000273" />
        <Kinetics KineticsType="GeneralKinetics">
          <Parameter Name="J" Role="reaction rate" Unit="uM.um.s-1">(HCO3_P * (HCO3_plasmalemmaSurface - HCO3_cytosol))</Parameter>
          <Parameter Name="I" Role="inward current density" Unit="pA.um-2">0.0</Parameter>
          <Parameter Name="netValence" Role="net charge valence" Unit="1">1.0</Parameter>
        </Kinetics>
      </FluxStep>
      <FluxStep Name="flux4" Structure="ChloroplastEnvelope" Reversible="true" FluxOption="MolecularOnly" KeyValue="263000274">
        <Reactant LocalizedCompoundRef="O2_cytosol" Stoichiometry="1" KeyValue="263000275" />
        <Product LocalizedCompoundRef="O2_stroma" Stoichiometry="1" KeyValue="263000276" />
        <Kinetics KineticsType="GeneralKinetics">
          <Parameter Name="J" Role="reaction rate" Unit="uM.um.s-1">((O2_P / 2.0) * (O2_cytosol - O2_stroma))</Parameter>
          <Parameter Name="I" Role="inward current density" Unit="pA.um-2">0.0</Parameter>
          <Parameter Name="netValence" Role="net charge valence" Unit="1">1.0</Parameter>
        </Kinetics>
      </FluxStep>
      <FluxStep Name="flux5" Structure="ChloroplastEnvelope" Reversible="true" FluxOption="MolecularOnly" KeyValue="263000277">
        <Reactant LocalizedCompoundRef="CO2_cytosol" Stoichiometry="1" KeyValue="263000278" />
        <Product LocalizedCompoundRef="CO2_stroma" Stoichiometry="1" KeyValue="263000279" />
        <Kinetics KineticsType="GeneralKinetics">
          <Parameter Name="J" Role="reaction rate" Unit="uM.um.s-1">((CO2_P / 2.0) * (CO2_cytosol - CO2_stroma))</Parameter>
          <Parameter Name="I" Role="inward current density" Unit="pA.um-2">0.0</Parameter>
          <Parameter Name="netValence" Role="net charge valence" Unit="1">1.0</Parameter>
        </Kinetics>
      </FluxStep>
      <FluxStep Name="flux6" Structure="ChloroplastEnvelope" Reversible="true" FluxOption="MolecularOnly" KeyValue="263000280">
        <Reactant LocalizedCompoundRef="H2CO3_cytosol" Stoichiometry="1" KeyValue="263000281" />
        <Product LocalizedCompoundRef="H2CO3_stroma" Stoichiometry="1" KeyValue="263000282" />
        <Kinetics KineticsType="GeneralKinetics">
          <Parameter Name="J" Role="reaction rate" Unit="uM.um.s-1">((H2CO3_P / 2.0) * (H2CO3_cytosol - H2CO3_stroma))</Parameter>
          <Parameter Name="I" Role="inward current density" Unit="pA.um-2">0.0</Parameter>
          <Parameter Name="netValence" Role="net charge valence" Unit="1">1.0</Parameter>
        </Kinetics>
      </FluxStep>
      <FluxStep Name="flux7" Structure="ChloroplastEnvelope" Reversible="true" FluxOption="MolecularOnly" KeyValue="263000283">
        <Reactant LocalizedCompoundRef="HCO3_cytosol" Stoichiometry="1" KeyValue="263000284" />
        <Product LocalizedCompoundRef="HCO3_stroma" Stoichiometry="1" KeyValue="263000285" />
        <Kinetics KineticsType="GeneralKinetics">
          <Parameter Name="J" Role="reaction rate" Unit="uM.um.s-1">((HCO3_P / 2.0) * (HCO3_cytosol - HCO3_stroma))</Parameter>
          <Parameter Name="I" Role="inward current density" Unit="pA.um-2">0.0</Parameter>
          <Parameter Name="netValence" Role="net charge valence" Unit="1">1.0</Parameter>
        </Kinetics>
      </FluxStep>
      <FluxStep Name="flux8" Structure="CarboxysomeEnvelope" Reversible="true" FluxOption="MolecularOnly" KeyValue="263000286">
        <Reactant LocalizedCompoundRef="O2_stroma" Stoichiometry="1" KeyValue="263000287" />
        <Product LocalizedCompoundRef="O2_pyrenoid" Stoichiometry="1" KeyValue="263000288" />
        <Kinetics KineticsType="GeneralPermeabilityKinetics">
          <Parameter Name="I" Role="inward current density" Unit="pA.um-2">0.0</Parameter>
          <Parameter Name="J" Role="reaction rate" Unit="uM.um.s-1">(P * (O2_stroma - O2_pyrenoid))</Parameter>
          <Parameter Name="carrierValence" Role="flux carrier valence" Unit="1">1.0</Parameter>
          <Parameter Name="P" Role="permeability" Unit="um.s-1">(PyrenoidMultiplier * O2_P)</Parameter>
        </Kinetics>
      </FluxStep>
      <FluxStep Name="flux9" Structure="CarboxysomeEnvelope" Reversible="true" FluxOption="MolecularOnly" KeyValue="263000289">
        <Reactant LocalizedCompoundRef="CO2_stroma" Stoichiometry="1" KeyValue="263000290" />
        <Product LocalizedCompoundRef="CO2_pyrenoid" Stoichiometry="1" KeyValue="263000291" />
        <Kinetics KineticsType="GeneralPermeabilityKinetics">
          <Parameter Name="I" Role="inward current density" Unit="pA.um-2">0.0</Parameter>
          <Parameter Name="J" Role="reaction rate" Unit="uM.um.s-1">(P * (CO2_stroma - CO2_pyrenoid))</Parameter>
          <Parameter Name="carrierValence" Role="flux carrier valence" Unit="1">1.0</Parameter>
          <Parameter Name="P" Role="permeability" Unit="um.s-1">(PyrenoidMultiplier * CO2_P_Pyrenoid)</Parameter>
        </Kinetics>
      </FluxStep>
      <FluxStep Name="flux10" Structure="CarboxysomeEnvelope" Reversible="true" FluxOption="MolecularOnly" KeyValue="263000292">
        <Reactant LocalizedCompoundRef="H2CO3_stroma" Stoichiometry="1" KeyValue="263000293" />
        <Product LocalizedCompoundRef="H2CO3_pyrenoid" Stoichiometry="1" KeyValue="263000294" />
        <Kinetics KineticsType="GeneralPermeabilityKinetics">
          <Parameter Name="I" Role="inward current density" Unit="pA.um-2">0.0</Parameter>
          <Parameter Name="J" Role="reaction rate" Unit="uM.um.s-1">(P * (H2CO3_stroma - H2CO3_pyrenoid))</Parameter>
          <Parameter Name="carrierValence" Role="flux carrier valence" Unit="1">1.0</Parameter>
          <Parameter Name="P" Role="permeability" Unit="um.s-1">(PyrenoidMultiplier * CO2_P_Pyrenoid)</Parameter>
        </Kinetics>
      </FluxStep>
      <FluxStep Name="flux11" Structure="CarboxysomeEnvelope" Reversible="true" FluxOption="MolecularOnly" KeyValue="263000295">
        <Reactant LocalizedCompoundRef="HCO3_stroma" Stoichiometry="1" KeyValue="263000296" />
        <Product LocalizedCompoundRef="HCO3_pyrenoid" Stoichiometry="1" KeyValue="263000297" />
        <Kinetics KineticsType="GeneralPermeabilityKinetics">
          <Parameter Name="I" Role="inward current density" Unit="pA.um-2">0.0</Parameter>
          <Parameter Name="J" Role="reaction rate" Unit="uM.um.s-1">(P * (HCO3_stroma - HCO3_pyrenoid))</Parameter>
          <Parameter Name="carrierValence" Role="flux carrier valence" Unit="1">1.0</Parameter>
          <Parameter Name="P" Role="permeability" Unit="um.s-1">(PyrenoidMultiplier * CO2_P_Pyrenoid)</Parameter>
        </Kinetics>
      </FluxStep>
      <FluxStep Name="flux12" Structure="Thylakoid Membrane" Reversible="true" FluxOption="MolecularOnly" KeyValue="263000298">
        <Reactant LocalizedCompoundRef="O2_stroma" Stoichiometry="1" KeyValue="263000299" />
        <Product LocalizedCompoundRef="O2_thylakoid" Stoichiometry="1" KeyValue="263000300" />
        <Kinetics KineticsType="GeneralKinetics">
          <Parameter Name="J" Role="reaction rate" Unit="uM.um.s-1">(O2_P * (O2_stroma - O2_thylakoid))</Parameter>
          <Parameter Name="I" Role="inward current density" Unit="pA.um-2">0.0</Parameter>
          <Parameter Name="netValence" Role="net charge valence" Unit="1">1.0</Parameter>
        </Kinetics>
      </FluxStep>
      <FluxStep Name="flux13" Structure="Thylakoid Membrane" Reversible="true" FluxOption="MolecularOnly" KeyValue="263000301">
        <Reactant LocalizedCompoundRef="CO2_stroma" Stoichiometry="1" KeyValue="263000302" />
        <Product LocalizedCompoundRef="CO2_thylakoid" Stoichiometry="1" KeyValue="263000303" />
        <Kinetics KineticsType="GeneralKinetics">
          <Parameter Name="J" Role="reaction rate" Unit="uM.um.s-1">(CO2_P * (CO2_stroma - CO2_thylakoid))</Parameter>
          <Parameter Name="I" Role="inward current density" Unit="pA.um-2">0.0</Parameter>
          <Parameter Name="netValence" Role="net charge valence" Unit="1">1.0</Parameter>
        </Kinetics>
      </FluxStep>
      <FluxStep Name="flux14" Structure="Thylakoid Membrane" Reversible="true" FluxOption="MolecularOnly" KeyValue="263000304">
        <Reactant LocalizedCompoundRef="H2CO3_stroma" Stoichiometry="1" KeyValue="263000305" />
        <Product LocalizedCompoundRef="H2CO3_thylakoid" Stoichiometry="1" KeyValue="263000306" />
        <Kinetics KineticsType="GeneralKinetics">
          <Parameter Name="J" Role="reaction rate" Unit="uM.um.s-1">(H2CO3_P * (H2CO3_stroma - H2CO3_thylakoid))</Parameter>
          <Parameter Name="I" Role="inward current density" Unit="pA.um-2">0.0</Parameter>
          <Parameter Name="netValence" Role="net charge valence" Unit="1">1.0</Parameter>
        </Kinetics>
      </FluxStep>
      <FluxStep Name="flux15" Structure="Thylakoid Membrane" Reversible="true" FluxOption="MolecularOnly" KeyValue="263000307">
        <Reactant LocalizedCompoundRef="HCO3_stroma" Stoichiometry="1" KeyValue="263000308" />
        <Product LocalizedCompoundRef="HCO3_thylakoid" Stoichiometry="1" KeyValue="263000309" />
        <Kinetics KineticsType="GeneralKinetics">
          <Parameter Name="J" Role="reaction rate" Unit="uM.um.s-1">(HCO3_P * (HCO3_stroma - HCO3_thylakoid))</Parameter>
          <Parameter Name="I" Role="inward current density" Unit="pA.um-2">0.0</Parameter>
          <Parameter Name="netValence" Role="net charge valence" Unit="1">1.0</Parameter>
        </Kinetics>
      </FluxStep>
      <FluxStep Name="flux20" Structure="ThylakoidToPyrenoid" Reversible="true" FluxOption="MolecularOnly" KeyValue="263000310">
        <Reactant LocalizedCompoundRef="O2_thylakoid" Stoichiometry="1" KeyValue="263000311" />
        <Product LocalizedCompoundRef="O2_pyrenoid" Stoichiometry="1" KeyValue="263000312" />
        <Kinetics KineticsType="GeneralKinetics">
          <Parameter Name="J" Role="reaction rate" Unit="uM.um.s-1">(O2_P * (O2_thylakoid - O2_pyrenoid))</Parameter>
          <Parameter Name="I" Role="inward current density" Unit="pA.um-2">0.0</Parameter>
          <Parameter Name="netValence" Role="net charge valence" Unit="1">1.0</Parameter>
        </Kinetics>
      </FluxStep>
      <FluxStep Name="flux21" Structure="ThylakoidToPyrenoid" Reversible="true" FluxOption="MolecularOnly" KeyValue="263000313">
        <Reactant LocalizedCompoundRef="CO2_thylakoid" Stoichiometry="1" KeyValue="263000314" />
        <Product LocalizedCompoundRef="CO2_pyrenoid" Stoichiometry="1" KeyValue="263000315" />
        <Kinetics KineticsType="GeneralKinetics">
          <Parameter Name="J" Role="reaction rate" Unit="uM.um.s-1">(CO2_P * (CO2_thylakoid - CO2_pyrenoid))</Parameter>
          <Parameter Name="I" Role="inward current density" Unit="pA.um-2">0.0</Parameter>
          <Parameter Name="netValence" Role="net charge valence" Unit="1">1.0</Parameter>
        </Kinetics>
      </FluxStep>
      <FluxStep Name="flux22" Structure="ThylakoidToPyrenoid" Reversible="true" FluxOption="MolecularOnly" KeyValue="263000316">
        <Reactant LocalizedCompoundRef="H2CO3_thylakoid" Stoichiometry="1" KeyValue="263000317" />
        <Product LocalizedCompoundRef="H2CO3_pyrenoid" Stoichiometry="1" KeyValue="263000318" />
        <Kinetics KineticsType="GeneralKinetics">
          <Parameter Name="J" Role="reaction rate" Unit="uM.um.s-1">(H2CO3_P * (H2CO3_thylakoid - H2CO3_pyrenoid))</Parameter>
          <Parameter Name="I" Role="inward current density" Unit="pA.um-2">0.0</Parameter>
          <Parameter Name="netValence" Role="net charge valence" Unit="1">1.0</Parameter>
        </Kinetics>
      </FluxStep>
      <FluxStep Name="flux23" Structure="ThylakoidToPyrenoid" Reversible="true" FluxOption="MolecularOnly" KeyValue="263000319">
        <Reactant LocalizedCompoundRef="HCO3_thylakoid" Stoichiometry="1" KeyValue="263000320" />
        <Product LocalizedCompoundRef="HCO3_pyrenoid" Stoichiometry="1" KeyValue="263000321" />
        <Kinetics KineticsType="GeneralKinetics">
          <Parameter Name="J" Role="reaction rate" Unit="uM.um.s-1">(HCO3_P * (HCO3_thylakoid - HCO3_pyrenoid))</Parameter>
          <Parameter Name="I" Role="inward current density" Unit="pA.um-2">0.0</Parameter>
          <Parameter Name="netValence" Role="net charge valence" Unit="1">1.0</Parameter>
        </Kinetics>
      </FluxStep>
      <FluxStep Name="flux24" Structure="Thylakoid Membrane" Reversible="true" FluxOption="MolecularOnly" KeyValue="263000322">
        <Reactant LocalizedCompoundRef="HCO3_stroma" Stoichiometry="1" KeyValue="263000323" />
        <Product LocalizedCompoundRef="HCO3_thylakoid" Stoichiometry="1" KeyValue="263000324" />
        <Kinetics KineticsType="GeneralPermeabilityKinetics">
          <Parameter Name="I" Role="inward current density" Unit="pA.um-2">0.0</Parameter>
          <Parameter Name="J" Role="reaction rate" Unit="uM.um.s-1">(P * (HCO3_stroma - HCO3_thylakoid))</Parameter>
          <Parameter Name="carrierValence" Role="flux carrier valence" Unit="1">1.0</Parameter>
          <Parameter Name="P" Role="permeability" Unit="um.s-1">(1.0 * HCO3_ThylakoidMultiplier)</Parameter>
        </Kinetics>
      </FluxStep>
      <FluxStep Name="flux25" Structure="ThylakoidToPyrenoid" Reversible="true" FluxOption="MolecularOnly" KeyValue="263000325">
        <Reactant LocalizedCompoundRef="HCO3_thylakoid" Stoichiometry="1" KeyValue="263000326" />
        <Product LocalizedCompoundRef="HCO3_pyrenoid" Stoichiometry="1" KeyValue="263000327" />
        <Kinetics KineticsType="GeneralPermeabilityKinetics">
          <Parameter Name="I" Role="inward current density" Unit="pA.um-2">0.0</Parameter>
          <Parameter Name="J" Role="reaction rate" Unit="uM.um.s-1">(P * (HCO3_thylakoid - HCO3_pyrenoid))</Parameter>
          <Parameter Name="carrierValence" Role="flux carrier valence" Unit="1">1.0</Parameter>
          <Parameter Name="P" Role="permeability" Unit="um.s-1">(1.0 * HCO3_ThylakoidMultiplier)</Parameter>
        </Kinetics>
      </FluxStep>
      <FluxStep Name="flux16" Structure="ChloroplastEnvelope" Reversible="true" FluxOption="MolecularOnly" KeyValue="263000328">
        <Reactant LocalizedCompoundRef="HCO3_cytosol" Stoichiometry="1" KeyValue="263000329" />
        <Product LocalizedCompoundRef="HCO3_stroma" Stoichiometry="1" KeyValue="263000330" />
        <Kinetics KineticsType="GeneralPermeabilityKinetics">
          <Parameter Name="I" Role="inward current density" Unit="pA.um-2">0.0</Parameter>
          <Parameter Name="J" Role="reaction rate" Unit="uM.um.s-1">(P * (HCO3_cytosol - HCO3_stroma))</Parameter>
          <Parameter Name="carrierValence" Role="flux carrier valence" Unit="1">1.0</Parameter>
          <Parameter Name="P" Role="permeability" Unit="um.s-1">(100.0 * HCO3_ChloroplastMultiplier)</Parameter>
          <Parameter Name="HCO3_ChloroplastMultiplier" Role="user defined" Unit="um.s-1">1.0</Parameter>
        </Kinetics>
      </FluxStep>
      <FluxStep Name="flux17" Structure="CarboxysomeEnvelope" Reversible="true" FluxOption="MolecularOnly" KeyValue="263000331">
        <Reactant LocalizedCompoundRef="O2_intermediate" Stoichiometry="1" KeyValue="263000332" />
        <Product LocalizedCompoundRef="O2_stroma" Stoichiometry="1" KeyValue="263000333" />
        <Kinetics KineticsType="GeneralKinetics">
          <Parameter Name="J" Role="reaction rate" Unit="uM.um.s-1">(O2_intermediate * 1000000.0)</Parameter>
          <Parameter Name="I" Role="inward current density" Unit="pA.um-2">0.0</Parameter>
          <Parameter Name="netValence" Role="net charge valence" Unit="1">1.0</Parameter>
        </Kinetics>
      </FluxStep>
      <FluxStep Name="flux18" Structure="CarboxysomeEnvelope" Reversible="true" FluxOption="MolecularOnly" KeyValue="263000334">
        <Reactant LocalizedCompoundRef="Photorespiratory_intermediate" Stoichiometry="1" KeyValue="263000335" />
        <Product LocalizedCompoundRef="Photorespiratory_intermediate_stroma" Stoichiometry="1" KeyValue="263000336" />
        <Kinetics KineticsType="GeneralKinetics">
          <Parameter Name="J" Role="reaction rate" Unit="uM.um.s-1">(Photorespiratory_intermediate * 1.0E13)</Parameter>
          <Parameter Name="I" Role="inward current density" Unit="pA.um-2">0.0</Parameter>
          <Parameter Name="netValence" Role="net charge valence" Unit="1">1.0</Parameter>
        </Kinetics>
      </FluxStep>
      <FluxStep Name="flux19" Structure="ChloroplastEnvelope" Reversible="true" FluxOption="MolecularOnly" KeyValue="263000337">
        <Reactant LocalizedCompoundRef="Photorespiratory_intermediate_stroma" Stoichiometry="1" KeyValue="263000338" />
        <Product LocalizedCompoundRef="CO2_cytosol" Stoichiometry="1" KeyValue="263000339" />
        <Kinetics KineticsType="GeneralKinetics">
          <Parameter Name="J" Role="reaction rate" Unit="uM.um.s-1">(Photorespiratory_intermediate_stroma * 1.0E13)</Parameter>
          <Parameter Name="I" Role="inward current density" Unit="pA.um-2">0.0</Parameter>
          <Parameter Name="netValence" Role="net charge valence" Unit="1">1.0</Parameter>
        </Kinetics>
      </FluxStep>
      <Diagram Name="c0" Structure="PlasmalemmaSurface">
        <FluxReactionShape NodeReferenceModeAttrTag="full" FluxReactionRef="flux0" LocationX="38" LocationY="43" />
        <LocalizedCompoundShape NodeReferenceModeAttrTag="full" LocalizedCompoundRef="O2_intermediate" LocationX="21" LocationY="34" />
        <SimpleReactionShape NodeReferenceModeAttrTag="full" SimpleReactionRef="r9" LocationX="105" LocationY="184" />
        <LocalizedCompoundShape NodeReferenceModeAttrTag="full" LocalizedCompoundRef="H2CO3_thylakoid" LocationX="93" LocationY="314" />
        <SimpleReactionShape NodeReferenceModeAttrTag="full" SimpleReactionRef="r17" LocationX="102" LocationY="185" />
        <LocalizedCompoundShape NodeReferenceModeAttrTag="full" LocalizedCompoundRef="O2_stroma" LocationX="87" LocationY="51" />
        <LocalizedCompoundShape NodeReferenceModeAttrTag="full" LocalizedCompoundRef="HCO3_thylakoid" LocationX="92" LocationY="350" />
        <SimpleReactionShape NodeReferenceModeAttrTag="full" SimpleReactionRef="r7" LocationX="137" LocationY="34" />
        <FluxReactionShape NodeReferenceModeAttrTag="full" FluxReactionRef="flux6" LocationX="34" LocationY="132" />
        <LocalizedCompoundShape NodeReferenceModeAttrTag="full" LocalizedCompoundRef="HCO3_pyrenoid" LocationX="89" LocationY="210" />
        <SimpleReactionShape NodeReferenceModeAttrTag="full" SimpleReactionRef="r0" LocationX="32" LocationY="64" />
        <FluxReactionShape NodeReferenceModeAttrTag="full" FluxReactionRef="flux23" LocationX="44" LocationY="343" />
        <FluxReactionShape NodeReferenceModeAttrTag="full" FluxReactionRef="flux17" LocationX="34" LocationY="25" />
        <SimpleReactionShape NodeReferenceModeAttrTag="full" SimpleReactionRef="r18" LocationX="43" LocationY="219" />
        <FluxReactionShape NodeReferenceModeAttrTag="full" FluxReactionRef="flux11" LocationX="45" LocationY="207" />
        <FluxReactionShape NodeReferenceModeAttrTag="full" FluxReactionRef="flux18" LocationX="43" LocationY="131" />
        <LocalizedCompoundShape NodeReferenceModeAttrTag="full" LocalizedCompoundRef="CO2_pyrenoid" LocationX="87" LocationY="90" />
        <LocalizedCompoundShape NodeReferenceModeAttrTag="full" LocalizedCompoundRef="O2_pyrenoid" LocationX="87" LocationY="44" />
        <LocalizedCompoundShape NodeReferenceModeAttrTag="full" LocalizedCompoundRef="O2_thylakoid" LocationX="93" LocationY="243" />
        <FluxReactionShape NodeReferenceModeAttrTag="full" FluxReactionRef="flux20" LocationX="39" LocationY="240" />
        <LocalizedCompoundShape NodeReferenceModeAttrTag="full" LocalizedCompoundRef="H2CO3_cytosol" LocationX="88" LocationY="137" />
        <LocalizedCompoundShape NodeReferenceModeAttrTag="full" LocalizedCompoundRef="H2CO3_pyrenoid" LocationX="88" LocationY="150" />
        <SimpleReactionShape NodeReferenceModeAttrTag="full" SimpleReactionRef="r10" LocationX="91" LocationY="126" />
        <SimpleReactionShape NodeReferenceModeAttrTag="full" SimpleReactionRef="r11" LocationX="92" LocationY="184" />
        <FluxReactionShape NodeReferenceModeAttrTag="full" FluxReactionRef="flux5" LocationX="39" LocationY="80" />
        <LocalizedCompoundShape NodeReferenceModeAttrTag="full" LocalizedCompoundRef="HCO3_cytosol" LocationX="93" LocationY="204" />
        <FluxReactionShape NodeReferenceModeAttrTag="full" FluxReactionRef="flux19" LocationX="42" LocationY="105" />
        <LocalizedCompoundShape NodeReferenceModeAttrTag="full" LocalizedCompoundRef="H2CO3_plasmalemmaSurface" LocationX="99" LocationY="157" />
        <FluxReactionShape NodeReferenceModeAttrTag="full" FluxReactionRef="flux8" LocationX="34" LocationY="40" />
        <FluxReactionShape NodeReferenceModeAttrTag="full" FluxReactionRef="flux16" LocationX="47" LocationY="255" />
        <LocalizedCompoundShape NodeReferenceModeAttrTag="full" LocalizedCompoundRef="CO2_cytosol" LocationX="90" LocationY="91" />
        <SimpleReactionShape NodeReferenceModeAttrTag="full" SimpleReactionRef="r13" LocationX="29" LocationY="156" />
        <LocalizedCompoundShape NodeReferenceModeAttrTag="full" LocalizedCompoundRef="HCO3_plasmalemmaSurface" LocationX="97" LocationY="209" />
        <SimpleReactionShape NodeReferenceModeAttrTag="full" SimpleReactionRef="r15" LocationX="144" LocationY="161" />
        <SimpleReactionShape NodeReferenceModeAttrTag="full" SimpleReactionRef="r22" LocationX="50" LocationY="150" />
        <FluxReactionShape NodeReferenceModeAttrTag="full" FluxReactionRef="flux14" LocationX="49" LocationY="306" />
        <SimpleReactionShape NodeReferenceModeAttrTag="full" SimpleReactionRef="r3" LocationX="43" LocationY="218" />
        <SimpleReactionShape NodeReferenceModeAttrTag="full" SimpleReactionRef="r5" LocationX="95" LocationY="173" />
        <FluxReactionShape NodeReferenceModeAttrTag="full" FluxReactionRef="flux7" LocationX="37" LocationY="185" />
        <FluxReactionShape NodeReferenceModeAttrTag="full" FluxReactionRef="flux22" LocationX="42" LocationY="309" />
        <FluxReactionShape NodeReferenceModeAttrTag="full" FluxReactionRef="flux13" LocationX="46" LocationY="269" />
        <LocalizedCompoundShape NodeReferenceModeAttrTag="full" LocalizedCompoundRef="CO2_thylakoid" LocationX="92" LocationY="276" />
        <FluxReactionShape NodeReferenceModeAttrTag="full" FluxReactionRef="flux4" LocationX="34" LocationY="36" />
        <SimpleReactionShape NodeReferenceModeAttrTag="full" SimpleReactionRef="r6" LocationX="46" LocationY="124" />
        <LocalizedCompoundShape NodeReferenceModeAttrTag="full" LocalizedCompoundRef="CO2_plasmalemmaSurface" LocationX="94" LocationY="110" />
        <SimpleReactionShape NodeReferenceModeAttrTag="full" SimpleReactionRef="r20" LocationX="96" LocationY="299" />
        <FluxReactionShape NodeReferenceModeAttrTag="full" FluxReactionRef="flux3" LocationX="50" LocationY="193" />
        <SimpleReactionShape NodeReferenceModeAttrTag="full" SimpleReactionRef="r12" LocationX="147" LocationY="89" />
        <LocalizedCompoundShape NodeReferenceModeAttrTag="full" LocalizedCompoundRef="H2CO3_stroma" LocationX="96" LocationY="148" />
        <FluxReactionShape NodeReferenceModeAttrTag="full" FluxReactionRef="flux1" LocationX="40" LocationY="101" />
        <SimpleReactionShape NodeReferenceModeAttrTag="full" SimpleReactionRef="r1" LocationX="38" LocationY="121" />
        <FluxReactionShape NodeReferenceModeAttrTag="full" FluxReactionRef="flux2" LocationX="43" LocationY="146" />
        <LocalizedCompoundShape NodeReferenceModeAttrTag="full" LocalizedCompoundRef="CO2_stroma" LocationX="92" LocationY="96" />
        <SimpleReactionShape NodeReferenceModeAttrTag="full" SimpleReactionRef="r21" LocationX="95" LocationY="338" />
        <FluxReactionShape NodeReferenceModeAttrTag="full" FluxReactionRef="flux9" LocationX="39" LocationY="100" />
        <LocalizedCompoundShape NodeReferenceModeAttrTag="full" LocalizedCompoundRef="O2_cytosol" LocationX="88" LocationY="49" />
        <FluxReactionShape NodeReferenceModeAttrTag="full" FluxReactionRef="flux12" LocationX="47" LocationY="232" />
        <SimpleReactionShape NodeReferenceModeAttrTag="full" SimpleReactionRef="r19" LocationX="56" LocationY="236" />
        <FluxReactionShape NodeReferenceModeAttrTag="full" FluxReactionRef="flux10" LocationX="38" LocationY="148" />
        <LocalizedCompoundShape NodeReferenceModeAttrTag="full" LocalizedCompoundRef="Photorespiratory_intermediate" LocationX="14" LocationY="120" />
        <SimpleReactionShape NodeReferenceModeAttrTag="full" SimpleReactionRef="r16" LocationX="103" LocationY="136" />
        <LocalizedCompoundShape NodeReferenceModeAttrTag="full" LocalizedCompoundRef="HCO3_stroma" LocationX="98" LocationY="211" />
        <FluxReactionShape NodeReferenceModeAttrTag="full" FluxReactionRef="flux24" LocationX="49" LocationY="369" />
        <LocalizedCompoundShape NodeReferenceModeAttrTag="full" LocalizedCompoundRef="Photorespiratory_intermediate_stroma" LocationX="164" LocationY="124" />
        <FluxReactionShape NodeReferenceModeAttrTag="full" FluxReactionRef="flux21" LocationX="41" LocationY="269" />
        <FluxReactionShape NodeReferenceModeAttrTag="full" FluxReactionRef="flux15" LocationX="48" LocationY="341" />
        <SimpleReactionShape NodeReferenceModeAttrTag="full" SimpleReactionRef="r4" LocationX="96" LocationY="121" />
        <FluxReactionShape NodeReferenceModeAttrTag="full" FluxReactionRef="flux25" LocationX="44" LocationY="375" />
        <SimpleReactionShape NodeReferenceModeAttrTag="full" SimpleReactionRef="r8" LocationX="102" LocationY="129" />
        <SimpleReactionShape NodeReferenceModeAttrTag="full" SimpleReactionRef="r2" LocationX="41" LocationY="163" />
        <LocalizedCompoundShape NodeReferenceModeAttrTag="full" LocalizedCompoundRef="O2_plasmalemmaSurface" LocationX="89" LocationY="50" />
      </Diagram>
      <Diagram Name="m0" Structure="Plasmalemma">
        <FluxReactionShape NodeReferenceModeAttrTag="full" FluxReactionRef="flux0" LocationX="38" LocationY="43" />
        <LocalizedCompoundShape NodeReferenceModeAttrTag="full" LocalizedCompoundRef="O2_intermediate" LocationX="21" LocationY="34" />
        <SimpleReactionShape NodeReferenceModeAttrTag="full" SimpleReactionRef="r9" LocationX="105" LocationY="184" />
        <LocalizedCompoundShape NodeReferenceModeAttrTag="full" LocalizedCompoundRef="H2CO3_thylakoid" LocationX="93" LocationY="314" />
        <SimpleReactionShape NodeReferenceModeAttrTag="full" SimpleReactionRef="r17" LocationX="102" LocationY="185" />
        <LocalizedCompoundShape NodeReferenceModeAttrTag="full" LocalizedCompoundRef="O2_stroma" LocationX="87" LocationY="51" />
        <LocalizedCompoundShape NodeReferenceModeAttrTag="full" LocalizedCompoundRef="HCO3_thylakoid" LocationX="92" LocationY="350" />
        <SimpleReactionShape NodeReferenceModeAttrTag="full" SimpleReactionRef="r7" LocationX="137" LocationY="34" />
        <FluxReactionShape NodeReferenceModeAttrTag="full" FluxReactionRef="flux6" LocationX="34" LocationY="132" />
        <LocalizedCompoundShape NodeReferenceModeAttrTag="full" LocalizedCompoundRef="HCO3_pyrenoid" LocationX="89" LocationY="210" />
        <SimpleReactionShape NodeReferenceModeAttrTag="full" SimpleReactionRef="r0" LocationX="32" LocationY="64" />
        <FluxReactionShape NodeReferenceModeAttrTag="full" FluxReactionRef="flux23" LocationX="44" LocationY="343" />
        <FluxReactionShape NodeReferenceModeAttrTag="full" FluxReactionRef="flux17" LocationX="34" LocationY="25" />
        <SimpleReactionShape NodeReferenceModeAttrTag="full" SimpleReactionRef="r18" LocationX="43" LocationY="219" />
        <FluxReactionShape NodeReferenceModeAttrTag="full" FluxReactionRef="flux11" LocationX="45" LocationY="207" />
        <FluxReactionShape NodeReferenceModeAttrTag="full" FluxReactionRef="flux18" LocationX="43" LocationY="131" />
        <LocalizedCompoundShape NodeReferenceModeAttrTag="full" LocalizedCompoundRef="CO2_pyrenoid" LocationX="87" LocationY="90" />
        <LocalizedCompoundShape NodeReferenceModeAttrTag="full" LocalizedCompoundRef="O2_pyrenoid" LocationX="87" LocationY="44" />
        <LocalizedCompoundShape NodeReferenceModeAttrTag="full" LocalizedCompoundRef="O2_thylakoid" LocationX="93" LocationY="243" />
        <FluxReactionShape NodeReferenceModeAttrTag="full" FluxReactionRef="flux20" LocationX="39" LocationY="240" />
        <LocalizedCompoundShape NodeReferenceModeAttrTag="full" LocalizedCompoundRef="H2CO3_cytosol" LocationX="88" LocationY="137" />
        <LocalizedCompoundShape NodeReferenceModeAttrTag="full" LocalizedCompoundRef="H2CO3_pyrenoid" LocationX="88" LocationY="150" />
        <SimpleReactionShape NodeReferenceModeAttrTag="full" SimpleReactionRef="r10" LocationX="91" LocationY="126" />
        <SimpleReactionShape NodeReferenceModeAttrTag="full" SimpleReactionRef="r11" LocationX="92" LocationY="184" />
        <FluxReactionShape NodeReferenceModeAttrTag="full" FluxReactionRef="flux5" LocationX="39" LocationY="80" />
        <LocalizedCompoundShape NodeReferenceModeAttrTag="full" LocalizedCompoundRef="HCO3_cytosol" LocationX="93" LocationY="204" />
        <FluxReactionShape NodeReferenceModeAttrTag="full" FluxReactionRef="flux19" LocationX="42" LocationY="105" />
        <LocalizedCompoundShape NodeReferenceModeAttrTag="full" LocalizedCompoundRef="H2CO3_plasmalemmaSurface" LocationX="99" LocationY="157" />
        <FluxReactionShape NodeReferenceModeAttrTag="full" FluxReactionRef="flux8" LocationX="34" LocationY="40" />
        <FluxReactionShape NodeReferenceModeAttrTag="full" FluxReactionRef="flux16" LocationX="47" LocationY="255" />
        <LocalizedCompoundShape NodeReferenceModeAttrTag="full" LocalizedCompoundRef="CO2_cytosol" LocationX="90" LocationY="91" />
        <SimpleReactionShape NodeReferenceModeAttrTag="full" SimpleReactionRef="r13" LocationX="29" LocationY="156" />
        <LocalizedCompoundShape NodeReferenceModeAttrTag="full" LocalizedCompoundRef="HCO3_plasmalemmaSurface" LocationX="97" LocationY="209" />
        <SimpleReactionShape NodeReferenceModeAttrTag="full" SimpleReactionRef="r15" LocationX="144" LocationY="161" />
        <SimpleReactionShape NodeReferenceModeAttrTag="full" SimpleReactionRef="r22" LocationX="50" LocationY="150" />
        <FluxReactionShape NodeReferenceModeAttrTag="full" FluxReactionRef="flux14" LocationX="49" LocationY="306" />
        <SimpleReactionShape NodeReferenceModeAttrTag="full" SimpleReactionRef="r3" LocationX="43" LocationY="218" />
        <SimpleReactionShape NodeReferenceModeAttrTag="full" SimpleReactionRef="r5" LocationX="95" LocationY="173" />
        <FluxReactionShape NodeReferenceModeAttrTag="full" FluxReactionRef="flux7" LocationX="37" LocationY="185" />
        <FluxReactionShape NodeReferenceModeAttrTag="full" FluxReactionRef="flux22" LocationX="42" LocationY="309" />
        <FluxReactionShape NodeReferenceModeAttrTag="full" FluxReactionRef="flux13" LocationX="46" LocationY="269" />
        <LocalizedCompoundShape NodeReferenceModeAttrTag="full" LocalizedCompoundRef="CO2_thylakoid" LocationX="92" LocationY="276" />
        <FluxReactionShape NodeReferenceModeAttrTag="full" FluxReactionRef="flux4" LocationX="34" LocationY="36" />
        <SimpleReactionShape NodeReferenceModeAttrTag="full" SimpleReactionRef="r6" LocationX="46" LocationY="124" />
        <LocalizedCompoundShape NodeReferenceModeAttrTag="full" LocalizedCompoundRef="CO2_plasmalemmaSurface" LocationX="94" LocationY="110" />
        <SimpleReactionShape NodeReferenceModeAttrTag="full" SimpleReactionRef="r20" LocationX="96" LocationY="299" />
        <FluxReactionShape NodeReferenceModeAttrTag="full" FluxReactionRef="flux3" LocationX="50" LocationY="193" />
        <SimpleReactionShape NodeReferenceModeAttrTag="full" SimpleReactionRef="r12" LocationX="147" LocationY="89" />
        <LocalizedCompoundShape NodeReferenceModeAttrTag="full" LocalizedCompoundRef="H2CO3_stroma" LocationX="96" LocationY="148" />
        <FluxReactionShape NodeReferenceModeAttrTag="full" FluxReactionRef="flux1" LocationX="40" LocationY="101" />
        <SimpleReactionShape NodeReferenceModeAttrTag="full" SimpleReactionRef="r1" LocationX="38" LocationY="121" />
        <FluxReactionShape NodeReferenceModeAttrTag="full" FluxReactionRef="flux2" LocationX="43" LocationY="146" />
        <LocalizedCompoundShape NodeReferenceModeAttrTag="full" LocalizedCompoundRef="CO2_stroma" LocationX="92" LocationY="96" />
        <SimpleReactionShape NodeReferenceModeAttrTag="full" SimpleReactionRef="r21" LocationX="95" LocationY="338" />
        <FluxReactionShape NodeReferenceModeAttrTag="full" FluxReactionRef="flux9" LocationX="39" LocationY="100" />
        <LocalizedCompoundShape NodeReferenceModeAttrTag="full" LocalizedCompoundRef="O2_cytosol" LocationX="88" LocationY="49" />
        <FluxReactionShape NodeReferenceModeAttrTag="full" FluxReactionRef="flux12" LocationX="47" LocationY="232" />
        <SimpleReactionShape NodeReferenceModeAttrTag="full" SimpleReactionRef="r19" LocationX="56" LocationY="236" />
        <FluxReactionShape NodeReferenceModeAttrTag="full" FluxReactionRef="flux10" LocationX="38" LocationY="148" />
        <LocalizedCompoundShape NodeReferenceModeAttrTag="full" LocalizedCompoundRef="Photorespiratory_intermediate" LocationX="14" LocationY="120" />
        <SimpleReactionShape NodeReferenceModeAttrTag="full" SimpleReactionRef="r16" LocationX="103" LocationY="136" />
        <LocalizedCompoundShape NodeReferenceModeAttrTag="full" LocalizedCompoundRef="HCO3_stroma" LocationX="98" LocationY="211" />
        <FluxReactionShape NodeReferenceModeAttrTag="full" FluxReactionRef="flux24" LocationX="49" LocationY="369" />
        <LocalizedCompoundShape NodeReferenceModeAttrTag="full" LocalizedCompoundRef="Photorespiratory_intermediate_stroma" LocationX="164" LocationY="124" />
        <FluxReactionShape NodeReferenceModeAttrTag="full" FluxReactionRef="flux21" LocationX="41" LocationY="269" />
        <FluxReactionShape NodeReferenceModeAttrTag="full" FluxReactionRef="flux15" LocationX="48" LocationY="341" />
        <SimpleReactionShape NodeReferenceModeAttrTag="full" SimpleReactionRef="r4" LocationX="96" LocationY="121" />
        <FluxReactionShape NodeReferenceModeAttrTag="full" FluxReactionRef="flux25" LocationX="44" LocationY="375" />
        <SimpleReactionShape NodeReferenceModeAttrTag="full" SimpleReactionRef="r8" LocationX="102" LocationY="129" />
        <SimpleReactionShape NodeReferenceModeAttrTag="full" SimpleReactionRef="r2" LocationX="41" LocationY="163" />
        <LocalizedCompoundShape NodeReferenceModeAttrTag="full" LocalizedCompoundRef="O2_plasmalemmaSurface" LocationX="89" LocationY="50" />
      </Diagram>
      <Diagram Name="c1" Structure="Cytosol">
        <FluxReactionShape NodeReferenceModeAttrTag="full" FluxReactionRef="flux0" LocationX="38" LocationY="43" />
        <LocalizedCompoundShape NodeReferenceModeAttrTag="full" LocalizedCompoundRef="O2_intermediate" LocationX="21" LocationY="34" />
        <SimpleReactionShape NodeReferenceModeAttrTag="full" SimpleReactionRef="r9" LocationX="105" LocationY="184" />
        <LocalizedCompoundShape NodeReferenceModeAttrTag="full" LocalizedCompoundRef="H2CO3_thylakoid" LocationX="93" LocationY="314" />
        <SimpleReactionShape NodeReferenceModeAttrTag="full" SimpleReactionRef="r17" LocationX="102" LocationY="185" />
        <LocalizedCompoundShape NodeReferenceModeAttrTag="full" LocalizedCompoundRef="O2_stroma" LocationX="87" LocationY="51" />
        <LocalizedCompoundShape NodeReferenceModeAttrTag="full" LocalizedCompoundRef="HCO3_thylakoid" LocationX="92" LocationY="350" />
        <SimpleReactionShape NodeReferenceModeAttrTag="full" SimpleReactionRef="r7" LocationX="137" LocationY="34" />
        <FluxReactionShape NodeReferenceModeAttrTag="full" FluxReactionRef="flux6" LocationX="34" LocationY="132" />
        <LocalizedCompoundShape NodeReferenceModeAttrTag="full" LocalizedCompoundRef="HCO3_pyrenoid" LocationX="89" LocationY="210" />
        <SimpleReactionShape NodeReferenceModeAttrTag="full" SimpleReactionRef="r0" LocationX="32" LocationY="64" />
        <FluxReactionShape NodeReferenceModeAttrTag="full" FluxReactionRef="flux23" LocationX="44" LocationY="343" />
        <FluxReactionShape NodeReferenceModeAttrTag="full" FluxReactionRef="flux17" LocationX="34" LocationY="25" />
        <SimpleReactionShape NodeReferenceModeAttrTag="full" SimpleReactionRef="r18" LocationX="43" LocationY="219" />
        <FluxReactionShape NodeReferenceModeAttrTag="full" FluxReactionRef="flux11" LocationX="45" LocationY="207" />
        <FluxReactionShape NodeReferenceModeAttrTag="full" FluxReactionRef="flux18" LocationX="43" LocationY="131" />
        <LocalizedCompoundShape NodeReferenceModeAttrTag="full" LocalizedCompoundRef="CO2_pyrenoid" LocationX="87" LocationY="90" />
        <LocalizedCompoundShape NodeReferenceModeAttrTag="full" LocalizedCompoundRef="O2_pyrenoid" LocationX="87" LocationY="44" />
        <LocalizedCompoundShape NodeReferenceModeAttrTag="full" LocalizedCompoundRef="O2_thylakoid" LocationX="93" LocationY="243" />
        <FluxReactionShape NodeReferenceModeAttrTag="full" FluxReactionRef="flux20" LocationX="39" LocationY="240" />
        <LocalizedCompoundShape NodeReferenceModeAttrTag="full" LocalizedCompoundRef="H2CO3_cytosol" LocationX="88" LocationY="137" />
        <LocalizedCompoundShape NodeReferenceModeAttrTag="full" LocalizedCompoundRef="H2CO3_pyrenoid" LocationX="88" LocationY="150" />
        <SimpleReactionShape NodeReferenceModeAttrTag="full" SimpleReactionRef="r10" LocationX="91" LocationY="126" />
        <SimpleReactionShape NodeReferenceModeAttrTag="full" SimpleReactionRef="r11" LocationX="92" LocationY="184" />
        <FluxReactionShape NodeReferenceModeAttrTag="full" FluxReactionRef="flux5" LocationX="39" LocationY="80" />
        <LocalizedCompoundShape NodeReferenceModeAttrTag="full" LocalizedCompoundRef="HCO3_cytosol" LocationX="93" LocationY="204" />
        <FluxReactionShape NodeReferenceModeAttrTag="full" FluxReactionRef="flux19" LocationX="42" LocationY="105" />
        <LocalizedCompoundShape NodeReferenceModeAttrTag="full" LocalizedCompoundRef="H2CO3_plasmalemmaSurface" LocationX="99" LocationY="157" />
        <FluxReactionShape NodeReferenceModeAttrTag="full" FluxReactionRef="flux8" LocationX="34" LocationY="40" />
        <FluxReactionShape NodeReferenceModeAttrTag="full" FluxReactionRef="flux16" LocationX="47" LocationY="255" />
        <LocalizedCompoundShape NodeReferenceModeAttrTag="full" LocalizedCompoundRef="CO2_cytosol" LocationX="90" LocationY="91" />
        <SimpleReactionShape NodeReferenceModeAttrTag="full" SimpleReactionRef="r13" LocationX="29" LocationY="156" />
        <LocalizedCompoundShape NodeReferenceModeAttrTag="full" LocalizedCompoundRef="HCO3_plasmalemmaSurface" LocationX="97" LocationY="209" />
        <SimpleReactionShape NodeReferenceModeAttrTag="full" SimpleReactionRef="r15" LocationX="144" LocationY="161" />
        <SimpleReactionShape NodeReferenceModeAttrTag="full" SimpleReactionRef="r22" LocationX="50" LocationY="150" />
        <FluxReactionShape NodeReferenceModeAttrTag="full" FluxReactionRef="flux14" LocationX="49" LocationY="306" />
        <SimpleReactionShape NodeReferenceModeAttrTag="full" SimpleReactionRef="r3" LocationX="43" LocationY="218" />
        <SimpleReactionShape NodeReferenceModeAttrTag="full" SimpleReactionRef="r5" LocationX="95" LocationY="173" />
        <FluxReactionShape NodeReferenceModeAttrTag="full" FluxReactionRef="flux7" LocationX="37" LocationY="185" />
        <FluxReactionShape NodeReferenceModeAttrTag="full" FluxReactionRef="flux22" LocationX="42" LocationY="309" />
        <FluxReactionShape NodeReferenceModeAttrTag="full" FluxReactionRef="flux13" LocationX="46" LocationY="269" />
        <LocalizedCompoundShape NodeReferenceModeAttrTag="full" LocalizedCompoundRef="CO2_thylakoid" LocationX="92" LocationY="276" />
        <FluxReactionShape NodeReferenceModeAttrTag="full" FluxReactionRef="flux4" LocationX="34" LocationY="36" />
        <SimpleReactionShape NodeReferenceModeAttrTag="full" SimpleReactionRef="r6" LocationX="46" LocationY="124" />
        <LocalizedCompoundShape NodeReferenceModeAttrTag="full" LocalizedCompoundRef="CO2_plasmalemmaSurface" LocationX="94" LocationY="110" />
        <SimpleReactionShape NodeReferenceModeAttrTag="full" SimpleReactionRef="r20" LocationX="96" LocationY="299" />
        <FluxReactionShape NodeReferenceModeAttrTag="full" FluxReactionRef="flux3" LocationX="50" LocationY="193" />
        <SimpleReactionShape NodeReferenceModeAttrTag="full" SimpleReactionRef="r12" LocationX="147" LocationY="89" />
        <LocalizedCompoundShape NodeReferenceModeAttrTag="full" LocalizedCompoundRef="H2CO3_stroma" LocationX="96" LocationY="148" />
        <FluxReactionShape NodeReferenceModeAttrTag="full" FluxReactionRef="flux1" LocationX="40" LocationY="101" />
        <SimpleReactionShape NodeReferenceModeAttrTag="full" SimpleReactionRef="r1" LocationX="38" LocationY="121" />
        <FluxReactionShape NodeReferenceModeAttrTag="full" FluxReactionRef="flux2" LocationX="43" LocationY="146" />
        <LocalizedCompoundShape NodeReferenceModeAttrTag="full" LocalizedCompoundRef="CO2_stroma" LocationX="92" LocationY="96" />
        <SimpleReactionShape NodeReferenceModeAttrTag="full" SimpleReactionRef="r21" LocationX="95" LocationY="338" />
        <FluxReactionShape NodeReferenceModeAttrTag="full" FluxReactionRef="flux9" LocationX="39" LocationY="100" />
        <LocalizedCompoundShape NodeReferenceModeAttrTag="full" LocalizedCompoundRef="O2_cytosol" LocationX="88" LocationY="49" />
        <FluxReactionShape NodeReferenceModeAttrTag="full" FluxReactionRef="flux12" LocationX="47" LocationY="232" />
        <SimpleReactionShape NodeReferenceModeAttrTag="full" SimpleReactionRef="r19" LocationX="56" LocationY="236" />
        <FluxReactionShape NodeReferenceModeAttrTag="full" FluxReactionRef="flux10" LocationX="38" LocationY="148" />
        <LocalizedCompoundShape NodeReferenceModeAttrTag="full" LocalizedCompoundRef="Photorespiratory_intermediate" LocationX="14" LocationY="120" />
        <SimpleReactionShape NodeReferenceModeAttrTag="full" SimpleReactionRef="r16" LocationX="103" LocationY="136" />
        <LocalizedCompoundShape NodeReferenceModeAttrTag="full" LocalizedCompoundRef="HCO3_stroma" LocationX="98" LocationY="211" />
        <FluxReactionShape NodeReferenceModeAttrTag="full" FluxReactionRef="flux24" LocationX="49" LocationY="369" />
        <LocalizedCompoundShape NodeReferenceModeAttrTag="full" LocalizedCompoundRef="Photorespiratory_intermediate_stroma" LocationX="164" LocationY="124" />
        <FluxReactionShape NodeReferenceModeAttrTag="full" FluxReactionRef="flux21" LocationX="41" LocationY="269" />
        <FluxReactionShape NodeReferenceModeAttrTag="full" FluxReactionRef="flux15" LocationX="48" LocationY="341" />
        <SimpleReactionShape NodeReferenceModeAttrTag="full" SimpleReactionRef="r4" LocationX="96" LocationY="121" />
        <FluxReactionShape NodeReferenceModeAttrTag="full" FluxReactionRef="flux25" LocationX="44" LocationY="375" />
        <SimpleReactionShape NodeReferenceModeAttrTag="full" SimpleReactionRef="r8" LocationX="102" LocationY="129" />
        <SimpleReactionShape NodeReferenceModeAttrTag="full" SimpleReactionRef="r2" LocationX="41" LocationY="163" />
        <LocalizedCompoundShape NodeReferenceModeAttrTag="full" LocalizedCompoundRef="O2_plasmalemmaSurface" LocationX="89" LocationY="50" />
      </Diagram>
      <Diagram Name="m1" Structure="ChloroplastEnvelope">
        <FluxReactionShape NodeReferenceModeAttrTag="full" FluxReactionRef="flux0" LocationX="38" LocationY="43" />
        <LocalizedCompoundShape NodeReferenceModeAttrTag="full" LocalizedCompoundRef="O2_intermediate" LocationX="21" LocationY="34" />
        <SimpleReactionShape NodeReferenceModeAttrTag="full" SimpleReactionRef="r9" LocationX="105" LocationY="184" />
        <LocalizedCompoundShape NodeReferenceModeAttrTag="full" LocalizedCompoundRef="H2CO3_thylakoid" LocationX="93" LocationY="314" />
        <SimpleReactionShape NodeReferenceModeAttrTag="full" SimpleReactionRef="r17" LocationX="102" LocationY="185" />
        <LocalizedCompoundShape NodeReferenceModeAttrTag="full" LocalizedCompoundRef="O2_stroma" LocationX="87" LocationY="51" />
        <LocalizedCompoundShape NodeReferenceModeAttrTag="full" LocalizedCompoundRef="HCO3_thylakoid" LocationX="92" LocationY="350" />
        <SimpleReactionShape NodeReferenceModeAttrTag="full" SimpleReactionRef="r7" LocationX="137" LocationY="34" />
        <FluxReactionShape NodeReferenceModeAttrTag="full" FluxReactionRef="flux6" LocationX="34" LocationY="132" />
        <LocalizedCompoundShape NodeReferenceModeAttrTag="full" LocalizedCompoundRef="HCO3_pyrenoid" LocationX="89" LocationY="210" />
        <SimpleReactionShape NodeReferenceModeAttrTag="full" SimpleReactionRef="r0" LocationX="32" LocationY="64" />
        <FluxReactionShape NodeReferenceModeAttrTag="full" FluxReactionRef="flux23" LocationX="44" LocationY="343" />
        <FluxReactionShape NodeReferenceModeAttrTag="full" FluxReactionRef="flux17" LocationX="34" LocationY="25" />
        <SimpleReactionShape NodeReferenceModeAttrTag="full" SimpleReactionRef="r18" LocationX="43" LocationY="219" />
        <FluxReactionShape NodeReferenceModeAttrTag="full" FluxReactionRef="flux11" LocationX="45" LocationY="207" />
        <FluxReactionShape NodeReferenceModeAttrTag="full" FluxReactionRef="flux18" LocationX="43" LocationY="131" />
        <LocalizedCompoundShape NodeReferenceModeAttrTag="full" LocalizedCompoundRef="CO2_pyrenoid" LocationX="87" LocationY="90" />
        <LocalizedCompoundShape NodeReferenceModeAttrTag="full" LocalizedCompoundRef="O2_pyrenoid" LocationX="87" LocationY="44" />
        <LocalizedCompoundShape NodeReferenceModeAttrTag="full" LocalizedCompoundRef="O2_thylakoid" LocationX="93" LocationY="243" />
        <FluxReactionShape NodeReferenceModeAttrTag="full" FluxReactionRef="flux20" LocationX="39" LocationY="240" />
        <LocalizedCompoundShape NodeReferenceModeAttrTag="full" LocalizedCompoundRef="H2CO3_cytosol" LocationX="88" LocationY="137" />
        <LocalizedCompoundShape NodeReferenceModeAttrTag="full" LocalizedCompoundRef="H2CO3_pyrenoid" LocationX="88" LocationY="150" />
        <SimpleReactionShape NodeReferenceModeAttrTag="full" SimpleReactionRef="r10" LocationX="91" LocationY="126" />
        <SimpleReactionShape NodeReferenceModeAttrTag="full" SimpleReactionRef="r11" LocationX="92" LocationY="184" />
        <FluxReactionShape NodeReferenceModeAttrTag="full" FluxReactionRef="flux5" LocationX="39" LocationY="80" />
        <LocalizedCompoundShape NodeReferenceModeAttrTag="full" LocalizedCompoundRef="HCO3_cytosol" LocationX="93" LocationY="204" />
        <FluxReactionShape NodeReferenceModeAttrTag="full" FluxReactionRef="flux19" LocationX="42" LocationY="105" />
        <LocalizedCompoundShape NodeReferenceModeAttrTag="full" LocalizedCompoundRef="H2CO3_plasmalemmaSurface" LocationX="99" LocationY="157" />
        <FluxReactionShape NodeReferenceModeAttrTag="full" FluxReactionRef="flux8" LocationX="34" LocationY="40" />
        <FluxReactionShape NodeReferenceModeAttrTag="full" FluxReactionRef="flux16" LocationX="47" LocationY="255" />
        <LocalizedCompoundShape NodeReferenceModeAttrTag="full" LocalizedCompoundRef="CO2_cytosol" LocationX="90" LocationY="91" />
        <SimpleReactionShape NodeReferenceModeAttrTag="full" SimpleReactionRef="r13" LocationX="29" LocationY="156" />
        <LocalizedCompoundShape NodeReferenceModeAttrTag="full" LocalizedCompoundRef="HCO3_plasmalemmaSurface" LocationX="97" LocationY="209" />
        <SimpleReactionShape NodeReferenceModeAttrTag="full" SimpleReactionRef="r15" LocationX="144" LocationY="161" />
        <SimpleReactionShape NodeReferenceModeAttrTag="full" SimpleReactionRef="r22" LocationX="50" LocationY="150" />
        <FluxReactionShape NodeReferenceModeAttrTag="full" FluxReactionRef="flux14" LocationX="49" LocationY="306" />
        <SimpleReactionShape NodeReferenceModeAttrTag="full" SimpleReactionRef="r3" LocationX="43" LocationY="218" />
        <SimpleReactionShape NodeReferenceModeAttrTag="full" SimpleReactionRef="r5" LocationX="95" LocationY="173" />
        <FluxReactionShape NodeReferenceModeAttrTag="full" FluxReactionRef="flux7" LocationX="37" LocationY="185" />
        <FluxReactionShape NodeReferenceModeAttrTag="full" FluxReactionRef="flux22" LocationX="42" LocationY="309" />
        <FluxReactionShape NodeReferenceModeAttrTag="full" FluxReactionRef="flux13" LocationX="46" LocationY="269" />
        <LocalizedCompoundShape NodeReferenceModeAttrTag="full" LocalizedCompoundRef="CO2_thylakoid" LocationX="92" LocationY="276" />
        <FluxReactionShape NodeReferenceModeAttrTag="full" FluxReactionRef="flux4" LocationX="34" LocationY="36" />
        <SimpleReactionShape NodeReferenceModeAttrTag="full" SimpleReactionRef="r6" LocationX="46" LocationY="124" />
        <LocalizedCompoundShape NodeReferenceModeAttrTag="full" LocalizedCompoundRef="CO2_plasmalemmaSurface" LocationX="94" LocationY="110" />
        <SimpleReactionShape NodeReferenceModeAttrTag="full" SimpleReactionRef="r20" LocationX="96" LocationY="299" />
        <FluxReactionShape NodeReferenceModeAttrTag="full" FluxReactionRef="flux3" LocationX="50" LocationY="193" />
        <SimpleReactionShape NodeReferenceModeAttrTag="full" SimpleReactionRef="r12" LocationX="147" LocationY="89" />
        <LocalizedCompoundShape NodeReferenceModeAttrTag="full" LocalizedCompoundRef="H2CO3_stroma" LocationX="96" LocationY="148" />
        <FluxReactionShape NodeReferenceModeAttrTag="full" FluxReactionRef="flux1" LocationX="40" LocationY="101" />
        <SimpleReactionShape NodeReferenceModeAttrTag="full" SimpleReactionRef="r1" LocationX="38" LocationY="121" />
        <FluxReactionShape NodeReferenceModeAttrTag="full" FluxReactionRef="flux2" LocationX="43" LocationY="146" />
        <LocalizedCompoundShape NodeReferenceModeAttrTag="full" LocalizedCompoundRef="CO2_stroma" LocationX="92" LocationY="96" />
        <SimpleReactionShape NodeReferenceModeAttrTag="full" SimpleReactionRef="r21" LocationX="95" LocationY="338" />
        <FluxReactionShape NodeReferenceModeAttrTag="full" FluxReactionRef="flux9" LocationX="39" LocationY="100" />
        <LocalizedCompoundShape NodeReferenceModeAttrTag="full" LocalizedCompoundRef="O2_cytosol" LocationX="88" LocationY="49" />
        <FluxReactionShape NodeReferenceModeAttrTag="full" FluxReactionRef="flux12" LocationX="47" LocationY="232" />
        <SimpleReactionShape NodeReferenceModeAttrTag="full" SimpleReactionRef="r19" LocationX="56" LocationY="236" />
        <FluxReactionShape NodeReferenceModeAttrTag="full" FluxReactionRef="flux10" LocationX="38" LocationY="148" />
        <LocalizedCompoundShape NodeReferenceModeAttrTag="full" LocalizedCompoundRef="Photorespiratory_intermediate" LocationX="14" LocationY="120" />
        <SimpleReactionShape NodeReferenceModeAttrTag="full" SimpleReactionRef="r16" LocationX="103" LocationY="136" />
        <LocalizedCompoundShape NodeReferenceModeAttrTag="full" LocalizedCompoundRef="HCO3_stroma" LocationX="98" LocationY="211" />
        <FluxReactionShape NodeReferenceModeAttrTag="full" FluxReactionRef="flux24" LocationX="49" LocationY="369" />
        <LocalizedCompoundShape NodeReferenceModeAttrTag="full" LocalizedCompoundRef="Photorespiratory_intermediate_stroma" LocationX="164" LocationY="124" />
        <FluxReactionShape NodeReferenceModeAttrTag="full" FluxReactionRef="flux21" LocationX="41" LocationY="269" />
        <FluxReactionShape NodeReferenceModeAttrTag="full" FluxReactionRef="flux15" LocationX="48" LocationY="341" />
        <SimpleReactionShape NodeReferenceModeAttrTag="full" SimpleReactionRef="r4" LocationX="96" LocationY="121" />
        <FluxReactionShape NodeReferenceModeAttrTag="full" FluxReactionRef="flux25" LocationX="44" LocationY="375" />
        <SimpleReactionShape NodeReferenceModeAttrTag="full" SimpleReactionRef="r8" LocationX="102" LocationY="129" />
        <SimpleReactionShape NodeReferenceModeAttrTag="full" SimpleReactionRef="r2" LocationX="41" LocationY="163" />
        <LocalizedCompoundShape NodeReferenceModeAttrTag="full" LocalizedCompoundRef="O2_plasmalemmaSurface" LocationX="89" LocationY="50" />
      </Diagram>
      <Diagram Name="c2" Structure="Stroma">
        <FluxReactionShape NodeReferenceModeAttrTag="full" FluxReactionRef="flux0" LocationX="38" LocationY="43" />
        <LocalizedCompoundShape NodeReferenceModeAttrTag="full" LocalizedCompoundRef="O2_intermediate" LocationX="21" LocationY="34" />
        <SimpleReactionShape NodeReferenceModeAttrTag="full" SimpleReactionRef="r9" LocationX="105" LocationY="184" />
        <LocalizedCompoundShape NodeReferenceModeAttrTag="full" LocalizedCompoundRef="H2CO3_thylakoid" LocationX="93" LocationY="314" />
        <SimpleReactionShape NodeReferenceModeAttrTag="full" SimpleReactionRef="r17" LocationX="102" LocationY="185" />
        <LocalizedCompoundShape NodeReferenceModeAttrTag="full" LocalizedCompoundRef="O2_stroma" LocationX="87" LocationY="51" />
        <LocalizedCompoundShape NodeReferenceModeAttrTag="full" LocalizedCompoundRef="HCO3_thylakoid" LocationX="92" LocationY="350" />
        <SimpleReactionShape NodeReferenceModeAttrTag="full" SimpleReactionRef="r7" LocationX="137" LocationY="34" />
        <FluxReactionShape NodeReferenceModeAttrTag="full" FluxReactionRef="flux6" LocationX="34" LocationY="132" />
        <LocalizedCompoundShape NodeReferenceModeAttrTag="full" LocalizedCompoundRef="HCO3_pyrenoid" LocationX="89" LocationY="210" />
        <SimpleReactionShape NodeReferenceModeAttrTag="full" SimpleReactionRef="r0" LocationX="32" LocationY="64" />
        <FluxReactionShape NodeReferenceModeAttrTag="full" FluxReactionRef="flux23" LocationX="44" LocationY="343" />
        <FluxReactionShape NodeReferenceModeAttrTag="full" FluxReactionRef="flux17" LocationX="34" LocationY="25" />
        <SimpleReactionShape NodeReferenceModeAttrTag="full" SimpleReactionRef="r18" LocationX="43" LocationY="219" />
        <FluxReactionShape NodeReferenceModeAttrTag="full" FluxReactionRef="flux11" LocationX="45" LocationY="207" />
        <FluxReactionShape NodeReferenceModeAttrTag="full" FluxReactionRef="flux18" LocationX="43" LocationY="131" />
        <LocalizedCompoundShape NodeReferenceModeAttrTag="full" LocalizedCompoundRef="CO2_pyrenoid" LocationX="87" LocationY="90" />
        <LocalizedCompoundShape NodeReferenceModeAttrTag="full" LocalizedCompoundRef="O2_pyrenoid" LocationX="87" LocationY="44" />
        <LocalizedCompoundShape NodeReferenceModeAttrTag="full" LocalizedCompoundRef="O2_thylakoid" LocationX="93" LocationY="243" />
        <FluxReactionShape NodeReferenceModeAttrTag="full" FluxReactionRef="flux20" LocationX="39" LocationY="240" />
        <LocalizedCompoundShape NodeReferenceModeAttrTag="full" LocalizedCompoundRef="H2CO3_cytosol" LocationX="88" LocationY="137" />
        <LocalizedCompoundShape NodeReferenceModeAttrTag="full" LocalizedCompoundRef="H2CO3_pyrenoid" LocationX="88" LocationY="150" />
        <SimpleReactionShape NodeReferenceModeAttrTag="full" SimpleReactionRef="r10" LocationX="91" LocationY="126" />
        <SimpleReactionShape NodeReferenceModeAttrTag="full" SimpleReactionRef="r11" LocationX="92" LocationY="184" />
        <FluxReactionShape NodeReferenceModeAttrTag="full" FluxReactionRef="flux5" LocationX="39" LocationY="80" />
        <LocalizedCompoundShape NodeReferenceModeAttrTag="full" LocalizedCompoundRef="HCO3_cytosol" LocationX="93" LocationY="204" />
        <FluxReactionShape NodeReferenceModeAttrTag="full" FluxReactionRef="flux19" LocationX="42" LocationY="105" />
        <LocalizedCompoundShape NodeReferenceModeAttrTag="full" LocalizedCompoundRef="H2CO3_plasmalemmaSurface" LocationX="99" LocationY="157" />
        <FluxReactionShape NodeReferenceModeAttrTag="full" FluxReactionRef="flux8" LocationX="34" LocationY="40" />
        <FluxReactionShape NodeReferenceModeAttrTag="full" FluxReactionRef="flux16" LocationX="47" LocationY="255" />
        <LocalizedCompoundShape NodeReferenceModeAttrTag="full" LocalizedCompoundRef="CO2_cytosol" LocationX="90" LocationY="91" />
        <SimpleReactionShape NodeReferenceModeAttrTag="full" SimpleReactionRef="r13" LocationX="29" LocationY="156" />
        <LocalizedCompoundShape NodeReferenceModeAttrTag="full" LocalizedCompoundRef="HCO3_plasmalemmaSurface" LocationX="97" LocationY="209" />
        <SimpleReactionShape NodeReferenceModeAttrTag="full" SimpleReactionRef="r15" LocationX="144" LocationY="161" />
        <SimpleReactionShape NodeReferenceModeAttrTag="full" SimpleReactionRef="r22" LocationX="50" LocationY="150" />
        <FluxReactionShape NodeReferenceModeAttrTag="full" FluxReactionRef="flux14" LocationX="49" LocationY="306" />
        <SimpleReactionShape NodeReferenceModeAttrTag="full" SimpleReactionRef="r3" LocationX="43" LocationY="218" />
        <SimpleReactionShape NodeReferenceModeAttrTag="full" SimpleReactionRef="r5" LocationX="95" LocationY="173" />
        <FluxReactionShape NodeReferenceModeAttrTag="full" FluxReactionRef="flux7" LocationX="37" LocationY="185" />
        <FluxReactionShape NodeReferenceModeAttrTag="full" FluxReactionRef="flux22" LocationX="42" LocationY="309" />
        <FluxReactionShape NodeReferenceModeAttrTag="full" FluxReactionRef="flux13" LocationX="46" LocationY="269" />
        <LocalizedCompoundShape NodeReferenceModeAttrTag="full" LocalizedCompoundRef="CO2_thylakoid" LocationX="92" LocationY="276" />
        <FluxReactionShape NodeReferenceModeAttrTag="full" FluxReactionRef="flux4" LocationX="34" LocationY="36" />
        <SimpleReactionShape NodeReferenceModeAttrTag="full" SimpleReactionRef="r6" LocationX="46" LocationY="124" />
        <LocalizedCompoundShape NodeReferenceModeAttrTag="full" LocalizedCompoundRef="CO2_plasmalemmaSurface" LocationX="94" LocationY="110" />
        <SimpleReactionShape NodeReferenceModeAttrTag="full" SimpleReactionRef="r20" LocationX="96" LocationY="299" />
        <FluxReactionShape NodeReferenceModeAttrTag="full" FluxReactionRef="flux3" LocationX="50" LocationY="193" />
        <SimpleReactionShape NodeReferenceModeAttrTag="full" SimpleReactionRef="r12" LocationX="147" LocationY="89" />
        <LocalizedCompoundShape NodeReferenceModeAttrTag="full" LocalizedCompoundRef="H2CO3_stroma" LocationX="96" LocationY="148" />
        <FluxReactionShape NodeReferenceModeAttrTag="full" FluxReactionRef="flux1" LocationX="40" LocationY="101" />
        <SimpleReactionShape NodeReferenceModeAttrTag="full" SimpleReactionRef="r1" LocationX="38" LocationY="121" />
        <FluxReactionShape NodeReferenceModeAttrTag="full" FluxReactionRef="flux2" LocationX="43" LocationY="146" />
        <LocalizedCompoundShape NodeReferenceModeAttrTag="full" LocalizedCompoundRef="CO2_stroma" LocationX="92" LocationY="96" />
        <SimpleReactionShape NodeReferenceModeAttrTag="full" SimpleReactionRef="r21" LocationX="95" LocationY="338" />
        <FluxReactionShape NodeReferenceModeAttrTag="full" FluxReactionRef="flux9" LocationX="39" LocationY="100" />
        <LocalizedCompoundShape NodeReferenceModeAttrTag="full" LocalizedCompoundRef="O2_cytosol" LocationX="88" LocationY="49" />
        <FluxReactionShape NodeReferenceModeAttrTag="full" FluxReactionRef="flux12" LocationX="47" LocationY="232" />
        <SimpleReactionShape NodeReferenceModeAttrTag="full" SimpleReactionRef="r19" LocationX="56" LocationY="236" />
        <FluxReactionShape NodeReferenceModeAttrTag="full" FluxReactionRef="flux10" LocationX="38" LocationY="148" />
        <LocalizedCompoundShape NodeReferenceModeAttrTag="full" LocalizedCompoundRef="Photorespiratory_intermediate" LocationX="14" LocationY="120" />
        <SimpleReactionShape NodeReferenceModeAttrTag="full" SimpleReactionRef="r16" LocationX="103" LocationY="136" />
        <LocalizedCompoundShape NodeReferenceModeAttrTag="full" LocalizedCompoundRef="HCO3_stroma" LocationX="98" LocationY="211" />
        <FluxReactionShape NodeReferenceModeAttrTag="full" FluxReactionRef="flux24" LocationX="49" LocationY="369" />
        <LocalizedCompoundShape NodeReferenceModeAttrTag="full" LocalizedCompoundRef="Photorespiratory_intermediate_stroma" LocationX="164" LocationY="124" />
        <FluxReactionShape NodeReferenceModeAttrTag="full" FluxReactionRef="flux21" LocationX="41" LocationY="269" />
        <FluxReactionShape NodeReferenceModeAttrTag="full" FluxReactionRef="flux15" LocationX="48" LocationY="341" />
        <SimpleReactionShape NodeReferenceModeAttrTag="full" SimpleReactionRef="r4" LocationX="96" LocationY="121" />
        <FluxReactionShape NodeReferenceModeAttrTag="full" FluxReactionRef="flux25" LocationX="44" LocationY="375" />
        <SimpleReactionShape NodeReferenceModeAttrTag="full" SimpleReactionRef="r8" LocationX="102" LocationY="129" />
        <SimpleReactionShape NodeReferenceModeAttrTag="full" SimpleReactionRef="r2" LocationX="41" LocationY="163" />
        <LocalizedCompoundShape NodeReferenceModeAttrTag="full" LocalizedCompoundRef="O2_plasmalemmaSurface" LocationX="89" LocationY="50" />
      </Diagram>
      <Diagram Name="m0" Structure="Thylakoid Membrane">
        <FluxReactionShape NodeReferenceModeAttrTag="full" FluxReactionRef="flux0" LocationX="38" LocationY="43" />
        <LocalizedCompoundShape NodeReferenceModeAttrTag="full" LocalizedCompoundRef="O2_intermediate" LocationX="21" LocationY="34" />
        <SimpleReactionShape NodeReferenceModeAttrTag="full" SimpleReactionRef="r9" LocationX="105" LocationY="184" />
        <LocalizedCompoundShape NodeReferenceModeAttrTag="full" LocalizedCompoundRef="H2CO3_thylakoid" LocationX="93" LocationY="314" />
        <SimpleReactionShape NodeReferenceModeAttrTag="full" SimpleReactionRef="r17" LocationX="102" LocationY="185" />
        <LocalizedCompoundShape NodeReferenceModeAttrTag="full" LocalizedCompoundRef="O2_stroma" LocationX="87" LocationY="51" />
        <LocalizedCompoundShape NodeReferenceModeAttrTag="full" LocalizedCompoundRef="HCO3_thylakoid" LocationX="92" LocationY="350" />
        <SimpleReactionShape NodeReferenceModeAttrTag="full" SimpleReactionRef="r7" LocationX="137" LocationY="34" />
        <FluxReactionShape NodeReferenceModeAttrTag="full" FluxReactionRef="flux6" LocationX="34" LocationY="132" />
        <LocalizedCompoundShape NodeReferenceModeAttrTag="full" LocalizedCompoundRef="HCO3_pyrenoid" LocationX="89" LocationY="210" />
        <SimpleReactionShape NodeReferenceModeAttrTag="full" SimpleReactionRef="r0" LocationX="32" LocationY="64" />
        <FluxReactionShape NodeReferenceModeAttrTag="full" FluxReactionRef="flux23" LocationX="44" LocationY="343" />
        <FluxReactionShape NodeReferenceModeAttrTag="full" FluxReactionRef="flux17" LocationX="34" LocationY="25" />
        <SimpleReactionShape NodeReferenceModeAttrTag="full" SimpleReactionRef="r18" LocationX="43" LocationY="219" />
        <FluxReactionShape NodeReferenceModeAttrTag="full" FluxReactionRef="flux11" LocationX="45" LocationY="207" />
        <FluxReactionShape NodeReferenceModeAttrTag="full" FluxReactionRef="flux18" LocationX="43" LocationY="131" />
        <LocalizedCompoundShape NodeReferenceModeAttrTag="full" LocalizedCompoundRef="CO2_pyrenoid" LocationX="87" LocationY="90" />
        <LocalizedCompoundShape NodeReferenceModeAttrTag="full" LocalizedCompoundRef="O2_pyrenoid" LocationX="87" LocationY="44" />
        <LocalizedCompoundShape NodeReferenceModeAttrTag="full" LocalizedCompoundRef="O2_thylakoid" LocationX="93" LocationY="243" />
        <FluxReactionShape NodeReferenceModeAttrTag="full" FluxReactionRef="flux20" LocationX="39" LocationY="240" />
        <LocalizedCompoundShape NodeReferenceModeAttrTag="full" LocalizedCompoundRef="H2CO3_cytosol" LocationX="88" LocationY="137" />
        <LocalizedCompoundShape NodeReferenceModeAttrTag="full" LocalizedCompoundRef="H2CO3_pyrenoid" LocationX="88" LocationY="150" />
        <SimpleReactionShape NodeReferenceModeAttrTag="full" SimpleReactionRef="r10" LocationX="91" LocationY="126" />
        <SimpleReactionShape NodeReferenceModeAttrTag="full" SimpleReactionRef="r11" LocationX="92" LocationY="184" />
        <FluxReactionShape NodeReferenceModeAttrTag="full" FluxReactionRef="flux5" LocationX="39" LocationY="80" />
        <LocalizedCompoundShape NodeReferenceModeAttrTag="full" LocalizedCompoundRef="HCO3_cytosol" LocationX="93" LocationY="204" />
        <FluxReactionShape NodeReferenceModeAttrTag="full" FluxReactionRef="flux19" LocationX="42" LocationY="105" />
        <LocalizedCompoundShape NodeReferenceModeAttrTag="full" LocalizedCompoundRef="H2CO3_plasmalemmaSurface" LocationX="99" LocationY="157" />
        <FluxReactionShape NodeReferenceModeAttrTag="full" FluxReactionRef="flux8" LocationX="34" LocationY="40" />
        <FluxReactionShape NodeReferenceModeAttrTag="full" FluxReactionRef="flux16" LocationX="47" LocationY="255" />
        <LocalizedCompoundShape NodeReferenceModeAttrTag="full" LocalizedCompoundRef="CO2_cytosol" LocationX="90" LocationY="91" />
        <SimpleReactionShape NodeReferenceModeAttrTag="full" SimpleReactionRef="r13" LocationX="29" LocationY="156" />
        <LocalizedCompoundShape NodeReferenceModeAttrTag="full" LocalizedCompoundRef="HCO3_plasmalemmaSurface" LocationX="97" LocationY="209" />
        <SimpleReactionShape NodeReferenceModeAttrTag="full" SimpleReactionRef="r15" LocationX="144" LocationY="161" />
        <SimpleReactionShape NodeReferenceModeAttrTag="full" SimpleReactionRef="r22" LocationX="50" LocationY="150" />
        <FluxReactionShape NodeReferenceModeAttrTag="full" FluxReactionRef="flux14" LocationX="49" LocationY="306" />
        <SimpleReactionShape NodeReferenceModeAttrTag="full" SimpleReactionRef="r3" LocationX="43" LocationY="218" />
        <SimpleReactionShape NodeReferenceModeAttrTag="full" SimpleReactionRef="r5" LocationX="95" LocationY="173" />
        <FluxReactionShape NodeReferenceModeAttrTag="full" FluxReactionRef="flux7" LocationX="37" LocationY="185" />
        <FluxReactionShape NodeReferenceModeAttrTag="full" FluxReactionRef="flux22" LocationX="42" LocationY="309" />
        <FluxReactionShape NodeReferenceModeAttrTag="full" FluxReactionRef="flux13" LocationX="46" LocationY="269" />
        <LocalizedCompoundShape NodeReferenceModeAttrTag="full" LocalizedCompoundRef="CO2_thylakoid" LocationX="92" LocationY="276" />
        <FluxReactionShape NodeReferenceModeAttrTag="full" FluxReactionRef="flux4" LocationX="34" LocationY="36" />
        <SimpleReactionShape NodeReferenceModeAttrTag="full" SimpleReactionRef="r6" LocationX="46" LocationY="124" />
        <LocalizedCompoundShape NodeReferenceModeAttrTag="full" LocalizedCompoundRef="CO2_plasmalemmaSurface" LocationX="94" LocationY="110" />
        <SimpleReactionShape NodeReferenceModeAttrTag="full" SimpleReactionRef="r20" LocationX="96" LocationY="299" />
        <FluxReactionShape NodeReferenceModeAttrTag="full" FluxReactionRef="flux3" LocationX="50" LocationY="193" />
        <SimpleReactionShape NodeReferenceModeAttrTag="full" SimpleReactionRef="r12" LocationX="147" LocationY="89" />
        <LocalizedCompoundShape NodeReferenceModeAttrTag="full" LocalizedCompoundRef="H2CO3_stroma" LocationX="96" LocationY="148" />
        <FluxReactionShape NodeReferenceModeAttrTag="full" FluxReactionRef="flux1" LocationX="40" LocationY="101" />
        <SimpleReactionShape NodeReferenceModeAttrTag="full" SimpleReactionRef="r1" LocationX="38" LocationY="121" />
        <FluxReactionShape NodeReferenceModeAttrTag="full" FluxReactionRef="flux2" LocationX="43" LocationY="146" />
        <LocalizedCompoundShape NodeReferenceModeAttrTag="full" LocalizedCompoundRef="CO2_stroma" LocationX="92" LocationY="96" />
        <SimpleReactionShape NodeReferenceModeAttrTag="full" SimpleReactionRef="r21" LocationX="95" LocationY="338" />
        <FluxReactionShape NodeReferenceModeAttrTag="full" FluxReactionRef="flux9" LocationX="39" LocationY="100" />
        <LocalizedCompoundShape NodeReferenceModeAttrTag="full" LocalizedCompoundRef="O2_cytosol" LocationX="88" LocationY="49" />
        <FluxReactionShape NodeReferenceModeAttrTag="full" FluxReactionRef="flux12" LocationX="47" LocationY="232" />
        <SimpleReactionShape NodeReferenceModeAttrTag="full" SimpleReactionRef="r19" LocationX="56" LocationY="236" />
        <FluxReactionShape NodeReferenceModeAttrTag="full" FluxReactionRef="flux10" LocationX="38" LocationY="148" />
        <LocalizedCompoundShape NodeReferenceModeAttrTag="full" LocalizedCompoundRef="Photorespiratory_intermediate" LocationX="14" LocationY="120" />
        <SimpleReactionShape NodeReferenceModeAttrTag="full" SimpleReactionRef="r16" LocationX="103" LocationY="136" />
        <LocalizedCompoundShape NodeReferenceModeAttrTag="full" LocalizedCompoundRef="HCO3_stroma" LocationX="98" LocationY="211" />
        <FluxReactionShape NodeReferenceModeAttrTag="full" FluxReactionRef="flux24" LocationX="49" LocationY="369" />
        <LocalizedCompoundShape NodeReferenceModeAttrTag="full" LocalizedCompoundRef="Photorespiratory_intermediate_stroma" LocationX="164" LocationY="124" />
        <FluxReactionShape NodeReferenceModeAttrTag="full" FluxReactionRef="flux21" LocationX="41" LocationY="269" />
        <FluxReactionShape NodeReferenceModeAttrTag="full" FluxReactionRef="flux15" LocationX="48" LocationY="341" />
        <SimpleReactionShape NodeReferenceModeAttrTag="full" SimpleReactionRef="r4" LocationX="96" LocationY="121" />
        <FluxReactionShape NodeReferenceModeAttrTag="full" FluxReactionRef="flux25" LocationX="44" LocationY="375" />
        <SimpleReactionShape NodeReferenceModeAttrTag="full" SimpleReactionRef="r8" LocationX="102" LocationY="129" />
        <SimpleReactionShape NodeReferenceModeAttrTag="full" SimpleReactionRef="r2" LocationX="41" LocationY="163" />
        <LocalizedCompoundShape NodeReferenceModeAttrTag="full" LocalizedCompoundRef="O2_plasmalemmaSurface" LocationX="89" LocationY="50" />
      </Diagram>
      <Diagram Name="c0" Structure="Thylakoid">
        <FluxReactionShape NodeReferenceModeAttrTag="full" FluxReactionRef="flux0" LocationX="38" LocationY="43" />
        <LocalizedCompoundShape NodeReferenceModeAttrTag="full" LocalizedCompoundRef="O2_intermediate" LocationX="21" LocationY="34" />
        <SimpleReactionShape NodeReferenceModeAttrTag="full" SimpleReactionRef="r9" LocationX="105" LocationY="184" />
        <LocalizedCompoundShape NodeReferenceModeAttrTag="full" LocalizedCompoundRef="H2CO3_thylakoid" LocationX="93" LocationY="314" />
        <SimpleReactionShape NodeReferenceModeAttrTag="full" SimpleReactionRef="r17" LocationX="102" LocationY="185" />
        <LocalizedCompoundShape NodeReferenceModeAttrTag="full" LocalizedCompoundRef="O2_stroma" LocationX="87" LocationY="51" />
        <LocalizedCompoundShape NodeReferenceModeAttrTag="full" LocalizedCompoundRef="HCO3_thylakoid" LocationX="92" LocationY="350" />
        <SimpleReactionShape NodeReferenceModeAttrTag="full" SimpleReactionRef="r7" LocationX="137" LocationY="34" />
        <FluxReactionShape NodeReferenceModeAttrTag="full" FluxReactionRef="flux6" LocationX="34" LocationY="132" />
        <LocalizedCompoundShape NodeReferenceModeAttrTag="full" LocalizedCompoundRef="HCO3_pyrenoid" LocationX="89" LocationY="210" />
        <SimpleReactionShape NodeReferenceModeAttrTag="full" SimpleReactionRef="r0" LocationX="32" LocationY="64" />
        <FluxReactionShape NodeReferenceModeAttrTag="full" FluxReactionRef="flux23" LocationX="44" LocationY="343" />
        <FluxReactionShape NodeReferenceModeAttrTag="full" FluxReactionRef="flux17" LocationX="34" LocationY="25" />
        <SimpleReactionShape NodeReferenceModeAttrTag="full" SimpleReactionRef="r18" LocationX="43" LocationY="219" />
        <FluxReactionShape NodeReferenceModeAttrTag="full" FluxReactionRef="flux11" LocationX="45" LocationY="207" />
        <FluxReactionShape NodeReferenceModeAttrTag="full" FluxReactionRef="flux18" LocationX="43" LocationY="131" />
        <LocalizedCompoundShape NodeReferenceModeAttrTag="full" LocalizedCompoundRef="CO2_pyrenoid" LocationX="87" LocationY="90" />
        <LocalizedCompoundShape NodeReferenceModeAttrTag="full" LocalizedCompoundRef="O2_pyrenoid" LocationX="87" LocationY="44" />
        <LocalizedCompoundShape NodeReferenceModeAttrTag="full" LocalizedCompoundRef="O2_thylakoid" LocationX="93" LocationY="243" />
        <FluxReactionShape NodeReferenceModeAttrTag="full" FluxReactionRef="flux20" LocationX="39" LocationY="240" />
        <LocalizedCompoundShape NodeReferenceModeAttrTag="full" LocalizedCompoundRef="H2CO3_cytosol" LocationX="88" LocationY="137" />
        <LocalizedCompoundShape NodeReferenceModeAttrTag="full" LocalizedCompoundRef="H2CO3_pyrenoid" LocationX="88" LocationY="150" />
        <SimpleReactionShape NodeReferenceModeAttrTag="full" SimpleReactionRef="r10" LocationX="91" LocationY="126" />
        <SimpleReactionShape NodeReferenceModeAttrTag="full" SimpleReactionRef="r11" LocationX="92" LocationY="184" />
        <FluxReactionShape NodeReferenceModeAttrTag="full" FluxReactionRef="flux5" LocationX="39" LocationY="80" />
        <LocalizedCompoundShape NodeReferenceModeAttrTag="full" LocalizedCompoundRef="HCO3_cytosol" LocationX="93" LocationY="204" />
        <FluxReactionShape NodeReferenceModeAttrTag="full" FluxReactionRef="flux19" LocationX="42" LocationY="105" />
        <LocalizedCompoundShape NodeReferenceModeAttrTag="full" LocalizedCompoundRef="H2CO3_plasmalemmaSurface" LocationX="99" LocationY="157" />
        <FluxReactionShape NodeReferenceModeAttrTag="full" FluxReactionRef="flux8" LocationX="34" LocationY="40" />
        <FluxReactionShape NodeReferenceModeAttrTag="full" FluxReactionRef="flux16" LocationX="47" LocationY="255" />
        <LocalizedCompoundShape NodeReferenceModeAttrTag="full" LocalizedCompoundRef="CO2_cytosol" LocationX="90" LocationY="91" />
        <SimpleReactionShape NodeReferenceModeAttrTag="full" SimpleReactionRef="r13" LocationX="29" LocationY="156" />
        <LocalizedCompoundShape NodeReferenceModeAttrTag="full" LocalizedCompoundRef="HCO3_plasmalemmaSurface" LocationX="97" LocationY="209" />
        <SimpleReactionShape NodeReferenceModeAttrTag="full" SimpleReactionRef="r15" LocationX="144" LocationY="161" />
        <SimpleReactionShape NodeReferenceModeAttrTag="full" SimpleReactionRef="r22" LocationX="50" LocationY="150" />
        <FluxReactionShape NodeReferenceModeAttrTag="full" FluxReactionRef="flux14" LocationX="49" LocationY="306" />
        <SimpleReactionShape NodeReferenceModeAttrTag="full" SimpleReactionRef="r3" LocationX="43" LocationY="218" />
        <SimpleReactionShape NodeReferenceModeAttrTag="full" SimpleReactionRef="r5" LocationX="95" LocationY="173" />
        <FluxReactionShape NodeReferenceModeAttrTag="full" FluxReactionRef="flux7" LocationX="37" LocationY="185" />
        <FluxReactionShape NodeReferenceModeAttrTag="full" FluxReactionRef="flux22" LocationX="42" LocationY="309" />
        <FluxReactionShape NodeReferenceModeAttrTag="full" FluxReactionRef="flux13" LocationX="46" LocationY="269" />
        <LocalizedCompoundShape NodeReferenceModeAttrTag="full" LocalizedCompoundRef="CO2_thylakoid" LocationX="92" LocationY="276" />
        <FluxReactionShape NodeReferenceModeAttrTag="full" FluxReactionRef="flux4" LocationX="34" LocationY="36" />
        <SimpleReactionShape NodeReferenceModeAttrTag="full" SimpleReactionRef="r6" LocationX="46" LocationY="124" />
        <LocalizedCompoundShape NodeReferenceModeAttrTag="full" LocalizedCompoundRef="CO2_plasmalemmaSurface" LocationX="94" LocationY="110" />
        <SimpleReactionShape NodeReferenceModeAttrTag="full" SimpleReactionRef="r20" LocationX="96" LocationY="299" />
        <FluxReactionShape NodeReferenceModeAttrTag="full" FluxReactionRef="flux3" LocationX="50" LocationY="193" />
        <SimpleReactionShape NodeReferenceModeAttrTag="full" SimpleReactionRef="r12" LocationX="147" LocationY="89" />
        <LocalizedCompoundShape NodeReferenceModeAttrTag="full" LocalizedCompoundRef="H2CO3_stroma" LocationX="96" LocationY="148" />
        <FluxReactionShape NodeReferenceModeAttrTag="full" FluxReactionRef="flux1" LocationX="40" LocationY="101" />
        <SimpleReactionShape NodeReferenceModeAttrTag="full" SimpleReactionRef="r1" LocationX="38" LocationY="121" />
        <FluxReactionShape NodeReferenceModeAttrTag="full" FluxReactionRef="flux2" LocationX="43" LocationY="146" />
        <LocalizedCompoundShape NodeReferenceModeAttrTag="full" LocalizedCompoundRef="CO2_stroma" LocationX="92" LocationY="96" />
        <SimpleReactionShape NodeReferenceModeAttrTag="full" SimpleReactionRef="r21" LocationX="95" LocationY="338" />
        <FluxReactionShape NodeReferenceModeAttrTag="full" FluxReactionRef="flux9" LocationX="39" LocationY="100" />
        <LocalizedCompoundShape NodeReferenceModeAttrTag="full" LocalizedCompoundRef="O2_cytosol" LocationX="88" LocationY="49" />
        <FluxReactionShape NodeReferenceModeAttrTag="full" FluxReactionRef="flux12" LocationX="47" LocationY="232" />
        <SimpleReactionShape NodeReferenceModeAttrTag="full" SimpleReactionRef="r19" LocationX="56" LocationY="236" />
        <FluxReactionShape NodeReferenceModeAttrTag="full" FluxReactionRef="flux10" LocationX="38" LocationY="148" />
        <LocalizedCompoundShape NodeReferenceModeAttrTag="full" LocalizedCompoundRef="Photorespiratory_intermediate" LocationX="14" LocationY="120" />
        <SimpleReactionShape NodeReferenceModeAttrTag="full" SimpleReactionRef="r16" LocationX="103" LocationY="136" />
        <LocalizedCompoundShape NodeReferenceModeAttrTag="full" LocalizedCompoundRef="HCO3_stroma" LocationX="98" LocationY="211" />
        <FluxReactionShape NodeReferenceModeAttrTag="full" FluxReactionRef="flux24" LocationX="49" LocationY="369" />
        <LocalizedCompoundShape NodeReferenceModeAttrTag="full" LocalizedCompoundRef="Photorespiratory_intermediate_stroma" LocationX="164" LocationY="124" />
        <FluxReactionShape NodeReferenceModeAttrTag="full" FluxReactionRef="flux21" LocationX="41" LocationY="269" />
        <FluxReactionShape NodeReferenceModeAttrTag="full" FluxReactionRef="flux15" LocationX="48" LocationY="341" />
        <SimpleReactionShape NodeReferenceModeAttrTag="full" SimpleReactionRef="r4" LocationX="96" LocationY="121" />
        <FluxReactionShape NodeReferenceModeAttrTag="full" FluxReactionRef="flux25" LocationX="44" LocationY="375" />
        <SimpleReactionShape NodeReferenceModeAttrTag="full" SimpleReactionRef="r8" LocationX="102" LocationY="129" />
        <SimpleReactionShape NodeReferenceModeAttrTag="full" SimpleReactionRef="r2" LocationX="41" LocationY="163" />
        <LocalizedCompoundShape NodeReferenceModeAttrTag="full" LocalizedCompoundRef="O2_plasmalemmaSurface" LocationX="89" LocationY="50" />
      </Diagram>
      <Diagram Name="m2" Structure="CarboxysomeEnvelope">
        <FluxReactionShape NodeReferenceModeAttrTag="full" FluxReactionRef="flux0" LocationX="38" LocationY="43" />
        <LocalizedCompoundShape NodeReferenceModeAttrTag="full" LocalizedCompoundRef="O2_intermediate" LocationX="21" LocationY="34" />
        <SimpleReactionShape NodeReferenceModeAttrTag="full" SimpleReactionRef="r9" LocationX="105" LocationY="184" />
        <LocalizedCompoundShape NodeReferenceModeAttrTag="full" LocalizedCompoundRef="H2CO3_thylakoid" LocationX="93" LocationY="314" />
        <SimpleReactionShape NodeReferenceModeAttrTag="full" SimpleReactionRef="r17" LocationX="102" LocationY="185" />
        <LocalizedCompoundShape NodeReferenceModeAttrTag="full" LocalizedCompoundRef="O2_stroma" LocationX="87" LocationY="51" />
        <LocalizedCompoundShape NodeReferenceModeAttrTag="full" LocalizedCompoundRef="HCO3_thylakoid" LocationX="92" LocationY="350" />
        <SimpleReactionShape NodeReferenceModeAttrTag="full" SimpleReactionRef="r7" LocationX="137" LocationY="34" />
        <FluxReactionShape NodeReferenceModeAttrTag="full" FluxReactionRef="flux6" LocationX="34" LocationY="132" />
        <LocalizedCompoundShape NodeReferenceModeAttrTag="full" LocalizedCompoundRef="HCO3_pyrenoid" LocationX="89" LocationY="210" />
        <SimpleReactionShape NodeReferenceModeAttrTag="full" SimpleReactionRef="r0" LocationX="32" LocationY="64" />
        <FluxReactionShape NodeReferenceModeAttrTag="full" FluxReactionRef="flux23" LocationX="44" LocationY="343" />
        <FluxReactionShape NodeReferenceModeAttrTag="full" FluxReactionRef="flux17" LocationX="34" LocationY="25" />
        <SimpleReactionShape NodeReferenceModeAttrTag="full" SimpleReactionRef="r18" LocationX="43" LocationY="219" />
        <FluxReactionShape NodeReferenceModeAttrTag="full" FluxReactionRef="flux11" LocationX="45" LocationY="207" />
        <FluxReactionShape NodeReferenceModeAttrTag="full" FluxReactionRef="flux18" LocationX="43" LocationY="131" />
        <LocalizedCompoundShape NodeReferenceModeAttrTag="full" LocalizedCompoundRef="CO2_pyrenoid" LocationX="87" LocationY="90" />
        <LocalizedCompoundShape NodeReferenceModeAttrTag="full" LocalizedCompoundRef="O2_pyrenoid" LocationX="87" LocationY="44" />
        <LocalizedCompoundShape NodeReferenceModeAttrTag="full" LocalizedCompoundRef="O2_thylakoid" LocationX="93" LocationY="243" />
        <FluxReactionShape NodeReferenceModeAttrTag="full" FluxReactionRef="flux20" LocationX="39" LocationY="240" />
        <LocalizedCompoundShape NodeReferenceModeAttrTag="full" LocalizedCompoundRef="H2CO3_cytosol" LocationX="88" LocationY="137" />
        <LocalizedCompoundShape NodeReferenceModeAttrTag="full" LocalizedCompoundRef="H2CO3_pyrenoid" LocationX="88" LocationY="150" />
        <SimpleReactionShape NodeReferenceModeAttrTag="full" SimpleReactionRef="r10" LocationX="91" LocationY="126" />
        <SimpleReactionShape NodeReferenceModeAttrTag="full" SimpleReactionRef="r11" LocationX="92" LocationY="184" />
        <FluxReactionShape NodeReferenceModeAttrTag="full" FluxReactionRef="flux5" LocationX="39" LocationY="80" />
        <LocalizedCompoundShape NodeReferenceModeAttrTag="full" LocalizedCompoundRef="HCO3_cytosol" LocationX="93" LocationY="204" />
        <FluxReactionShape NodeReferenceModeAttrTag="full" FluxReactionRef="flux19" LocationX="42" LocationY="105" />
        <LocalizedCompoundShape NodeReferenceModeAttrTag="full" LocalizedCompoundRef="H2CO3_plasmalemmaSurface" LocationX="99" LocationY="157" />
        <FluxReactionShape NodeReferenceModeAttrTag="full" FluxReactionRef="flux8" LocationX="34" LocationY="40" />
        <FluxReactionShape NodeReferenceModeAttrTag="full" FluxReactionRef="flux16" LocationX="47" LocationY="255" />
        <LocalizedCompoundShape NodeReferenceModeAttrTag="full" LocalizedCompoundRef="CO2_cytosol" LocationX="90" LocationY="91" />
        <SimpleReactionShape NodeReferenceModeAttrTag="full" SimpleReactionRef="r13" LocationX="29" LocationY="156" />
        <LocalizedCompoundShape NodeReferenceModeAttrTag="full" LocalizedCompoundRef="HCO3_plasmalemmaSurface" LocationX="97" LocationY="209" />
        <SimpleReactionShape NodeReferenceModeAttrTag="full" SimpleReactionRef="r15" LocationX="144" LocationY="161" />
        <SimpleReactionShape NodeReferenceModeAttrTag="full" SimpleReactionRef="r22" LocationX="50" LocationY="150" />
        <FluxReactionShape NodeReferenceModeAttrTag="full" FluxReactionRef="flux14" LocationX="49" LocationY="306" />
        <SimpleReactionShape NodeReferenceModeAttrTag="full" SimpleReactionRef="r3" LocationX="43" LocationY="218" />
        <SimpleReactionShape NodeReferenceModeAttrTag="full" SimpleReactionRef="r5" LocationX="95" LocationY="173" />
        <FluxReactionShape NodeReferenceModeAttrTag="full" FluxReactionRef="flux7" LocationX="37" LocationY="185" />
        <FluxReactionShape NodeReferenceModeAttrTag="full" FluxReactionRef="flux22" LocationX="42" LocationY="309" />
        <FluxReactionShape NodeReferenceModeAttrTag="full" FluxReactionRef="flux13" LocationX="46" LocationY="269" />
        <LocalizedCompoundShape NodeReferenceModeAttrTag="full" LocalizedCompoundRef="CO2_thylakoid" LocationX="92" LocationY="276" />
        <FluxReactionShape NodeReferenceModeAttrTag="full" FluxReactionRef="flux4" LocationX="34" LocationY="36" />
        <SimpleReactionShape NodeReferenceModeAttrTag="full" SimpleReactionRef="r6" LocationX="46" LocationY="124" />
        <LocalizedCompoundShape NodeReferenceModeAttrTag="full" LocalizedCompoundRef="CO2_plasmalemmaSurface" LocationX="94" LocationY="110" />
        <SimpleReactionShape NodeReferenceModeAttrTag="full" SimpleReactionRef="r20" LocationX="96" LocationY="299" />
        <FluxReactionShape NodeReferenceModeAttrTag="full" FluxReactionRef="flux3" LocationX="50" LocationY="193" />
        <SimpleReactionShape NodeReferenceModeAttrTag="full" SimpleReactionRef="r12" LocationX="147" LocationY="89" />
        <LocalizedCompoundShape NodeReferenceModeAttrTag="full" LocalizedCompoundRef="H2CO3_stroma" LocationX="96" LocationY="148" />
        <FluxReactionShape NodeReferenceModeAttrTag="full" FluxReactionRef="flux1" LocationX="40" LocationY="101" />
        <SimpleReactionShape NodeReferenceModeAttrTag="full" SimpleReactionRef="r1" LocationX="38" LocationY="121" />
        <FluxReactionShape NodeReferenceModeAttrTag="full" FluxReactionRef="flux2" LocationX="43" LocationY="146" />
        <LocalizedCompoundShape NodeReferenceModeAttrTag="full" LocalizedCompoundRef="CO2_stroma" LocationX="92" LocationY="96" />
        <SimpleReactionShape NodeReferenceModeAttrTag="full" SimpleReactionRef="r21" LocationX="95" LocationY="338" />
        <FluxReactionShape NodeReferenceModeAttrTag="full" FluxReactionRef="flux9" LocationX="39" LocationY="100" />
        <LocalizedCompoundShape NodeReferenceModeAttrTag="full" LocalizedCompoundRef="O2_cytosol" LocationX="88" LocationY="49" />
        <FluxReactionShape NodeReferenceModeAttrTag="full" FluxReactionRef="flux12" LocationX="47" LocationY="232" />
        <SimpleReactionShape NodeReferenceModeAttrTag="full" SimpleReactionRef="r19" LocationX="56" LocationY="236" />
        <FluxReactionShape NodeReferenceModeAttrTag="full" FluxReactionRef="flux10" LocationX="38" LocationY="148" />
        <LocalizedCompoundShape NodeReferenceModeAttrTag="full" LocalizedCompoundRef="Photorespiratory_intermediate" LocationX="14" LocationY="120" />
        <SimpleReactionShape NodeReferenceModeAttrTag="full" SimpleReactionRef="r16" LocationX="103" LocationY="136" />
        <LocalizedCompoundShape NodeReferenceModeAttrTag="full" LocalizedCompoundRef="HCO3_stroma" LocationX="98" LocationY="211" />
        <FluxReactionShape NodeReferenceModeAttrTag="full" FluxReactionRef="flux24" LocationX="49" LocationY="369" />
        <LocalizedCompoundShape NodeReferenceModeAttrTag="full" LocalizedCompoundRef="Photorespiratory_intermediate_stroma" LocationX="164" LocationY="124" />
        <FluxReactionShape NodeReferenceModeAttrTag="full" FluxReactionRef="flux21" LocationX="41" LocationY="269" />
        <FluxReactionShape NodeReferenceModeAttrTag="full" FluxReactionRef="flux15" LocationX="48" LocationY="341" />
        <SimpleReactionShape NodeReferenceModeAttrTag="full" SimpleReactionRef="r4" LocationX="96" LocationY="121" />
        <FluxReactionShape NodeReferenceModeAttrTag="full" FluxReactionRef="flux25" LocationX="44" LocationY="375" />
        <SimpleReactionShape NodeReferenceModeAttrTag="full" SimpleReactionRef="r8" LocationX="102" LocationY="129" />
        <SimpleReactionShape NodeReferenceModeAttrTag="full" SimpleReactionRef="r2" LocationX="41" LocationY="163" />
        <LocalizedCompoundShape NodeReferenceModeAttrTag="full" LocalizedCompoundRef="O2_plasmalemmaSurface" LocationX="89" LocationY="50" />
      </Diagram>
      <Diagram Name="m0" Structure="ThylakoidToPyrenoid">
        <FluxReactionShape NodeReferenceModeAttrTag="full" FluxReactionRef="flux0" LocationX="38" LocationY="43" />
        <LocalizedCompoundShape NodeReferenceModeAttrTag="full" LocalizedCompoundRef="O2_intermediate" LocationX="21" LocationY="34" />
        <SimpleReactionShape NodeReferenceModeAttrTag="full" SimpleReactionRef="r9" LocationX="105" LocationY="184" />
        <LocalizedCompoundShape NodeReferenceModeAttrTag="full" LocalizedCompoundRef="H2CO3_thylakoid" LocationX="93" LocationY="314" />
        <SimpleReactionShape NodeReferenceModeAttrTag="full" SimpleReactionRef="r17" LocationX="102" LocationY="185" />
        <LocalizedCompoundShape NodeReferenceModeAttrTag="full" LocalizedCompoundRef="O2_stroma" LocationX="87" LocationY="51" />
        <LocalizedCompoundShape NodeReferenceModeAttrTag="full" LocalizedCompoundRef="HCO3_thylakoid" LocationX="92" LocationY="350" />
        <SimpleReactionShape NodeReferenceModeAttrTag="full" SimpleReactionRef="r7" LocationX="137" LocationY="34" />
        <FluxReactionShape NodeReferenceModeAttrTag="full" FluxReactionRef="flux6" LocationX="34" LocationY="132" />
        <LocalizedCompoundShape NodeReferenceModeAttrTag="full" LocalizedCompoundRef="HCO3_pyrenoid" LocationX="89" LocationY="210" />
        <SimpleReactionShape NodeReferenceModeAttrTag="full" SimpleReactionRef="r0" LocationX="32" LocationY="64" />
        <FluxReactionShape NodeReferenceModeAttrTag="full" FluxReactionRef="flux23" LocationX="44" LocationY="343" />
        <FluxReactionShape NodeReferenceModeAttrTag="full" FluxReactionRef="flux17" LocationX="34" LocationY="25" />
        <SimpleReactionShape NodeReferenceModeAttrTag="full" SimpleReactionRef="r18" LocationX="43" LocationY="219" />
        <FluxReactionShape NodeReferenceModeAttrTag="full" FluxReactionRef="flux11" LocationX="45" LocationY="207" />
        <FluxReactionShape NodeReferenceModeAttrTag="full" FluxReactionRef="flux18" LocationX="43" LocationY="131" />
        <LocalizedCompoundShape NodeReferenceModeAttrTag="full" LocalizedCompoundRef="CO2_pyrenoid" LocationX="87" LocationY="90" />
        <LocalizedCompoundShape NodeReferenceModeAttrTag="full" LocalizedCompoundRef="O2_pyrenoid" LocationX="87" LocationY="44" />
        <LocalizedCompoundShape NodeReferenceModeAttrTag="full" LocalizedCompoundRef="O2_thylakoid" LocationX="93" LocationY="243" />
        <FluxReactionShape NodeReferenceModeAttrTag="full" FluxReactionRef="flux20" LocationX="39" LocationY="240" />
        <LocalizedCompoundShape NodeReferenceModeAttrTag="full" LocalizedCompoundRef="H2CO3_cytosol" LocationX="88" LocationY="137" />
        <LocalizedCompoundShape NodeReferenceModeAttrTag="full" LocalizedCompoundRef="H2CO3_pyrenoid" LocationX="88" LocationY="150" />
        <SimpleReactionShape NodeReferenceModeAttrTag="full" SimpleReactionRef="r10" LocationX="91" LocationY="126" />
        <SimpleReactionShape NodeReferenceModeAttrTag="full" SimpleReactionRef="r11" LocationX="92" LocationY="184" />
        <FluxReactionShape NodeReferenceModeAttrTag="full" FluxReactionRef="flux5" LocationX="39" LocationY="80" />
        <LocalizedCompoundShape NodeReferenceModeAttrTag="full" LocalizedCompoundRef="HCO3_cytosol" LocationX="93" LocationY="204" />
        <FluxReactionShape NodeReferenceModeAttrTag="full" FluxReactionRef="flux19" LocationX="42" LocationY="105" />
        <LocalizedCompoundShape NodeReferenceModeAttrTag="full" LocalizedCompoundRef="H2CO3_plasmalemmaSurface" LocationX="99" LocationY="157" />
        <FluxReactionShape NodeReferenceModeAttrTag="full" FluxReactionRef="flux8" LocationX="34" LocationY="40" />
        <FluxReactionShape NodeReferenceModeAttrTag="full" FluxReactionRef="flux16" LocationX="47" LocationY="255" />
        <LocalizedCompoundShape NodeReferenceModeAttrTag="full" LocalizedCompoundRef="CO2_cytosol" LocationX="90" LocationY="91" />
        <SimpleReactionShape NodeReferenceModeAttrTag="full" SimpleReactionRef="r13" LocationX="29" LocationY="156" />
        <LocalizedCompoundShape NodeReferenceModeAttrTag="full" LocalizedCompoundRef="HCO3_plasmalemmaSurface" LocationX="97" LocationY="209" />
        <SimpleReactionShape NodeReferenceModeAttrTag="full" SimpleReactionRef="r15" LocationX="144" LocationY="161" />
        <SimpleReactionShape NodeReferenceModeAttrTag="full" SimpleReactionRef="r22" LocationX="50" LocationY="150" />
        <FluxReactionShape NodeReferenceModeAttrTag="full" FluxReactionRef="flux14" LocationX="49" LocationY="306" />
        <SimpleReactionShape NodeReferenceModeAttrTag="full" SimpleReactionRef="r3" LocationX="43" LocationY="218" />
        <SimpleReactionShape NodeReferenceModeAttrTag="full" SimpleReactionRef="r5" LocationX="95" LocationY="173" />
        <FluxReactionShape NodeReferenceModeAttrTag="full" FluxReactionRef="flux7" LocationX="37" LocationY="185" />
        <FluxReactionShape NodeReferenceModeAttrTag="full" FluxReactionRef="flux22" LocationX="42" LocationY="309" />
        <FluxReactionShape NodeReferenceModeAttrTag="full" FluxReactionRef="flux13" LocationX="46" LocationY="269" />
        <LocalizedCompoundShape NodeReferenceModeAttrTag="full" LocalizedCompoundRef="CO2_thylakoid" LocationX="92" LocationY="276" />
        <FluxReactionShape NodeReferenceModeAttrTag="full" FluxReactionRef="flux4" LocationX="34" LocationY="36" />
        <SimpleReactionShape NodeReferenceModeAttrTag="full" SimpleReactionRef="r6" LocationX="46" LocationY="124" />
        <LocalizedCompoundShape NodeReferenceModeAttrTag="full" LocalizedCompoundRef="CO2_plasmalemmaSurface" LocationX="94" LocationY="110" />
        <SimpleReactionShape NodeReferenceModeAttrTag="full" SimpleReactionRef="r20" LocationX="96" LocationY="299" />
        <FluxReactionShape NodeReferenceModeAttrTag="full" FluxReactionRef="flux3" LocationX="50" LocationY="193" />
        <SimpleReactionShape NodeReferenceModeAttrTag="full" SimpleReactionRef="r12" LocationX="147" LocationY="89" />
        <LocalizedCompoundShape NodeReferenceModeAttrTag="full" LocalizedCompoundRef="H2CO3_stroma" LocationX="96" LocationY="148" />
        <FluxReactionShape NodeReferenceModeAttrTag="full" FluxReactionRef="flux1" LocationX="40" LocationY="101" />
        <SimpleReactionShape NodeReferenceModeAttrTag="full" SimpleReactionRef="r1" LocationX="38" LocationY="121" />
        <FluxReactionShape NodeReferenceModeAttrTag="full" FluxReactionRef="flux2" LocationX="43" LocationY="146" />
        <LocalizedCompoundShape NodeReferenceModeAttrTag="full" LocalizedCompoundRef="CO2_stroma" LocationX="92" LocationY="96" />
        <SimpleReactionShape NodeReferenceModeAttrTag="full" SimpleReactionRef="r21" LocationX="95" LocationY="338" />
        <FluxReactionShape NodeReferenceModeAttrTag="full" FluxReactionRef="flux9" LocationX="39" LocationY="100" />
        <LocalizedCompoundShape NodeReferenceModeAttrTag="full" LocalizedCompoundRef="O2_cytosol" LocationX="88" LocationY="49" />
        <FluxReactionShape NodeReferenceModeAttrTag="full" FluxReactionRef="flux12" LocationX="47" LocationY="232" />
        <SimpleReactionShape NodeReferenceModeAttrTag="full" SimpleReactionRef="r19" LocationX="56" LocationY="236" />
        <FluxReactionShape NodeReferenceModeAttrTag="full" FluxReactionRef="flux10" LocationX="38" LocationY="148" />
        <LocalizedCompoundShape NodeReferenceModeAttrTag="full" LocalizedCompoundRef="Photorespiratory_intermediate" LocationX="14" LocationY="120" />
        <SimpleReactionShape NodeReferenceModeAttrTag="full" SimpleReactionRef="r16" LocationX="103" LocationY="136" />
        <LocalizedCompoundShape NodeReferenceModeAttrTag="full" LocalizedCompoundRef="HCO3_stroma" LocationX="98" LocationY="211" />
        <FluxReactionShape NodeReferenceModeAttrTag="full" FluxReactionRef="flux24" LocationX="49" LocationY="369" />
        <LocalizedCompoundShape NodeReferenceModeAttrTag="full" LocalizedCompoundRef="Photorespiratory_intermediate_stroma" LocationX="164" LocationY="124" />
        <FluxReactionShape NodeReferenceModeAttrTag="full" FluxReactionRef="flux21" LocationX="41" LocationY="269" />
        <FluxReactionShape NodeReferenceModeAttrTag="full" FluxReactionRef="flux15" LocationX="48" LocationY="341" />
        <SimpleReactionShape NodeReferenceModeAttrTag="full" SimpleReactionRef="r4" LocationX="96" LocationY="121" />
        <FluxReactionShape NodeReferenceModeAttrTag="full" FluxReactionRef="flux25" LocationX="44" LocationY="375" />
        <SimpleReactionShape NodeReferenceModeAttrTag="full" SimpleReactionRef="r8" LocationX="102" LocationY="129" />
        <SimpleReactionShape NodeReferenceModeAttrTag="full" SimpleReactionRef="r2" LocationX="41" LocationY="163" />
        <LocalizedCompoundShape NodeReferenceModeAttrTag="full" LocalizedCompoundRef="O2_plasmalemmaSurface" LocationX="89" LocationY="50" />
      </Diagram>
      <Diagram Name="c3" Structure="Pyrenoid">
        <FluxReactionShape NodeReferenceModeAttrTag="full" FluxReactionRef="flux0" LocationX="38" LocationY="43" />
        <LocalizedCompoundShape NodeReferenceModeAttrTag="full" LocalizedCompoundRef="O2_intermediate" LocationX="21" LocationY="34" />
        <SimpleReactionShape NodeReferenceModeAttrTag="full" SimpleReactionRef="r9" LocationX="105" LocationY="184" />
        <LocalizedCompoundShape NodeReferenceModeAttrTag="full" LocalizedCompoundRef="H2CO3_thylakoid" LocationX="93" LocationY="314" />
        <SimpleReactionShape NodeReferenceModeAttrTag="full" SimpleReactionRef="r17" LocationX="102" LocationY="185" />
        <LocalizedCompoundShape NodeReferenceModeAttrTag="full" LocalizedCompoundRef="O2_stroma" LocationX="87" LocationY="51" />
        <LocalizedCompoundShape NodeReferenceModeAttrTag="full" LocalizedCompoundRef="HCO3_thylakoid" LocationX="92" LocationY="350" />
        <SimpleReactionShape NodeReferenceModeAttrTag="full" SimpleReactionRef="r7" LocationX="137" LocationY="34" />
        <FluxReactionShape NodeReferenceModeAttrTag="full" FluxReactionRef="flux6" LocationX="34" LocationY="132" />
        <LocalizedCompoundShape NodeReferenceModeAttrTag="full" LocalizedCompoundRef="HCO3_pyrenoid" LocationX="89" LocationY="210" />
        <SimpleReactionShape NodeReferenceModeAttrTag="full" SimpleReactionRef="r0" LocationX="32" LocationY="64" />
        <FluxReactionShape NodeReferenceModeAttrTag="full" FluxReactionRef="flux23" LocationX="44" LocationY="343" />
        <FluxReactionShape NodeReferenceModeAttrTag="full" FluxReactionRef="flux17" LocationX="34" LocationY="25" />
        <SimpleReactionShape NodeReferenceModeAttrTag="full" SimpleReactionRef="r18" LocationX="43" LocationY="219" />
        <FluxReactionShape NodeReferenceModeAttrTag="full" FluxReactionRef="flux11" LocationX="45" LocationY="207" />
        <FluxReactionShape NodeReferenceModeAttrTag="full" FluxReactionRef="flux18" LocationX="43" LocationY="131" />
        <LocalizedCompoundShape NodeReferenceModeAttrTag="full" LocalizedCompoundRef="CO2_pyrenoid" LocationX="87" LocationY="90" />
        <LocalizedCompoundShape NodeReferenceModeAttrTag="full" LocalizedCompoundRef="O2_pyrenoid" LocationX="87" LocationY="44" />
        <LocalizedCompoundShape NodeReferenceModeAttrTag="full" LocalizedCompoundRef="O2_thylakoid" LocationX="93" LocationY="243" />
        <FluxReactionShape NodeReferenceModeAttrTag="full" FluxReactionRef="flux20" LocationX="39" LocationY="240" />
        <LocalizedCompoundShape NodeReferenceModeAttrTag="full" LocalizedCompoundRef="H2CO3_cytosol" LocationX="88" LocationY="137" />
        <LocalizedCompoundShape NodeReferenceModeAttrTag="full" LocalizedCompoundRef="H2CO3_pyrenoid" LocationX="88" LocationY="150" />
        <SimpleReactionShape NodeReferenceModeAttrTag="full" SimpleReactionRef="r10" LocationX="91" LocationY="126" />
        <SimpleReactionShape NodeReferenceModeAttrTag="full" SimpleReactionRef="r11" LocationX="92" LocationY="184" />
        <FluxReactionShape NodeReferenceModeAttrTag="full" FluxReactionRef="flux5" LocationX="39" LocationY="80" />
        <LocalizedCompoundShape NodeReferenceModeAttrTag="full" LocalizedCompoundRef="HCO3_cytosol" LocationX="93" LocationY="204" />
        <FluxReactionShape NodeReferenceModeAttrTag="full" FluxReactionRef="flux19" LocationX="42" LocationY="105" />
        <LocalizedCompoundShape NodeReferenceModeAttrTag="full" LocalizedCompoundRef="H2CO3_plasmalemmaSurface" LocationX="99" LocationY="157" />
        <FluxReactionShape NodeReferenceModeAttrTag="full" FluxReactionRef="flux8" LocationX="34" LocationY="40" />
        <FluxReactionShape NodeReferenceModeAttrTag="full" FluxReactionRef="flux16" LocationX="47" LocationY="255" />
        <LocalizedCompoundShape NodeReferenceModeAttrTag="full" LocalizedCompoundRef="CO2_cytosol" LocationX="90" LocationY="91" />
        <SimpleReactionShape NodeReferenceModeAttrTag="full" SimpleReactionRef="r13" LocationX="29" LocationY="156" />
        <LocalizedCompoundShape NodeReferenceModeAttrTag="full" LocalizedCompoundRef="HCO3_plasmalemmaSurface" LocationX="97" LocationY="209" />
        <SimpleReactionShape NodeReferenceModeAttrTag="full" SimpleReactionRef="r15" LocationX="144" LocationY="161" />
        <SimpleReactionShape NodeReferenceModeAttrTag="full" SimpleReactionRef="r22" LocationX="50" LocationY="150" />
        <FluxReactionShape NodeReferenceModeAttrTag="full" FluxReactionRef="flux14" LocationX="49" LocationY="306" />
        <SimpleReactionShape NodeReferenceModeAttrTag="full" SimpleReactionRef="r3" LocationX="43" LocationY="218" />
        <SimpleReactionShape NodeReferenceModeAttrTag="full" SimpleReactionRef="r5" LocationX="95" LocationY="173" />
        <FluxReactionShape NodeReferenceModeAttrTag="full" FluxReactionRef="flux7" LocationX="37" LocationY="185" />
        <FluxReactionShape NodeReferenceModeAttrTag="full" FluxReactionRef="flux22" LocationX="42" LocationY="309" />
        <FluxReactionShape NodeReferenceModeAttrTag="full" FluxReactionRef="flux13" LocationX="46" LocationY="269" />
        <LocalizedCompoundShape NodeReferenceModeAttrTag="full" LocalizedCompoundRef="CO2_thylakoid" LocationX="92" LocationY="276" />
        <FluxReactionShape NodeReferenceModeAttrTag="full" FluxReactionRef="flux4" LocationX="34" LocationY="36" />
        <SimpleReactionShape NodeReferenceModeAttrTag="full" SimpleReactionRef="r6" LocationX="46" LocationY="124" />
        <LocalizedCompoundShape NodeReferenceModeAttrTag="full" LocalizedCompoundRef="CO2_plasmalemmaSurface" LocationX="94" LocationY="110" />
        <SimpleReactionShape NodeReferenceModeAttrTag="full" SimpleReactionRef="r20" LocationX="96" LocationY="299" />
        <FluxReactionShape NodeReferenceModeAttrTag="full" FluxReactionRef="flux3" LocationX="50" LocationY="193" />
        <SimpleReactionShape NodeReferenceModeAttrTag="full" SimpleReactionRef="r12" LocationX="147" LocationY="89" />
        <LocalizedCompoundShape NodeReferenceModeAttrTag="full" LocalizedCompoundRef="H2CO3_stroma" LocationX="96" LocationY="148" />
        <FluxReactionShape NodeReferenceModeAttrTag="full" FluxReactionRef="flux1" LocationX="40" LocationY="101" />
        <SimpleReactionShape NodeReferenceModeAttrTag="full" SimpleReactionRef="r1" LocationX="38" LocationY="121" />
        <FluxReactionShape NodeReferenceModeAttrTag="full" FluxReactionRef="flux2" LocationX="43" LocationY="146" />
        <LocalizedCompoundShape NodeReferenceModeAttrTag="full" LocalizedCompoundRef="CO2_stroma" LocationX="92" LocationY="96" />
        <SimpleReactionShape NodeReferenceModeAttrTag="full" SimpleReactionRef="r21" LocationX="95" LocationY="338" />
        <FluxReactionShape NodeReferenceModeAttrTag="full" FluxReactionRef="flux9" LocationX="39" LocationY="100" />
        <LocalizedCompoundShape NodeReferenceModeAttrTag="full" LocalizedCompoundRef="O2_cytosol" LocationX="88" LocationY="49" />
        <FluxReactionShape NodeReferenceModeAttrTag="full" FluxReactionRef="flux12" LocationX="47" LocationY="232" />
        <SimpleReactionShape NodeReferenceModeAttrTag="full" SimpleReactionRef="r19" LocationX="56" LocationY="236" />
        <FluxReactionShape NodeReferenceModeAttrTag="full" FluxReactionRef="flux10" LocationX="38" LocationY="148" />
        <LocalizedCompoundShape NodeReferenceModeAttrTag="full" LocalizedCompoundRef="Photorespiratory_intermediate" LocationX="14" LocationY="120" />
        <SimpleReactionShape NodeReferenceModeAttrTag="full" SimpleReactionRef="r16" LocationX="103" LocationY="136" />
        <LocalizedCompoundShape NodeReferenceModeAttrTag="full" LocalizedCompoundRef="HCO3_stroma" LocationX="98" LocationY="211" />
        <FluxReactionShape NodeReferenceModeAttrTag="full" FluxReactionRef="flux24" LocationX="49" LocationY="369" />
        <LocalizedCompoundShape NodeReferenceModeAttrTag="full" LocalizedCompoundRef="Photorespiratory_intermediate_stroma" LocationX="164" LocationY="124" />
        <FluxReactionShape NodeReferenceModeAttrTag="full" FluxReactionRef="flux21" LocationX="41" LocationY="269" />
        <FluxReactionShape NodeReferenceModeAttrTag="full" FluxReactionRef="flux15" LocationX="48" LocationY="341" />
        <SimpleReactionShape NodeReferenceModeAttrTag="full" SimpleReactionRef="r4" LocationX="96" LocationY="121" />
        <FluxReactionShape NodeReferenceModeAttrTag="full" FluxReactionRef="flux25" LocationX="44" LocationY="375" />
        <SimpleReactionShape NodeReferenceModeAttrTag="full" SimpleReactionRef="r8" LocationX="102" LocationY="129" />
        <SimpleReactionShape NodeReferenceModeAttrTag="full" SimpleReactionRef="r2" LocationX="41" LocationY="163" />
        <LocalizedCompoundShape NodeReferenceModeAttrTag="full" LocalizedCompoundRef="O2_plasmalemmaSurface" LocationX="89" LocationY="50" />
      </Diagram>
      <Version Name="model" KeyValue="263000130" BranchId="255108646" Archived="0" Date="12-Nov-2023 15:03:28" FromVersionable="false">
        <Owner Name="kastejos" Identifier="252783037" />
        <GroupAccess Type="1" />
        <Annotation>cloned from 'model' owned by user kastejos</Annotation>
      </Version>
      <ModelUnitSystem VolumeSubstanceUnit="uM.um3" MembraneSubstanceUnit="molecules" LumpedReactionSubstanceUnit="molecules" VolumeUnit="um3" AreaUnit="um2" LengthUnit="um" TimeUnit="s" />
    </Model>
    <SimulationSpec Name="Application0" Stochastic="false" UseConcentration="true" RuleBased="false" MassConservationModelReduction="false" InsufficientIterations="false" InsufficientMaxMolecules="false" CharacteristicSize="0.20806321531345923">
      <NetworkConstraints RbmMaxIteration="1" RbmMaxMoleculesPerSpecies="10" RbmSpeciesLimit="800" RbmReactionsLimit="2500" />
      <Annotation>cloned from 'Application0' owned by user kastejos</Annotation>
      <Geometry Name="Geometry503432719" Dimension="3">
        <Annotation>cloned from 'Geometry17027063' owned by user kastejos</Annotation>
        <Extent X="20.0" Y="20.0" Z="20.0" />
        <Origin X="0.0" Y="0.0" Z="0.0" />
        <SubVolume Name="Pyrenoid" Handle="3" Type="Analytical" KeyValue="255108606">
          <AnalyticExpression>((((x - 10.0) ^ 2.0) + ((y - 10.0) ^ 2.0) + ((z - 10.0) ^ 2.0)) &lt; (1.4 ^ 2.0))</AnalyticExpression>
        </SubVolume>
        <SubVolume Name="Thylakoid" Handle="4" Type="Analytical" KeyValue="255108607">
          <AnalyticExpression>(((x &gt;= 7.0) &amp;&amp; (x &lt;= 13.0) &amp;&amp; ((((y - 10.0) ^ 2.0) + ((z - 10.0) ^ 2.0)) &lt; (0.5 ^ 2.0))) || ((y &gt;= 7.0) &amp;&amp; (y &lt;= 13.0) &amp;&amp; ((((x - 10.0) ^ 2.0) + ((z - 10.0) ^ 2.0)) &lt; (0.5 ^ 2.0))) || ((z &gt;= 7.0) &amp;&amp; (z &lt;= 13.0) &amp;&amp; ((((x - 10.0) ^ 2.0) + ((y - 10.0) ^ 2.0)) &lt; (0.5 ^ 2.0))))</AnalyticExpression>
        </SubVolume>
        <SubVolume Name="Chloroplast" Handle="2" Type="Analytical" KeyValue="255108608">
          <AnalyticExpression>((((x - 10.0) ^ 2.0) + ((y - 10.0) ^ 2.0) + ((z - 10.0) ^ 2.0)) &lt; (4.63 ^ 2.0))</AnalyticExpression>
        </SubVolume>
        <SubVolume Name="Cytosol" Handle="1" Type="Analytical" KeyValue="255108609">
          <AnalyticExpression>((((x - 10.0) ^ 2.0) + ((y - 10.0) ^ 2.0) + ((z - 10.0) ^ 2.0)) &lt; (8.77 ^ 2.0))</AnalyticExpression>
        </SubVolume>
        <SubVolume Name="External" Handle="0" Type="Analytical" KeyValue="255108610">
          <AnalyticExpression>1.0</AnalyticExpression>
        </SubVolume>
        <SurfaceClass Name="Cytosol_External_membrane" SubVolume1Ref="Cytosol" SubVolume2Ref="External" KeyValue="255108611" />
        <SurfaceClass Name="Chloroplast_Cytosol_membrane" SubVolume1Ref="Chloroplast" SubVolume2Ref="Cytosol" KeyValue="255108612" />
        <SurfaceClass Name="Chloroplast_Thylakoid_membrane" SubVolume1Ref="Chloroplast" SubVolume2Ref="Thylakoid" KeyValue="255108613" />
        <SurfaceClass Name="Chloroplast_Pyrenoid_membrane" SubVolume1Ref="Chloroplast" SubVolume2Ref="Pyrenoid" KeyValue="255108614" />
        <SurfaceClass Name="Pyrenoid_Thylakoid_membrane" SubVolume1Ref="Pyrenoid" SubVolume2Ref="Thylakoid" KeyValue="255108615" />
        <SurfaceDescription NumSamplesX="101" NumSamplesY="101" NumSamplesZ="101" CutoffFrequency="0.3">
          <VolumeRegion Name="External0" RegionID="0" SubVolume="External" Size="5177.288" Unit="um3" />
          <VolumeRegion Name="Cytosol1" RegionID="1" SubVolume="Cytosol" Size="2407.776" Unit="um3" />
          <VolumeRegion Name="Chloroplast2" RegionID="2" SubVolume="Chloroplast" Size="394.944" Unit="um3" />
          <VolumeRegion Name="Thylakoid3" RegionID="3" SubVolume="Thylakoid" Size="1.512" Unit="um3" />
          <VolumeRegion Name="Pyrenoid4" RegionID="4" SubVolume="Pyrenoid" Size="10.944" Unit="um3" />
          <VolumeRegion Name="Thylakoid5" RegionID="5" SubVolume="Thylakoid" Size="1.512" Unit="um3" />
          <VolumeRegion Name="Thylakoid6" RegionID="6" SubVolume="Thylakoid" Size="1.512" Unit="um3" />
          <VolumeRegion Name="Thylakoid7" RegionID="7" SubVolume="Thylakoid" Size="1.504" Unit="um3" />
          <VolumeRegion Name="Thylakoid8" RegionID="8" SubVolume="Thylakoid" Size="1.504" Unit="um3" />
          <VolumeRegion Name="Thylakoid9" RegionID="9" SubVolume="Thylakoid" Size="1.504" Unit="um3" />
          <MembraneRegion Name="membrane_External0_Cytosol1" VolumeRegion1="Cytosol1" VolumeRegion2="External0" Size="965.48111294493" Unit="um2" />
          <MembraneRegion Name="membrane_Cytosol1_Chloroplast2" VolumeRegion1="Chloroplast2" VolumeRegion2="Cytosol1" Size="267.8471716464522" Unit="um2" />
          <MembraneRegion Name="membrane_Chloroplast2_Thylakoid3" VolumeRegion1="Thylakoid3" VolumeRegion2="Chloroplast2" Size="5.270200147768518" Unit="um2" />
          <MembraneRegion Name="membrane_Chloroplast2_Pyrenoid4" VolumeRegion1="Pyrenoid4" VolumeRegion2="Chloroplast2" Size="19.110650665788146" Unit="um2" />
          <MembraneRegion Name="membrane_Thylakoid3_Pyrenoid4" VolumeRegion1="Pyrenoid4" VolumeRegion2="Thylakoid3" Size="0.7306645378509471" Unit="um2" />
          <MembraneRegion Name="membrane_Chloroplast2_Thylakoid5" VolumeRegion1="Thylakoid5" VolumeRegion2="Chloroplast2" Size="5.270200147768522" Unit="um2" />
          <MembraneRegion Name="membrane_Chloroplast2_Thylakoid6" VolumeRegion1="Thylakoid6" VolumeRegion2="Chloroplast2" Size="5.270200147768524" Unit="um2" />
          <MembraneRegion Name="membrane_Chloroplast2_Thylakoid7" VolumeRegion1="Thylakoid7" VolumeRegion2="Chloroplast2" Size="5.262419065183438" Unit="um2" />
          <MembraneRegion Name="membrane_Chloroplast2_Thylakoid8" VolumeRegion1="Thylakoid8" VolumeRegion2="Chloroplast2" Size="5.262419065183438" Unit="um2" />
          <MembraneRegion Name="membrane_Pyrenoid4_Thylakoid5" VolumeRegion1="Thylakoid5" VolumeRegion2="Pyrenoid4" Size="0.7306645378509471" Unit="um2" />
          <MembraneRegion Name="membrane_Pyrenoid4_Thylakoid6" VolumeRegion1="Thylakoid6" VolumeRegion2="Pyrenoid4" Size="0.7306645378509461" Unit="um2" />
          <MembraneRegion Name="membrane_Pyrenoid4_Thylakoid7" VolumeRegion1="Thylakoid7" VolumeRegion2="Pyrenoid4" Size="0.7292546850403535" Unit="um2" />
          <MembraneRegion Name="membrane_Pyrenoid4_Thylakoid8" VolumeRegion1="Thylakoid8" VolumeRegion2="Pyrenoid4" Size="0.7292546850403535" Unit="um2" />
          <MembraneRegion Name="membrane_Pyrenoid4_Thylakoid9" VolumeRegion1="Thylakoid9" VolumeRegion2="Pyrenoid4" Size="0.7292546850403534" Unit="um2" />
          <MembraneRegion Name="membrane_Chloroplast2_Thylakoid9" VolumeRegion1="Thylakoid9" VolumeRegion2="Chloroplast2" Size="5.2624190651834395" Unit="um2" />
        </SurfaceDescription>
        <Version Name="Geometry503432719" KeyValue="255108602" BranchId="255108603" Archived="0" Date="14-Apr-2023 14:16:10" FromVersionable="false">
          <Owner Name="kastejos" Identifier="252783037" />
          <GroupAccess Type="1" />
          <Annotation>cloned from 'Geometry17027063' owned by user kastejos</Annotation>
        </Version>
      </Geometry>
      <GeometryContext>
        <FeatureMapping Feature="Stroma" GeometryClass="Chloroplast" SubVolume="Chloroplast" Size="50000.0" VolumePerUnitVolume="1.0">
          <BoundariesTypes Xm="Flux" Xp="Flux" Ym="Flux" Yp="Flux" Zm="Flux" Zp="Flux" />
        </FeatureMapping>
        <FeatureMapping Feature="Pyrenoid" GeometryClass="Pyrenoid" SubVolume="Pyrenoid" Size="50000.0" VolumePerUnitVolume="1.0">
          <BoundariesTypes Xm="Flux" Xp="Flux" Ym="Flux" Yp="Flux" Zm="Flux" Zp="Flux" />
        </FeatureMapping>
        <FeatureMapping Feature="Thylakoid" GeometryClass="Thylakoid" SubVolume="Thylakoid" Size="50000.0" VolumePerUnitVolume="1.0">
          <BoundariesTypes Xm="Flux" Xp="Flux" Ym="Flux" Yp="Flux" Zm="Flux" Zp="Flux" />
        </FeatureMapping>
        <FeatureMapping Feature="PlasmalemmaSurface" GeometryClass="External" SubVolume="External" Size="50000.0" VolumePerUnitVolume="1.0">
          <BoundariesTypes Xm="Flux" Xp="Flux" Ym="Flux" Yp="Flux" Zm="Flux" Zp="Flux" />
        </FeatureMapping>
        <FeatureMapping Feature="Cytosol" GeometryClass="Cytosol" SubVolume="Cytosol" Size="50000.0" VolumePerUnitVolume="1.0">
          <BoundariesTypes Xm="Flux" Xp="Flux" Ym="Flux" Yp="Flux" Zm="Flux" Zp="Flux" />
        </FeatureMapping>
        <MembraneMapping Membrane="Plasmalemma" Size="6563.0" AreaPerUnitArea="1.0" CalculateVoltage="false" SpecificCapacitance="1.0" InitialVoltage="0.0" GeometryClass="Cytosol_External_membrane">
          <BoundariesTypes Xm="Flux" Xp="Flux" Ym="Flux" Yp="Flux" Zm="Flux" Zp="Flux" />
        </MembraneMapping>
        <MembraneMapping Membrane="ChloroplastEnvelope" Size="6563.0" AreaPerUnitArea="1.0" CalculateVoltage="false" SpecificCapacitance="1.0" InitialVoltage="0.0" GeometryClass="Chloroplast_Cytosol_membrane">
          <BoundariesTypes Xm="Flux" Xp="Flux" Ym="Flux" Yp="Flux" Zm="Flux" Zp="Flux" />
        </MembraneMapping>
        <MembraneMapping Membrane="CarboxysomeEnvelope" Size="6563.0" AreaPerUnitArea="1.0" CalculateVoltage="false" SpecificCapacitance="1.0" InitialVoltage="0.0" GeometryClass="Chloroplast_Pyrenoid_membrane">
          <BoundariesTypes Xm="Flux" Xp="Flux" Ym="Flux" Yp="Flux" Zm="Flux" Zp="Flux" />
        </MembraneMapping>
        <MembraneMapping Membrane="Thylakoid Membrane" Size="6563.0" AreaPerUnitArea="1.0" AreaPerUnitVolume="1.0" CalculateVoltage="false" SpecificCapacitance="1.0" InitialVoltage="0.0" GeometryClass="Chloroplast_Thylakoid_membrane">
          <BoundariesTypes Xm="Flux" Xp="Flux" Ym="Flux" Yp="Flux" Zm="Flux" Zp="Flux" />
        </MembraneMapping>
        <MembraneMapping Membrane="ThylakoidToPyrenoid" Size="6563.0" AreaPerUnitArea="1.0" CalculateVoltage="false" SpecificCapacitance="1.0" InitialVoltage="0.0" GeometryClass="Pyrenoid_Thylakoid_membrane">
          <BoundariesTypes Xm="Flux" Xp="Flux" Ym="Flux" Yp="Flux" Zm="Flux" Zp="Flux" />
        </MembraneMapping>
      </GeometryContext>
      <ReactionContext>
        <LocalizedCompoundSpec LocalizedCompoundRef="O2_stroma" ForceConstant="false" WellMixed="false" ForceContinuous="false">
          <InitialConcentration>268.74</InitialConcentration>
          <Diffusion>242.0</Diffusion>
        </LocalizedCompoundSpec>
        <LocalizedCompoundSpec LocalizedCompoundRef="CO2_stroma" ForceConstant="false" WellMixed="false" ForceContinuous="false">
          <InitialConcentration>14.57</InitialConcentration>
          <Diffusion>188.0</Diffusion>
        </LocalizedCompoundSpec>
        <LocalizedCompoundSpec LocalizedCompoundRef="H2CO3_stroma" ForceConstant="false" WellMixed="false" ForceContinuous="false">
          <InitialConcentration>0.04</InitialConcentration>
          <Diffusion>120.0</Diffusion>
        </LocalizedCompoundSpec>
        <LocalizedCompoundSpec LocalizedCompoundRef="HCO3_stroma" ForceConstant="false" WellMixed="false" ForceContinuous="false">
          <InitialConcentration>1422.31</InitialConcentration>
          <Diffusion>115.0</Diffusion>
        </LocalizedCompoundSpec>
        <LocalizedCompoundSpec LocalizedCompoundRef="Photorespiratory_intermediate_stroma" ForceConstant="false" WellMixed="true" ForceContinuous="false">
          <InitialConcentration>0.0</InitialConcentration>
          <Diffusion>10.0</Diffusion>
        </LocalizedCompoundSpec>
        <LocalizedCompoundSpec LocalizedCompoundRef="O2_pyrenoid" ForceConstant="false" WellMixed="false" ForceContinuous="false">
          <InitialConcentration>268.74</InitialConcentration>
          <Diffusion>242.0</Diffusion>
        </LocalizedCompoundSpec>
        <LocalizedCompoundSpec LocalizedCompoundRef="CO2_pyrenoid" ForceConstant="false" WellMixed="false" ForceContinuous="false">
          <InitialConcentration>14.57</InitialConcentration>
          <Diffusion>188.0</Diffusion>
        </LocalizedCompoundSpec>
        <LocalizedCompoundSpec LocalizedCompoundRef="H2CO3_pyrenoid" ForceConstant="false" WellMixed="false" ForceContinuous="false">
          <InitialConcentration>0.04</InitialConcentration>
          <Diffusion>120.0</Diffusion>
        </LocalizedCompoundSpec>
        <LocalizedCompoundSpec LocalizedCompoundRef="HCO3_pyrenoid" ForceConstant="false" WellMixed="false" ForceContinuous="false">
          <InitialConcentration>1422.31</InitialConcentration>
          <Diffusion>115.0</Diffusion>
        </LocalizedCompoundSpec>
        <LocalizedCompoundSpec LocalizedCompoundRef="O2_intermediate" ForceConstant="false" WellMixed="true" ForceContinuous="false">
          <InitialConcentration>0.0</InitialConcentration>
          <Diffusion>10.0</Diffusion>
        </LocalizedCompoundSpec>
        <LocalizedCompoundSpec LocalizedCompoundRef="Photorespiratory_intermediate" ForceConstant="false" WellMixed="true" ForceContinuous="false">
          <InitialConcentration>0.0</InitialConcentration>
          <Diffusion>10.0</Diffusion>
        </LocalizedCompoundSpec>
        <LocalizedCompoundSpec LocalizedCompoundRef="O2_thylakoid" ForceConstant="false" WellMixed="false" ForceContinuous="false">
          <InitialConcentration>268.74</InitialConcentration>
          <Diffusion>242.0</Diffusion>
        </LocalizedCompoundSpec>
        <LocalizedCompoundSpec LocalizedCompoundRef="CO2_thylakoid" ForceConstant="false" WellMixed="false" ForceContinuous="false">
          <InitialConcentration>14.57</InitialConcentration>
          <Diffusion>188.0</Diffusion>
        </LocalizedCompoundSpec>
        <LocalizedCompoundSpec LocalizedCompoundRef="H2CO3_thylakoid" ForceConstant="false" WellMixed="false" ForceContinuous="false">
          <InitialConcentration>0.04</InitialConcentration>
          <Diffusion>120.0</Diffusion>
        </LocalizedCompoundSpec>
        <LocalizedCompoundSpec LocalizedCompoundRef="HCO3_thylakoid" ForceConstant="false" WellMixed="false" ForceContinuous="false">
          <InitialConcentration>1422.31</InitialConcentration>
          <Diffusion>115.0</Diffusion>
        </LocalizedCompoundSpec>
        <LocalizedCompoundSpec LocalizedCompoundRef="O2_plasmalemmaSurface" ForceConstant="false" WellMixed="false" ForceContinuous="false">
          <InitialConcentration>268.74</InitialConcentration>
          <Diffusion>2420.0</Diffusion>
        </LocalizedCompoundSpec>
        <LocalizedCompoundSpec LocalizedCompoundRef="CO2_plasmalemmaSurface" ForceConstant="false" WellMixed="false" ForceContinuous="false">
          <InitialConcentration>14.57</InitialConcentration>
          <Diffusion>1880.0</Diffusion>
        </LocalizedCompoundSpec>
        <LocalizedCompoundSpec LocalizedCompoundRef="H2CO3_plasmalemmaSurface" ForceConstant="false" WellMixed="false" ForceContinuous="false">
          <InitialConcentration>0.04</InitialConcentration>
          <Diffusion>1200.0</Diffusion>
        </LocalizedCompoundSpec>
        <LocalizedCompoundSpec LocalizedCompoundRef="HCO3_plasmalemmaSurface" ForceConstant="false" WellMixed="false" ForceContinuous="false">
          <InitialConcentration>1422.31</InitialConcentration>
          <Diffusion>1150.0</Diffusion>
        </LocalizedCompoundSpec>
        <LocalizedCompoundSpec LocalizedCompoundRef="O2_cytosol" ForceConstant="false" WellMixed="false" ForceContinuous="false">
          <InitialConcentration>268.74</InitialConcentration>
          <Diffusion>1210.0</Diffusion>
        </LocalizedCompoundSpec>
        <LocalizedCompoundSpec LocalizedCompoundRef="CO2_cytosol" ForceConstant="false" WellMixed="false" ForceContinuous="false">
          <InitialConcentration>14.57</InitialConcentration>
          <Diffusion>940.0</Diffusion>
        </LocalizedCompoundSpec>
        <LocalizedCompoundSpec LocalizedCompoundRef="H2CO3_cytosol" ForceConstant="false" WellMixed="false" ForceContinuous="false">
          <InitialConcentration>0.04</InitialConcentration>
          <Diffusion>600.0</Diffusion>
        </LocalizedCompoundSpec>
        <LocalizedCompoundSpec LocalizedCompoundRef="HCO3_cytosol" ForceConstant="false" WellMixed="false" ForceContinuous="false">
          <InitialConcentration>1422.31</InitialConcentration>
          <Diffusion>575.0</Diffusion>
        </LocalizedCompoundSpec>
        <ReactionSpec ReactionStepRef="r0" ReactionMapping="included" />
        <ReactionSpec ReactionStepRef="r1" ReactionMapping="included" />
        <ReactionSpec ReactionStepRef="r2" ReactionMapping="included" />
        <ReactionSpec ReactionStepRef="r3" ReactionMapping="included" />
        <ReactionSpec ReactionStepRef="r4" ReactionMapping="included" />
        <ReactionSpec ReactionStepRef="r5" ReactionMapping="included" />
        <ReactionSpec ReactionStepRef="r8" ReactionMapping="included" />
        <ReactionSpec ReactionStepRef="r9" ReactionMapping="included" />
        <ReactionSpec ReactionStepRef="r10" ReactionMapping="included" />
        <ReactionSpec ReactionStepRef="r11" ReactionMapping="included" />
        <ReactionSpec ReactionStepRef="r7" ReactionMapping="included" />
        <ReactionSpec ReactionStepRef="r12" ReactionMapping="included" />
        <ReactionSpec ReactionStepRef="r16" ReactionMapping="included" />
        <ReactionSpec ReactionStepRef="r17" ReactionMapping="included" />
        <ReactionSpec ReactionStepRef="r18" ReactionMapping="included" />
        <ReactionSpec ReactionStepRef="r19" ReactionMapping="included" />
        <ReactionSpec ReactionStepRef="r20" ReactionMapping="included" />
        <ReactionSpec ReactionStepRef="r21" ReactionMapping="included" />
        <ReactionSpec ReactionStepRef="r15" ReactionMapping="included" />
        <ReactionSpec ReactionStepRef="r22" ReactionMapping="included" />
        <ReactionSpec ReactionStepRef="r6" ReactionMapping="included" />
        <ReactionSpec ReactionStepRef="r13" ReactionMapping="included" />
        <ReactionSpec ReactionStepRef="flux0" ReactionMapping="included" />
        <ReactionSpec ReactionStepRef="flux1" ReactionMapping="included" />
        <ReactionSpec ReactionStepRef="flux2" ReactionMapping="included" />
        <ReactionSpec ReactionStepRef="flux3" ReactionMapping="included" />
        <ReactionSpec ReactionStepRef="flux4" ReactionMapping="included" />
        <ReactionSpec ReactionStepRef="flux5" ReactionMapping="included" />
        <ReactionSpec ReactionStepRef="flux6" ReactionMapping="included" />
        <ReactionSpec ReactionStepRef="flux7" ReactionMapping="included" />
        <ReactionSpec ReactionStepRef="flux8" ReactionMapping="included" />
        <ReactionSpec ReactionStepRef="flux9" ReactionMapping="included" />
        <ReactionSpec ReactionStepRef="flux10" ReactionMapping="included" />
        <ReactionSpec ReactionStepRef="flux11" ReactionMapping="included" />
        <ReactionSpec ReactionStepRef="flux12" ReactionMapping="included" />
        <ReactionSpec ReactionStepRef="flux13" ReactionMapping="included" />
        <ReactionSpec ReactionStepRef="flux14" ReactionMapping="included" />
        <ReactionSpec ReactionStepRef="flux15" ReactionMapping="included" />
        <ReactionSpec ReactionStepRef="flux20" ReactionMapping="included" />
        <ReactionSpec ReactionStepRef="flux21" ReactionMapping="included" />
        <ReactionSpec ReactionStepRef="flux22" ReactionMapping="included" />
        <ReactionSpec ReactionStepRef="flux23" ReactionMapping="included" />
        <ReactionSpec ReactionStepRef="flux24" ReactionMapping="included" />
        <ReactionSpec ReactionStepRef="flux25" ReactionMapping="included" />
        <ReactionSpec ReactionStepRef="flux16" ReactionMapping="included" />
        <ReactionSpec ReactionStepRef="flux17" ReactionMapping="included" />
        <ReactionSpec ReactionStepRef="flux18" ReactionMapping="included" />
        <ReactionSpec ReactionStepRef="flux19" ReactionMapping="included" />
      </ReactionContext>
      <MathDescription Name="Application0_generated">
        <Annotation>cloned from 'Application0_generated' owned by user kastejos</Annotation>
        <Constant Name="_F_">96485.3321</Constant>
        <Constant Name="_F_nmol_">9.64853321E-5</Constant>
        <Constant Name="_K_GHK_">1.0E-9</Constant>
        <Constant Name="_N_pmol_">6.02214179E11</Constant>
        <Constant Name="_PI_">3.141592653589793</Constant>
        <Constant Name="_R_">8314.46261815</Constant>
        <Constant Name="_T_">300.0</Constant>
        <Constant Name="AreaPerUnitArea_CarboxysomeEnvelope">1.0</Constant>
        <Constant Name="AreaPerUnitArea_ChloroplastEnvelope">1.0</Constant>
        <Constant Name="AreaPerUnitArea_Plasmalemma">1.0</Constant>
        <Constant Name="AreaPerUnitArea_Thylakoid_Membrane">1.0</Constant>
        <Constant Name="AreaPerUnitArea_ThylakoidToPyrenoid">1.0</Constant>
        <Constant Name="CA_kcat_r13">300000.0</Constant>
        <Constant Name="CA_kcat_r15">300000.0</Constant>
        <Constant Name="CA_kcat_r22">300000.0</Constant>
        <Constant Name="CA_Km_HCO3_r13">34000.0</Constant>
        <Constant Name="CA_Km_HCO3_r15">34000.0</Constant>
        <Constant Name="CA_Km_HCO3_r22">34000.0</Constant>
        <Constant Name="CA_KmCO2_r13">1500.0</Constant>
        <Constant Name="CA_KmCO2_r15">1500.0</Constant>
        <Constant Name="CA_KmCO2_r22">1500.0</Constant>
        <Constant Name="carrierValence_flux10">1.0</Constant>
        <Constant Name="carrierValence_flux11">1.0</Constant>
        <Constant Name="carrierValence_flux16">1.0</Constant>
        <Constant Name="carrierValence_flux24">1.0</Constant>
        <Constant Name="carrierValence_flux25">1.0</Constant>
        <Constant Name="carrierValence_flux8">1.0</Constant>
        <Constant Name="carrierValence_flux9">1.0</Constant>
        <Constant Name="Chloroplast_BicA_Multiplier">1.0</Constant>
        <Constant Name="CO2_cytosol_diffusionRate">940.0</Constant>
        <Constant Name="CO2_cytosol_init_uM">14.57</Constant>
        <Constant Name="CO2_external">14.57</Constant>
        <Constant Name="CO2_P">3500.0</Constant>
        <Constant Name="CO2_P_Pyrenoid">3500.0</Constant>
        <Constant Name="CO2_plasmalemmaSurface_diffusionRate">1880.0</Constant>
        <Constant Name="CO2_plasmalemmaSurface_init_uM">14.57</Constant>
        <Constant Name="CO2_pyrenoid_diffusionRate">188.0</Constant>
        <Constant Name="CO2_pyrenoid_init_uM">14.57</Constant>
        <Constant Name="CO2_stroma_diffusionRate">188.0</Constant>
        <Constant Name="CO2_stroma_init_uM">14.57</Constant>
        <Constant Name="CO2_thylakoid_diffusionRate">188.0</Constant>
        <Constant Name="CO2_thylakoid_init_uM">14.57</Constant>
        <Constant Name="DCO2">2233.0</Constant>
        <Constant Name="DH2CO3">1000.0</Constant>
        <Constant Name="DHCO3">1250.0</Constant>
        <Constant Name="DIC">1.0</Constant>
        <Constant Name="DO2">2420.0</Constant>
        <Constant Name="DO2_r0">2420.0</Constant>
        <Constant Name="EffectivePorosity">0.5</Constant>
        <Constant Name="H2CO3_cytosol_diffusionRate">600.0</Constant>
        <Constant Name="H2CO3_cytosol_init_uM">0.04</Constant>
        <Constant Name="H2CO3_external">0.04</Constant>
        <Constant Name="H2CO3_P">300.0</Constant>
        <Constant Name="H2CO3_plasmalemmaSurface_diffusionRate">1200.0</Constant>
        <Constant Name="H2CO3_plasmalemmaSurface_init_uM">0.04</Constant>
        <Constant Name="H2CO3_pyrenoid_diffusionRate">120.0</Constant>
        <Constant Name="H2CO3_pyrenoid_init_uM">0.04</Constant>
        <Constant Name="H2CO3_stroma_diffusionRate">120.0</Constant>
        <Constant Name="H2CO3_stroma_init_uM">0.04</Constant>
        <Constant Name="H2CO3_thylakoid_diffusionRate">120.0</Constant>
        <Constant Name="H2CO3_thylakoid_init_uM">0.04</Constant>
        <Constant Name="H_conc_carboxysome">0.01</Constant>
        <Constant Name="H_conc_cytosol_r13">0.1</Constant>
        <Constant Name="H_conc_cytosol_r5">0.1</Constant>
        <Constant Name="H_conc_plasmalemmaSurface">0.01</Constant>
        <Constant Name="H_conc_pyrenoid">1.0</Constant>
        <Constant Name="H_conc_stroma_r22">0.01</Constant>
        <Constant Name="H_conc_stroma_r9">0.01</Constant>
        <Constant Name="H_conc_thylakoid">1.0</Constant>
        <Constant Name="HCO3_ChloroplastMultiplier">1.0</Constant>
        <Constant Name="HCO3_cytosol_diffusionRate">575.0</Constant>
        <Constant Name="HCO3_cytosol_init_uM">1422.31</Constant>
        <Constant Name="HCO3_external">1422.31</Constant>
        <Constant Name="HCO3_P">0.001</Constant>
        <Constant Name="HCO3_plasmalemmaSurface_diffusionRate">1150.0</Constant>
        <Constant Name="HCO3_plasmalemmaSurface_init_uM">1422.31</Constant>
        <Constant Name="HCO3_pyrenoid_diffusionRate">115.0</Constant>
        <Constant Name="HCO3_pyrenoid_init_uM">1422.31</Constant>
        <Constant Name="HCO3_stroma_diffusionRate">115.0</Constant>
        <Constant Name="HCO3_stroma_init_uM">1422.31</Constant>
        <Constant Name="HCO3_thylakoid_diffusionRate">115.0</Constant>
        <Constant Name="HCO3_thylakoid_init_uM">1422.31</Constant>
        <Constant Name="HCO3_ThylakoidMultiplier">0.0</Constant>
        <Constant Name="K_millivolts_per_volt">1000.0</Constant>
        <Constant Name="Keq_pyrenoid">0.794</Constant>
        <Constant Name="Keq_stroma_r13">0.794</Constant>
        <Constant Name="Keq_stroma_r22">0.794</Constant>
        <Constant Name="Kf_r10">0.06</Constant>
        <Constant Name="Kf_r11">1.0E7</Constant>
        <Constant Name="Kf_r16">0.06</Constant>
        <Constant Name="Kf_r17">1.0E7</Constant>
        <Constant Name="Kf_r20">0.06</Constant>
        <Constant Name="Kf_r21">1.0E7</Constant>
        <Constant Name="Kf_r4">0.06</Constant>
        <Constant Name="Kf_r5">1.0E7</Constant>
        <Constant Name="Kf_r8">0.06</Constant>
        <Constant Name="Kf_r9">1.0E7</Constant>
        <Constant Name="Km_BicA_r18">217.0</Constant>
        <Constant Name="Km_BicA_r19">217.0</Constant>
        <Constant Name="KMOLE">0.001660538783162726</Constant>
        <Constant Name="Kr_r10">20.0</Constant>
        <Constant Name="Kr_r16">20.0</Constant>
        <Constant Name="Kr_r20">20.0</Constant>
        <Constant Name="Kr_r4">20.0</Constant>
        <Constant Name="Kr_r8">20.0</Constant>
        <Constant Name="length_r0">0.32</Constant>
        <Constant Name="length_r1">0.32</Constant>
        <Constant Name="length_r2">0.32</Constant>
        <Constant Name="length_r3">0.32</Constant>
        <Constant Name="netValence_flux0">1.0</Constant>
        <Constant Name="netValence_flux1">1.0</Constant>
        <Constant Name="netValence_flux12">1.0</Constant>
        <Constant Name="netValence_flux13">1.0</Constant>
        <Constant Name="netValence_flux14">1.0</Constant>
        <Constant Name="netValence_flux15">1.0</Constant>
        <Constant Name="netValence_flux17">1.0</Constant>
        <Constant Name="netValence_flux18">1.0</Constant>
        <Constant Name="netValence_flux19">1.0</Constant>
        <Constant Name="netValence_flux2">1.0</Constant>
        <Constant Name="netValence_flux20">1.0</Constant>
        <Constant Name="netValence_flux21">1.0</Constant>
        <Constant Name="netValence_flux22">1.0</Constant>
        <Constant Name="netValence_flux23">1.0</Constant>
        <Constant Name="netValence_flux3">1.0</Constant>
        <Constant Name="netValence_flux4">1.0</Constant>
        <Constant Name="netValence_flux5">1.0</Constant>
        <Constant Name="netValence_flux6">1.0</Constant>
        <Constant Name="netValence_flux7">1.0</Constant>
        <Constant Name="netValence_r18">1.0</Constant>
        <Constant Name="netValence_r19">1.0</Constant>
        <Constant Name="O2_cytosol_diffusionRate">1210.0</Constant>
        <Constant Name="O2_cytosol_init_uM">268.74</Constant>
        <Constant Name="O2_external">268.74</Constant>
        <Constant Name="O2_intermediate_init_uM">0.0</Constant>
        <Constant Name="O2_P">500000.0</Constant>
        <Constant Name="O2_plasmalemmaSurface_diffusionRate">2420.0</Constant>
        <Constant Name="O2_plasmalemmaSurface_init_uM">268.74</Constant>
        <Constant Name="O2_pyrenoid_diffusionRate">242.0</Constant>
        <Constant Name="O2_pyrenoid_init_uM">268.74</Constant>
        <Constant Name="O2_stroma_diffusionRate">242.0</Constant>
        <Constant Name="O2_stroma_init_uM">268.74</Constant>
        <Constant Name="O2_thylakoid_diffusionRate">242.0</Constant>
        <Constant Name="O2_thylakoid_init_uM">268.74</Constant>
        <Constant Name="Photorespiratory_intermediate_init_uM">0.0</Constant>
        <Constant Name="Photorespiratory_intermediate_stroma_init_uM">0.0</Constant>
        <Constant Name="Plasmalemma_BicA_Multiplier">1.0</Constant>
        <Constant Name="Pyrenoid_CA_concentration">270.0</Constant>
        <Constant Name="PyrenoidMultiplier">1.0</Constant>
        <Constant Name="RadiusOfBoundaary">0.32</Constant>
        <Constant Name="RadiusOfBoundary_r1">0.32</Constant>
        <Constant Name="RadiusOfBoundary_r2">0.32</Constant>
        <Constant Name="RadiusOfBoundary_r3">0.32</Constant>
        <Constant Name="RuBisCO_Km_CO2_r12">8.6</Constant>
        <Constant Name="RuBisCO_Km_CO2_r6">8.6</Constant>
        <Constant Name="RuBisCO_Km_CO2_r7">8.6</Constant>
        <Constant Name="RuBisCO_Km_O2">215.0</Constant>
        <Constant Name="RuBisCo_Km_O2_r6">215.0</Constant>
        <Constant Name="RuBisCo_Km_O2_r7">215.0</Constant>
        <Constant Name="RuBisCO_Vc">7600.0</Constant>
        <Constant Name="RuBisCo_Vo_r6">1596.0</Constant>
        <Constant Name="RuBisCo_Vo_r7">1596.0</Constant>
        <Constant Name="Stroma_CA_concentration">270.0</Constant>
        <Constant Name="SurfaceArea">1112.73</Constant>
        <Constant Name="UnitFactor_uM_um3_molecules_neg_1">(1.0 * pow(KMOLE,1.0))</Constant>
        <Constant Name="Voltage_CarboxysomeEnvelope">0.0</Constant>
        <Constant Name="Voltage_ChloroplastEnvelope">0.0</Constant>
        <Constant Name="Voltage_Plasmalemma">0.0</Constant>
        <Constant Name="Voltage_Thylakoid_Membrane">0.0</Constant>
        <Constant Name="Voltage_ThylakoidToPyrenoid">0.0</Constant>
        <Constant Name="VolumePerUnitVolume_Cytosol">1.0</Constant>
        <Constant Name="VolumePerUnitVolume_PlasmalemmaSurface">1.0</Constant>
        <Constant Name="VolumePerUnitVolume_Pyrenoid">1.0</Constant>
        <Constant Name="VolumePerUnitVolume_Stroma">1.0</Constant>
        <Constant Name="VolumePerUnitVolume_Thylakoid">1.0</Constant>
        <VolumeVariable Name="CO2_cytosol" Domain="Cytosol" />
        <VolumeVariable Name="CO2_plasmalemmaSurface" Domain="External" />
        <VolumeVariable Name="CO2_pyrenoid" Domain="Pyrenoid" />
        <VolumeVariable Name="CO2_stroma" Domain="Chloroplast" />
        <VolumeVariable Name="CO2_thylakoid" Domain="Thylakoid" />
        <VolumeVariable Name="H2CO3_cytosol" Domain="Cytosol" />
        <VolumeVariable Name="H2CO3_plasmalemmaSurface" Domain="External" />
        <VolumeVariable Name="H2CO3_pyrenoid" Domain="Pyrenoid" />
        <VolumeVariable Name="H2CO3_stroma" Domain="Chloroplast" />
        <VolumeVariable Name="H2CO3_thylakoid" Domain="Thylakoid" />
        <VolumeVariable Name="HCO3_cytosol" Domain="Cytosol" />
        <VolumeVariable Name="HCO3_plasmalemmaSurface" Domain="External" />
        <VolumeVariable Name="HCO3_pyrenoid" Domain="Pyrenoid" />
        <VolumeVariable Name="HCO3_stroma" Domain="Chloroplast" />
        <VolumeVariable Name="HCO3_thylakoid" Domain="Thylakoid" />
        <VolumeVariable Name="O2_cytosol" Domain="Cytosol" />
        <VolumeRegionVariable Name="O2_intermediate" Domain="Pyrenoid" />
        <VolumeVariable Name="O2_plasmalemmaSurface" Domain="External" />
        <VolumeVariable Name="O2_pyrenoid" Domain="Pyrenoid" />
        <VolumeVariable Name="O2_stroma" Domain="Chloroplast" />
        <VolumeVariable Name="O2_thylakoid" Domain="Thylakoid" />
        <VolumeRegionVariable Name="Photorespiratory_intermediate" Domain="Pyrenoid" />
        <VolumeRegionVariable Name="Photorespiratory_intermediate_stroma" Domain="Chloroplast" />
        <Function Name="ApoplastResistance_r0" Domain="External">(1.0 / (EffectivePorosity * (DO2_r0 * SurfaceArea / length_r0)))</Function>
        <Function Name="ApoplastResistance_r1" Domain="External">(1.0 / (EffectivePorosity * (DCO2 * SurfaceArea / length_r1)))</Function>
        <Function Name="ApoplastResistance_r2" Domain="External">(1.0 / (EffectivePorosity * (DH2CO3 * SurfaceArea / length_r2)))</Function>
        <Function Name="ApoplastResistance_r3" Domain="External">(1.0 / (EffectivePorosity * (DHCO3 * SurfaceArea / length_r3)))</Function>
        <Function Name="BoundaryResistance_r0" Domain="External">(1.0 / (DO2_r0 * SurfaceArea / RadiusOfBoundaary))</Function>
        <Function Name="BoundaryResistance_r1" Domain="External">(1.0 / (DCO2 * SurfaceArea / RadiusOfBoundary_r1))</Function>
        <Function Name="BoundaryResistance_r2" Domain="External">(1.0 / (DH2CO3 * SurfaceArea / RadiusOfBoundary_r2))</Function>
        <Function Name="BoundaryResistance_r3" Domain="External">(1.0 / (DHCO3 * SurfaceArea / RadiusOfBoundary_r3))</Function>
        <Function Name="Cytosol_CA_concentration" Domain="Cytosol">(270.0 / 2.0)</Function>
        <Function Name="J_flux0" Domain="Cytosol_External_membrane">(O2_P * (O2_plasmalemmaSurface - O2_cytosol))</Function>
        <Function Name="J_flux1" Domain="Cytosol_External_membrane">(CO2_P * (CO2_plasmalemmaSurface - CO2_cytosol))</Function>
        <Function Name="J_flux10" Domain="Chloroplast_Pyrenoid_membrane">(P_flux10 * (H2CO3_stroma - H2CO3_pyrenoid))</Function>
        <Function Name="J_flux11" Domain="Chloroplast_Pyrenoid_membrane">(P_flux11 * (HCO3_stroma - HCO3_pyrenoid))</Function>
        <Function Name="J_flux12" Domain="Chloroplast_Thylakoid_membrane">(O2_P * (O2_stroma - O2_thylakoid))</Function>
        <Function Name="J_flux13" Domain="Chloroplast_Thylakoid_membrane">(CO2_P * (CO2_stroma - CO2_thylakoid))</Function>
        <Function Name="J_flux14" Domain="Chloroplast_Thylakoid_membrane">(H2CO3_P * (H2CO3_stroma - H2CO3_thylakoid))</Function>
        <Function Name="J_flux15" Domain="Chloroplast_Thylakoid_membrane">(HCO3_P * (HCO3_stroma - HCO3_thylakoid))</Function>
        <Function Name="J_flux16" Domain="Chloroplast_Cytosol_membrane">(P_flux16 * (HCO3_cytosol - HCO3_stroma))</Function>
        <Function Name="J_flux17" Domain="Chloroplast_Pyrenoid_membrane">(O2_intermediate * 1000000.0)</Function>
        <Function Name="J_flux18" Domain="Chloroplast_Pyrenoid_membrane">(Photorespiratory_intermediate * 1.0E13)</Function>
        <Function Name="J_flux19" Domain="Chloroplast_Cytosol_membrane">(Photorespiratory_intermediate_stroma * 1.0E13)</Function>
        <Function Name="J_flux2" Domain="Cytosol_External_membrane">(H2CO3_P * (H2CO3_plasmalemmaSurface - H2CO3_cytosol))</Function>
        <Function Name="J_flux20" Domain="Pyrenoid_Thylakoid_membrane">(O2_P * (O2_thylakoid - O2_pyrenoid))</Function>
        <Function Name="J_flux21" Domain="Pyrenoid_Thylakoid_membrane">(CO2_P * (CO2_thylakoid - CO2_pyrenoid))</Function>
        <Function Name="J_flux22" Domain="Pyrenoid_Thylakoid_membrane">(H2CO3_P * (H2CO3_thylakoid - H2CO3_pyrenoid))</Function>
        <Function Name="J_flux23" Domain="Pyrenoid_Thylakoid_membrane">(HCO3_P * (HCO3_thylakoid - HCO3_pyrenoid))</Function>
        <Function Name="J_flux24" Domain="Chloroplast_Thylakoid_membrane">(P_flux24 * (HCO3_stroma - HCO3_thylakoid))</Function>
        <Function Name="J_flux25" Domain="Pyrenoid_Thylakoid_membrane">(P_flux25 * (HCO3_thylakoid - HCO3_pyrenoid))</Function>
        <Function Name="J_flux3" Domain="Cytosol_External_membrane">(HCO3_P * (HCO3_plasmalemmaSurface - HCO3_cytosol))</Function>
        <Function Name="J_flux4" Domain="Chloroplast_Cytosol_membrane">((O2_P / 2.0) * (O2_cytosol - O2_stroma))</Function>
        <Function Name="J_flux5" Domain="Chloroplast_Cytosol_membrane">((CO2_P / 2.0) * (CO2_cytosol - CO2_stroma))</Function>
        <Function Name="J_flux6" Domain="Chloroplast_Cytosol_membrane">((H2CO3_P / 2.0) * (H2CO3_cytosol - H2CO3_stroma))</Function>
        <Function Name="J_flux7" Domain="Chloroplast_Cytosol_membrane">((HCO3_P / 2.0) * (HCO3_cytosol - HCO3_stroma))</Function>
        <Function Name="J_flux8" Domain="Chloroplast_Pyrenoid_membrane">(P_flux8 * (O2_stroma - O2_pyrenoid))</Function>
        <Function Name="J_flux9" Domain="Chloroplast_Pyrenoid_membrane">(P_flux9 * (CO2_stroma - CO2_pyrenoid))</Function>
        <Function Name="J_r10" Domain="Pyrenoid">((Kf_r10 * CO2_pyrenoid) - (Kr_r10 * H2CO3_pyrenoid))</Function>
        <Function Name="J_r11" Domain="Pyrenoid">((Kf_r11 * H2CO3_pyrenoid) - (Kr_r11 * HCO3_pyrenoid * H_conc_carboxysome))</Function>
        <Function Name="J_r12" Domain="Pyrenoid">(RuBisCO_Vc * CO2_pyrenoid / (CO2_pyrenoid + (RuBisCO_Km_CO2_r12 * (1.0 + (O2_pyrenoid / RuBisCO_Km_O2)))))</Function>
        <Function Name="J_r13" Domain="Cytosol">(CA_kcat_r13 * Cytosol_CA_concentration * (CO2_cytosol - (HCO3_cytosol * H_conc_cytosol_r13 / Keq_stroma_r13)) / (CA_KmCO2_r13 + X_r13 + CO2_cytosol))</Function>
        <Function Name="J_r15" Domain="Pyrenoid">(CA_kcat_r15 * Pyrenoid_CA_concentration * (CO2_pyrenoid - (HCO3_pyrenoid * H_conc_pyrenoid / Keq_pyrenoid)) / (CA_KmCO2_r15 + X_r15 + CO2_pyrenoid))</Function>
        <Function Name="J_r16" Domain="External">((Kf_r16 * CO2_plasmalemmaSurface) - (Kr_r16 * H2CO3_plasmalemmaSurface))</Function>
        <Function Name="J_r17" Domain="External">((Kf_r17 * H2CO3_plasmalemmaSurface) - (Kr_r17 * HCO3_plasmalemmaSurface * H_conc_plasmalemmaSurface))</Function>
        <Function Name="J_r18" Domain="Chloroplast_Cytosol_membrane">(HCO3_cytosol * Vmax_BicA_Chloroplast_r18 / (HCO3_cytosol + Km_BicA_r18))</Function>
        <Function Name="J_r19" Domain="Cytosol_External_membrane">(Vmax_BicA_Plasmalemma_r19 * HCO3_plasmalemmaSurface / (HCO3_plasmalemmaSurface + Km_BicA_r19))</Function>
        <Function Name="J_r20" Domain="Thylakoid">((Kf_r20 * CO2_thylakoid) - (Kr_r20 * H2CO3_thylakoid))</Function>
        <Function Name="J_r21" Domain="Thylakoid">((Kf_r21 * H2CO3_thylakoid) - (Kr_r21 * HCO3_thylakoid * H_conc_thylakoid))</Function>
        <Function Name="J_r22" Domain="Chloroplast">(CA_kcat_r22 * Stroma_CA_concentration * (CO2_stroma - (HCO3_stroma * H_conc_stroma_r22 / Keq_stroma_r22)) / (CA_KmCO2_r22 + X_r22 + CO2_stroma))</Function>
        <Function Name="J_r4" Domain="Cytosol">((Kf_r4 * CO2_cytosol) - (Kr_r4 * H2CO3_cytosol))</Function>
        <Function Name="J_r5" Domain="Cytosol">((Kf_r5 * H2CO3_cytosol) - (Kr_r5 * HCO3_cytosol * H_conc_cytosol_r5))</Function>
        <Function Name="J_r6" Domain="Pyrenoid">((RuBisCo_Vo_r6 * O2_pyrenoid / (O2_pyrenoid + (RuBisCo_Km_O2_r6 * (1.0 + (CO2_pyrenoid / RuBisCO_Km_CO2_r6))))) * (1.0 / 2.0))</Function>
        <Function Name="J_r7" Domain="Pyrenoid">(RuBisCo_Vo_r7 * O2_pyrenoid / (O2_pyrenoid + (RuBisCo_Km_O2_r7 * (1.0 + (CO2_pyrenoid / RuBisCO_Km_CO2_r7)))))</Function>
        <Function Name="J_r8" Domain="Chloroplast">((Kf_r8 * CO2_stroma) - (Kr_r8 * H2CO3_stroma))</Function>
        <Function Name="J_r9" Domain="Chloroplast">((Kf_r9 * H2CO3_stroma) - (Kr_r9 * HCO3_stroma * H_conc_stroma_r9))</Function>
        <Function Name="KFlux_ChloroplastEnvelope_Cytosol" Domain="Chloroplast_Cytosol_membrane">(AreaPerUnitArea_ChloroplastEnvelope / VolumePerUnitVolume_Cytosol)</Function>
        <Function Name="KFlux_ChloroplastEnvelope_Stroma" Domain="Chloroplast_Cytosol_membrane">(AreaPerUnitArea_ChloroplastEnvelope / VolumePerUnitVolume_Stroma)</Function>
        <Function Name="KFlux_Plasmalemma_Cytosol" Domain="Cytosol_External_membrane">(AreaPerUnitArea_Plasmalemma / VolumePerUnitVolume_Cytosol)</Function>
        <Function Name="KFlux_Plasmalemma_PlasmalemmaSurface" Domain="Cytosol_External_membrane">(AreaPerUnitArea_Plasmalemma / VolumePerUnitVolume_PlasmalemmaSurface)</Function>
        <Function Name="Kr_r11" Domain="Pyrenoid">(5.0E10 / 1000000.0)</Function>
        <Function Name="Kr_r17" Domain="External">(5.0E10 / 1000000.0)</Function>
        <Function Name="Kr_r21" Domain="Thylakoid">(5.0E10 / 1000000.0)</Function>
        <Function Name="Kr_r5" Domain="Cytosol">(5.0E10 / 1000000.0)</Function>
        <Function Name="Kr_r9" Domain="Chloroplast">(5.0E10 / 1000000.0)</Function>
        <Function Name="LumpedJ_r0" Domain="External">(((O2_external - O2_plasmalemmaSurface) * (1.0 / Resistance_r0)) * (1.0 / 1000000.0) * (1.0 / 1.0E15) * 6.022E23)</Function>
        <Function Name="LumpedJ_r1" Domain="External">(((DIC * CO2_external) - CO2_plasmalemmaSurface) * (1.0 / Resistance_r1) * 6.022E23 * (1.0 / 1000000.0) * (1.0 / 1.0E15))</Function>
        <Function Name="LumpedJ_r2" Domain="External">(((DIC * H2CO3_external) - H2CO3_plasmalemmaSurface) * (1.0 / Resistance_r2) * (1.0 / 1000000.0) * (1.0 / 1.0E15) * 6.022E23)</Function>
        <Function Name="LumpedJ_r3" Domain="External">(((DIC * HCO3_external) - HCO3_plasmalemmaSurface) * (1.0 / Resistance_r3) * (1.0 / 1000000.0) * (1.0 / 1.0E15) * 6.022E23)</Function>
        <Function Name="P_flux10" Domain="Chloroplast_Pyrenoid_membrane">(PyrenoidMultiplier * CO2_P_Pyrenoid)</Function>
        <Function Name="P_flux11" Domain="Chloroplast_Pyrenoid_membrane">(PyrenoidMultiplier * CO2_P_Pyrenoid)</Function>
        <Function Name="P_flux16" Domain="Chloroplast_Cytosol_membrane">(100.0 * HCO3_ChloroplastMultiplier)</Function>
        <Function Name="P_flux24" Domain="Chloroplast_Thylakoid_membrane">(1.0 * HCO3_ThylakoidMultiplier)</Function>
        <Function Name="P_flux25" Domain="Pyrenoid_Thylakoid_membrane">(1.0 * HCO3_ThylakoidMultiplier)</Function>
        <Function Name="P_flux8" Domain="Chloroplast_Pyrenoid_membrane">(PyrenoidMultiplier * O2_P)</Function>
        <Function Name="P_flux9" Domain="Chloroplast_Pyrenoid_membrane">(PyrenoidMultiplier * CO2_P_Pyrenoid)</Function>
        <Function Name="Resistance_r0" Domain="External">(ApoplastResistance_r0 + BoundaryResistance_r0)</Function>
        <Function Name="Resistance_r1" Domain="External">(ApoplastResistance_r1 + BoundaryResistance_r1)</Function>
        <Function Name="Resistance_r2" Domain="External">(ApoplastResistance_r2 + BoundaryResistance_r2)</Function>
        <Function Name="Resistance_r3" Domain="External">(ApoplastResistance_r3 + BoundaryResistance_r3)</Function>
        <Function Name="Size_CarboxysomeEnvelope" Domain="Chloroplast_Pyrenoid_membrane">(AreaPerUnitArea_CarboxysomeEnvelope * vcRegionArea('Chloroplast_Pyrenoid_membrane'))</Function>
        <Function Name="Size_ChloroplastEnvelope" Domain="Chloroplast_Cytosol_membrane">(AreaPerUnitArea_ChloroplastEnvelope * vcRegionArea('Chloroplast_Cytosol_membrane'))</Function>
        <Function Name="Size_Cytosol" Domain="Cytosol">(VolumePerUnitVolume_Cytosol * vcRegionVolume('Cytosol'))</Function>
        <Function Name="Size_Plasmalemma" Domain="Cytosol_External_membrane">(AreaPerUnitArea_Plasmalemma * vcRegionArea('Cytosol_External_membrane'))</Function>
        <Function Name="Size_PlasmalemmaSurface" Domain="External">(VolumePerUnitVolume_PlasmalemmaSurface * vcRegionVolume('External'))</Function>
        <Function Name="Size_Pyrenoid" Domain="Pyrenoid">(VolumePerUnitVolume_Pyrenoid * vcRegionVolume('Pyrenoid'))</Function>
        <Function Name="Size_Stroma" Domain="Chloroplast">(VolumePerUnitVolume_Stroma * vcRegionVolume('Chloroplast'))</Function>
        <Function Name="Size_Thylakoid" Domain="Thylakoid">(VolumePerUnitVolume_Thylakoid * vcRegionVolume('Thylakoid'))</Function>
        <Function Name="Size_Thylakoid_Membrane" Domain="Chloroplast_Thylakoid_membrane">(AreaPerUnitArea_Thylakoid_Membrane * vcRegionArea('Chloroplast_Thylakoid_membrane'))</Function>
        <Function Name="Size_ThylakoidToPyrenoid" Domain="Pyrenoid_Thylakoid_membrane">(AreaPerUnitArea_ThylakoidToPyrenoid * vcRegionArea('Pyrenoid_Thylakoid_membrane'))</Function>
        <Function Name="sobj_Chloroplast2_Cytosol1_size" Domain="Chloroplast_Cytosol_membrane">vcRegionArea('Chloroplast_Cytosol_membrane')</Function>
        <Function Name="sobj_Cytosol1_External0_size" Domain="Cytosol_External_membrane">vcRegionArea('Cytosol_External_membrane')</Function>
        <Function Name="sobj_Pyrenoid4_Chloroplast2_size" Domain="Chloroplast_Pyrenoid_membrane">vcRegionArea('Chloroplast_Pyrenoid_membrane')</Function>
        <Function Name="sobj_Pyrenoid4_Thylakoid3_size" Domain="Pyrenoid_Thylakoid_membrane">vcRegionArea('Pyrenoid_Thylakoid_membrane')</Function>
        <Function Name="sobj_Thylakoid3_Chloroplast2_size" Domain="Chloroplast_Thylakoid_membrane">vcRegionArea('Chloroplast_Thylakoid_membrane')</Function>
        <Function Name="sobj_Thylakoid5_Chloroplast2_size" Domain="Chloroplast_Thylakoid_membrane">vcRegionArea('Chloroplast_Thylakoid_membrane')</Function>
        <Function Name="sobj_Thylakoid5_Pyrenoid4_size" Domain="Pyrenoid_Thylakoid_membrane">vcRegionArea('Pyrenoid_Thylakoid_membrane')</Function>
        <Function Name="sobj_Thylakoid6_Chloroplast2_size" Domain="Chloroplast_Thylakoid_membrane">vcRegionArea('Chloroplast_Thylakoid_membrane')</Function>
        <Function Name="sobj_Thylakoid6_Pyrenoid4_size" Domain="Pyrenoid_Thylakoid_membrane">vcRegionArea('Pyrenoid_Thylakoid_membrane')</Function>
        <Function Name="sobj_Thylakoid7_Chloroplast2_size" Domain="Chloroplast_Thylakoid_membrane">vcRegionArea('Chloroplast_Thylakoid_membrane')</Function>
        <Function Name="sobj_Thylakoid7_Pyrenoid4_size" Domain="Pyrenoid_Thylakoid_membrane">vcRegionArea('Pyrenoid_Thylakoid_membrane')</Function>
        <Function Name="sobj_Thylakoid8_Chloroplast2_size" Domain="Chloroplast_Thylakoid_membrane">vcRegionArea('Chloroplast_Thylakoid_membrane')</Function>
        <Function Name="sobj_Thylakoid8_Pyrenoid4_size" Domain="Pyrenoid_Thylakoid_membrane">vcRegionArea('Pyrenoid_Thylakoid_membrane')</Function>
        <Function Name="sobj_Thylakoid9_Chloroplast2_size" Domain="Chloroplast_Thylakoid_membrane">vcRegionArea('Chloroplast_Thylakoid_membrane')</Function>
        <Function Name="sobj_Thylakoid9_Pyrenoid4_size" Domain="Pyrenoid_Thylakoid_membrane">vcRegionArea('Pyrenoid_Thylakoid_membrane')</Function>
        <Function Name="Vmax_BicA_Chloroplast">(1.85E-4 * 6.022E23)</Function>
        <Function Name="Vmax_BicA_Chloroplast_r18" Domain="Chloroplast_Cytosol_membrane">((1.85E-4 * 6.022E23) / 1.0E12 * Chloroplast_BicA_Multiplier)</Function>
        <Function Name="Vmax_BicA_Plasmalemma">(1.85E-4 * 6.022E23)</Function>
        <Function Name="Vmax_BicA_Plasmalemma_r19" Domain="Cytosol_External_membrane">((1.85E-4 * 6.022E23) / 1.0E12 * Plasmalemma_BicA_Multiplier)</Function>
        <Function Name="vobj_Chloroplast2_size" Domain="Chloroplast">vcRegionVolume('Chloroplast')</Function>
        <Function Name="vobj_Cytosol1_size" Domain="Cytosol">vcRegionVolume('Cytosol')</Function>
        <Function Name="vobj_External0_size" Domain="External">vcRegionVolume('External')</Function>
        <Function Name="vobj_Pyrenoid4_size" Domain="Pyrenoid">vcRegionVolume('Pyrenoid')</Function>
        <Function Name="vobj_Thylakoid3_size" Domain="Thylakoid">vcRegionVolume('Thylakoid')</Function>
        <Function Name="vobj_Thylakoid5_size" Domain="Thylakoid">vcRegionVolume('Thylakoid')</Function>
        <Function Name="vobj_Thylakoid6_size" Domain="Thylakoid">vcRegionVolume('Thylakoid')</Function>
        <Function Name="vobj_Thylakoid7_size" Domain="Thylakoid">vcRegionVolume('Thylakoid')</Function>
        <Function Name="vobj_Thylakoid8_size" Domain="Thylakoid">vcRegionVolume('Thylakoid')</Function>
        <Function Name="vobj_Thylakoid9_size" Domain="Thylakoid">vcRegionVolume('Thylakoid')</Function>
        <Function Name="X_r13" Domain="Cytosol">(HCO3_cytosol * CA_KmCO2_r13 / CA_Km_HCO3_r13)</Function>
        <Function Name="X_r15" Domain="Pyrenoid">(HCO3_pyrenoid * CA_KmCO2_r15 / CA_Km_HCO3_r15)</Function>
        <Function Name="X_r22" Domain="Chloroplast">(HCO3_stroma * CA_KmCO2_r22 / CA_Km_HCO3_r22)</Function>
        <CompartmentSubDomain Name="Pyrenoid">
          <BoundaryType Boundary="Xm" Type="Flux" />
          <BoundaryType Boundary="Xp" Type="Flux" />
          <BoundaryType Boundary="Ym" Type="Flux" />
          <BoundaryType Boundary="Yp" Type="Flux" />
          <BoundaryType Boundary="Zm" Type="Flux" />
          <BoundaryType Boundary="Zp" Type="Flux" />
          <PdeEquation Name="O2_pyrenoid" SolutionType="Unknown">
            <Rate>- J_r7</Rate>
            <Diffusion>O2_pyrenoid_diffusionRate</Diffusion>
            <Initial>O2_pyrenoid_init_uM</Initial>
          </PdeEquation>
          <PdeEquation Name="CO2_pyrenoid" SolutionType="Unknown">
            <Rate>( - J_r10 - J_r12 - J_r15)</Rate>
            <Diffusion>CO2_pyrenoid_diffusionRate</Diffusion>
            <Initial>CO2_pyrenoid_init_uM</Initial>
          </PdeEquation>
          <PdeEquation Name="H2CO3_pyrenoid" SolutionType="Unknown">
            <Rate>(J_r10 - J_r11)</Rate>
            <Diffusion>H2CO3_pyrenoid_diffusionRate</Diffusion>
            <Initial>H2CO3_pyrenoid_init_uM</Initial>
          </PdeEquation>
          <PdeEquation Name="HCO3_pyrenoid" SolutionType="Unknown">
            <Rate>(J_r11 + J_r15)</Rate>
            <Diffusion>HCO3_pyrenoid_diffusionRate</Diffusion>
            <Initial>HCO3_pyrenoid_init_uM</Initial>
          </PdeEquation>
          <VolumeRegionEquation Name="O2_intermediate">
            <UniformRate>0.0</UniformRate>
            <VolumeRate>J_r12</VolumeRate>
            <Initial>O2_intermediate_init_uM</Initial>
            <SolutionType Type="unknown" />
          </VolumeRegionEquation>
          <VolumeRegionEquation Name="Photorespiratory_intermediate">
            <UniformRate>0.0</UniformRate>
            <VolumeRate>J_r6</VolumeRate>
            <Initial>Photorespiratory_intermediate_init_uM</Initial>
            <SolutionType Type="unknown" />
          </VolumeRegionEquation>
        </CompartmentSubDomain>
        <CompartmentSubDomain Name="Thylakoid">
          <BoundaryType Boundary="Xm" Type="Flux" />
          <BoundaryType Boundary="Xp" Type="Flux" />
          <BoundaryType Boundary="Ym" Type="Flux" />
          <BoundaryType Boundary="Yp" Type="Flux" />
          <BoundaryType Boundary="Zm" Type="Flux" />
          <BoundaryType Boundary="Zp" Type="Flux" />
          <PdeEquation Name="O2_thylakoid" SolutionType="Unknown">
            <Rate>0.0</Rate>
            <Diffusion>O2_thylakoid_diffusionRate</Diffusion>
            <Initial>O2_thylakoid_init_uM</Initial>
          </PdeEquation>
          <PdeEquation Name="CO2_thylakoid" SolutionType="Unknown">
            <Rate>- J_r20</Rate>
            <Diffusion>CO2_thylakoid_diffusionRate</Diffusion>
            <Initial>CO2_thylakoid_init_uM</Initial>
          </PdeEquation>
          <PdeEquation Name="H2CO3_thylakoid" SolutionType="Unknown">
            <Rate>(J_r20 - J_r21)</Rate>
            <Diffusion>H2CO3_thylakoid_diffusionRate</Diffusion>
            <Initial>H2CO3_thylakoid_init_uM</Initial>
          </PdeEquation>
          <PdeEquation Name="HCO3_thylakoid" SolutionType="Unknown">
            <Rate>J_r21</Rate>
            <Diffusion>HCO3_thylakoid_diffusionRate</Diffusion>
            <Initial>HCO3_thylakoid_init_uM</Initial>
          </PdeEquation>
        </CompartmentSubDomain>
        <CompartmentSubDomain Name="Chloroplast">
          <BoundaryType Boundary="Xm" Type="Flux" />
          <BoundaryType Boundary="Xp" Type="Flux" />
          <BoundaryType Boundary="Ym" Type="Flux" />
          <BoundaryType Boundary="Yp" Type="Flux" />
          <BoundaryType Boundary="Zm" Type="Flux" />
          <BoundaryType Boundary="Zp" Type="Flux" />
          <PdeEquation Name="O2_stroma" SolutionType="Unknown">
            <Rate>0.0</Rate>
            <Diffusion>O2_stroma_diffusionRate</Diffusion>
            <Initial>O2_stroma_init_uM</Initial>
          </PdeEquation>
          <PdeEquation Name="CO2_stroma" SolutionType="Unknown">
            <Rate>( - J_r8 - J_r22)</Rate>
            <Diffusion>CO2_stroma_diffusionRate</Diffusion>
            <Initial>CO2_stroma_init_uM</Initial>
          </PdeEquation>
          <PdeEquation Name="H2CO3_stroma" SolutionType="Unknown">
            <Rate>(J_r8 - J_r9)</Rate>
            <Diffusion>H2CO3_stroma_diffusionRate</Diffusion>
            <Initial>H2CO3_stroma_init_uM</Initial>
          </PdeEquation>
          <PdeEquation Name="HCO3_stroma" SolutionType="Unknown">
            <Rate>(J_r9 + J_r22)</Rate>
            <Diffusion>HCO3_stroma_diffusionRate</Diffusion>
            <Initial>HCO3_stroma_init_uM</Initial>
          </PdeEquation>
          <VolumeRegionEquation Name="Photorespiratory_intermediate_stroma">
            <UniformRate>0.0</UniformRate>
            <VolumeRate>0.0</VolumeRate>
            <Initial>Photorespiratory_intermediate_stroma_init_uM</Initial>
            <SolutionType Type="unknown" />
          </VolumeRegionEquation>
        </CompartmentSubDomain>
        <CompartmentSubDomain Name="Cytosol">
          <BoundaryType Boundary="Xm" Type="Flux" />
          <BoundaryType Boundary="Xp" Type="Flux" />
          <BoundaryType Boundary="Ym" Type="Flux" />
          <BoundaryType Boundary="Yp" Type="Flux" />
          <BoundaryType Boundary="Zm" Type="Flux" />
          <BoundaryType Boundary="Zp" Type="Flux" />
          <PdeEquation Name="O2_cytosol" SolutionType="Unknown">
            <Rate>0.0</Rate>
            <Diffusion>O2_cytosol_diffusionRate</Diffusion>
            <Initial>O2_cytosol_init_uM</Initial>
          </PdeEquation>
          <PdeEquation Name="CO2_cytosol" SolutionType="Unknown">
            <Rate>( - J_r4 - J_r13)</Rate>
            <Diffusion>CO2_cytosol_diffusionRate</Diffusion>
            <Initial>CO2_cytosol_init_uM</Initial>
          </PdeEquation>
          <PdeEquation Name="H2CO3_cytosol" SolutionType="Unknown">
            <Rate>(J_r4 - J_r5)</Rate>
            <Diffusion>H2CO3_cytosol_diffusionRate</Diffusion>
            <Initial>H2CO3_cytosol_init_uM</Initial>
          </PdeEquation>
          <PdeEquation Name="HCO3_cytosol" SolutionType="Unknown">
            <Rate>(J_r5 + J_r13)</Rate>
            <Diffusion>HCO3_cytosol_diffusionRate</Diffusion>
            <Initial>HCO3_cytosol_init_uM</Initial>
          </PdeEquation>
        </CompartmentSubDomain>
        <CompartmentSubDomain Name="External">
          <BoundaryType Boundary="Xm" Type="Flux" />
          <BoundaryType Boundary="Xp" Type="Flux" />
          <BoundaryType Boundary="Ym" Type="Flux" />
          <BoundaryType Boundary="Yp" Type="Flux" />
          <BoundaryType Boundary="Zm" Type="Flux" />
          <BoundaryType Boundary="Zp" Type="Flux" />
          <PdeEquation Name="O2_plasmalemmaSurface" SolutionType="Unknown">
            <Rate>(UnitFactor_uM_um3_molecules_neg_1 * LumpedJ_r0 / Size_PlasmalemmaSurface)</Rate>
            <Diffusion>O2_plasmalemmaSurface_diffusionRate</Diffusion>
            <Initial>O2_plasmalemmaSurface_init_uM</Initial>
          </PdeEquation>
          <PdeEquation Name="CO2_plasmalemmaSurface" SolutionType="Unknown">
            <Rate>((UnitFactor_uM_um3_molecules_neg_1 * LumpedJ_r1 / Size_PlasmalemmaSurface) - J_r16)</Rate>
            <Diffusion>CO2_plasmalemmaSurface_diffusionRate</Diffusion>
            <Initial>CO2_plasmalemmaSurface_init_uM</Initial>
          </PdeEquation>
          <PdeEquation Name="H2CO3_plasmalemmaSurface" SolutionType="Unknown">
            <Rate>((UnitFactor_uM_um3_molecules_neg_1 * LumpedJ_r2 / Size_PlasmalemmaSurface) + J_r16 - J_r17)</Rate>
            <Diffusion>H2CO3_plasmalemmaSurface_diffusionRate</Diffusion>
            <Initial>H2CO3_plasmalemmaSurface_init_uM</Initial>
          </PdeEquation>
          <PdeEquation Name="HCO3_plasmalemmaSurface" SolutionType="Unknown">
            <Rate>((UnitFactor_uM_um3_molecules_neg_1 * LumpedJ_r3 / Size_PlasmalemmaSurface) + J_r17)</Rate>
            <Diffusion>HCO3_plasmalemmaSurface_diffusionRate</Diffusion>
            <Initial>HCO3_plasmalemmaSurface_init_uM</Initial>
          </PdeEquation>
        </CompartmentSubDomain>
        <MembraneSubDomain Name="Cytosol_External_membrane" InsideCompartment="Cytosol" OutsideCompartment="External">
          <BoundaryType Boundary="Xm" Type="Value" />
          <BoundaryType Boundary="Xp" Type="Value" />
          <BoundaryType Boundary="Ym" Type="Value" />
          <BoundaryType Boundary="Yp" Type="Value" />
          <BoundaryType Boundary="Zm" Type="Value" />
          <BoundaryType Boundary="Zp" Type="Value" />
          <JumpCondition Name="O2_plasmalemmaSurface">
            <InFlux>0.0</InFlux>
            <OutFlux>- (J_flux0 / VolumePerUnitVolume_PlasmalemmaSurface)</OutFlux>
          </JumpCondition>
          <JumpCondition Name="CO2_plasmalemmaSurface">
            <InFlux>0.0</InFlux>
            <OutFlux>- (J_flux1 / VolumePerUnitVolume_PlasmalemmaSurface)</OutFlux>
          </JumpCondition>
          <JumpCondition Name="H2CO3_plasmalemmaSurface">
            <InFlux>0.0</InFlux>
            <OutFlux>- (J_flux2 / VolumePerUnitVolume_PlasmalemmaSurface)</OutFlux>
          </JumpCondition>
          <JumpCondition Name="HCO3_plasmalemmaSurface">
            <InFlux>0.0</InFlux>
            <OutFlux>( - (J_flux3 / VolumePerUnitVolume_PlasmalemmaSurface) + ( - 1.0 * KFlux_Plasmalemma_PlasmalemmaSurface * UnitFactor_uM_um3_molecules_neg_1 * J_r19))</OutFlux>
          </JumpCondition>
          <JumpCondition Name="O2_cytosol">
            <InFlux>(J_flux0 / VolumePerUnitVolume_Cytosol)</InFlux>
            <OutFlux>0.0</OutFlux>
          </JumpCondition>
          <JumpCondition Name="CO2_cytosol">
            <InFlux>(J_flux1 / VolumePerUnitVolume_Cytosol)</InFlux>
            <OutFlux>0.0</OutFlux>
          </JumpCondition>
          <JumpCondition Name="H2CO3_cytosol">
            <InFlux>(J_flux2 / VolumePerUnitVolume_Cytosol)</InFlux>
            <OutFlux>0.0</OutFlux>
          </JumpCondition>
          <JumpCondition Name="HCO3_cytosol">
            <InFlux>((J_flux3 / VolumePerUnitVolume_Cytosol) + (KFlux_Plasmalemma_Cytosol * UnitFactor_uM_um3_molecules_neg_1 * J_r19))</InFlux>
            <OutFlux>0.0</OutFlux>
          </JumpCondition>
        </MembraneSubDomain>
        <MembraneSubDomain Name="Chloroplast_Cytosol_membrane" InsideCompartment="Chloroplast" OutsideCompartment="Cytosol">
          <BoundaryType Boundary="Xm" Type="Value" />
          <BoundaryType Boundary="Xp" Type="Value" />
          <BoundaryType Boundary="Ym" Type="Value" />
          <BoundaryType Boundary="Yp" Type="Value" />
          <BoundaryType Boundary="Zm" Type="Value" />
          <BoundaryType Boundary="Zp" Type="Value" />
          <JumpCondition Name="O2_stroma">
            <InFlux>(J_flux4 / VolumePerUnitVolume_Stroma)</InFlux>
            <OutFlux>0.0</OutFlux>
          </JumpCondition>
          <JumpCondition Name="CO2_stroma">
            <InFlux>(J_flux5 / VolumePerUnitVolume_Stroma)</InFlux>
            <OutFlux>0.0</OutFlux>
          </JumpCondition>
          <JumpCondition Name="H2CO3_stroma">
            <InFlux>(J_flux6 / VolumePerUnitVolume_Stroma)</InFlux>
            <OutFlux>0.0</OutFlux>
          </JumpCondition>
          <JumpCondition Name="HCO3_stroma">
            <InFlux>(((J_flux7 / VolumePerUnitVolume_Stroma) + (J_flux16 / VolumePerUnitVolume_Stroma)) + (KFlux_ChloroplastEnvelope_Stroma * UnitFactor_uM_um3_molecules_neg_1 * J_r18))</InFlux>
            <OutFlux>0.0</OutFlux>
          </JumpCondition>
          <JumpCondition Name="Photorespiratory_intermediate_stroma">
            <InFlux>- (J_flux19 / VolumePerUnitVolume_Stroma)</InFlux>
            <OutFlux>0.0</OutFlux>
          </JumpCondition>
          <JumpCondition Name="O2_cytosol">
            <InFlux>0.0</InFlux>
            <OutFlux>- (J_flux4 / VolumePerUnitVolume_Cytosol)</OutFlux>
          </JumpCondition>
          <JumpCondition Name="CO2_cytosol">
            <InFlux>0.0</InFlux>
            <OutFlux>( - (J_flux5 / VolumePerUnitVolume_Cytosol) + (J_flux19 / VolumePerUnitVolume_Cytosol))</OutFlux>
          </JumpCondition>
          <JumpCondition Name="H2CO3_cytosol">
            <InFlux>0.0</InFlux>
            <OutFlux>- (J_flux6 / VolumePerUnitVolume_Cytosol)</OutFlux>
          </JumpCondition>
          <JumpCondition Name="HCO3_cytosol">
            <InFlux>0.0</InFlux>
            <OutFlux>(( - (J_flux7 / VolumePerUnitVolume_Cytosol) - (J_flux16 / VolumePerUnitVolume_Cytosol)) + ( - 1.0 * KFlux_ChloroplastEnvelope_Cytosol * UnitFactor_uM_um3_molecules_neg_1 * J_r18))</OutFlux>
          </JumpCondition>
        </MembraneSubDomain>
        <MembraneSubDomain Name="Chloroplast_Thylakoid_membrane" InsideCompartment="Chloroplast" OutsideCompartment="Thylakoid">
          <BoundaryType Boundary="Xm" Type="Value" />
          <BoundaryType Boundary="Xp" Type="Value" />
          <BoundaryType Boundary="Ym" Type="Value" />
          <BoundaryType Boundary="Yp" Type="Value" />
          <BoundaryType Boundary="Zm" Type="Value" />
          <BoundaryType Boundary="Zp" Type="Value" />
          <JumpCondition Name="O2_stroma">
            <InFlux>- (J_flux12 / VolumePerUnitVolume_Stroma)</InFlux>
            <OutFlux>0.0</OutFlux>
          </JumpCondition>
          <JumpCondition Name="CO2_stroma">
            <InFlux>- (J_flux13 / VolumePerUnitVolume_Stroma)</InFlux>
            <OutFlux>0.0</OutFlux>
          </JumpCondition>
          <JumpCondition Name="H2CO3_stroma">
            <InFlux>- (J_flux14 / VolumePerUnitVolume_Stroma)</InFlux>
            <OutFlux>0.0</OutFlux>
          </JumpCondition>
          <JumpCondition Name="HCO3_stroma">
            <InFlux>( - (J_flux15 / VolumePerUnitVolume_Stroma) - (J_flux24 / VolumePerUnitVolume_Stroma))</InFlux>
            <OutFlux>0.0</OutFlux>
          </JumpCondition>
          <JumpCondition Name="Photorespiratory_intermediate_stroma">
            <InFlux>0.0</InFlux>
            <OutFlux>0.0</OutFlux>
          </JumpCondition>
          <JumpCondition Name="O2_thylakoid">
            <InFlux>0.0</InFlux>
            <OutFlux>(J_flux12 / VolumePerUnitVolume_Thylakoid)</OutFlux>
          </JumpCondition>
          <JumpCondition Name="CO2_thylakoid">
            <InFlux>0.0</InFlux>
            <OutFlux>(J_flux13 / VolumePerUnitVolume_Thylakoid)</OutFlux>
          </JumpCondition>
          <JumpCondition Name="H2CO3_thylakoid">
            <InFlux>0.0</InFlux>
            <OutFlux>(J_flux14 / VolumePerUnitVolume_Thylakoid)</OutFlux>
          </JumpCondition>
          <JumpCondition Name="HCO3_thylakoid">
            <InFlux>0.0</InFlux>
            <OutFlux>((J_flux15 / VolumePerUnitVolume_Thylakoid) + (J_flux24 / VolumePerUnitVolume_Thylakoid))</OutFlux>
          </JumpCondition>
        </MembraneSubDomain>
        <MembraneSubDomain Name="Chloroplast_Pyrenoid_membrane" InsideCompartment="Chloroplast" OutsideCompartment="Pyrenoid">
          <BoundaryType Boundary="Xm" Type="Value" />
          <BoundaryType Boundary="Xp" Type="Value" />
          <BoundaryType Boundary="Ym" Type="Value" />
          <BoundaryType Boundary="Yp" Type="Value" />
          <BoundaryType Boundary="Zm" Type="Value" />
          <BoundaryType Boundary="Zp" Type="Value" />
          <JumpCondition Name="O2_stroma">
            <InFlux>( - (J_flux8 / VolumePerUnitVolume_Stroma) + (J_flux17 / VolumePerUnitVolume_Stroma))</InFlux>
            <OutFlux>0.0</OutFlux>
          </JumpCondition>
          <JumpCondition Name="CO2_stroma">
            <InFlux>- (J_flux9 / VolumePerUnitVolume_Stroma)</InFlux>
            <OutFlux>0.0</OutFlux>
          </JumpCondition>
          <JumpCondition Name="H2CO3_stroma">
            <InFlux>- (J_flux10 / VolumePerUnitVolume_Stroma)</InFlux>
            <OutFlux>0.0</OutFlux>
          </JumpCondition>
          <JumpCondition Name="HCO3_stroma">
            <InFlux>- (J_flux11 / VolumePerUnitVolume_Stroma)</InFlux>
            <OutFlux>0.0</OutFlux>
          </JumpCondition>
          <JumpCondition Name="Photorespiratory_intermediate_stroma">
            <InFlux>(J_flux18 / VolumePerUnitVolume_Stroma)</InFlux>
            <OutFlux>0.0</OutFlux>
          </JumpCondition>
          <JumpCondition Name="O2_pyrenoid">
            <InFlux>0.0</InFlux>
            <OutFlux>(J_flux8 / VolumePerUnitVolume_Pyrenoid)</OutFlux>
          </JumpCondition>
          <JumpCondition Name="CO2_pyrenoid">
            <InFlux>0.0</InFlux>
            <OutFlux>(J_flux9 / VolumePerUnitVolume_Pyrenoid)</OutFlux>
          </JumpCondition>
          <JumpCondition Name="H2CO3_pyrenoid">
            <InFlux>0.0</InFlux>
            <OutFlux>(J_flux10 / VolumePerUnitVolume_Pyrenoid)</OutFlux>
          </JumpCondition>
          <JumpCondition Name="HCO3_pyrenoid">
            <InFlux>0.0</InFlux>
            <OutFlux>(J_flux11 / VolumePerUnitVolume_Pyrenoid)</OutFlux>
          </JumpCondition>
          <JumpCondition Name="O2_intermediate">
            <InFlux>0.0</InFlux>
            <OutFlux>- (J_flux17 / VolumePerUnitVolume_Pyrenoid)</OutFlux>
          </JumpCondition>
          <JumpCondition Name="Photorespiratory_intermediate">
            <InFlux>0.0</InFlux>
            <OutFlux>- (J_flux18 / VolumePerUnitVolume_Pyrenoid)</OutFlux>
          </JumpCondition>
        </MembraneSubDomain>
        <MembraneSubDomain Name="Pyrenoid_Thylakoid_membrane" InsideCompartment="Pyrenoid" OutsideCompartment="Thylakoid">
          <BoundaryType Boundary="Xm" Type="Value" />
          <BoundaryType Boundary="Xp" Type="Value" />
          <BoundaryType Boundary="Ym" Type="Value" />
          <BoundaryType Boundary="Yp" Type="Value" />
          <BoundaryType Boundary="Zm" Type="Value" />
          <BoundaryType Boundary="Zp" Type="Value" />
          <JumpCondition Name="O2_pyrenoid">
            <InFlux>(J_flux20 / VolumePerUnitVolume_Pyrenoid)</InFlux>
            <OutFlux>0.0</OutFlux>
          </JumpCondition>
          <JumpCondition Name="CO2_pyrenoid">
            <InFlux>(J_flux21 / VolumePerUnitVolume_Pyrenoid)</InFlux>
            <OutFlux>0.0</OutFlux>
          </JumpCondition>
          <JumpCondition Name="H2CO3_pyrenoid">
            <InFlux>(J_flux22 / VolumePerUnitVolume_Pyrenoid)</InFlux>
            <OutFlux>0.0</OutFlux>
          </JumpCondition>
          <JumpCondition Name="HCO3_pyrenoid">
            <InFlux>((J_flux23 / VolumePerUnitVolume_Pyrenoid) + (J_flux25 / VolumePerUnitVolume_Pyrenoid))</InFlux>
            <OutFlux>0.0</OutFlux>
          </JumpCondition>
          <JumpCondition Name="O2_intermediate">
            <InFlux>0.0</InFlux>
            <OutFlux>0.0</OutFlux>
          </JumpCondition>
          <JumpCondition Name="Photorespiratory_intermediate">
            <InFlux>0.0</InFlux>
            <OutFlux>0.0</OutFlux>
          </JumpCondition>
          <JumpCondition Name="O2_thylakoid">
            <InFlux>0.0</InFlux>
            <OutFlux>- (J_flux20 / VolumePerUnitVolume_Thylakoid)</OutFlux>
          </JumpCondition>
          <JumpCondition Name="CO2_thylakoid">
            <InFlux>0.0</InFlux>
            <OutFlux>- (J_flux21 / VolumePerUnitVolume_Thylakoid)</OutFlux>
          </JumpCondition>
          <JumpCondition Name="H2CO3_thylakoid">
            <InFlux>0.0</InFlux>
            <OutFlux>- (J_flux22 / VolumePerUnitVolume_Thylakoid)</OutFlux>
          </JumpCondition>
          <JumpCondition Name="HCO3_thylakoid">
            <InFlux>0.0</InFlux>
            <OutFlux>( - (J_flux23 / VolumePerUnitVolume_Thylakoid) - (J_flux25 / VolumePerUnitVolume_Thylakoid))</OutFlux>
          </JumpCondition>
        </MembraneSubDomain>
        <Version Name="Application0_generated" KeyValue="263000128" BranchId="255108643" Archived="0" Date="12-Nov-2023 15:03:28" FromVersionable="false">
          <Owner Name="kastejos" Identifier="252783037" />
          <GroupAccess Type="1" />
          <Annotation>cloned from 'Application0_generated' owned by user kastejos</Annotation>
        </Version>
      </MathDescription>
      <Simulation Name="Algal CCM CO2_P vs CO2_conc">
        <Annotation>cloned from 'Copy of Copy of Copy of Copy of Copy of Copy of Copy of Copy of Copy of Simulation0 2' owned by user temp
cloned from 'Copy of Copy of Copy of Copy of Copy of Copy of Copy of Copy of Simulation0 2' owned by user temp
cloned from 'Copy of Copy of Copy of Copy of Copy of Copy of Copy of Simulation0 2' owned by user temp
cloned from 'Copy of Copy of Copy of Copy of Copy of Copy of Simulation0 2' owned by user temp
cloned from 'Copy of Copy of Copy of Copy of Simulation0 2' owned by user temp
cloned from 'Copy of Simulation0' owned by user temp
cloned from 'Simulation0' owned by user temp</Annotation>
        <SolverTaskDescription TaskType="Unsteady" UseSymbolicJacobian="false" Solver="Sundials Stiff PDE Solver (Variable Time Step)">
          <TimeBound StartTime="0.0" EndTime="30.0" />
          <TimeStep DefaultTime="0.05" MinTime="0.0" MaxTime="0.1" />
          <ErrorTolerance Absolut="1.0E-10" Relative="1.0E-8" />
          <OutputOptions OutputTimeStep="0.5" />
          <SundialsSolverOptions>
            <maxOrderAdvection>2</maxOrderAdvection>
          </SundialsSolverOptions>
          <NumberProcessors>1</NumberProcessors>
        </SolverTaskDescription>
        <MathOverrides>
          <Constant Name="HCO3_ChloroplastMultiplier">0.0</Constant>
          <Constant Name="Plasmalemma_BicA_Multiplier">0.0</Constant>
          <Constant Name="DIC" ConstantArraySpec="1001">0.5 to 1.0, 10 values</Constant>
          <Constant Name="PyrenoidMultiplier">0.1</Constant>
          <Constant Name="EffectivePorosity">0.2</Constant>
          <Constant Name="CO2_P" ConstantArraySpec="1000">"350.0", "700.0", "1050.0", "1400.0", "1750.0", "2100.0", "2450.0", "2800.0", "3150.0", "3500.0"</Constant>
          <Constant Name="Chloroplast_BicA_Multiplier">0.0</Constant>
          <Constant Name="HCO3_ThylakoidMultiplier">1.0</Constant>
        </MathOverrides>
        <MeshSpecification>
          <Size X="23" Y="23" Z="23" />
        </MeshSpecification>
        <Version Name="Algal CCM CO2_P vs CO2_conc" KeyValue="263000434" BranchId="256204835" Archived="0" Date="12-Nov-2023 15:03:29" FromVersionable="false">
          <Owner Name="kastejos" Identifier="252783037" />
          <GroupAccess Type="1" />
          <Annotation>cloned from 'Copy of Copy of Copy of Copy of Copy of Copy of Copy of Copy of Copy of Simulation0 2' owned by user temp
cloned from 'Copy of Copy of Copy of Copy of Copy of Copy of Copy of Copy of Simulation0 2' owned by user temp
cloned from 'Copy of Copy of Copy of Copy of Copy of Copy of Copy of Simulation0 2' owned by user temp
cloned from 'Copy of Copy of Copy of Copy of Copy of Copy of Simulation0 2' owned by user temp
cloned from 'Copy of Copy of Copy of Copy of Simulation0 2' owned by user temp
cloned from 'Copy of Simulation0' owned by user temp
cloned from 'Simulation0' owned by user temp</Annotation>
        </Version>
      </Simulation>
      <Simulation Name="Algal CCM CO2_P vs. CO2_conc 2">
        <Annotation>cloned from 'Copy of Copy of Copy of Copy of Copy of Copy of Copy of Copy of Copy of Simulation0 2' owned by user temp
cloned from 'Copy of Copy of Copy of Copy of Copy of Copy of Copy of Copy of Simulation0 2' owned by user temp
cloned from 'Copy of Copy of Copy of Copy of Copy of Copy of Copy of Simulation0 2' owned by user temp
cloned from 'Copy of Copy of Copy of Copy of Copy of Copy of Simulation0 2' owned by user temp
cloned from 'Copy of Copy of Copy of Copy of Simulation0 2' owned by user temp
cloned from 'Copy of Simulation0' owned by user temp
cloned from 'Simulation0' owned by user temp</Annotation>
        <SolverTaskDescription TaskType="Unsteady" UseSymbolicJacobian="false" Solver="Sundials Stiff PDE Solver (Variable Time Step)">
          <TimeBound StartTime="0.0" EndTime="30.0" />
          <TimeStep DefaultTime="0.05" MinTime="0.0" MaxTime="0.1" />
          <ErrorTolerance Absolut="1.0E-10" Relative="1.0E-8" />
          <OutputOptions OutputTimeStep="0.5" />
          <SundialsSolverOptions>
            <maxOrderAdvection>2</maxOrderAdvection>
          </SundialsSolverOptions>
          <NumberProcessors>1</NumberProcessors>
        </SolverTaskDescription>
        <MathOverrides>
          <Constant Name="HCO3_ChloroplastMultiplier">0.0</Constant>
          <Constant Name="Plasmalemma_BicA_Multiplier">0.0</Constant>
          <Constant Name="DIC" ConstantArraySpec="1001">0.5 to 1.0, 10 values</Constant>
          <Constant Name="PyrenoidMultiplier">0.1</Constant>
          <Constant Name="EffectivePorosity">0.2</Constant>
          <Constant Name="HCO3_ThylakoidMultiplier">1.0</Constant>
          <Constant Name="Chloroplast_BicA_Multiplier">0.0</Constant>
        </MathOverrides>
        <MeshSpecification>
          <Size X="23" Y="23" Z="23" />
        </MeshSpecification>
        <Version Name="Algal CCM CO2_P vs. CO2_conc 2" KeyValue="263000436" BranchId="256204838" Archived="0" Date="12-Nov-2023 15:03:29" FromVersionable="false">
          <Owner Name="kastejos" Identifier="252783037" />
          <GroupAccess Type="1" />
          <Annotation>cloned from 'Copy of Copy of Copy of Copy of Copy of Copy of Copy of Copy of Copy of Simulation0 2' owned by user temp
cloned from 'Copy of Copy of Copy of Copy of Copy of Copy of Copy of Copy of Simulation0 2' owned by user temp
cloned from 'Copy of Copy of Copy of Copy of Copy of Copy of Copy of Simulation0 2' owned by user temp
cloned from 'Copy of Copy of Copy of Copy of Copy of Copy of Simulation0 2' owned by user temp
cloned from 'Copy of Copy of Copy of Copy of Simulation0 2' owned by user temp
cloned from 'Copy of Simulation0' owned by user temp
cloned from 'Simulation0' owned by user temp</Annotation>
        </Version>
      </Simulation>
      <Simulation Name="Algal CCM CO2_P vs. CO2_conc 3">
        <Annotation>cloned from 'Copy of Copy of Copy of Copy of Copy of Copy of Copy of Copy of Copy of Simulation0 2' owned by user temp
cloned from 'Copy of Copy of Copy of Copy of Copy of Copy of Copy of Copy of Simulation0 2' owned by user temp
cloned from 'Copy of Copy of Copy of Copy of Copy of Copy of Copy of Simulation0 2' owned by user temp
cloned from 'Copy of Copy of Copy of Copy of Copy of Copy of Simulation0 2' owned by user temp
cloned from 'Copy of Copy of Copy of Copy of Simulation0 2' owned by user temp
cloned from 'Copy of Simulation0' owned by user temp
cloned from 'Simulation0' owned by user temp</Annotation>
        <SolverTaskDescription TaskType="Unsteady" UseSymbolicJacobian="false" Solver="Sundials Stiff PDE Solver (Variable Time Step)">
          <TimeBound StartTime="0.0" EndTime="30.0" />
          <TimeStep DefaultTime="0.05" MinTime="0.0" MaxTime="0.1" />
          <ErrorTolerance Absolut="1.0E-10" Relative="1.0E-8" />
          <OutputOptions OutputTimeStep="0.5" />
          <SundialsSolverOptions>
            <maxOrderAdvection>2</maxOrderAdvection>
          </SundialsSolverOptions>
          <NumberProcessors>1</NumberProcessors>
        </SolverTaskDescription>
        <MathOverrides>
          <Constant Name="HCO3_ChloroplastMultiplier">0.0</Constant>
          <Constant Name="Plasmalemma_BicA_Multiplier">0.0</Constant>
          <Constant Name="DIC" ConstantArraySpec="1001">0.5 to 1.0, 10 values</Constant>
          <Constant Name="PyrenoidMultiplier">0.1</Constant>
          <Constant Name="EffectivePorosity">0.2</Constant>
          <Constant Name="CO2_P" ConstantArraySpec="1000">"7000.0", "10500.0", "14000.0", "17500.0", "21000.0", "24500.0", "28000.0", "31500.0", "35000.0"</Constant>
          <Constant Name="Chloroplast_BicA_Multiplier">0.0</Constant>
          <Constant Name="HCO3_ThylakoidMultiplier">1.0</Constant>
        </MathOverrides>
        <MeshSpecification>
          <Size X="23" Y="23" Z="23" />
        </MeshSpecification>
        <Version Name="Algal CCM CO2_P vs. CO2_conc 3" KeyValue="263443827" BranchId="263443828" Archived="0" Date="22-Nov-2023 16:54:20" FromVersionable="false">
          <Owner Name="kastejos" Identifier="252783037" />
          <GroupAccess Type="1" />
          <Annotation>cloned from 'Copy of Copy of Copy of Copy of Copy of Copy of Copy of Copy of Copy of Simulation0 2' owned by user temp
cloned from 'Copy of Copy of Copy of Copy of Copy of Copy of Copy of Copy of Simulation0 2' owned by user temp
cloned from 'Copy of Copy of Copy of Copy of Copy of Copy of Copy of Simulation0 2' owned by user temp
cloned from 'Copy of Copy of Copy of Copy of Copy of Copy of Simulation0 2' owned by user temp
cloned from 'Copy of Copy of Copy of Copy of Simulation0 2' owned by user temp
cloned from 'Copy of Simulation0' owned by user temp
cloned from 'Simulation0' owned by user temp</Annotation>
          <ParentSimRef KeyValue="263000438" />
        </Version>
      </Simulation>
      <Simulation Name="Algal CCM CO2_P vs. CO2_conc 4">
        <Annotation>cloned from 'Copy of Copy of Copy of Copy of Copy of Copy of Copy of Copy of Copy of Simulation0 2' owned by user temp
cloned from 'Copy of Copy of Copy of Copy of Copy of Copy of Copy of Copy of Simulation0 2' owned by user temp
cloned from 'Copy of Copy of Copy of Copy of Copy of Copy of Copy of Simulation0 2' owned by user temp
cloned from 'Copy of Copy of Copy of Copy of Copy of Copy of Simulation0 2' owned by user temp
cloned from 'Copy of Copy of Copy of Copy of Simulation0 2' owned by user temp
cloned from 'Copy of Simulation0' owned by user temp
cloned from 'Simulation0' owned by user temp</Annotation>
        <SolverTaskDescription TaskType="Unsteady" UseSymbolicJacobian="false" Solver="Sundials Stiff PDE Solver (Variable Time Step)">
          <TimeBound StartTime="0.0" EndTime="30.0" />
          <TimeStep DefaultTime="0.05" MinTime="0.0" MaxTime="0.1" />
          <ErrorTolerance Absolut="1.0E-10" Relative="1.0E-8" />
          <OutputOptions OutputTimeStep="0.5" />
          <SundialsSolverOptions>
            <maxOrderAdvection>2</maxOrderAdvection>
          </SundialsSolverOptions>
          <NumberProcessors>1</NumberProcessors>
        </SolverTaskDescription>
        <MathOverrides>
          <Constant Name="HCO3_ChloroplastMultiplier">0.0</Constant>
          <Constant Name="Plasmalemma_BicA_Multiplier">0.0</Constant>
          <Constant Name="DIC" ConstantArraySpec="1001">0.5 to 1.0, 10 values</Constant>
          <Constant Name="PyrenoidMultiplier">0.1</Constant>
          <Constant Name="EffectivePorosity">0.2</Constant>
          <Constant Name="CO2_P" ConstantArraySpec="1000">"38500.0", "42000.0", "45500.0", "49000.0", "52500.0", "56000.0", "59500.0", "63000.0", "66500.0", "70000.0"</Constant>
          <Constant Name="HCO3_ThylakoidMultiplier">1.0</Constant>
          <Constant Name="Chloroplast_BicA_Multiplier">0.0</Constant>
        </MathOverrides>
        <MeshSpecification>
          <Size X="23" Y="23" Z="23" />
        </MeshSpecification>
        <Version Name="Algal CCM CO2_P vs. CO2_conc 4" KeyValue="263443830" BranchId="263443831" Archived="0" Date="22-Nov-2023 16:54:20" FromVersionable="false">
          <Owner Name="kastejos" Identifier="252783037" />
          <GroupAccess Type="1" />
          <Annotation>cloned from 'Copy of Copy of Copy of Copy of Copy of Copy of Copy of Copy of Copy of Simulation0 2' owned by user temp
cloned from 'Copy of Copy of Copy of Copy of Copy of Copy of Copy of Copy of Simulation0 2' owned by user temp
cloned from 'Copy of Copy of Copy of Copy of Copy of Copy of Copy of Simulation0 2' owned by user temp
cloned from 'Copy of Copy of Copy of Copy of Copy of Copy of Simulation0 2' owned by user temp
cloned from 'Copy of Copy of Copy of Copy of Simulation0 2' owned by user temp
cloned from 'Copy of Simulation0' owned by user temp
cloned from 'Simulation0' owned by user temp</Annotation>
          <ParentSimRef KeyValue="263000440" />
        </Version>
      </Simulation>
      <Simulation Name="CO2 diffusivity sense upper">
        <Annotation>cloned from 'Copy of Copy of Copy of Copy of Copy of Copy of Copy of Copy of Copy of Simulation0 2' owned by user temp
cloned from 'Copy of Copy of Copy of Copy of Copy of Copy of Copy of Copy of Simulation0 2' owned by user temp
cloned from 'Copy of Copy of Copy of Copy of Copy of Copy of Copy of Simulation0 2' owned by user temp
cloned from 'Copy of Copy of Copy of Copy of Copy of Copy of Simulation0 2' owned by user temp
cloned from 'Copy of Copy of Copy of Copy of Simulation0 2' owned by user temp
cloned from 'Copy of Simulation0' owned by user temp
cloned from 'Simulation0' owned by user temp</Annotation>
        <SolverTaskDescription TaskType="Unsteady" UseSymbolicJacobian="false" Solver="Sundials Stiff PDE Solver (Variable Time Step)">
          <TimeBound StartTime="0.0" EndTime="30.0" />
          <TimeStep DefaultTime="0.05" MinTime="0.0" MaxTime="0.1" />
          <ErrorTolerance Absolut="1.0E-10" Relative="1.0E-8" />
          <OutputOptions OutputTimeStep="0.5" />
          <SundialsSolverOptions>
            <maxOrderAdvection>2</maxOrderAdvection>
          </SundialsSolverOptions>
          <NumberProcessors>1</NumberProcessors>
        </SolverTaskDescription>
        <MathOverrides>
          <Constant Name="HCO3_ThylakoidMultiplier">1.0</Constant>
          <Constant Name="CO2_plasmalemmaSurface_diffusionRate">2068.0</Constant>
          <Constant Name="HCO3_ChloroplastMultiplier">0.0</Constant>
          <Constant Name="EffectivePorosity">0.2</Constant>
          <Constant Name="PyrenoidMultiplier">0.1</Constant>
          <Constant Name="CO2_thylakoid_diffusionRate">206.8</Constant>
          <Constant Name="CO2_stroma_diffusionRate">206.8</Constant>
          <Constant Name="CO2_pyrenoid_diffusionRate">206.8</Constant>
          <Constant Name="Plasmalemma_BicA_Multiplier">0.0</Constant>
          <Constant Name="Chloroplast_BicA_Multiplier">0.0</Constant>
          <Constant Name="CO2_cytosol_diffusionRate">1034.0</Constant>
        </MathOverrides>
        <MeshSpecification>
          <Size X="23" Y="23" Z="23" />
        </MeshSpecification>
        <Version Name="CO2 diffusivity sense upper" KeyValue="263000442" BranchId="258246455" Archived="0" Date="12-Nov-2023 15:03:29" FromVersionable="false">
          <Owner Name="kastejos" Identifier="252783037" />
          <GroupAccess Type="1" />
          <Annotation>cloned from 'Copy of Copy of Copy of Copy of Copy of Copy of Copy of Copy of Copy of Simulation0 2' owned by user temp
cloned from 'Copy of Copy of Copy of Copy of Copy of Copy of Copy of Copy of Simulation0 2' owned by user temp
cloned from 'Copy of Copy of Copy of Copy of Copy of Copy of Copy of Simulation0 2' owned by user temp
cloned from 'Copy of Copy of Copy of Copy of Copy of Copy of Simulation0 2' owned by user temp
cloned from 'Copy of Copy of Copy of Copy of Simulation0 2' owned by user temp
cloned from 'Copy of Simulation0' owned by user temp
cloned from 'Simulation0' owned by user temp</Annotation>
        </Version>
      </Simulation>
      <Simulation Name="CO2 diffusivity sense lower">
        <Annotation>cloned from 'Copy of Copy of Copy of Copy of Copy of Copy of Copy of Copy of Copy of Simulation0 2' owned by user temp
cloned from 'Copy of Copy of Copy of Copy of Copy of Copy of Copy of Copy of Simulation0 2' owned by user temp
cloned from 'Copy of Copy of Copy of Copy of Copy of Copy of Copy of Simulation0 2' owned by user temp
cloned from 'Copy of Copy of Copy of Copy of Copy of Copy of Simulation0 2' owned by user temp
cloned from 'Copy of Copy of Copy of Copy of Simulation0 2' owned by user temp
cloned from 'Copy of Simulation0' owned by user temp
cloned from 'Simulation0' owned by user temp</Annotation>
        <SolverTaskDescription TaskType="Unsteady" UseSymbolicJacobian="false" Solver="Sundials Stiff PDE Solver (Variable Time Step)">
          <TimeBound StartTime="0.0" EndTime="30.0" />
          <TimeStep DefaultTime="0.05" MinTime="0.0" MaxTime="0.1" />
          <ErrorTolerance Absolut="1.0E-10" Relative="1.0E-8" />
          <OutputOptions OutputTimeStep="0.5" />
          <SundialsSolverOptions>
            <maxOrderAdvection>2</maxOrderAdvection>
          </SundialsSolverOptions>
          <NumberProcessors>1</NumberProcessors>
        </SolverTaskDescription>
        <MathOverrides>
          <Constant Name="HCO3_ThylakoidMultiplier">1.0</Constant>
          <Constant Name="CO2_plasmalemmaSurface_diffusionRate">1692.0</Constant>
          <Constant Name="HCO3_ChloroplastMultiplier">0.0</Constant>
          <Constant Name="EffectivePorosity">0.2</Constant>
          <Constant Name="PyrenoidMultiplier">0.1</Constant>
          <Constant Name="CO2_thylakoid_diffusionRate">169.20000000000002</Constant>
          <Constant Name="CO2_stroma_diffusionRate">169.20000000000002</Constant>
          <Constant Name="CO2_pyrenoid_diffusionRate">169.20000000000002</Constant>
          <Constant Name="Plasmalemma_BicA_Multiplier">0.0</Constant>
          <Constant Name="Chloroplast_BicA_Multiplier">0.0</Constant>
          <Constant Name="CO2_cytosol_diffusionRate">846.0</Constant>
        </MathOverrides>
        <MeshSpecification>
          <Size X="23" Y="23" Z="23" />
        </MeshSpecification>
        <Version Name="CO2 diffusivity sense lower" KeyValue="263000444" BranchId="258246458" Archived="0" Date="12-Nov-2023 15:03:29" FromVersionable="false">
          <Owner Name="kastejos" Identifier="252783037" />
          <GroupAccess Type="1" />
          <Annotation>cloned from 'Copy of Copy of Copy of Copy of Copy of Copy of Copy of Copy of Copy of Simulation0 2' owned by user temp
cloned from 'Copy of Copy of Copy of Copy of Copy of Copy of Copy of Copy of Simulation0 2' owned by user temp
cloned from 'Copy of Copy of Copy of Copy of Copy of Copy of Copy of Simulation0 2' owned by user temp
cloned from 'Copy of Copy of Copy of Copy of Copy of Copy of Simulation0 2' owned by user temp
cloned from 'Copy of Copy of Copy of Copy of Simulation0 2' owned by user temp
cloned from 'Copy of Simulation0' owned by user temp
cloned from 'Simulation0' owned by user temp</Annotation>
        </Version>
      </Simulation>
      <Simulation Name="HCO3 diffusivity sense upper">
        <Annotation>cloned from 'Copy of Copy of Copy of Copy of Copy of Copy of Copy of Copy of Copy of Simulation0 2' owned by user temp
cloned from 'Copy of Copy of Copy of Copy of Copy of Copy of Copy of Copy of Simulation0 2' owned by user temp
cloned from 'Copy of Copy of Copy of Copy of Copy of Copy of Copy of Simulation0 2' owned by user temp
cloned from 'Copy of Copy of Copy of Copy of Copy of Copy of Simulation0 2' owned by user temp
cloned from 'Copy of Copy of Copy of Copy of Simulation0 2' owned by user temp
cloned from 'Copy of Simulation0' owned by user temp
cloned from 'Simulation0' owned by user temp</Annotation>
        <SolverTaskDescription TaskType="Unsteady" UseSymbolicJacobian="false" Solver="Sundials Stiff PDE Solver (Variable Time Step)">
          <TimeBound StartTime="0.0" EndTime="30.0" />
          <TimeStep DefaultTime="0.05" MinTime="0.0" MaxTime="0.1" />
          <ErrorTolerance Absolut="1.0E-10" Relative="1.0E-8" />
          <OutputOptions OutputTimeStep="0.5" />
          <SundialsSolverOptions>
            <maxOrderAdvection>2</maxOrderAdvection>
          </SundialsSolverOptions>
          <NumberProcessors>1</NumberProcessors>
        </SolverTaskDescription>
        <MathOverrides>
          <Constant Name="HCO3_ThylakoidMultiplier">1.0</Constant>
          <Constant Name="HCO3_ChloroplastMultiplier">0.0</Constant>
          <Constant Name="HCO3_stroma_diffusionRate">126.50000000000001</Constant>
          <Constant Name="EffectivePorosity">0.2</Constant>
          <Constant Name="PyrenoidMultiplier">0.1</Constant>
          <Constant Name="HCO3_plasmalemmaSurface_diffusionRate">1265.0</Constant>
          <Constant Name="HCO3_thylakoid_diffusionRate">126.50000000000001</Constant>
          <Constant Name="HCO3_pyrenoid_diffusionRate">126.50000000000001</Constant>
          <Constant Name="Plasmalemma_BicA_Multiplier">0.0</Constant>
          <Constant Name="HCO3_cytosol_diffusionRate">632.5</Constant>
          <Constant Name="Chloroplast_BicA_Multiplier">0.0</Constant>
        </MathOverrides>
        <MeshSpecification>
          <Size X="23" Y="23" Z="23" />
        </MeshSpecification>
        <Version Name="HCO3 diffusivity sense upper" KeyValue="263000446" BranchId="258246681" Archived="0" Date="12-Nov-2023 15:03:29" FromVersionable="false">
          <Owner Name="kastejos" Identifier="252783037" />
          <GroupAccess Type="1" />
          <Annotation>cloned from 'Copy of Copy of Copy of Copy of Copy of Copy of Copy of Copy of Copy of Simulation0 2' owned by user temp
cloned from 'Copy of Copy of Copy of Copy of Copy of Copy of Copy of Copy of Simulation0 2' owned by user temp
cloned from 'Copy of Copy of Copy of Copy of Copy of Copy of Copy of Simulation0 2' owned by user temp
cloned from 'Copy of Copy of Copy of Copy of Copy of Copy of Simulation0 2' owned by user temp
cloned from 'Copy of Copy of Copy of Copy of Simulation0 2' owned by user temp
cloned from 'Copy of Simulation0' owned by user temp
cloned from 'Simulation0' owned by user temp</Annotation>
        </Version>
      </Simulation>
      <Simulation Name="HCO3 diffusivity sense lower">
        <Annotation>cloned from 'Copy of Copy of Copy of Copy of Copy of Copy of Copy of Copy of Copy of Simulation0 2' owned by user temp
cloned from 'Copy of Copy of Copy of Copy of Copy of Copy of Copy of Copy of Simulation0 2' owned by user temp
cloned from 'Copy of Copy of Copy of Copy of Copy of Copy of Copy of Simulation0 2' owned by user temp
cloned from 'Copy of Copy of Copy of Copy of Copy of Copy of Simulation0 2' owned by user temp
cloned from 'Copy of Copy of Copy of Copy of Simulation0 2' owned by user temp
cloned from 'Copy of Simulation0' owned by user temp
cloned from 'Simulation0' owned by user temp</Annotation>
        <SolverTaskDescription TaskType="Unsteady" UseSymbolicJacobian="false" Solver="Sundials Stiff PDE Solver (Variable Time Step)">
          <TimeBound StartTime="0.0" EndTime="30.0" />
          <TimeStep DefaultTime="0.05" MinTime="0.0" MaxTime="0.1" />
          <ErrorTolerance Absolut="1.0E-10" Relative="1.0E-8" />
          <OutputOptions OutputTimeStep="0.5" />
          <SundialsSolverOptions>
            <maxOrderAdvection>2</maxOrderAdvection>
          </SundialsSolverOptions>
          <NumberProcessors>1</NumberProcessors>
        </SolverTaskDescription>
        <MathOverrides>
          <Constant Name="HCO3_ThylakoidMultiplier">1.0</Constant>
          <Constant Name="HCO3_ChloroplastMultiplier">0.0</Constant>
          <Constant Name="HCO3_stroma_diffusionRate">103.5</Constant>
          <Constant Name="EffectivePorosity">0.2</Constant>
          <Constant Name="PyrenoidMultiplier">0.1</Constant>
          <Constant Name="HCO3_plasmalemmaSurface_diffusionRate">1035.0</Constant>
          <Constant Name="HCO3_thylakoid_diffusionRate">103.5</Constant>
          <Constant Name="HCO3_pyrenoid_diffusionRate">103.5</Constant>
          <Constant Name="Plasmalemma_BicA_Multiplier">0.0</Constant>
          <Constant Name="HCO3_cytosol_diffusionRate">517.5</Constant>
          <Constant Name="Chloroplast_BicA_Multiplier">0.0</Constant>
        </MathOverrides>
        <MeshSpecification>
          <Size X="23" Y="23" Z="23" />
        </MeshSpecification>
        <Version Name="HCO3 diffusivity sense lower" KeyValue="263000448" BranchId="258246684" Archived="0" Date="12-Nov-2023 15:03:29" FromVersionable="false">
          <Owner Name="kastejos" Identifier="252783037" />
          <GroupAccess Type="1" />
          <Annotation>cloned from 'Copy of Copy of Copy of Copy of Copy of Copy of Copy of Copy of Copy of Simulation0 2' owned by user temp
cloned from 'Copy of Copy of Copy of Copy of Copy of Copy of Copy of Copy of Simulation0 2' owned by user temp
cloned from 'Copy of Copy of Copy of Copy of Copy of Copy of Copy of Simulation0 2' owned by user temp
cloned from 'Copy of Copy of Copy of Copy of Copy of Copy of Simulation0 2' owned by user temp
cloned from 'Copy of Copy of Copy of Copy of Simulation0 2' owned by user temp
cloned from 'Copy of Simulation0' owned by user temp
cloned from 'Simulation0' owned by user temp</Annotation>
        </Version>
      </Simulation>
      <Simulation Name="H2CO3 diffusivity sense upper">
        <Annotation>cloned from 'Copy of Copy of Copy of Copy of Copy of Copy of Copy of Copy of Copy of Simulation0 2' owned by user temp
cloned from 'Copy of Copy of Copy of Copy of Copy of Copy of Copy of Copy of Simulation0 2' owned by user temp
cloned from 'Copy of Copy of Copy of Copy of Copy of Copy of Copy of Simulation0 2' owned by user temp
cloned from 'Copy of Copy of Copy of Copy of Copy of Copy of Simulation0 2' owned by user temp
cloned from 'Copy of Copy of Copy of Copy of Simulation0 2' owned by user temp
cloned from 'Copy of Simulation0' owned by user temp
cloned from 'Simulation0' owned by user temp</Annotation>
        <SolverTaskDescription TaskType="Unsteady" UseSymbolicJacobian="false" Solver="Sundials Stiff PDE Solver (Variable Time Step)">
          <TimeBound StartTime="0.0" EndTime="30.0" />
          <TimeStep DefaultTime="0.05" MinTime="0.0" MaxTime="0.1" />
          <ErrorTolerance Absolut="1.0E-10" Relative="1.0E-8" />
          <OutputOptions OutputTimeStep="0.5" />
          <SundialsSolverOptions>
            <maxOrderAdvection>2</maxOrderAdvection>
          </SundialsSolverOptions>
          <NumberProcessors>1</NumberProcessors>
        </SolverTaskDescription>
        <MathOverrides>
          <Constant Name="HCO3_ThylakoidMultiplier">1.0</Constant>
          <Constant Name="H2CO3_plasmalemmaSurface_diffusionRate">1320.0</Constant>
          <Constant Name="HCO3_ChloroplastMultiplier">0.0</Constant>
          <Constant Name="EffectivePorosity">0.2</Constant>
          <Constant Name="PyrenoidMultiplier">0.1</Constant>
          <Constant Name="H2CO3_cytosol_diffusionRate">660.0</Constant>
          <Constant Name="H2CO3_pyrenoid_diffusionRate">132.0</Constant>
          <Constant Name="Plasmalemma_BicA_Multiplier">0.0</Constant>
          <Constant Name="H2CO3_stroma_diffusionRate">132.0</Constant>
          <Constant Name="Chloroplast_BicA_Multiplier">0.0</Constant>
          <Constant Name="H2CO3_thylakoid_diffusionRate">132.0</Constant>
        </MathOverrides>
        <MeshSpecification>
          <Size X="23" Y="23" Z="23" />
        </MeshSpecification>
        <Version Name="H2CO3 diffusivity sense upper" KeyValue="263000450" BranchId="258246741" Archived="0" Date="12-Nov-2023 15:03:29" FromVersionable="false">
          <Owner Name="kastejos" Identifier="252783037" />
          <GroupAccess Type="1" />
          <Annotation>cloned from 'Copy of Copy of Copy of Copy of Copy of Copy of Copy of Copy of Copy of Simulation0 2' owned by user temp
cloned from 'Copy of Copy of Copy of Copy of Copy of Copy of Copy of Copy of Simulation0 2' owned by user temp
cloned from 'Copy of Copy of Copy of Copy of Copy of Copy of Copy of Simulation0 2' owned by user temp
cloned from 'Copy of Copy of Copy of Copy of Copy of Copy of Simulation0 2' owned by user temp
cloned from 'Copy of Copy of Copy of Copy of Simulation0 2' owned by user temp
cloned from 'Copy of Simulation0' owned by user temp
cloned from 'Simulation0' owned by user temp</Annotation>
        </Version>
      </Simulation>
      <Simulation Name="H2CO3 diffusivity sense lower">
        <Annotation>cloned from 'Copy of Copy of Copy of Copy of Copy of Copy of Copy of Copy of Copy of Simulation0 2' owned by user temp
cloned from 'Copy of Copy of Copy of Copy of Copy of Copy of Copy of Copy of Simulation0 2' owned by user temp
cloned from 'Copy of Copy of Copy of Copy of Copy of Copy of Copy of Simulation0 2' owned by user temp
cloned from 'Copy of Copy of Copy of Copy of Copy of Copy of Simulation0 2' owned by user temp
cloned from 'Copy of Copy of Copy of Copy of Simulation0 2' owned by user temp
cloned from 'Copy of Simulation0' owned by user temp
cloned from 'Simulation0' owned by user temp</Annotation>
        <SolverTaskDescription TaskType="Unsteady" UseSymbolicJacobian="false" Solver="Sundials Stiff PDE Solver (Variable Time Step)">
          <TimeBound StartTime="0.0" EndTime="30.0" />
          <TimeStep DefaultTime="0.05" MinTime="0.0" MaxTime="0.1" />
          <ErrorTolerance Absolut="1.0E-11" Relative="1.0E-9" />
          <OutputOptions OutputTimeStep="0.5" />
          <SundialsSolverOptions>
            <maxOrderAdvection>2</maxOrderAdvection>
          </SundialsSolverOptions>
          <NumberProcessors>1</NumberProcessors>
        </SolverTaskDescription>
        <MathOverrides>
          <Constant Name="HCO3_ThylakoidMultiplier">1.0</Constant>
          <Constant Name="H2CO3_plasmalemmaSurface_diffusionRate">1080.0</Constant>
          <Constant Name="HCO3_ChloroplastMultiplier">0.0</Constant>
          <Constant Name="EffectivePorosity">0.2</Constant>
          <Constant Name="PyrenoidMultiplier">0.1</Constant>
          <Constant Name="H2CO3_cytosol_diffusionRate">540.0</Constant>
          <Constant Name="H2CO3_pyrenoid_diffusionRate">108.0</Constant>
          <Constant Name="Plasmalemma_BicA_Multiplier">0.0</Constant>
          <Constant Name="H2CO3_stroma_diffusionRate">108.0</Constant>
          <Constant Name="Chloroplast_BicA_Multiplier">0.0</Constant>
          <Constant Name="H2CO3_thylakoid_diffusionRate">108.0</Constant>
        </MathOverrides>
        <MeshSpecification>
          <Size X="23" Y="23" Z="23" />
        </MeshSpecification>
        <Version Name="H2CO3 diffusivity sense lower" KeyValue="263000452" BranchId="258246744" Archived="0" Date="12-Nov-2023 15:03:29" FromVersionable="false">
          <Owner Name="kastejos" Identifier="252783037" />
          <GroupAccess Type="1" />
          <Annotation>cloned from 'Copy of Copy of Copy of Copy of Copy of Copy of Copy of Copy of Copy of Simulation0 2' owned by user temp
cloned from 'Copy of Copy of Copy of Copy of Copy of Copy of Copy of Copy of Simulation0 2' owned by user temp
cloned from 'Copy of Copy of Copy of Copy of Copy of Copy of Copy of Simulation0 2' owned by user temp
cloned from 'Copy of Copy of Copy of Copy of Copy of Copy of Simulation0 2' owned by user temp
cloned from 'Copy of Copy of Copy of Copy of Simulation0 2' owned by user temp
cloned from 'Copy of Simulation0' owned by user temp
cloned from 'Simulation0' owned by user temp</Annotation>
        </Version>
      </Simulation>
      <Simulation Name="Thylakoid proton sense upper">
        <Annotation>cloned from 'Copy of Copy of Copy of Copy of Copy of Copy of Copy of Copy of Copy of Simulation0 2' owned by user temp
cloned from 'Copy of Copy of Copy of Copy of Copy of Copy of Copy of Copy of Simulation0 2' owned by user temp
cloned from 'Copy of Copy of Copy of Copy of Copy of Copy of Copy of Simulation0 2' owned by user temp
cloned from 'Copy of Copy of Copy of Copy of Copy of Copy of Simulation0 2' owned by user temp
cloned from 'Copy of Copy of Copy of Copy of Simulation0 2' owned by user temp
cloned from 'Copy of Simulation0' owned by user temp
cloned from 'Simulation0' owned by user temp</Annotation>
        <SolverTaskDescription TaskType="Unsteady" UseSymbolicJacobian="false" Solver="Sundials Stiff PDE Solver (Variable Time Step)">
          <TimeBound StartTime="0.0" EndTime="30.0" />
          <TimeStep DefaultTime="0.05" MinTime="0.0" MaxTime="0.1" />
          <ErrorTolerance Absolut="1.0E-10" Relative="1.0E-8" />
          <OutputOptions OutputTimeStep="0.5" />
          <SundialsSolverOptions>
            <maxOrderAdvection>2</maxOrderAdvection>
          </SundialsSolverOptions>
          <NumberProcessors>1</NumberProcessors>
        </SolverTaskDescription>
        <MathOverrides>
          <Constant Name="HCO3_ChloroplastMultiplier">0.0</Constant>
          <Constant Name="Plasmalemma_BicA_Multiplier">0.0</Constant>
          <Constant Name="PyrenoidMultiplier">0.1</Constant>
          <Constant Name="EffectivePorosity">0.2</Constant>
          <Constant Name="Chloroplast_BicA_Multiplier">0.0</Constant>
          <Constant Name="HCO3_ThylakoidMultiplier">1.0</Constant>
          <Constant Name="H_conc_pyrenoid">1.1</Constant>
        </MathOverrides>
        <MeshSpecification>
          <Size X="23" Y="23" Z="23" />
        </MeshSpecification>
        <Version Name="Thylakoid proton sense upper" KeyValue="263986984" BranchId="258246940" Archived="0" Date="05-Dec-2023 16:09:46" FromVersionable="false">
          <Owner Name="kastejos" Identifier="252783037" />
          <GroupAccess Type="1" />
          <Annotation>cloned from 'Copy of Copy of Copy of Copy of Copy of Copy of Copy of Copy of Copy of Simulation0 2' owned by user temp
cloned from 'Copy of Copy of Copy of Copy of Copy of Copy of Copy of Copy of Simulation0 2' owned by user temp
cloned from 'Copy of Copy of Copy of Copy of Copy of Copy of Copy of Simulation0 2' owned by user temp
cloned from 'Copy of Copy of Copy of Copy of Copy of Copy of Simulation0 2' owned by user temp
cloned from 'Copy of Copy of Copy of Copy of Simulation0 2' owned by user temp
cloned from 'Copy of Simulation0' owned by user temp
cloned from 'Simulation0' owned by user temp</Annotation>
        </Version>
      </Simulation>
      <Simulation Name="Thylakoid proton sense lower">
        <Annotation>cloned from 'Copy of Copy of Copy of Copy of Copy of Copy of Copy of Copy of Copy of Simulation0 2' owned by user temp
cloned from 'Copy of Copy of Copy of Copy of Copy of Copy of Copy of Copy of Simulation0 2' owned by user temp
cloned from 'Copy of Copy of Copy of Copy of Copy of Copy of Copy of Simulation0 2' owned by user temp
cloned from 'Copy of Copy of Copy of Copy of Copy of Copy of Simulation0 2' owned by user temp
cloned from 'Copy of Copy of Copy of Copy of Simulation0 2' owned by user temp
cloned from 'Copy of Simulation0' owned by user temp
cloned from 'Simulation0' owned by user temp</Annotation>
        <SolverTaskDescription TaskType="Unsteady" UseSymbolicJacobian="false" Solver="Sundials Stiff PDE Solver (Variable Time Step)">
          <TimeBound StartTime="0.0" EndTime="30.0" />
          <TimeStep DefaultTime="0.05" MinTime="0.0" MaxTime="0.1" />
          <ErrorTolerance Absolut="1.0E-10" Relative="1.0E-8" />
          <OutputOptions OutputTimeStep="0.5" />
          <SundialsSolverOptions>
            <maxOrderAdvection>2</maxOrderAdvection>
          </SundialsSolverOptions>
          <NumberProcessors>1</NumberProcessors>
        </SolverTaskDescription>
        <MathOverrides>
          <Constant Name="HCO3_ChloroplastMultiplier">0.0</Constant>
          <Constant Name="Plasmalemma_BicA_Multiplier">0.0</Constant>
          <Constant Name="PyrenoidMultiplier">0.1</Constant>
          <Constant Name="EffectivePorosity">0.2</Constant>
          <Constant Name="Chloroplast_BicA_Multiplier">0.0</Constant>
          <Constant Name="HCO3_ThylakoidMultiplier">1.0</Constant>
          <Constant Name="H_conc_pyrenoid">0.9</Constant>
        </MathOverrides>
        <MeshSpecification>
          <Size X="23" Y="23" Z="23" />
        </MeshSpecification>
        <Version Name="Thylakoid proton sense lower" KeyValue="263986986" BranchId="258246943" Archived="0" Date="05-Dec-2023 16:09:46" FromVersionable="false">
          <Owner Name="kastejos" Identifier="252783037" />
          <GroupAccess Type="1" />
          <Annotation>cloned from 'Copy of Copy of Copy of Copy of Copy of Copy of Copy of Copy of Copy of Simulation0 2' owned by user temp
cloned from 'Copy of Copy of Copy of Copy of Copy of Copy of Copy of Copy of Simulation0 2' owned by user temp
cloned from 'Copy of Copy of Copy of Copy of Copy of Copy of Copy of Simulation0 2' owned by user temp
cloned from 'Copy of Copy of Copy of Copy of Copy of Copy of Simulation0 2' owned by user temp
cloned from 'Copy of Copy of Copy of Copy of Simulation0 2' owned by user temp
cloned from 'Copy of Simulation0' owned by user temp
cloned from 'Simulation0' owned by user temp</Annotation>
        </Version>
      </Simulation>
      <Simulation Name="Stroma proton sense upper">
        <Annotation>cloned from 'Copy of Copy of Copy of Copy of Copy of Copy of Copy of Copy of Copy of Simulation0 2' owned by user temp
cloned from 'Copy of Copy of Copy of Copy of Copy of Copy of Copy of Copy of Simulation0 2' owned by user temp
cloned from 'Copy of Copy of Copy of Copy of Copy of Copy of Copy of Simulation0 2' owned by user temp
cloned from 'Copy of Copy of Copy of Copy of Copy of Copy of Simulation0 2' owned by user temp
cloned from 'Copy of Copy of Copy of Copy of Simulation0 2' owned by user temp
cloned from 'Copy of Simulation0' owned by user temp
cloned from 'Simulation0' owned by user temp</Annotation>
        <SolverTaskDescription TaskType="Unsteady" UseSymbolicJacobian="false" Solver="Sundials Stiff PDE Solver (Variable Time Step)">
          <TimeBound StartTime="0.0" EndTime="30.0" />
          <TimeStep DefaultTime="0.05" MinTime="0.0" MaxTime="0.1" />
          <ErrorTolerance Absolut="1.0E-10" Relative="1.0E-8" />
          <OutputOptions OutputTimeStep="0.5" />
          <SundialsSolverOptions>
            <maxOrderAdvection>2</maxOrderAdvection>
          </SundialsSolverOptions>
          <NumberProcessors>1</NumberProcessors>
        </SolverTaskDescription>
        <MathOverrides>
          <Constant Name="HCO3_ChloroplastMultiplier">0.0</Constant>
          <Constant Name="Plasmalemma_BicA_Multiplier">0.0</Constant>
          <Constant Name="H_conc_stroma_r22">0.011000000000000001</Constant>
          <Constant Name="H_conc_stroma_r9">0.011000000000000001</Constant>
          <Constant Name="PyrenoidMultiplier">0.1</Constant>
          <Constant Name="EffectivePorosity">0.2</Constant>
          <Constant Name="HCO3_ThylakoidMultiplier">1.0</Constant>
          <Constant Name="Chloroplast_BicA_Multiplier">0.0</Constant>
        </MathOverrides>
        <MeshSpecification>
          <Size X="23" Y="23" Z="23" />
        </MeshSpecification>
        <Version Name="Stroma proton sense upper" KeyValue="263000458" BranchId="258247037" Archived="0" Date="12-Nov-2023 15:03:29" FromVersionable="false">
          <Owner Name="kastejos" Identifier="252783037" />
          <GroupAccess Type="1" />
          <Annotation>cloned from 'Copy of Copy of Copy of Copy of Copy of Copy of Copy of Copy of Copy of Simulation0 2' owned by user temp
cloned from 'Copy of Copy of Copy of Copy of Copy of Copy of Copy of Copy of Simulation0 2' owned by user temp
cloned from 'Copy of Copy of Copy of Copy of Copy of Copy of Copy of Simulation0 2' owned by user temp
cloned from 'Copy of Copy of Copy of Copy of Copy of Copy of Simulation0 2' owned by user temp
cloned from 'Copy of Copy of Copy of Copy of Simulation0 2' owned by user temp
cloned from 'Copy of Simulation0' owned by user temp
cloned from 'Simulation0' owned by user temp</Annotation>
        </Version>
      </Simulation>
      <Simulation Name="Stroma proton sense lower">
        <Annotation>cloned from 'Copy of Copy of Copy of Copy of Copy of Copy of Copy of Copy of Copy of Simulation0 2' owned by user temp
cloned from 'Copy of Copy of Copy of Copy of Copy of Copy of Copy of Copy of Simulation0 2' owned by user temp
cloned from 'Copy of Copy of Copy of Copy of Copy of Copy of Copy of Simulation0 2' owned by user temp
cloned from 'Copy of Copy of Copy of Copy of Copy of Copy of Simulation0 2' owned by user temp
cloned from 'Copy of Copy of Copy of Copy of Simulation0 2' owned by user temp
cloned from 'Copy of Simulation0' owned by user temp
cloned from 'Simulation0' owned by user temp</Annotation>
        <SolverTaskDescription TaskType="Unsteady" UseSymbolicJacobian="false" Solver="Sundials Stiff PDE Solver (Variable Time Step)">
          <TimeBound StartTime="0.0" EndTime="30.0" />
          <TimeStep DefaultTime="0.05" MinTime="0.0" MaxTime="0.1" />
          <ErrorTolerance Absolut="1.0E-10" Relative="1.0E-8" />
          <OutputOptions OutputTimeStep="0.5" />
          <SundialsSolverOptions>
            <maxOrderAdvection>2</maxOrderAdvection>
          </SundialsSolverOptions>
          <NumberProcessors>1</NumberProcessors>
        </SolverTaskDescription>
        <MathOverrides>
          <Constant Name="HCO3_ChloroplastMultiplier">0.0</Constant>
          <Constant Name="Plasmalemma_BicA_Multiplier">0.0</Constant>
          <Constant Name="H_conc_stroma_r22">0.009000000000000001</Constant>
          <Constant Name="H_conc_stroma_r9">0.009000000000000001</Constant>
          <Constant Name="PyrenoidMultiplier">0.1</Constant>
          <Constant Name="EffectivePorosity">0.2</Constant>
          <Constant Name="HCO3_ThylakoidMultiplier">1.0</Constant>
          <Constant Name="Chloroplast_BicA_Multiplier">0.0</Constant>
        </MathOverrides>
        <MeshSpecification>
          <Size X="23" Y="23" Z="23" />
        </MeshSpecification>
        <Version Name="Stroma proton sense lower" KeyValue="263000460" BranchId="258247040" Archived="0" Date="12-Nov-2023 15:03:29" FromVersionable="false">
          <Owner Name="kastejos" Identifier="252783037" />
          <GroupAccess Type="1" />
          <Annotation>cloned from 'Copy of Copy of Copy of Copy of Copy of Copy of Copy of Copy of Copy of Simulation0 2' owned by user temp
cloned from 'Copy of Copy of Copy of Copy of Copy of Copy of Copy of Copy of Simulation0 2' owned by user temp
cloned from 'Copy of Copy of Copy of Copy of Copy of Copy of Copy of Simulation0 2' owned by user temp
cloned from 'Copy of Copy of Copy of Copy of Copy of Copy of Simulation0 2' owned by user temp
cloned from 'Copy of Copy of Copy of Copy of Simulation0 2' owned by user temp
cloned from 'Copy of Simulation0' owned by user temp
cloned from 'Simulation0' owned by user temp</Annotation>
        </Version>
      </Simulation>
      <Simulation Name="Cytosol proton sense upper">
        <Annotation>cloned from 'Copy of Copy of Copy of Copy of Copy of Copy of Copy of Copy of Copy of Simulation0 2' owned by user temp
cloned from 'Copy of Copy of Copy of Copy of Copy of Copy of Copy of Copy of Simulation0 2' owned by user temp
cloned from 'Copy of Copy of Copy of Copy of Copy of Copy of Copy of Simulation0 2' owned by user temp
cloned from 'Copy of Copy of Copy of Copy of Copy of Copy of Simulation0 2' owned by user temp
cloned from 'Copy of Copy of Copy of Copy of Simulation0 2' owned by user temp
cloned from 'Copy of Simulation0' owned by user temp
cloned from 'Simulation0' owned by user temp</Annotation>
        <SolverTaskDescription TaskType="Unsteady" UseSymbolicJacobian="false" Solver="Sundials Stiff PDE Solver (Variable Time Step)">
          <TimeBound StartTime="0.0" EndTime="30.0" />
          <TimeStep DefaultTime="0.05" MinTime="0.0" MaxTime="0.1" />
          <ErrorTolerance Absolut="1.0E-10" Relative="1.0E-8" />
          <OutputOptions OutputTimeStep="0.5" />
          <SundialsSolverOptions>
            <maxOrderAdvection>2</maxOrderAdvection>
          </SundialsSolverOptions>
          <NumberProcessors>1</NumberProcessors>
        </SolverTaskDescription>
        <MathOverrides>
          <Constant Name="HCO3_ChloroplastMultiplier">0.0</Constant>
          <Constant Name="H_conc_cytosol_r13">0.11000000000000001</Constant>
          <Constant Name="Plasmalemma_BicA_Multiplier">0.0</Constant>
          <Constant Name="H_conc_cytosol_r5">0.11000000000000001</Constant>
          <Constant Name="PyrenoidMultiplier">0.1</Constant>
          <Constant Name="EffectivePorosity">0.2</Constant>
          <Constant Name="Chloroplast_BicA_Multiplier">0.0</Constant>
          <Constant Name="HCO3_ThylakoidMultiplier">1.0</Constant>
        </MathOverrides>
        <MeshSpecification>
          <Size X="23" Y="23" Z="23" />
        </MeshSpecification>
        <Version Name="Cytosol proton sense upper" KeyValue="263000462" BranchId="258247240" Archived="0" Date="12-Nov-2023 15:03:29" FromVersionable="false">
          <Owner Name="kastejos" Identifier="252783037" />
          <GroupAccess Type="1" />
          <Annotation>cloned from 'Copy of Copy of Copy of Copy of Copy of Copy of Copy of Copy of Copy of Simulation0 2' owned by user temp
cloned from 'Copy of Copy of Copy of Copy of Copy of Copy of Copy of Copy of Simulation0 2' owned by user temp
cloned from 'Copy of Copy of Copy of Copy of Copy of Copy of Copy of Simulation0 2' owned by user temp
cloned from 'Copy of Copy of Copy of Copy of Copy of Copy of Simulation0 2' owned by user temp
cloned from 'Copy of Copy of Copy of Copy of Simulation0 2' owned by user temp
cloned from 'Copy of Simulation0' owned by user temp
cloned from 'Simulation0' owned by user temp</Annotation>
        </Version>
      </Simulation>
      <Simulation Name="Cytosol proton sense lower">
        <Annotation>cloned from 'Copy of Copy of Copy of Copy of Copy of Copy of Copy of Copy of Copy of Simulation0 2' owned by user temp
cloned from 'Copy of Copy of Copy of Copy of Copy of Copy of Copy of Copy of Simulation0 2' owned by user temp
cloned from 'Copy of Copy of Copy of Copy of Copy of Copy of Copy of Simulation0 2' owned by user temp
cloned from 'Copy of Copy of Copy of Copy of Copy of Copy of Simulation0 2' owned by user temp
cloned from 'Copy of Copy of Copy of Copy of Simulation0 2' owned by user temp
cloned from 'Copy of Simulation0' owned by user temp
cloned from 'Simulation0' owned by user temp</Annotation>
        <SolverTaskDescription TaskType="Unsteady" UseSymbolicJacobian="false" Solver="Sundials Stiff PDE Solver (Variable Time Step)">
          <TimeBound StartTime="0.0" EndTime="30.0" />
          <TimeStep DefaultTime="0.05" MinTime="0.0" MaxTime="0.1" />
          <ErrorTolerance Absolut="1.0E-10" Relative="1.0E-8" />
          <OutputOptions OutputTimeStep="0.5" />
          <SundialsSolverOptions>
            <maxOrderAdvection>2</maxOrderAdvection>
          </SundialsSolverOptions>
          <NumberProcessors>1</NumberProcessors>
        </SolverTaskDescription>
        <MathOverrides>
          <Constant Name="HCO3_ChloroplastMultiplier">0.0</Constant>
          <Constant Name="H_conc_cytosol_r13">0.09000000000000001</Constant>
          <Constant Name="Plasmalemma_BicA_Multiplier">0.0</Constant>
          <Constant Name="H_conc_cytosol_r5">0.09000000000000001</Constant>
          <Constant Name="PyrenoidMultiplier">0.1</Constant>
          <Constant Name="EffectivePorosity">0.2</Constant>
          <Constant Name="Chloroplast_BicA_Multiplier">0.0</Constant>
          <Constant Name="HCO3_ThylakoidMultiplier">1.0</Constant>
        </MathOverrides>
        <MeshSpecification>
          <Size X="23" Y="23" Z="23" />
        </MeshSpecification>
        <Version Name="Cytosol proton sense lower" KeyValue="263000464" BranchId="258247243" Archived="0" Date="12-Nov-2023 15:03:29" FromVersionable="false">
          <Owner Name="kastejos" Identifier="252783037" />
          <GroupAccess Type="1" />
          <Annotation>cloned from 'Copy of Copy of Copy of Copy of Copy of Copy of Copy of Copy of Copy of Simulation0 2' owned by user temp
cloned from 'Copy of Copy of Copy of Copy of Copy of Copy of Copy of Copy of Simulation0 2' owned by user temp
cloned from 'Copy of Copy of Copy of Copy of Copy of Copy of Copy of Simulation0 2' owned by user temp
cloned from 'Copy of Copy of Copy of Copy of Copy of Copy of Simulation0 2' owned by user temp
cloned from 'Copy of Copy of Copy of Copy of Simulation0 2' owned by user temp
cloned from 'Copy of Simulation0' owned by user temp
cloned from 'Simulation0' owned by user temp</Annotation>
        </Version>
      </Simulation>
      <Simulation Name="CO2 permeability sense upper">
        <Annotation>cloned from 'Copy of Copy of Copy of Copy of Copy of Copy of Copy of Copy of Copy of Simulation0 2' owned by user temp
cloned from 'Copy of Copy of Copy of Copy of Copy of Copy of Copy of Copy of Simulation0 2' owned by user temp
cloned from 'Copy of Copy of Copy of Copy of Copy of Copy of Copy of Simulation0 2' owned by user temp
cloned from 'Copy of Copy of Copy of Copy of Copy of Copy of Simulation0 2' owned by user temp
cloned from 'Copy of Copy of Copy of Copy of Simulation0 2' owned by user temp
cloned from 'Copy of Simulation0' owned by user temp
cloned from 'Simulation0' owned by user temp</Annotation>
        <SolverTaskDescription TaskType="Unsteady" UseSymbolicJacobian="false" Solver="Sundials Stiff PDE Solver (Variable Time Step)">
          <TimeBound StartTime="0.0" EndTime="30.0" />
          <TimeStep DefaultTime="0.05" MinTime="0.0" MaxTime="0.1" />
          <ErrorTolerance Absolut="1.0E-10" Relative="1.0E-8" />
          <OutputOptions OutputTimeStep="0.5" />
          <SundialsSolverOptions>
            <maxOrderAdvection>2</maxOrderAdvection>
          </SundialsSolverOptions>
          <NumberProcessors>1</NumberProcessors>
        </SolverTaskDescription>
        <MathOverrides>
          <Constant Name="HCO3_ChloroplastMultiplier">0.0</Constant>
          <Constant Name="Plasmalemma_BicA_Multiplier">0.0</Constant>
          <Constant Name="PyrenoidMultiplier">0.1</Constant>
          <Constant Name="EffectivePorosity">0.2</Constant>
          <Constant Name="CO2_P">3850.0000000000005</Constant>
          <Constant Name="HCO3_ThylakoidMultiplier">1.0</Constant>
          <Constant Name="Chloroplast_BicA_Multiplier">0.0</Constant>
        </MathOverrides>
        <MeshSpecification>
          <Size X="23" Y="23" Z="23" />
        </MeshSpecification>
        <Version Name="CO2 permeability sense upper" KeyValue="263000466" BranchId="258247331" Archived="0" Date="12-Nov-2023 15:03:29" FromVersionable="false">
          <Owner Name="kastejos" Identifier="252783037" />
          <GroupAccess Type="1" />
          <Annotation>cloned from 'Copy of Copy of Copy of Copy of Copy of Copy of Copy of Copy of Copy of Simulation0 2' owned by user temp
cloned from 'Copy of Copy of Copy of Copy of Copy of Copy of Copy of Copy of Simulation0 2' owned by user temp
cloned from 'Copy of Copy of Copy of Copy of Copy of Copy of Copy of Simulation0 2' owned by user temp
cloned from 'Copy of Copy of Copy of Copy of Copy of Copy of Simulation0 2' owned by user temp
cloned from 'Copy of Copy of Copy of Copy of Simulation0 2' owned by user temp
cloned from 'Copy of Simulation0' owned by user temp
cloned from 'Simulation0' owned by user temp</Annotation>
        </Version>
      </Simulation>
      <Simulation Name="CO2 permeability sense lower">
        <Annotation>cloned from 'Copy of Copy of Copy of Copy of Copy of Copy of Copy of Copy of Copy of Simulation0 2' owned by user temp
cloned from 'Copy of Copy of Copy of Copy of Copy of Copy of Copy of Copy of Simulation0 2' owned by user temp
cloned from 'Copy of Copy of Copy of Copy of Copy of Copy of Copy of Simulation0 2' owned by user temp
cloned from 'Copy of Copy of Copy of Copy of Copy of Copy of Simulation0 2' owned by user temp
cloned from 'Copy of Copy of Copy of Copy of Simulation0 2' owned by user temp
cloned from 'Copy of Simulation0' owned by user temp
cloned from 'Simulation0' owned by user temp</Annotation>
        <SolverTaskDescription TaskType="Unsteady" UseSymbolicJacobian="false" Solver="Sundials Stiff PDE Solver (Variable Time Step)">
          <TimeBound StartTime="0.0" EndTime="30.0" />
          <TimeStep DefaultTime="0.05" MinTime="0.0" MaxTime="0.1" />
          <ErrorTolerance Absolut="1.0E-10" Relative="1.0E-8" />
          <OutputOptions OutputTimeStep="0.5" />
          <SundialsSolverOptions>
            <maxOrderAdvection>2</maxOrderAdvection>
          </SundialsSolverOptions>
          <NumberProcessors>1</NumberProcessors>
        </SolverTaskDescription>
        <MathOverrides>
          <Constant Name="HCO3_ChloroplastMultiplier">0.0</Constant>
          <Constant Name="Plasmalemma_BicA_Multiplier">0.0</Constant>
          <Constant Name="PyrenoidMultiplier">0.1</Constant>
          <Constant Name="EffectivePorosity">0.2</Constant>
          <Constant Name="CO2_P">3150.0</Constant>
          <Constant Name="HCO3_ThylakoidMultiplier">1.0</Constant>
          <Constant Name="Chloroplast_BicA_Multiplier">0.0</Constant>
        </MathOverrides>
        <MeshSpecification>
          <Size X="23" Y="23" Z="23" />
        </MeshSpecification>
        <Version Name="CO2 permeability sense lower" KeyValue="263000468" BranchId="258247334" Archived="0" Date="12-Nov-2023 15:03:29" FromVersionable="false">
          <Owner Name="kastejos" Identifier="252783037" />
          <GroupAccess Type="1" />
          <Annotation>cloned from 'Copy of Copy of Copy of Copy of Copy of Copy of Copy of Copy of Copy of Simulation0 2' owned by user temp
cloned from 'Copy of Copy of Copy of Copy of Copy of Copy of Copy of Copy of Simulation0 2' owned by user temp
cloned from 'Copy of Copy of Copy of Copy of Copy of Copy of Copy of Simulation0 2' owned by user temp
cloned from 'Copy of Copy of Copy of Copy of Copy of Copy of Simulation0 2' owned by user temp
cloned from 'Copy of Copy of Copy of Copy of Simulation0 2' owned by user temp
cloned from 'Copy of Simulation0' owned by user temp
cloned from 'Simulation0' owned by user temp</Annotation>
        </Version>
      </Simulation>
      <Simulation Name="HCO3 permeability sense upper">
        <Annotation>cloned from 'Copy of Copy of Copy of Copy of Copy of Copy of Copy of Copy of Copy of Simulation0 2' owned by user temp
cloned from 'Copy of Copy of Copy of Copy of Copy of Copy of Copy of Copy of Simulation0 2' owned by user temp
cloned from 'Copy of Copy of Copy of Copy of Copy of Copy of Copy of Simulation0 2' owned by user temp
cloned from 'Copy of Copy of Copy of Copy of Copy of Copy of Simulation0 2' owned by user temp
cloned from 'Copy of Copy of Copy of Copy of Simulation0 2' owned by user temp
cloned from 'Copy of Simulation0' owned by user temp
cloned from 'Simulation0' owned by user temp</Annotation>
        <SolverTaskDescription TaskType="Unsteady" UseSymbolicJacobian="false" Solver="Sundials Stiff PDE Solver (Variable Time Step)">
          <TimeBound StartTime="0.0" EndTime="30.0" />
          <TimeStep DefaultTime="0.05" MinTime="0.0" MaxTime="0.1" />
          <ErrorTolerance Absolut="1.0E-10" Relative="1.0E-8" />
          <OutputOptions OutputTimeStep="0.5" />
          <SundialsSolverOptions>
            <maxOrderAdvection>2</maxOrderAdvection>
          </SundialsSolverOptions>
          <NumberProcessors>1</NumberProcessors>
        </SolverTaskDescription>
        <MathOverrides>
          <Constant Name="HCO3_ChloroplastMultiplier">0.0</Constant>
          <Constant Name="Plasmalemma_BicA_Multiplier">0.0</Constant>
          <Constant Name="PyrenoidMultiplier">0.1</Constant>
          <Constant Name="EffectivePorosity">0.2</Constant>
          <Constant Name="HCO3_P">0.0011</Constant>
          <Constant Name="Chloroplast_BicA_Multiplier">0.0</Constant>
          <Constant Name="HCO3_ThylakoidMultiplier">1.0</Constant>
        </MathOverrides>
        <MeshSpecification>
          <Size X="23" Y="23" Z="23" />
        </MeshSpecification>
        <Version Name="HCO3 permeability sense upper" KeyValue="263000470" BranchId="258247402" Archived="0" Date="12-Nov-2023 15:03:29" FromVersionable="false">
          <Owner Name="kastejos" Identifier="252783037" />
          <GroupAccess Type="1" />
          <Annotation>cloned from 'Copy of Copy of Copy of Copy of Copy of Copy of Copy of Copy of Copy of Simulation0 2' owned by user temp
cloned from 'Copy of Copy of Copy of Copy of Copy of Copy of Copy of Copy of Simulation0 2' owned by user temp
cloned from 'Copy of Copy of Copy of Copy of Copy of Copy of Copy of Simulation0 2' owned by user temp
cloned from 'Copy of Copy of Copy of Copy of Copy of Copy of Simulation0 2' owned by user temp
cloned from 'Copy of Copy of Copy of Copy of Simulation0 2' owned by user temp
cloned from 'Copy of Simulation0' owned by user temp
cloned from 'Simulation0' owned by user temp</Annotation>
        </Version>
      </Simulation>
      <Simulation Name="HCO3 permeability sense lower">
        <Annotation>cloned from 'Copy of Copy of Copy of Copy of Copy of Copy of Copy of Copy of Copy of Simulation0 2' owned by user temp
cloned from 'Copy of Copy of Copy of Copy of Copy of Copy of Copy of Copy of Simulation0 2' owned by user temp
cloned from 'Copy of Copy of Copy of Copy of Copy of Copy of Copy of Simulation0 2' owned by user temp
cloned from 'Copy of Copy of Copy of Copy of Copy of Copy of Simulation0 2' owned by user temp
cloned from 'Copy of Copy of Copy of Copy of Simulation0 2' owned by user temp
cloned from 'Copy of Simulation0' owned by user temp
cloned from 'Simulation0' owned by user temp</Annotation>
        <SolverTaskDescription TaskType="Unsteady" UseSymbolicJacobian="false" Solver="Sundials Stiff PDE Solver (Variable Time Step)">
          <TimeBound StartTime="0.0" EndTime="30.0" />
          <TimeStep DefaultTime="0.05" MinTime="0.0" MaxTime="0.1" />
          <ErrorTolerance Absolut="1.0E-10" Relative="1.0E-8" />
          <OutputOptions OutputTimeStep="0.5" />
          <SundialsSolverOptions>
            <maxOrderAdvection>2</maxOrderAdvection>
          </SundialsSolverOptions>
          <NumberProcessors>1</NumberProcessors>
        </SolverTaskDescription>
        <MathOverrides>
          <Constant Name="HCO3_ChloroplastMultiplier">0.0</Constant>
          <Constant Name="Plasmalemma_BicA_Multiplier">0.0</Constant>
          <Constant Name="PyrenoidMultiplier">0.1</Constant>
          <Constant Name="EffectivePorosity">0.2</Constant>
          <Constant Name="HCO3_P">9.0E-4</Constant>
          <Constant Name="Chloroplast_BicA_Multiplier">0.0</Constant>
          <Constant Name="HCO3_ThylakoidMultiplier">1.0</Constant>
        </MathOverrides>
        <MeshSpecification>
          <Size X="23" Y="23" Z="23" />
        </MeshSpecification>
        <Version Name="HCO3 permeability sense lower" KeyValue="263000472" BranchId="258247405" Archived="0" Date="12-Nov-2023 15:03:29" FromVersionable="false">
          <Owner Name="kastejos" Identifier="252783037" />
          <GroupAccess Type="1" />
          <Annotation>cloned from 'Copy of Copy of Copy of Copy of Copy of Copy of Copy of Copy of Copy of Simulation0 2' owned by user temp
cloned from 'Copy of Copy of Copy of Copy of Copy of Copy of Copy of Copy of Simulation0 2' owned by user temp
cloned from 'Copy of Copy of Copy of Copy of Copy of Copy of Copy of Simulation0 2' owned by user temp
cloned from 'Copy of Copy of Copy of Copy of Copy of Copy of Simulation0 2' owned by user temp
cloned from 'Copy of Copy of Copy of Copy of Simulation0 2' owned by user temp
cloned from 'Copy of Simulation0' owned by user temp
cloned from 'Simulation0' owned by user temp</Annotation>
        </Version>
      </Simulation>
      <Simulation Name="H2CO3 permeability sense upper">
        <Annotation>cloned from 'Copy of Copy of Copy of Copy of Copy of Copy of Copy of Copy of Copy of Simulation0 2' owned by user temp
cloned from 'Copy of Copy of Copy of Copy of Copy of Copy of Copy of Copy of Simulation0 2' owned by user temp
cloned from 'Copy of Copy of Copy of Copy of Copy of Copy of Copy of Simulation0 2' owned by user temp
cloned from 'Copy of Copy of Copy of Copy of Copy of Copy of Simulation0 2' owned by user temp
cloned from 'Copy of Copy of Copy of Copy of Simulation0 2' owned by user temp
cloned from 'Copy of Simulation0' owned by user temp
cloned from 'Simulation0' owned by user temp</Annotation>
        <SolverTaskDescription TaskType="Unsteady" UseSymbolicJacobian="false" Solver="Sundials Stiff PDE Solver (Variable Time Step)">
          <TimeBound StartTime="0.0" EndTime="30.0" />
          <TimeStep DefaultTime="0.05" MinTime="0.0" MaxTime="0.1" />
          <ErrorTolerance Absolut="1.0E-10" Relative="1.0E-8" />
          <OutputOptions OutputTimeStep="0.5" />
          <SundialsSolverOptions>
            <maxOrderAdvection>2</maxOrderAdvection>
          </SundialsSolverOptions>
          <NumberProcessors>1</NumberProcessors>
        </SolverTaskDescription>
        <MathOverrides>
          <Constant Name="HCO3_ChloroplastMultiplier">0.0</Constant>
          <Constant Name="Plasmalemma_BicA_Multiplier">0.0</Constant>
          <Constant Name="H2CO3_P">330.0</Constant>
          <Constant Name="PyrenoidMultiplier">0.1</Constant>
          <Constant Name="EffectivePorosity">0.2</Constant>
          <Constant Name="HCO3_ThylakoidMultiplier">1.0</Constant>
          <Constant Name="Chloroplast_BicA_Multiplier">0.0</Constant>
        </MathOverrides>
        <MeshSpecification>
          <Size X="23" Y="23" Z="23" />
        </MeshSpecification>
        <Version Name="H2CO3 permeability sense upper" KeyValue="263000474" BranchId="258247565" Archived="0" Date="12-Nov-2023 15:03:29" FromVersionable="false">
          <Owner Name="kastejos" Identifier="252783037" />
          <GroupAccess Type="1" />
          <Annotation>cloned from 'Copy of Copy of Copy of Copy of Copy of Copy of Copy of Copy of Copy of Simulation0 2' owned by user temp
cloned from 'Copy of Copy of Copy of Copy of Copy of Copy of Copy of Copy of Simulation0 2' owned by user temp
cloned from 'Copy of Copy of Copy of Copy of Copy of Copy of Copy of Simulation0 2' owned by user temp
cloned from 'Copy of Copy of Copy of Copy of Copy of Copy of Simulation0 2' owned by user temp
cloned from 'Copy of Copy of Copy of Copy of Simulation0 2' owned by user temp
cloned from 'Copy of Simulation0' owned by user temp
cloned from 'Simulation0' owned by user temp</Annotation>
        </Version>
      </Simulation>
      <Simulation Name="H2CO3 permeability sense lower">
        <Annotation>cloned from 'Copy of Copy of Copy of Copy of Copy of Copy of Copy of Copy of Copy of Simulation0 2' owned by user temp
cloned from 'Copy of Copy of Copy of Copy of Copy of Copy of Copy of Copy of Simulation0 2' owned by user temp
cloned from 'Copy of Copy of Copy of Copy of Copy of Copy of Copy of Simulation0 2' owned by user temp
cloned from 'Copy of Copy of Copy of Copy of Copy of Copy of Simulation0 2' owned by user temp
cloned from 'Copy of Copy of Copy of Copy of Simulation0 2' owned by user temp
cloned from 'Copy of Simulation0' owned by user temp
cloned from 'Simulation0' owned by user temp</Annotation>
        <SolverTaskDescription TaskType="Unsteady" UseSymbolicJacobian="false" Solver="Sundials Stiff PDE Solver (Variable Time Step)">
          <TimeBound StartTime="0.0" EndTime="30.0" />
          <TimeStep DefaultTime="0.05" MinTime="0.0" MaxTime="0.1" />
          <ErrorTolerance Absolut="1.0E-10" Relative="1.0E-8" />
          <OutputOptions OutputTimeStep="0.5" />
          <SundialsSolverOptions>
            <maxOrderAdvection>2</maxOrderAdvection>
          </SundialsSolverOptions>
          <NumberProcessors>1</NumberProcessors>
        </SolverTaskDescription>
        <MathOverrides>
          <Constant Name="HCO3_ChloroplastMultiplier">0.0</Constant>
          <Constant Name="Plasmalemma_BicA_Multiplier">0.0</Constant>
          <Constant Name="H2CO3_P">270.0</Constant>
          <Constant Name="PyrenoidMultiplier">0.1</Constant>
          <Constant Name="EffectivePorosity">0.2</Constant>
          <Constant Name="HCO3_ThylakoidMultiplier">1.0</Constant>
          <Constant Name="Chloroplast_BicA_Multiplier">0.0</Constant>
        </MathOverrides>
        <MeshSpecification>
          <Size X="23" Y="23" Z="23" />
        </MeshSpecification>
        <Version Name="H2CO3 permeability sense lower" KeyValue="263000476" BranchId="258247568" Archived="0" Date="12-Nov-2023 15:03:29" FromVersionable="false">
          <Owner Name="kastejos" Identifier="252783037" />
          <GroupAccess Type="1" />
          <Annotation>cloned from 'Copy of Copy of Copy of Copy of Copy of Copy of Copy of Copy of Copy of Simulation0 2' owned by user temp
cloned from 'Copy of Copy of Copy of Copy of Copy of Copy of Copy of Copy of Simulation0 2' owned by user temp
cloned from 'Copy of Copy of Copy of Copy of Copy of Copy of Copy of Simulation0 2' owned by user temp
cloned from 'Copy of Copy of Copy of Copy of Copy of Copy of Simulation0 2' owned by user temp
cloned from 'Copy of Copy of Copy of Copy of Simulation0 2' owned by user temp
cloned from 'Copy of Simulation0' owned by user temp
cloned from 'Simulation0' owned by user temp</Annotation>
        </Version>
      </Simulation>
      <Simulation Name="BST permeability sense upper">
        <Annotation>cloned from 'Copy of Copy of Copy of Copy of Copy of Copy of Copy of Copy of Copy of Simulation0 2' owned by user temp
cloned from 'Copy of Copy of Copy of Copy of Copy of Copy of Copy of Copy of Simulation0 2' owned by user temp
cloned from 'Copy of Copy of Copy of Copy of Copy of Copy of Copy of Simulation0 2' owned by user temp
cloned from 'Copy of Copy of Copy of Copy of Copy of Copy of Simulation0 2' owned by user temp
cloned from 'Copy of Copy of Copy of Copy of Simulation0 2' owned by user temp
cloned from 'Copy of Simulation0' owned by user temp
cloned from 'Simulation0' owned by user temp</Annotation>
        <SolverTaskDescription TaskType="Unsteady" UseSymbolicJacobian="false" Solver="Sundials Stiff PDE Solver (Variable Time Step)">
          <TimeBound StartTime="0.0" EndTime="30.0" />
          <TimeStep DefaultTime="0.05" MinTime="0.0" MaxTime="0.1" />
          <ErrorTolerance Absolut="1.0E-10" Relative="1.0E-8" />
          <OutputOptions OutputTimeStep="0.5" />
          <SundialsSolverOptions>
            <maxOrderAdvection>2</maxOrderAdvection>
          </SundialsSolverOptions>
          <NumberProcessors>1</NumberProcessors>
        </SolverTaskDescription>
        <MathOverrides>
          <Constant Name="HCO3_ChloroplastMultiplier">0.0</Constant>
          <Constant Name="Plasmalemma_BicA_Multiplier">0.0</Constant>
          <Constant Name="PyrenoidMultiplier">0.1</Constant>
          <Constant Name="EffectivePorosity">0.2</Constant>
          <Constant Name="Chloroplast_BicA_Multiplier">0.0</Constant>
          <Constant Name="HCO3_ThylakoidMultiplier">1.1</Constant>
        </MathOverrides>
        <MeshSpecification>
          <Size X="23" Y="23" Z="23" />
        </MeshSpecification>
        <Version Name="BST permeability sense upper" KeyValue="263000478" BranchId="258247778" Archived="0" Date="12-Nov-2023 15:03:29" FromVersionable="false">
          <Owner Name="kastejos" Identifier="252783037" />
          <GroupAccess Type="1" />
          <Annotation>cloned from 'Copy of Copy of Copy of Copy of Copy of Copy of Copy of Copy of Copy of Simulation0 2' owned by user temp
cloned from 'Copy of Copy of Copy of Copy of Copy of Copy of Copy of Copy of Simulation0 2' owned by user temp
cloned from 'Copy of Copy of Copy of Copy of Copy of Copy of Copy of Simulation0 2' owned by user temp
cloned from 'Copy of Copy of Copy of Copy of Copy of Copy of Simulation0 2' owned by user temp
cloned from 'Copy of Copy of Copy of Copy of Simulation0 2' owned by user temp
cloned from 'Copy of Simulation0' owned by user temp
cloned from 'Simulation0' owned by user temp</Annotation>
        </Version>
      </Simulation>
      <Simulation Name="BST permeability sense lower">
        <Annotation>cloned from 'Copy of Copy of Copy of Copy of Copy of Copy of Copy of Copy of Copy of Simulation0 2' owned by user temp
cloned from 'Copy of Copy of Copy of Copy of Copy of Copy of Copy of Copy of Simulation0 2' owned by user temp
cloned from 'Copy of Copy of Copy of Copy of Copy of Copy of Copy of Simulation0 2' owned by user temp
cloned from 'Copy of Copy of Copy of Copy of Copy of Copy of Simulation0 2' owned by user temp
cloned from 'Copy of Copy of Copy of Copy of Simulation0 2' owned by user temp
cloned from 'Copy of Simulation0' owned by user temp
cloned from 'Simulation0' owned by user temp</Annotation>
        <SolverTaskDescription TaskType="Unsteady" UseSymbolicJacobian="false" Solver="Sundials Stiff PDE Solver (Variable Time Step)">
          <TimeBound StartTime="0.0" EndTime="30.0" />
          <TimeStep DefaultTime="0.05" MinTime="0.0" MaxTime="0.1" />
          <ErrorTolerance Absolut="1.0E-10" Relative="1.0E-8" />
          <OutputOptions OutputTimeStep="0.5" />
          <SundialsSolverOptions>
            <maxOrderAdvection>2</maxOrderAdvection>
          </SundialsSolverOptions>
          <NumberProcessors>1</NumberProcessors>
        </SolverTaskDescription>
        <MathOverrides>
          <Constant Name="HCO3_ChloroplastMultiplier">0.0</Constant>
          <Constant Name="Plasmalemma_BicA_Multiplier">0.0</Constant>
          <Constant Name="PyrenoidMultiplier">0.1</Constant>
          <Constant Name="EffectivePorosity">0.2</Constant>
          <Constant Name="Chloroplast_BicA_Multiplier">0.0</Constant>
          <Constant Name="HCO3_ThylakoidMultiplier">0.9</Constant>
        </MathOverrides>
        <MeshSpecification>
          <Size X="23" Y="23" Z="23" />
        </MeshSpecification>
        <Version Name="BST permeability sense lower" KeyValue="263000480" BranchId="258247781" Archived="0" Date="12-Nov-2023 15:03:29" FromVersionable="false">
          <Owner Name="kastejos" Identifier="252783037" />
          <GroupAccess Type="1" />
          <Annotation>cloned from 'Copy of Copy of Copy of Copy of Copy of Copy of Copy of Copy of Copy of Simulation0 2' owned by user temp
cloned from 'Copy of Copy of Copy of Copy of Copy of Copy of Copy of Copy of Simulation0 2' owned by user temp
cloned from 'Copy of Copy of Copy of Copy of Copy of Copy of Copy of Simulation0 2' owned by user temp
cloned from 'Copy of Copy of Copy of Copy of Copy of Copy of Simulation0 2' owned by user temp
cloned from 'Copy of Copy of Copy of Copy of Simulation0 2' owned by user temp
cloned from 'Copy of Simulation0' owned by user temp
cloned from 'Simulation0' owned by user temp</Annotation>
        </Version>
      </Simulation>
      <Simulation Name="RUB Vmax sense upper">
        <Annotation>cloned from 'Copy of Copy of Copy of Copy of Copy of Copy of Copy of Copy of Copy of Simulation0 2' owned by user temp
cloned from 'Copy of Copy of Copy of Copy of Copy of Copy of Copy of Copy of Simulation0 2' owned by user temp
cloned from 'Copy of Copy of Copy of Copy of Copy of Copy of Copy of Simulation0 2' owned by user temp
cloned from 'Copy of Copy of Copy of Copy of Copy of Copy of Simulation0 2' owned by user temp
cloned from 'Copy of Copy of Copy of Copy of Simulation0 2' owned by user temp
cloned from 'Copy of Simulation0' owned by user temp
cloned from 'Simulation0' owned by user temp</Annotation>
        <SolverTaskDescription TaskType="Unsteady" UseSymbolicJacobian="false" Solver="Sundials Stiff PDE Solver (Variable Time Step)">
          <TimeBound StartTime="0.0" EndTime="30.0" />
          <TimeStep DefaultTime="0.05" MinTime="0.0" MaxTime="0.1" />
          <ErrorTolerance Absolut="1.0E-10" Relative="1.0E-8" />
          <OutputOptions OutputTimeStep="0.5" />
          <SundialsSolverOptions>
            <maxOrderAdvection>2</maxOrderAdvection>
          </SundialsSolverOptions>
          <NumberProcessors>1</NumberProcessors>
        </SolverTaskDescription>
        <MathOverrides>
          <Constant Name="HCO3_ThylakoidMultiplier">1.0</Constant>
          <Constant Name="HCO3_ChloroplastMultiplier">0.0</Constant>
          <Constant Name="EffectivePorosity">0.2</Constant>
          <Constant Name="PyrenoidMultiplier">0.1</Constant>
          <Constant Name="RuBisCO_Vc">8360.0</Constant>
          <Constant Name="Plasmalemma_BicA_Multiplier">0.0</Constant>
          <Constant Name="RuBisCo_Vo_r7">1755.6000000000001</Constant>
          <Constant Name="Chloroplast_BicA_Multiplier">0.0</Constant>
          <Constant Name="RuBisCo_Vo_r6">1755.6000000000001</Constant>
        </MathOverrides>
        <MeshSpecification>
          <Size X="23" Y="23" Z="23" />
        </MeshSpecification>
        <Version Name="RUB Vmax sense upper" KeyValue="263000482" BranchId="258248016" Archived="0" Date="12-Nov-2023 15:03:29" FromVersionable="false">
          <Owner Name="kastejos" Identifier="252783037" />
          <GroupAccess Type="1" />
          <Annotation>cloned from 'Copy of Copy of Copy of Copy of Copy of Copy of Copy of Copy of Copy of Simulation0 2' owned by user temp
cloned from 'Copy of Copy of Copy of Copy of Copy of Copy of Copy of Copy of Simulation0 2' owned by user temp
cloned from 'Copy of Copy of Copy of Copy of Copy of Copy of Copy of Simulation0 2' owned by user temp
cloned from 'Copy of Copy of Copy of Copy of Copy of Copy of Simulation0 2' owned by user temp
cloned from 'Copy of Copy of Copy of Copy of Simulation0 2' owned by user temp
cloned from 'Copy of Simulation0' owned by user temp
cloned from 'Simulation0' owned by user temp</Annotation>
        </Version>
      </Simulation>
      <Simulation Name="CA Vmax sense upper">
        <Annotation>cloned from 'Copy of Copy of Copy of Copy of Copy of Copy of Copy of Copy of Copy of Simulation0 2' owned by user temp
cloned from 'Copy of Copy of Copy of Copy of Copy of Copy of Copy of Copy of Simulation0 2' owned by user temp
cloned from 'Copy of Copy of Copy of Copy of Copy of Copy of Copy of Simulation0 2' owned by user temp
cloned from 'Copy of Copy of Copy of Copy of Copy of Copy of Simulation0 2' owned by user temp
cloned from 'Copy of Copy of Copy of Copy of Simulation0 2' owned by user temp
cloned from 'Copy of Simulation0' owned by user temp
cloned from 'Simulation0' owned by user temp</Annotation>
        <SolverTaskDescription TaskType="Unsteady" UseSymbolicJacobian="false" Solver="Sundials Stiff PDE Solver (Variable Time Step)">
          <TimeBound StartTime="0.0" EndTime="30.0" />
          <TimeStep DefaultTime="0.05" MinTime="0.0" MaxTime="0.05" />
          <ErrorTolerance Absolut="1.0E-10" Relative="1.0E-8" />
          <OutputOptions OutputTimeStep="0.5" />
          <SundialsSolverOptions>
            <maxOrderAdvection>2</maxOrderAdvection>
          </SundialsSolverOptions>
          <NumberProcessors>1</NumberProcessors>
        </SolverTaskDescription>
        <MathOverrides>
          <Constant Name="HCO3_ThylakoidMultiplier">1.0</Constant>
          <Constant Name="CA_kcat_r15">330000.0</Constant>
          <Constant Name="HCO3_ChloroplastMultiplier">0.0</Constant>
          <Constant Name="EffectivePorosity">0.2</Constant>
          <Constant Name="CA_kcat_r13">330000.0</Constant>
          <Constant Name="PyrenoidMultiplier">0.1</Constant>
          <Constant Name="Plasmalemma_BicA_Multiplier">0.0</Constant>
          <Constant Name="Chloroplast_BicA_Multiplier">0.0</Constant>
          <Constant Name="CA_kcat_r22">330000.0</Constant>
        </MathOverrides>
        <MeshSpecification>
          <Size X="23" Y="23" Z="23" />
        </MeshSpecification>
        <Version Name="CA Vmax sense upper" KeyValue="263000484" BranchId="258248164" Archived="0" Date="12-Nov-2023 15:03:29" FromVersionable="false">
          <Owner Name="kastejos" Identifier="252783037" />
          <GroupAccess Type="1" />
          <Annotation>cloned from 'Copy of Copy of Copy of Copy of Copy of Copy of Copy of Copy of Copy of Simulation0 2' owned by user temp
cloned from 'Copy of Copy of Copy of Copy of Copy of Copy of Copy of Copy of Simulation0 2' owned by user temp
cloned from 'Copy of Copy of Copy of Copy of Copy of Copy of Copy of Simulation0 2' owned by user temp
cloned from 'Copy of Copy of Copy of Copy of Copy of Copy of Simulation0 2' owned by user temp
cloned from 'Copy of Copy of Copy of Copy of Simulation0 2' owned by user temp
cloned from 'Copy of Simulation0' owned by user temp
cloned from 'Simulation0' owned by user temp</Annotation>
        </Version>
      </Simulation>
      <Simulation Name="CA Vmax sense lower">
        <Annotation>cloned from 'Copy of Copy of Copy of Copy of Copy of Copy of Copy of Copy of Copy of Simulation0 2' owned by user temp
cloned from 'Copy of Copy of Copy of Copy of Copy of Copy of Copy of Copy of Simulation0 2' owned by user temp
cloned from 'Copy of Copy of Copy of Copy of Copy of Copy of Copy of Simulation0 2' owned by user temp
cloned from 'Copy of Copy of Copy of Copy of Copy of Copy of Simulation0 2' owned by user temp
cloned from 'Copy of Copy of Copy of Copy of Simulation0 2' owned by user temp
cloned from 'Copy of Simulation0' owned by user temp
cloned from 'Simulation0' owned by user temp</Annotation>
        <SolverTaskDescription TaskType="Unsteady" UseSymbolicJacobian="false" Solver="Sundials Stiff PDE Solver (Variable Time Step)">
          <TimeBound StartTime="0.0" EndTime="30.0" />
          <TimeStep DefaultTime="0.05" MinTime="0.0" MaxTime="0.1" />
          <ErrorTolerance Absolut="1.0E-10" Relative="1.0E-8" />
          <OutputOptions OutputTimeStep="0.5" />
          <SundialsSolverOptions>
            <maxOrderAdvection>2</maxOrderAdvection>
          </SundialsSolverOptions>
          <NumberProcessors>1</NumberProcessors>
        </SolverTaskDescription>
        <MathOverrides>
          <Constant Name="HCO3_ThylakoidMultiplier">1.0</Constant>
          <Constant Name="CA_kcat_r15">270000.0</Constant>
          <Constant Name="HCO3_ChloroplastMultiplier">0.0</Constant>
          <Constant Name="EffectivePorosity">0.2</Constant>
          <Constant Name="CA_kcat_r13">270000.0</Constant>
          <Constant Name="PyrenoidMultiplier">0.1</Constant>
          <Constant Name="Plasmalemma_BicA_Multiplier">0.0</Constant>
          <Constant Name="Chloroplast_BicA_Multiplier">0.0</Constant>
          <Constant Name="CA_kcat_r22">270000.0</Constant>
        </MathOverrides>
        <MeshSpecification>
          <Size X="23" Y="23" Z="23" />
        </MeshSpecification>
        <Version Name="CA Vmax sense lower" KeyValue="263000486" BranchId="258248167" Archived="0" Date="12-Nov-2023 15:03:29" FromVersionable="false">
          <Owner Name="kastejos" Identifier="252783037" />
          <GroupAccess Type="1" />
          <Annotation>cloned from 'Copy of Copy of Copy of Copy of Copy of Copy of Copy of Copy of Copy of Simulation0 2' owned by user temp
cloned from 'Copy of Copy of Copy of Copy of Copy of Copy of Copy of Copy of Simulation0 2' owned by user temp
cloned from 'Copy of Copy of Copy of Copy of Copy of Copy of Copy of Simulation0 2' owned by user temp
cloned from 'Copy of Copy of Copy of Copy of Copy of Copy of Simulation0 2' owned by user temp
cloned from 'Copy of Copy of Copy of Copy of Simulation0 2' owned by user temp
cloned from 'Copy of Simulation0' owned by user temp
cloned from 'Simulation0' owned by user temp</Annotation>
        </Version>
      </Simulation>
      <Simulation Name="CA KmCO2 sense upper">
        <Annotation>cloned from 'Copy of Copy of Copy of Copy of Copy of Copy of Copy of Copy of Copy of Simulation0 2' owned by user temp
cloned from 'Copy of Copy of Copy of Copy of Copy of Copy of Copy of Copy of Simulation0 2' owned by user temp
cloned from 'Copy of Copy of Copy of Copy of Copy of Copy of Copy of Simulation0 2' owned by user temp
cloned from 'Copy of Copy of Copy of Copy of Copy of Copy of Simulation0 2' owned by user temp
cloned from 'Copy of Copy of Copy of Copy of Simulation0 2' owned by user temp
cloned from 'Copy of Simulation0' owned by user temp
cloned from 'Simulation0' owned by user temp</Annotation>
        <SolverTaskDescription TaskType="Unsteady" UseSymbolicJacobian="false" Solver="Sundials Stiff PDE Solver (Variable Time Step)">
          <TimeBound StartTime="0.0" EndTime="30.0" />
          <TimeStep DefaultTime="0.05" MinTime="0.0" MaxTime="0.1" />
          <ErrorTolerance Absolut="1.0E-10" Relative="1.0E-8" />
          <OutputOptions OutputTimeStep="0.5" />
          <SundialsSolverOptions>
            <maxOrderAdvection>2</maxOrderAdvection>
          </SundialsSolverOptions>
          <NumberProcessors>1</NumberProcessors>
        </SolverTaskDescription>
        <MathOverrides>
          <Constant Name="HCO3_ThylakoidMultiplier">1.0</Constant>
          <Constant Name="CA_KmCO2_r15">1650.0000000000002</Constant>
          <Constant Name="HCO3_ChloroplastMultiplier">0.0</Constant>
          <Constant Name="CA_KmCO2_r13">1650.0000000000002</Constant>
          <Constant Name="EffectivePorosity">0.2</Constant>
          <Constant Name="PyrenoidMultiplier">0.1</Constant>
          <Constant Name="Plasmalemma_BicA_Multiplier">0.0</Constant>
          <Constant Name="Chloroplast_BicA_Multiplier">0.0</Constant>
          <Constant Name="CA_KmCO2_r22">1650.0000000000002</Constant>
        </MathOverrides>
        <MeshSpecification>
          <Size X="23" Y="23" Z="23" />
        </MeshSpecification>
        <Version Name="CA KmCO2 sense upper" KeyValue="263000488" BranchId="258248241" Archived="0" Date="12-Nov-2023 15:03:29" FromVersionable="false">
          <Owner Name="kastejos" Identifier="252783037" />
          <GroupAccess Type="1" />
          <Annotation>cloned from 'Copy of Copy of Copy of Copy of Copy of Copy of Copy of Copy of Copy of Simulation0 2' owned by user temp
cloned from 'Copy of Copy of Copy of Copy of Copy of Copy of Copy of Copy of Simulation0 2' owned by user temp
cloned from 'Copy of Copy of Copy of Copy of Copy of Copy of Copy of Simulation0 2' owned by user temp
cloned from 'Copy of Copy of Copy of Copy of Copy of Copy of Simulation0 2' owned by user temp
cloned from 'Copy of Copy of Copy of Copy of Simulation0 2' owned by user temp
cloned from 'Copy of Simulation0' owned by user temp
cloned from 'Simulation0' owned by user temp</Annotation>
        </Version>
      </Simulation>
      <Simulation Name="CA KmCO2 sense lower">
        <Annotation>cloned from 'Copy of Copy of Copy of Copy of Copy of Copy of Copy of Copy of Copy of Simulation0 2' owned by user temp
cloned from 'Copy of Copy of Copy of Copy of Copy of Copy of Copy of Copy of Simulation0 2' owned by user temp
cloned from 'Copy of Copy of Copy of Copy of Copy of Copy of Copy of Simulation0 2' owned by user temp
cloned from 'Copy of Copy of Copy of Copy of Copy of Copy of Simulation0 2' owned by user temp
cloned from 'Copy of Copy of Copy of Copy of Simulation0 2' owned by user temp
cloned from 'Copy of Simulation0' owned by user temp
cloned from 'Simulation0' owned by user temp</Annotation>
        <SolverTaskDescription TaskType="Unsteady" UseSymbolicJacobian="false" Solver="Sundials Stiff PDE Solver (Variable Time Step)">
          <TimeBound StartTime="0.0" EndTime="30.0" />
          <TimeStep DefaultTime="0.05" MinTime="0.0" MaxTime="0.05" />
          <ErrorTolerance Absolut="1.0E-10" Relative="1.0E-8" />
          <OutputOptions OutputTimeStep="0.5" />
          <SundialsSolverOptions>
            <maxOrderAdvection>2</maxOrderAdvection>
          </SundialsSolverOptions>
          <NumberProcessors>1</NumberProcessors>
        </SolverTaskDescription>
        <MathOverrides>
          <Constant Name="HCO3_ThylakoidMultiplier">1.0</Constant>
          <Constant Name="CA_KmCO2_r15">1350.0</Constant>
          <Constant Name="HCO3_ChloroplastMultiplier">0.0</Constant>
          <Constant Name="CA_KmCO2_r13">1350.0</Constant>
          <Constant Name="EffectivePorosity">0.2</Constant>
          <Constant Name="PyrenoidMultiplier">0.1</Constant>
          <Constant Name="Plasmalemma_BicA_Multiplier">0.0</Constant>
          <Constant Name="Chloroplast_BicA_Multiplier">0.0</Constant>
          <Constant Name="CA_KmCO2_r22">1350.0</Constant>
        </MathOverrides>
        <MeshSpecification>
          <Size X="23" Y="23" Z="23" />
        </MeshSpecification>
        <Version Name="CA KmCO2 sense lower" KeyValue="263000490" BranchId="258248244" Archived="0" Date="12-Nov-2023 15:03:29" FromVersionable="false">
          <Owner Name="kastejos" Identifier="252783037" />
          <GroupAccess Type="1" />
          <Annotation>cloned from 'Copy of Copy of Copy of Copy of Copy of Copy of Copy of Copy of Copy of Simulation0 2' owned by user temp
cloned from 'Copy of Copy of Copy of Copy of Copy of Copy of Copy of Copy of Simulation0 2' owned by user temp
cloned from 'Copy of Copy of Copy of Copy of Copy of Copy of Copy of Simulation0 2' owned by user temp
cloned from 'Copy of Copy of Copy of Copy of Copy of Copy of Simulation0 2' owned by user temp
cloned from 'Copy of Copy of Copy of Copy of Simulation0 2' owned by user temp
cloned from 'Copy of Simulation0' owned by user temp
cloned from 'Simulation0' owned by user temp</Annotation>
        </Version>
      </Simulation>
      <Simulation Name="CA KmHCO3 sense upper">
        <Annotation>cloned from 'Copy of Copy of Copy of Copy of Copy of Copy of Copy of Copy of Copy of Simulation0 2' owned by user temp
cloned from 'Copy of Copy of Copy of Copy of Copy of Copy of Copy of Copy of Simulation0 2' owned by user temp
cloned from 'Copy of Copy of Copy of Copy of Copy of Copy of Copy of Simulation0 2' owned by user temp
cloned from 'Copy of Copy of Copy of Copy of Copy of Copy of Simulation0 2' owned by user temp
cloned from 'Copy of Copy of Copy of Copy of Simulation0 2' owned by user temp
cloned from 'Copy of Simulation0' owned by user temp
cloned from 'Simulation0' owned by user temp</Annotation>
        <SolverTaskDescription TaskType="Unsteady" UseSymbolicJacobian="false" Solver="Sundials Stiff PDE Solver (Variable Time Step)">
          <TimeBound StartTime="0.0" EndTime="30.0" />
          <TimeStep DefaultTime="0.05" MinTime="0.0" MaxTime="0.1" />
          <ErrorTolerance Absolut="1.0E-10" Relative="1.0E-8" />
          <OutputOptions OutputTimeStep="0.5" />
          <SundialsSolverOptions>
            <maxOrderAdvection>2</maxOrderAdvection>
          </SundialsSolverOptions>
          <NumberProcessors>1</NumberProcessors>
        </SolverTaskDescription>
        <MathOverrides>
          <Constant Name="CA_Km_HCO3_r22">37400.0</Constant>
          <Constant Name="HCO3_ThylakoidMultiplier">1.0</Constant>
          <Constant Name="HCO3_ChloroplastMultiplier">0.0</Constant>
          <Constant Name="EffectivePorosity">0.2</Constant>
          <Constant Name="CA_Km_HCO3_r15">37400.0</Constant>
          <Constant Name="PyrenoidMultiplier">0.1</Constant>
          <Constant Name="CA_Km_HCO3_r13">37400.0</Constant>
          <Constant Name="Plasmalemma_BicA_Multiplier">0.0</Constant>
          <Constant Name="Chloroplast_BicA_Multiplier">0.0</Constant>
        </MathOverrides>
        <MeshSpecification>
          <Size X="23" Y="23" Z="23" />
        </MeshSpecification>
        <Version Name="CA KmHCO3 sense upper" KeyValue="263000492" BranchId="258248898" Archived="0" Date="12-Nov-2023 15:03:29" FromVersionable="false">
          <Owner Name="kastejos" Identifier="252783037" />
          <GroupAccess Type="1" />
          <Annotation>cloned from 'Copy of Copy of Copy of Copy of Copy of Copy of Copy of Copy of Copy of Simulation0 2' owned by user temp
cloned from 'Copy of Copy of Copy of Copy of Copy of Copy of Copy of Copy of Simulation0 2' owned by user temp
cloned from 'Copy of Copy of Copy of Copy of Copy of Copy of Copy of Simulation0 2' owned by user temp
cloned from 'Copy of Copy of Copy of Copy of Copy of Copy of Simulation0 2' owned by user temp
cloned from 'Copy of Copy of Copy of Copy of Simulation0 2' owned by user temp
cloned from 'Copy of Simulation0' owned by user temp
cloned from 'Simulation0' owned by user temp</Annotation>
        </Version>
      </Simulation>
      <Simulation Name="CA KmHCO3 sense lower">
        <Annotation>cloned from 'Copy of Copy of Copy of Copy of Copy of Copy of Copy of Copy of Copy of Simulation0 2' owned by user temp
cloned from 'Copy of Copy of Copy of Copy of Copy of Copy of Copy of Copy of Simulation0 2' owned by user temp
cloned from 'Copy of Copy of Copy of Copy of Copy of Copy of Copy of Simulation0 2' owned by user temp
cloned from 'Copy of Copy of Copy of Copy of Copy of Copy of Simulation0 2' owned by user temp
cloned from 'Copy of Copy of Copy of Copy of Simulation0 2' owned by user temp
cloned from 'Copy of Simulation0' owned by user temp
cloned from 'Simulation0' owned by user temp</Annotation>
        <SolverTaskDescription TaskType="Unsteady" UseSymbolicJacobian="false" Solver="Sundials Stiff PDE Solver (Variable Time Step)">
          <TimeBound StartTime="0.0" EndTime="30.0" />
          <TimeStep DefaultTime="0.05" MinTime="0.0" MaxTime="0.1" />
          <ErrorTolerance Absolut="1.0E-10" Relative="1.0E-8" />
          <OutputOptions OutputTimeStep="0.5" />
          <SundialsSolverOptions>
            <maxOrderAdvection>2</maxOrderAdvection>
          </SundialsSolverOptions>
          <NumberProcessors>1</NumberProcessors>
        </SolverTaskDescription>
        <MathOverrides>
          <Constant Name="CA_Km_HCO3_r22">30600.0</Constant>
          <Constant Name="HCO3_ThylakoidMultiplier">1.0</Constant>
          <Constant Name="HCO3_ChloroplastMultiplier">0.0</Constant>
          <Constant Name="EffectivePorosity">0.2</Constant>
          <Constant Name="CA_Km_HCO3_r15">30600.0</Constant>
          <Constant Name="PyrenoidMultiplier">0.1</Constant>
          <Constant Name="CA_Km_HCO3_r13">30600.0</Constant>
          <Constant Name="Plasmalemma_BicA_Multiplier">0.0</Constant>
          <Constant Name="Chloroplast_BicA_Multiplier">0.0</Constant>
        </MathOverrides>
        <MeshSpecification>
          <Size X="23" Y="23" Z="23" />
        </MeshSpecification>
        <Version Name="CA KmHCO3 sense lower" KeyValue="263000494" BranchId="258248901" Archived="0" Date="12-Nov-2023 15:03:29" FromVersionable="false">
          <Owner Name="kastejos" Identifier="252783037" />
          <GroupAccess Type="1" />
          <Annotation>cloned from 'Copy of Copy of Copy of Copy of Copy of Copy of Copy of Copy of Copy of Simulation0 2' owned by user temp
cloned from 'Copy of Copy of Copy of Copy of Copy of Copy of Copy of Copy of Simulation0 2' owned by user temp
cloned from 'Copy of Copy of Copy of Copy of Copy of Copy of Copy of Simulation0 2' owned by user temp
cloned from 'Copy of Copy of Copy of Copy of Copy of Copy of Simulation0 2' owned by user temp
cloned from 'Copy of Copy of Copy of Copy of Simulation0 2' owned by user temp
cloned from 'Copy of Simulation0' owned by user temp
cloned from 'Simulation0' owned by user temp</Annotation>
        </Version>
      </Simulation>
      <Simulation Name="RUB Vmax sense lower">
        <Annotation>cloned from 'Copy of Copy of Copy of Copy of Copy of Copy of Copy of Copy of Copy of Simulation0 2' owned by user temp
cloned from 'Copy of Copy of Copy of Copy of Copy of Copy of Copy of Copy of Simulation0 2' owned by user temp
cloned from 'Copy of Copy of Copy of Copy of Copy of Copy of Copy of Simulation0 2' owned by user temp
cloned from 'Copy of Copy of Copy of Copy of Copy of Copy of Simulation0 2' owned by user temp
cloned from 'Copy of Copy of Copy of Copy of Simulation0 2' owned by user temp
cloned from 'Copy of Simulation0' owned by user temp
cloned from 'Simulation0' owned by user temp</Annotation>
        <SolverTaskDescription TaskType="Unsteady" UseSymbolicJacobian="false" Solver="Sundials Stiff PDE Solver (Variable Time Step)">
          <TimeBound StartTime="0.0" EndTime="30.0" />
          <TimeStep DefaultTime="0.05" MinTime="0.0" MaxTime="0.5" />
          <ErrorTolerance Absolut="1.0E-10" Relative="1.0E-8" />
          <OutputOptions OutputTimeStep="0.5" />
          <SundialsSolverOptions>
            <maxOrderAdvection>2</maxOrderAdvection>
          </SundialsSolverOptions>
          <NumberProcessors>1</NumberProcessors>
        </SolverTaskDescription>
        <MathOverrides>
          <Constant Name="HCO3_ThylakoidMultiplier">1.0</Constant>
          <Constant Name="HCO3_ChloroplastMultiplier">0.0</Constant>
          <Constant Name="EffectivePorosity">0.2</Constant>
          <Constant Name="PyrenoidMultiplier">0.1</Constant>
          <Constant Name="RuBisCO_Vc">6840.0</Constant>
          <Constant Name="Plasmalemma_BicA_Multiplier">0.0</Constant>
          <Constant Name="RuBisCo_Vo_r7">1436.4</Constant>
          <Constant Name="Chloroplast_BicA_Multiplier">0.0</Constant>
          <Constant Name="RuBisCo_Vo_r6">1436.4</Constant>
        </MathOverrides>
        <MeshSpecification>
          <Size X="23" Y="23" Z="23" />
        </MeshSpecification>
        <Version Name="RUB Vmax sense lower" KeyValue="263000496" BranchId="258251729" Archived="0" Date="12-Nov-2023 15:03:29" FromVersionable="false">
          <Owner Name="kastejos" Identifier="252783037" />
          <GroupAccess Type="1" />
          <Annotation>cloned from 'Copy of Copy of Copy of Copy of Copy of Copy of Copy of Copy of Copy of Simulation0 2' owned by user temp
cloned from 'Copy of Copy of Copy of Copy of Copy of Copy of Copy of Copy of Simulation0 2' owned by user temp
cloned from 'Copy of Copy of Copy of Copy of Copy of Copy of Copy of Simulation0 2' owned by user temp
cloned from 'Copy of Copy of Copy of Copy of Copy of Copy of Simulation0 2' owned by user temp
cloned from 'Copy of Copy of Copy of Copy of Simulation0 2' owned by user temp
cloned from 'Copy of Simulation0' owned by user temp
cloned from 'Simulation0' owned by user temp</Annotation>
        </Version>
      </Simulation>
      <Simulation Name="Algal CCM CO2_P vs. CO2_conc 2 23x23">
        <Annotation>cloned from 'Copy of Copy of Copy of Copy of Copy of Copy of Copy of Copy of Copy of Simulation0 2' owned by user temp
cloned from 'Copy of Copy of Copy of Copy of Copy of Copy of Copy of Copy of Simulation0 2' owned by user temp
cloned from 'Copy of Copy of Copy of Copy of Copy of Copy of Copy of Simulation0 2' owned by user temp
cloned from 'Copy of Copy of Copy of Copy of Copy of Copy of Simulation0 2' owned by user temp
cloned from 'Copy of Copy of Copy of Copy of Simulation0 2' owned by user temp
cloned from 'Copy of Simulation0' owned by user temp
cloned from 'Simulation0' owned by user temp</Annotation>
        <SolverTaskDescription TaskType="Unsteady" UseSymbolicJacobian="false" Solver="Sundials Stiff PDE Solver (Variable Time Step)" BorderExtrapolationDisabled="true">
          <TimeBound StartTime="0.0" EndTime="30.0" />
          <TimeStep DefaultTime="0.05" MinTime="0.0" MaxTime="0.5" />
          <ErrorTolerance Absolut="1.0E-11" Relative="1.0E-9" />
          <OutputOptions OutputTimeStep="0.5" />
          <SundialsSolverOptions>
            <maxOrderAdvection>2</maxOrderAdvection>
          </SundialsSolverOptions>
          <NumberProcessors>1</NumberProcessors>
        </SolverTaskDescription>
        <MathOverrides>
          <Constant Name="HCO3_ChloroplastMultiplier">0.0</Constant>
          <Constant Name="Plasmalemma_BicA_Multiplier">0.0</Constant>
          <Constant Name="DIC" ConstantArraySpec="1001">0.5 to 1.0, 10 values</Constant>
          <Constant Name="PyrenoidMultiplier">0.1</Constant>
          <Constant Name="EffectivePorosity">0.2</Constant>
          <Constant Name="Chloroplast_BicA_Multiplier">0.0</Constant>
          <Constant Name="HCO3_ThylakoidMultiplier">1.0</Constant>
        </MathOverrides>
        <MeshSpecification>
          <Size X="23" Y="23" Z="23" />
        </MeshSpecification>
        <Version Name="Algal CCM CO2_P vs. CO2_conc 2 23x23" KeyValue="263000498" BranchId="258342437" Archived="0" Date="12-Nov-2023 15:03:29" FromVersionable="false">
          <Owner Name="kastejos" Identifier="252783037" />
          <GroupAccess Type="1" />
          <Annotation>cloned from 'Copy of Copy of Copy of Copy of Copy of Copy of Copy of Copy of Copy of Simulation0 2' owned by user temp
cloned from 'Copy of Copy of Copy of Copy of Copy of Copy of Copy of Copy of Simulation0 2' owned by user temp
cloned from 'Copy of Copy of Copy of Copy of Copy of Copy of Copy of Simulation0 2' owned by user temp
cloned from 'Copy of Copy of Copy of Copy of Copy of Copy of Simulation0 2' owned by user temp
cloned from 'Copy of Copy of Copy of Copy of Simulation0 2' owned by user temp
cloned from 'Copy of Simulation0' owned by user temp
cloned from 'Simulation0' owned by user temp</Annotation>
        </Version>
      </Simulation>
      <Simulation Name="Algal CCM CO2_P vs. CO2_conc_3 23x23">
        <Annotation>cloned from 'Copy of Copy of Copy of Copy of Copy of Copy of Copy of Copy of Copy of Simulation0 2' owned by user temp
cloned from 'Copy of Copy of Copy of Copy of Copy of Copy of Copy of Copy of Simulation0 2' owned by user temp
cloned from 'Copy of Copy of Copy of Copy of Copy of Copy of Copy of Simulation0 2' owned by user temp
cloned from 'Copy of Copy of Copy of Copy of Copy of Copy of Simulation0 2' owned by user temp
cloned from 'Copy of Copy of Copy of Copy of Simulation0 2' owned by user temp
cloned from 'Copy of Simulation0' owned by user temp
cloned from 'Simulation0' owned by user temp</Annotation>
        <SolverTaskDescription TaskType="Unsteady" UseSymbolicJacobian="false" Solver="Sundials Stiff PDE Solver (Variable Time Step)" BorderExtrapolationDisabled="true">
          <TimeBound StartTime="0.0" EndTime="30.0" />
          <TimeStep DefaultTime="0.05" MinTime="0.0" MaxTime="0.5" />
          <ErrorTolerance Absolut="1.0E-11" Relative="1.0E-9" />
          <OutputOptions OutputTimeStep="0.5" />
          <SundialsSolverOptions>
            <maxOrderAdvection>2</maxOrderAdvection>
          </SundialsSolverOptions>
          <NumberProcessors>1</NumberProcessors>
        </SolverTaskDescription>
        <MathOverrides>
          <Constant Name="HCO3_ChloroplastMultiplier">0.0</Constant>
          <Constant Name="Plasmalemma_BicA_Multiplier">0.0</Constant>
          <Constant Name="DIC" ConstantArraySpec="1001">0.5 to 1.0, 10 values</Constant>
          <Constant Name="PyrenoidMultiplier">0.1</Constant>
          <Constant Name="EffectivePorosity">0.2</Constant>
          <Constant Name="CO2_P" ConstantArraySpec="1000">"7000.0", "10500.0", "14000.0", "17500.0", "21000.0", "24500.0", "28000.0", "31500.0", "35000.0"</Constant>
          <Constant Name="Chloroplast_BicA_Multiplier">0.0</Constant>
          <Constant Name="HCO3_ThylakoidMultiplier">1.0</Constant>
        </MathOverrides>
        <MeshSpecification>
          <Size X="21" Y="21" Z="21" />
        </MeshSpecification>
        <Version Name="Algal CCM CO2_P vs. CO2_conc_3 23x23" KeyValue="263000500" BranchId="258342525" Archived="0" Date="12-Nov-2023 15:03:29" FromVersionable="false">
          <Owner Name="kastejos" Identifier="252783037" />
          <GroupAccess Type="1" />
          <Annotation>cloned from 'Copy of Copy of Copy of Copy of Copy of Copy of Copy of Copy of Copy of Simulation0 2' owned by user temp
cloned from 'Copy of Copy of Copy of Copy of Copy of Copy of Copy of Copy of Simulation0 2' owned by user temp
cloned from 'Copy of Copy of Copy of Copy of Copy of Copy of Copy of Simulation0 2' owned by user temp
cloned from 'Copy of Copy of Copy of Copy of Copy of Copy of Simulation0 2' owned by user temp
cloned from 'Copy of Copy of Copy of Copy of Simulation0 2' owned by user temp
cloned from 'Copy of Simulation0' owned by user temp
cloned from 'Simulation0' owned by user temp</Annotation>
        </Version>
      </Simulation>
      <Simulation Name="Copy of Algal CCM CO2_P vs CO2_conc">
        <Annotation>cloned from 'Copy of Copy of Copy of Copy of Copy of Copy of Copy of Copy of Copy of Simulation0 2' owned by user temp
cloned from 'Copy of Copy of Copy of Copy of Copy of Copy of Copy of Copy of Simulation0 2' owned by user temp
cloned from 'Copy of Copy of Copy of Copy of Copy of Copy of Copy of Simulation0 2' owned by user temp
cloned from 'Copy of Copy of Copy of Copy of Copy of Copy of Simulation0 2' owned by user temp
cloned from 'Copy of Copy of Copy of Copy of Simulation0 2' owned by user temp
cloned from 'Copy of Simulation0' owned by user temp
cloned from 'Simulation0' owned by user temp</Annotation>
        <SolverTaskDescription TaskType="Unsteady" UseSymbolicJacobian="false" Solver="Sundials Stiff PDE Solver (Variable Time Step)" BorderExtrapolationDisabled="true">
          <TimeBound StartTime="0.0" EndTime="30.0" />
          <TimeStep DefaultTime="0.05" MinTime="0.0" MaxTime="0.5" />
          <ErrorTolerance Absolut="1.0E-11" Relative="1.0E-9" />
          <OutputOptions OutputTimeStep="0.5" />
          <SundialsSolverOptions>
            <maxOrderAdvection>2</maxOrderAdvection>
          </SundialsSolverOptions>
          <NumberProcessors>1</NumberProcessors>
        </SolverTaskDescription>
        <MathOverrides>
          <Constant Name="HCO3_ChloroplastMultiplier">0.0</Constant>
          <Constant Name="Plasmalemma_BicA_Multiplier">0.0</Constant>
          <Constant Name="DIC" ConstantArraySpec="1001">0.5 to 1.0, 10 values</Constant>
          <Constant Name="PyrenoidMultiplier">0.1</Constant>
          <Constant Name="EffectivePorosity">0.2</Constant>
          <Constant Name="CO2_P" ConstantArraySpec="1000">"350.0", "700.0", "1050.0", "1400.0", "1750.0", "2100.0", "2450.0", "2800.0", "3150.0", "3500.0"</Constant>
          <Constant Name="Chloroplast_BicA_Multiplier">0.0</Constant>
          <Constant Name="HCO3_ThylakoidMultiplier">1.0</Constant>
        </MathOverrides>
        <MeshSpecification>
          <Size X="23" Y="23" Z="23" />
        </MeshSpecification>
        <Version Name="Copy of Algal CCM CO2_P vs CO2_conc" KeyValue="263000502" BranchId="258362624" Archived="0" Date="12-Nov-2023 15:03:30" FromVersionable="false">
          <Owner Name="kastejos" Identifier="252783037" />
          <GroupAccess Type="1" />
          <Annotation>cloned from 'Copy of Copy of Copy of Copy of Copy of Copy of Copy of Copy of Copy of Simulation0 2' owned by user temp
cloned from 'Copy of Copy of Copy of Copy of Copy of Copy of Copy of Copy of Simulation0 2' owned by user temp
cloned from 'Copy of Copy of Copy of Copy of Copy of Copy of Copy of Simulation0 2' owned by user temp
cloned from 'Copy of Copy of Copy of Copy of Copy of Copy of Simulation0 2' owned by user temp
cloned from 'Copy of Copy of Copy of Copy of Simulation0 2' owned by user temp
cloned from 'Copy of Simulation0' owned by user temp
cloned from 'Simulation0' owned by user temp</Annotation>
        </Version>
      </Simulation>
      <Simulation Name="Copy of Copy of Algal CCM CO2_P vs CO2_conc">
        <Annotation>cloned from 'Copy of Copy of Copy of Copy of Copy of Copy of Copy of Copy of Copy of Simulation0 2' owned by user temp
cloned from 'Copy of Copy of Copy of Copy of Copy of Copy of Copy of Copy of Simulation0 2' owned by user temp
cloned from 'Copy of Copy of Copy of Copy of Copy of Copy of Copy of Simulation0 2' owned by user temp
cloned from 'Copy of Copy of Copy of Copy of Copy of Copy of Simulation0 2' owned by user temp
cloned from 'Copy of Copy of Copy of Copy of Simulation0 2' owned by user temp
cloned from 'Copy of Simulation0' owned by user temp
cloned from 'Simulation0' owned by user temp</Annotation>
        <SolverTaskDescription TaskType="Unsteady" UseSymbolicJacobian="false" Solver="Sundials Stiff PDE Solver (Variable Time Step)" BorderExtrapolationDisabled="true">
          <TimeBound StartTime="0.0" EndTime="30.0" />
          <TimeStep DefaultTime="0.05" MinTime="0.0" MaxTime="0.5" />
          <ErrorTolerance Absolut="1.0E-11" Relative="1.0E-9" />
          <OutputOptions OutputTimeStep="0.5" />
          <SundialsSolverOptions>
            <maxOrderAdvection>2</maxOrderAdvection>
          </SundialsSolverOptions>
          <NumberProcessors>1</NumberProcessors>
        </SolverTaskDescription>
        <MathOverrides>
          <Constant Name="HCO3_ChloroplastMultiplier">0.0</Constant>
          <Constant Name="Plasmalemma_BicA_Multiplier">0.0</Constant>
          <Constant Name="DIC" ConstantArraySpec="1001">0.5 to 1.0, 10 values</Constant>
          <Constant Name="PyrenoidMultiplier">0.1</Constant>
          <Constant Name="EffectivePorosity">0.2</Constant>
          <Constant Name="CO2_P" ConstantArraySpec="1000">"7000.0", "10500.0", "14000.0", "17500.0", "21000.0", "24500.0", "28000.0", "31500.0", "35000.0"</Constant>
          <Constant Name="Chloroplast_BicA_Multiplier">0.0</Constant>
          <Constant Name="HCO3_ThylakoidMultiplier">1.0</Constant>
        </MathOverrides>
        <MeshSpecification>
          <Size X="23" Y="23" Z="23" />
        </MeshSpecification>
        <Version Name="Copy of Copy of Algal CCM CO2_P vs CO2_conc" KeyValue="263000504" BranchId="258362627" Archived="0" Date="12-Nov-2023 15:03:30" FromVersionable="false">
          <Owner Name="kastejos" Identifier="252783037" />
          <GroupAccess Type="1" />
          <Annotation>cloned from 'Copy of Copy of Copy of Copy of Copy of Copy of Copy of Copy of Copy of Simulation0 2' owned by user temp
cloned from 'Copy of Copy of Copy of Copy of Copy of Copy of Copy of Copy of Simulation0 2' owned by user temp
cloned from 'Copy of Copy of Copy of Copy of Copy of Copy of Copy of Simulation0 2' owned by user temp
cloned from 'Copy of Copy of Copy of Copy of Copy of Copy of Simulation0 2' owned by user temp
cloned from 'Copy of Copy of Copy of Copy of Simulation0 2' owned by user temp
cloned from 'Copy of Simulation0' owned by user temp
cloned from 'Simulation0' owned by user temp</Annotation>
        </Version>
      </Simulation>
      <Simulation Name="Low CO2 Algal CCM CO2_P vs CO2_conc 1">
        <Annotation>cloned from 'Copy of Copy of Copy of Copy of Copy of Copy of Copy of Copy of Copy of Simulation0 2' owned by user temp
cloned from 'Copy of Copy of Copy of Copy of Copy of Copy of Copy of Copy of Simulation0 2' owned by user temp
cloned from 'Copy of Copy of Copy of Copy of Copy of Copy of Copy of Simulation0 2' owned by user temp
cloned from 'Copy of Copy of Copy of Copy of Copy of Copy of Simulation0 2' owned by user temp
cloned from 'Copy of Copy of Copy of Copy of Simulation0 2' owned by user temp
cloned from 'Copy of Simulation0' owned by user temp
cloned from 'Simulation0' owned by user temp</Annotation>
        <SolverTaskDescription TaskType="Unsteady" UseSymbolicJacobian="false" Solver="Sundials Stiff PDE Solver (Variable Time Step)">
          <TimeBound StartTime="0.0" EndTime="30.0" />
          <TimeStep DefaultTime="0.05" MinTime="0.0" MaxTime="0.1" />
          <ErrorTolerance Absolut="1.0E-10" Relative="1.0E-8" />
          <OutputOptions OutputTimeStep="0.5" />
          <SundialsSolverOptions>
            <maxOrderAdvection>2</maxOrderAdvection>
          </SundialsSolverOptions>
          <NumberProcessors>1</NumberProcessors>
        </SolverTaskDescription>
        <MathOverrides>
          <Constant Name="HCO3_ChloroplastMultiplier">0.0</Constant>
          <Constant Name="Plasmalemma_BicA_Multiplier">0.0</Constant>
          <Constant Name="DIC" ConstantArraySpec="1000">"0.1", "0.2", "0.3", "0.4"</Constant>
          <Constant Name="PyrenoidMultiplier">0.1</Constant>
          <Constant Name="EffectivePorosity">0.2</Constant>
          <Constant Name="CO2_P" ConstantArraySpec="1000">"350.0", "700.0", "1050.0", "1400.0", "1750.0", "2100.0", "2450.0", "2800.0", "3150.0", "3500.0"</Constant>
          <Constant Name="HCO3_ThylakoidMultiplier">1.0</Constant>
          <Constant Name="Chloroplast_BicA_Multiplier">0.0</Constant>
        </MathOverrides>
        <MeshSpecification>
          <Size X="23" Y="23" Z="23" />
        </MeshSpecification>
        <Version Name="Low CO2 Algal CCM CO2_P vs CO2_conc 1" KeyValue="263443833" BranchId="263443834" Archived="0" Date="22-Nov-2023 16:54:23" FromVersionable="false">
          <Owner Name="kastejos" Identifier="252783037" />
          <GroupAccess Type="1" />
          <Annotation>cloned from 'Copy of Copy of Copy of Copy of Copy of Copy of Copy of Copy of Copy of Simulation0 2' owned by user temp
cloned from 'Copy of Copy of Copy of Copy of Copy of Copy of Copy of Copy of Simulation0 2' owned by user temp
cloned from 'Copy of Copy of Copy of Copy of Copy of Copy of Copy of Simulation0 2' owned by user temp
cloned from 'Copy of Copy of Copy of Copy of Copy of Copy of Simulation0 2' owned by user temp
cloned from 'Copy of Copy of Copy of Copy of Simulation0 2' owned by user temp
cloned from 'Copy of Simulation0' owned by user temp
cloned from 'Simulation0' owned by user temp</Annotation>
          <ParentSimRef KeyValue="263000506" />
        </Version>
      </Simulation>
      <Simulation Name="Low CO2 Algal CCM CO2_P vs CO2_conc 2">
        <Annotation>cloned from 'Copy of Copy of Copy of Copy of Copy of Copy of Copy of Copy of Copy of Simulation0 2' owned by user temp
cloned from 'Copy of Copy of Copy of Copy of Copy of Copy of Copy of Copy of Simulation0 2' owned by user temp
cloned from 'Copy of Copy of Copy of Copy of Copy of Copy of Copy of Simulation0 2' owned by user temp
cloned from 'Copy of Copy of Copy of Copy of Copy of Copy of Simulation0 2' owned by user temp
cloned from 'Copy of Copy of Copy of Copy of Simulation0 2' owned by user temp
cloned from 'Copy of Simulation0' owned by user temp
cloned from 'Simulation0' owned by user temp</Annotation>
        <SolverTaskDescription TaskType="Unsteady" UseSymbolicJacobian="false" Solver="Sundials Stiff PDE Solver (Variable Time Step)">
          <TimeBound StartTime="0.0" EndTime="30.0" />
          <TimeStep DefaultTime="0.05" MinTime="0.0" MaxTime="0.1" />
          <ErrorTolerance Absolut="1.0E-10" Relative="1.0E-8" />
          <OutputOptions OutputTimeStep="0.5" />
          <SundialsSolverOptions>
            <maxOrderAdvection>2</maxOrderAdvection>
          </SundialsSolverOptions>
          <NumberProcessors>1</NumberProcessors>
        </SolverTaskDescription>
        <MathOverrides>
          <Constant Name="HCO3_ChloroplastMultiplier">0.0</Constant>
          <Constant Name="Plasmalemma_BicA_Multiplier">0.0</Constant>
          <Constant Name="DIC" ConstantArraySpec="1000">"0.1", "0.2", "0.3", "0.4"</Constant>
          <Constant Name="PyrenoidMultiplier">0.1</Constant>
          <Constant Name="EffectivePorosity">0.2</Constant>
          <Constant Name="CO2_P" ConstantArraySpec="1000">"7000.0", "10500.0", "14000.0", "17500.0", "21000.0", "24500.0", "28000.0", "31500.0", "35000.0"</Constant>
          <Constant Name="Chloroplast_BicA_Multiplier">0.0</Constant>
          <Constant Name="HCO3_ThylakoidMultiplier">1.0</Constant>
        </MathOverrides>
        <MeshSpecification>
          <Size X="23" Y="23" Z="23" />
        </MeshSpecification>
        <Version Name="Low CO2 Algal CCM CO2_P vs CO2_conc 2" KeyValue="263443836" BranchId="263443837" Archived="0" Date="22-Nov-2023 16:54:23" FromVersionable="false">
          <Owner Name="kastejos" Identifier="252783037" />
          <GroupAccess Type="1" />
          <Annotation>cloned from 'Copy of Copy of Copy of Copy of Copy of Copy of Copy of Copy of Copy of Simulation0 2' owned by user temp
cloned from 'Copy of Copy of Copy of Copy of Copy of Copy of Copy of Copy of Simulation0 2' owned by user temp
cloned from 'Copy of Copy of Copy of Copy of Copy of Copy of Copy of Simulation0 2' owned by user temp
cloned from 'Copy of Copy of Copy of Copy of Copy of Copy of Simulation0 2' owned by user temp
cloned from 'Copy of Copy of Copy of Copy of Simulation0 2' owned by user temp
cloned from 'Copy of Simulation0' owned by user temp
cloned from 'Simulation0' owned by user temp</Annotation>
          <ParentSimRef KeyValue="263000508" />
        </Version>
      </Simulation>
      <Simulation Name="asdfLow CO2 Algal CCM CO2_P vs. CO2_conc_3 23x23">
        <Annotation>cloned from 'Copy of Copy of Copy of Copy of Copy of Copy of Copy of Copy of Copy of Simulation0 2' owned by user temp
cloned from 'Copy of Copy of Copy of Copy of Copy of Copy of Copy of Copy of Simulation0 2' owned by user temp
cloned from 'Copy of Copy of Copy of Copy of Copy of Copy of Copy of Simulation0 2' owned by user temp
cloned from 'Copy of Copy of Copy of Copy of Copy of Copy of Simulation0 2' owned by user temp
cloned from 'Copy of Copy of Copy of Copy of Simulation0 2' owned by user temp
cloned from 'Copy of Simulation0' owned by user temp
cloned from 'Simulation0' owned by user temp</Annotation>
        <SolverTaskDescription TaskType="Unsteady" UseSymbolicJacobian="false" Solver="Sundials Stiff PDE Solver (Variable Time Step)">
          <TimeBound StartTime="0.0" EndTime="30.0" />
          <TimeStep DefaultTime="0.05" MinTime="0.0" MaxTime="0.1" />
          <ErrorTolerance Absolut="1.0E-10" Relative="1.0E-8" />
          <OutputOptions OutputTimeStep="0.5" />
          <SundialsSolverOptions>
            <maxOrderAdvection>2</maxOrderAdvection>
          </SundialsSolverOptions>
          <NumberProcessors>1</NumberProcessors>
        </SolverTaskDescription>
        <MathOverrides>
          <Constant Name="HCO3_ChloroplastMultiplier">0.0</Constant>
          <Constant Name="Plasmalemma_BicA_Multiplier">0.0</Constant>
          <Constant Name="DIC" ConstantArraySpec="1001">0.5 to 1.0, 10 values</Constant>
          <Constant Name="PyrenoidMultiplier">0.1</Constant>
          <Constant Name="EffectivePorosity">0.2</Constant>
          <Constant Name="CO2_P" ConstantArraySpec="1000">"38500.0", "42000.0", "45500.0", "49000.0", "52500.0", "56000.0", "59500.0", "63000.0", "66500.0", "70000.0"</Constant>
          <Constant Name="Chloroplast_BicA_Multiplier">0.0</Constant>
          <Constant Name="HCO3_ThylakoidMultiplier">1.0</Constant>
        </MathOverrides>
        <MeshSpecification>
          <Size X="23" Y="23" Z="23" />
        </MeshSpecification>
        <Version Name="asdfLow CO2 Algal CCM CO2_P vs. CO2_conc_3 23x23" KeyValue="263443839" BranchId="263443840" Archived="0" Date="22-Nov-2023 16:54:23" FromVersionable="false">
          <Owner Name="kastejos" Identifier="252783037" />
          <GroupAccess Type="1" />
          <Annotation>cloned from 'Copy of Copy of Copy of Copy of Copy of Copy of Copy of Copy of Copy of Simulation0 2' owned by user temp
cloned from 'Copy of Copy of Copy of Copy of Copy of Copy of Copy of Copy of Simulation0 2' owned by user temp
cloned from 'Copy of Copy of Copy of Copy of Copy of Copy of Copy of Simulation0 2' owned by user temp
cloned from 'Copy of Copy of Copy of Copy of Copy of Copy of Simulation0 2' owned by user temp
cloned from 'Copy of Copy of Copy of Copy of Simulation0 2' owned by user temp
cloned from 'Copy of Simulation0' owned by user temp
cloned from 'Simulation0' owned by user temp</Annotation>
          <ParentSimRef KeyValue="263000510" />
        </Version>
      </Simulation>
      <Simulation Name="Low CO2 Algal CCM CO2_P vs. CO2_conc 3">
        <Annotation>cloned from 'Copy of Copy of Copy of Copy of Copy of Copy of Copy of Copy of Copy of Simulation0 2' owned by user temp
cloned from 'Copy of Copy of Copy of Copy of Copy of Copy of Copy of Copy of Simulation0 2' owned by user temp
cloned from 'Copy of Copy of Copy of Copy of Copy of Copy of Copy of Simulation0 2' owned by user temp
cloned from 'Copy of Copy of Copy of Copy of Copy of Copy of Simulation0 2' owned by user temp
cloned from 'Copy of Copy of Copy of Copy of Simulation0 2' owned by user temp
cloned from 'Copy of Simulation0' owned by user temp
cloned from 'Simulation0' owned by user temp</Annotation>
        <SolverTaskDescription TaskType="Unsteady" UseSymbolicJacobian="false" Solver="Sundials Stiff PDE Solver (Variable Time Step)">
          <TimeBound StartTime="0.0" EndTime="30.0" />
          <TimeStep DefaultTime="0.05" MinTime="0.0" MaxTime="0.1" />
          <ErrorTolerance Absolut="1.0E-10" Relative="1.0E-8" />
          <OutputOptions OutputTimeStep="0.5" />
          <SundialsSolverOptions>
            <maxOrderAdvection>2</maxOrderAdvection>
          </SundialsSolverOptions>
          <NumberProcessors>1</NumberProcessors>
        </SolverTaskDescription>
        <MathOverrides>
          <Constant Name="HCO3_ChloroplastMultiplier">0.0</Constant>
          <Constant Name="Plasmalemma_BicA_Multiplier">0.0</Constant>
          <Constant Name="DIC" ConstantArraySpec="1000">"0.1", "0.2", "0.3", "0.4"</Constant>
          <Constant Name="PyrenoidMultiplier">0.1</Constant>
          <Constant Name="EffectivePorosity">0.2</Constant>
          <Constant Name="CO2_P" ConstantArraySpec="1000">"38500.0", "42000.0", "45500.0", "49000.0", "52500.0", "56000.0", "59500.0", "63000.0", "66500.0", "70000.0"</Constant>
          <Constant Name="Chloroplast_BicA_Multiplier">0.0</Constant>
          <Constant Name="HCO3_ThylakoidMultiplier">1.0</Constant>
        </MathOverrides>
        <MeshSpecification>
          <Size X="23" Y="23" Z="23" />
        </MeshSpecification>
        <Version Name="Low CO2 Algal CCM CO2_P vs. CO2_conc 3" KeyValue="263443842" BranchId="263443843" Archived="0" Date="22-Nov-2023 16:54:23" FromVersionable="false">
          <Owner Name="kastejos" Identifier="252783037" />
          <GroupAccess Type="1" />
          <Annotation>cloned from 'Copy of Copy of Copy of Copy of Copy of Copy of Copy of Copy of Copy of Simulation0 2' owned by user temp
cloned from 'Copy of Copy of Copy of Copy of Copy of Copy of Copy of Copy of Simulation0 2' owned by user temp
cloned from 'Copy of Copy of Copy of Copy of Copy of Copy of Copy of Simulation0 2' owned by user temp
cloned from 'Copy of Copy of Copy of Copy of Copy of Copy of Simulation0 2' owned by user temp
cloned from 'Copy of Copy of Copy of Copy of Simulation0 2' owned by user temp
cloned from 'Copy of Simulation0' owned by user temp
cloned from 'Simulation0' owned by user temp</Annotation>
          <ParentSimRef KeyValue="263000512" />
        </Version>
      </Simulation>
      <Simulation Name="Copy of Algal CCM CO2_P vs. CO2_conc_4">
        <Annotation>cloned from 'Copy of Copy of Copy of Copy of Copy of Copy of Copy of Copy of Copy of Simulation0 2' owned by user temp
cloned from 'Copy of Copy of Copy of Copy of Copy of Copy of Copy of Copy of Simulation0 2' owned by user temp
cloned from 'Copy of Copy of Copy of Copy of Copy of Copy of Copy of Simulation0 2' owned by user temp
cloned from 'Copy of Copy of Copy of Copy of Copy of Copy of Simulation0 2' owned by user temp
cloned from 'Copy of Copy of Copy of Copy of Simulation0 2' owned by user temp
cloned from 'Copy of Simulation0' owned by user temp
cloned from 'Simulation0' owned by user temp</Annotation>
        <SolverTaskDescription TaskType="Unsteady" UseSymbolicJacobian="false" Solver="Sundials Stiff PDE Solver (Variable Time Step)" BorderExtrapolationDisabled="true">
          <TimeBound StartTime="0.0" EndTime="30.0" />
          <TimeStep DefaultTime="0.05" MinTime="0.0" MaxTime="0.5" />
          <ErrorTolerance Absolut="1.0E-11" Relative="1.0E-9" />
          <OutputOptions OutputTimeStep="0.5" />
          <SundialsSolverOptions>
            <maxOrderAdvection>2</maxOrderAdvection>
          </SundialsSolverOptions>
          <NumberProcessors>1</NumberProcessors>
        </SolverTaskDescription>
        <MathOverrides>
          <Constant Name="HCO3_ChloroplastMultiplier">0.0</Constant>
          <Constant Name="Plasmalemma_BicA_Multiplier">0.0</Constant>
          <Constant Name="DIC" ConstantArraySpec="1001">0.5 to 1.0, 10 values</Constant>
          <Constant Name="PyrenoidMultiplier">0.1</Constant>
          <Constant Name="EffectivePorosity">0.2</Constant>
          <Constant Name="CO2_P" ConstantArraySpec="1000">"38500.0", "42000.0", "45500.0", "49000.0", "52500.0", "56000.0", "59500.0", "63000.0", "66500.0", "70000.0"</Constant>
          <Constant Name="HCO3_ThylakoidMultiplier">1.0</Constant>
          <Constant Name="Chloroplast_BicA_Multiplier">0.0</Constant>
        </MathOverrides>
        <MeshSpecification>
          <Size X="23" Y="23" Z="23" />
        </MeshSpecification>
        <Version Name="Copy of Algal CCM CO2_P vs. CO2_conc_4" KeyValue="263000514" BranchId="258438847" Archived="0" Date="12-Nov-2023 15:03:30" FromVersionable="false">
          <Owner Name="kastejos" Identifier="252783037" />
          <GroupAccess Type="1" />
          <Annotation>cloned from 'Copy of Copy of Copy of Copy of Copy of Copy of Copy of Copy of Copy of Simulation0 2' owned by user temp
cloned from 'Copy of Copy of Copy of Copy of Copy of Copy of Copy of Copy of Simulation0 2' owned by user temp
cloned from 'Copy of Copy of Copy of Copy of Copy of Copy of Copy of Simulation0 2' owned by user temp
cloned from 'Copy of Copy of Copy of Copy of Copy of Copy of Simulation0 2' owned by user temp
cloned from 'Copy of Copy of Copy of Copy of Simulation0 2' owned by user temp
cloned from 'Copy of Simulation0' owned by user temp
cloned from 'Simulation0' owned by user temp</Annotation>
        </Version>
      </Simulation>
      <Simulation Name="Copy of Copy of Algal CCM CO2_P vs. CO2_conc_4">
        <Annotation>cloned from 'Copy of Copy of Copy of Copy of Copy of Copy of Copy of Copy of Copy of Simulation0 2' owned by user temp
cloned from 'Copy of Copy of Copy of Copy of Copy of Copy of Copy of Copy of Simulation0 2' owned by user temp
cloned from 'Copy of Copy of Copy of Copy of Copy of Copy of Copy of Simulation0 2' owned by user temp
cloned from 'Copy of Copy of Copy of Copy of Copy of Copy of Simulation0 2' owned by user temp
cloned from 'Copy of Copy of Copy of Copy of Simulation0 2' owned by user temp
cloned from 'Copy of Simulation0' owned by user temp
cloned from 'Simulation0' owned by user temp</Annotation>
        <SolverTaskDescription TaskType="Unsteady" UseSymbolicJacobian="false" Solver="Sundials Stiff PDE Solver (Variable Time Step)" BorderExtrapolationDisabled="true">
          <TimeBound StartTime="0.0" EndTime="30.0" />
          <TimeStep DefaultTime="0.05" MinTime="0.0" MaxTime="0.5" />
          <ErrorTolerance Absolut="1.0E-11" Relative="1.0E-9" />
          <OutputOptions OutputTimeStep="0.5" />
          <SundialsSolverOptions>
            <maxOrderAdvection>2</maxOrderAdvection>
          </SundialsSolverOptions>
          <NumberProcessors>1</NumberProcessors>
        </SolverTaskDescription>
        <MathOverrides>
          <Constant Name="HCO3_ChloroplastMultiplier">0.0</Constant>
          <Constant Name="Plasmalemma_BicA_Multiplier">0.0</Constant>
          <Constant Name="DIC" ConstantArraySpec="1000">"0.1", "0.2", "0.3", "0.4"</Constant>
          <Constant Name="PyrenoidMultiplier">0.1</Constant>
          <Constant Name="EffectivePorosity">0.2</Constant>
          <Constant Name="CO2_P" ConstantArraySpec="1000">"38500.0", "42000.0", "45500.0", "49000.0", "52500.0", "56000.0", "59500.0", "63000.0", "66500.0", "70000.0"</Constant>
          <Constant Name="Chloroplast_BicA_Multiplier">0.0</Constant>
          <Constant Name="HCO3_ThylakoidMultiplier">1.0</Constant>
        </MathOverrides>
        <MeshSpecification>
          <Size X="23" Y="23" Z="23" />
        </MeshSpecification>
        <Version Name="Copy of Copy of Algal CCM CO2_P vs. CO2_conc_4" KeyValue="263000516" BranchId="258439033" Archived="0" Date="12-Nov-2023 15:03:30" FromVersionable="false">
          <Owner Name="kastejos" Identifier="252783037" />
          <GroupAccess Type="1" />
          <Annotation>cloned from 'Copy of Copy of Copy of Copy of Copy of Copy of Copy of Copy of Copy of Simulation0 2' owned by user temp
cloned from 'Copy of Copy of Copy of Copy of Copy of Copy of Copy of Copy of Simulation0 2' owned by user temp
cloned from 'Copy of Copy of Copy of Copy of Copy of Copy of Copy of Simulation0 2' owned by user temp
cloned from 'Copy of Copy of Copy of Copy of Copy of Copy of Simulation0 2' owned by user temp
cloned from 'Copy of Copy of Copy of Copy of Simulation0 2' owned by user temp
cloned from 'Copy of Simulation0' owned by user temp
cloned from 'Simulation0' owned by user temp</Annotation>
        </Version>
      </Simulation>
      <Simulation Name="Copy of Thylakoid proton sense upper finer">
        <Annotation>cloned from 'Copy of Copy of Copy of Copy of Copy of Copy of Copy of Copy of Copy of Simulation0 2' owned by user temp
cloned from 'Copy of Copy of Copy of Copy of Copy of Copy of Copy of Copy of Simulation0 2' owned by user temp
cloned from 'Copy of Copy of Copy of Copy of Copy of Copy of Copy of Simulation0 2' owned by user temp
cloned from 'Copy of Copy of Copy of Copy of Copy of Copy of Simulation0 2' owned by user temp
cloned from 'Copy of Copy of Copy of Copy of Simulation0 2' owned by user temp
cloned from 'Copy of Simulation0' owned by user temp
cloned from 'Simulation0' owned by user temp</Annotation>
        <SolverTaskDescription TaskType="Unsteady" UseSymbolicJacobian="false" Solver="Sundials Stiff PDE Solver (Variable Time Step)" BorderExtrapolationDisabled="true">
          <TimeBound StartTime="0.0" EndTime="30.0" />
          <TimeStep DefaultTime="0.05" MinTime="0.0" MaxTime="0.1" />
          <ErrorTolerance Absolut="1.0E-11" Relative="1.0E-9" />
          <OutputOptions OutputTimeStep="0.5" />
          <SundialsSolverOptions>
            <maxOrderAdvection>2</maxOrderAdvection>
          </SundialsSolverOptions>
          <NumberProcessors>1</NumberProcessors>
        </SolverTaskDescription>
        <MathOverrides>
          <Constant Name="HCO3_ChloroplastMultiplier">0.0</Constant>
          <Constant Name="Plasmalemma_BicA_Multiplier">0.0</Constant>
          <Constant Name="H_conc_thylakoid">1.1</Constant>
          <Constant Name="PyrenoidMultiplier">0.1</Constant>
          <Constant Name="EffectivePorosity">0.2</Constant>
          <Constant Name="HCO3_ThylakoidMultiplier">1.0</Constant>
          <Constant Name="Chloroplast_BicA_Multiplier">0.0</Constant>
        </MathOverrides>
        <MeshSpecification>
          <Size X="30" Y="30" Z="30" />
        </MeshSpecification>
        <Version Name="Copy of Thylakoid proton sense upper finer" KeyValue="263000518" BranchId="259224603" Archived="0" Date="12-Nov-2023 15:03:30" FromVersionable="false">
          <Owner Name="kastejos" Identifier="252783037" />
          <GroupAccess Type="1" />
          <Annotation>cloned from 'Copy of Copy of Copy of Copy of Copy of Copy of Copy of Copy of Copy of Simulation0 2' owned by user temp
cloned from 'Copy of Copy of Copy of Copy of Copy of Copy of Copy of Copy of Simulation0 2' owned by user temp
cloned from 'Copy of Copy of Copy of Copy of Copy of Copy of Copy of Simulation0 2' owned by user temp
cloned from 'Copy of Copy of Copy of Copy of Copy of Copy of Simulation0 2' owned by user temp
cloned from 'Copy of Copy of Copy of Copy of Simulation0 2' owned by user temp
cloned from 'Copy of Simulation0' owned by user temp
cloned from 'Simulation0' owned by user temp</Annotation>
        </Version>
      </Simulation>
      <Simulation Name="Copy of Thylakoid proton sense lower">
        <Annotation>cloned from 'Copy of Copy of Copy of Copy of Copy of Copy of Copy of Copy of Copy of Simulation0 2' owned by user temp
cloned from 'Copy of Copy of Copy of Copy of Copy of Copy of Copy of Copy of Simulation0 2' owned by user temp
cloned from 'Copy of Copy of Copy of Copy of Copy of Copy of Copy of Simulation0 2' owned by user temp
cloned from 'Copy of Copy of Copy of Copy of Copy of Copy of Simulation0 2' owned by user temp
cloned from 'Copy of Copy of Copy of Copy of Simulation0 2' owned by user temp
cloned from 'Copy of Simulation0' owned by user temp
cloned from 'Simulation0' owned by user temp</Annotation>
        <SolverTaskDescription TaskType="Unsteady" UseSymbolicJacobian="false" Solver="Sundials Stiff PDE Solver (Variable Time Step)" BorderExtrapolationDisabled="true">
          <TimeBound StartTime="0.0" EndTime="30.0" />
          <TimeStep DefaultTime="0.05" MinTime="0.0" MaxTime="0.5" />
          <ErrorTolerance Absolut="1.0E-11" Relative="1.0E-9" />
          <OutputOptions OutputTimeStep="0.5" />
          <SundialsSolverOptions>
            <maxOrderAdvection>2</maxOrderAdvection>
          </SundialsSolverOptions>
          <NumberProcessors>1</NumberProcessors>
        </SolverTaskDescription>
        <MathOverrides>
          <Constant Name="HCO3_ChloroplastMultiplier">0.0</Constant>
          <Constant Name="Plasmalemma_BicA_Multiplier">0.0</Constant>
          <Constant Name="H_conc_thylakoid">0.9</Constant>
          <Constant Name="PyrenoidMultiplier">0.1</Constant>
          <Constant Name="EffectivePorosity">0.2</Constant>
          <Constant Name="HCO3_ThylakoidMultiplier">1.0</Constant>
          <Constant Name="Chloroplast_BicA_Multiplier">0.0</Constant>
        </MathOverrides>
        <MeshSpecification>
          <Size X="30" Y="30" Z="30" />
        </MeshSpecification>
        <Version Name="Copy of Thylakoid proton sense lower" KeyValue="263000520" BranchId="259224693" Archived="0" Date="12-Nov-2023 15:03:30" FromVersionable="false">
          <Owner Name="kastejos" Identifier="252783037" />
          <GroupAccess Type="1" />
          <Annotation>cloned from 'Copy of Copy of Copy of Copy of Copy of Copy of Copy of Copy of Copy of Simulation0 2' owned by user temp
cloned from 'Copy of Copy of Copy of Copy of Copy of Copy of Copy of Copy of Simulation0 2' owned by user temp
cloned from 'Copy of Copy of Copy of Copy of Copy of Copy of Copy of Simulation0 2' owned by user temp
cloned from 'Copy of Copy of Copy of Copy of Copy of Copy of Simulation0 2' owned by user temp
cloned from 'Copy of Copy of Copy of Copy of Simulation0 2' owned by user temp
cloned from 'Copy of Simulation0' owned by user temp
cloned from 'Simulation0' owned by user temp</Annotation>
        </Version>
      </Simulation>
      <Simulation Name="Copy of CO2 diffusivity sense upper">
        <Annotation>cloned from 'Copy of Copy of Copy of Copy of Copy of Copy of Copy of Copy of Copy of Simulation0 2' owned by user temp
cloned from 'Copy of Copy of Copy of Copy of Copy of Copy of Copy of Copy of Simulation0 2' owned by user temp
cloned from 'Copy of Copy of Copy of Copy of Copy of Copy of Copy of Simulation0 2' owned by user temp
cloned from 'Copy of Copy of Copy of Copy of Copy of Copy of Simulation0 2' owned by user temp
cloned from 'Copy of Copy of Copy of Copy of Simulation0 2' owned by user temp
cloned from 'Copy of Simulation0' owned by user temp
cloned from 'Simulation0' owned by user temp</Annotation>
        <SolverTaskDescription TaskType="Unsteady" UseSymbolicJacobian="false" Solver="Sundials Stiff PDE Solver (Variable Time Step)">
          <TimeBound StartTime="0.0" EndTime="30.0" />
          <TimeStep DefaultTime="0.05" MinTime="0.0" MaxTime="0.1" />
          <ErrorTolerance Absolut="1.0E-10" Relative="1.0E-8" />
          <OutputOptions OutputTimeStep="0.5" />
          <SundialsSolverOptions>
            <maxOrderAdvection>2</maxOrderAdvection>
          </SundialsSolverOptions>
          <NumberProcessors>1</NumberProcessors>
        </SolverTaskDescription>
        <MathOverrides>
          <Constant Name="HCO3_ThylakoidMultiplier">1.0</Constant>
          <Constant Name="CO2_plasmalemmaSurface_diffusionRate">2068.0</Constant>
          <Constant Name="HCO3_ChloroplastMultiplier">0.0</Constant>
          <Constant Name="EffectivePorosity">0.2</Constant>
          <Constant Name="PyrenoidMultiplier">0.1</Constant>
          <Constant Name="CO2_thylakoid_diffusionRate">206.8</Constant>
          <Constant Name="CO2_stroma_diffusionRate">206.8</Constant>
          <Constant Name="CO2_pyrenoid_diffusionRate">206.8</Constant>
          <Constant Name="Plasmalemma_BicA_Multiplier">0.0</Constant>
          <Constant Name="Chloroplast_BicA_Multiplier">0.0</Constant>
          <Constant Name="CO2_cytosol_diffusionRate">1034.0</Constant>
        </MathOverrides>
        <MeshSpecification>
          <Size X="23" Y="23" Z="23" />
        </MeshSpecification>
        <Version Name="Copy of CO2 diffusivity sense upper" KeyValue="263000522" BranchId="259250713" Archived="0" Date="12-Nov-2023 15:03:30" FromVersionable="false">
          <Owner Name="kastejos" Identifier="252783037" />
          <GroupAccess Type="1" />
          <Annotation>cloned from 'Copy of Copy of Copy of Copy of Copy of Copy of Copy of Copy of Copy of Simulation0 2' owned by user temp
cloned from 'Copy of Copy of Copy of Copy of Copy of Copy of Copy of Copy of Simulation0 2' owned by user temp
cloned from 'Copy of Copy of Copy of Copy of Copy of Copy of Copy of Simulation0 2' owned by user temp
cloned from 'Copy of Copy of Copy of Copy of Copy of Copy of Simulation0 2' owned by user temp
cloned from 'Copy of Copy of Copy of Copy of Simulation0 2' owned by user temp
cloned from 'Copy of Simulation0' owned by user temp
cloned from 'Simulation0' owned by user temp</Annotation>
        </Version>
      </Simulation>
      <Simulation Name="BoundaryExploration">
        <Annotation>cloned from 'Copy of Copy of Copy of Copy of Copy of Copy of Copy of Copy of Copy of Simulation0 2' owned by user temp
cloned from 'Copy of Copy of Copy of Copy of Copy of Copy of Copy of Copy of Simulation0 2' owned by user temp
cloned from 'Copy of Copy of Copy of Copy of Copy of Copy of Copy of Simulation0 2' owned by user temp
cloned from 'Copy of Copy of Copy of Copy of Copy of Copy of Simulation0 2' owned by user temp
cloned from 'Copy of Copy of Copy of Copy of Simulation0 2' owned by user temp
cloned from 'Copy of Simulation0' owned by user temp
cloned from 'Simulation0' owned by user temp</Annotation>
        <SolverTaskDescription TaskType="Unsteady" UseSymbolicJacobian="false" Solver="Sundials Stiff PDE Solver (Variable Time Step)">
          <TimeBound StartTime="0.0" EndTime="30.0" />
          <TimeStep DefaultTime="0.05" MinTime="0.0" MaxTime="0.1" />
          <ErrorTolerance Absolut="1.0E-10" Relative="1.0E-8" />
          <OutputOptions OutputTimeStep="0.5" />
          <SundialsSolverOptions>
            <maxOrderAdvection>2</maxOrderAdvection>
          </SundialsSolverOptions>
          <NumberProcessors>1</NumberProcessors>
        </SolverTaskDescription>
        <MathOverrides>
          <Constant Name="HCO3_ThylakoidMultiplier">1.0</Constant>
          <Constant Name="RadiusOfBoundary_r1">RadiusOfBoundaary</Constant>
          <Constant Name="HCO3_ChloroplastMultiplier">0.0</Constant>
          <Constant Name="EffectivePorosity">0.2</Constant>
          <Constant Name="PyrenoidMultiplier">0.1</Constant>
          <Constant Name="DIC" ConstantArraySpec="1001">0.1 to 1.0, 5 values</Constant>
          <Constant Name="RadiusOfBoundaary" ConstantArraySpec="1000">"0.32", "1.0", "2.0", "5.0", "10.0"</Constant>
          <Constant Name="Plasmalemma_BicA_Multiplier">0.0</Constant>
          <Constant Name="Chloroplast_BicA_Multiplier">0.0</Constant>
          <Constant Name="RadiusOfBoundary_r3">RadiusOfBoundaary</Constant>
          <Constant Name="RadiusOfBoundary_r2">RadiusOfBoundaary</Constant>
        </MathOverrides>
        <MeshSpecification>
          <Size X="23" Y="23" Z="23" />
        </MeshSpecification>
        <Version Name="BoundaryExploration" KeyValue="263000524" BranchId="259416018" Archived="0" Date="12-Nov-2023 15:03:30" FromVersionable="false">
          <Owner Name="kastejos" Identifier="252783037" />
          <GroupAccess Type="1" />
          <Annotation>cloned from 'Copy of Copy of Copy of Copy of Copy of Copy of Copy of Copy of Copy of Simulation0 2' owned by user temp
cloned from 'Copy of Copy of Copy of Copy of Copy of Copy of Copy of Copy of Simulation0 2' owned by user temp
cloned from 'Copy of Copy of Copy of Copy of Copy of Copy of Copy of Simulation0 2' owned by user temp
cloned from 'Copy of Copy of Copy of Copy of Copy of Copy of Simulation0 2' owned by user temp
cloned from 'Copy of Copy of Copy of Copy of Simulation0 2' owned by user temp
cloned from 'Copy of Simulation0' owned by user temp
cloned from 'Simulation0' owned by user temp</Annotation>
        </Version>
      </Simulation>
      <Simulation Name="Copy of BoundaryExploration">
        <Annotation>cloned from 'Copy of Copy of Copy of Copy of Copy of Copy of Copy of Copy of Copy of Simulation0 2' owned by user temp
cloned from 'Copy of Copy of Copy of Copy of Copy of Copy of Copy of Copy of Simulation0 2' owned by user temp
cloned from 'Copy of Copy of Copy of Copy of Copy of Copy of Copy of Simulation0 2' owned by user temp
cloned from 'Copy of Copy of Copy of Copy of Copy of Copy of Simulation0 2' owned by user temp
cloned from 'Copy of Copy of Copy of Copy of Simulation0 2' owned by user temp
cloned from 'Copy of Simulation0' owned by user temp
cloned from 'Simulation0' owned by user temp</Annotation>
        <SolverTaskDescription TaskType="Unsteady" UseSymbolicJacobian="false" Solver="Sundials Stiff PDE Solver (Variable Time Step)">
          <TimeBound StartTime="0.0" EndTime="30.0" />
          <TimeStep DefaultTime="0.05" MinTime="0.0" MaxTime="0.1" />
          <ErrorTolerance Absolut="1.0E-10" Relative="1.0E-8" />
          <OutputOptions OutputTimeStep="0.5" />
          <SundialsSolverOptions>
            <maxOrderAdvection>2</maxOrderAdvection>
          </SundialsSolverOptions>
          <NumberProcessors>1</NumberProcessors>
        </SolverTaskDescription>
        <MathOverrides>
          <Constant Name="HCO3_ChloroplastMultiplier">0.0</Constant>
          <Constant Name="Plasmalemma_BicA_Multiplier">0.0</Constant>
          <Constant Name="DIC" ConstantArraySpec="1001">0.5 to 1.0, 10 values</Constant>
          <Constant Name="PyrenoidMultiplier">0.1</Constant>
          <Constant Name="EffectivePorosity">0.2</Constant>
          <Constant Name="Chloroplast_BicA_Multiplier">0.0</Constant>
          <Constant Name="HCO3_ThylakoidMultiplier">1.0</Constant>
        </MathOverrides>
        <MeshSpecification>
          <Size X="23" Y="23" Z="23" />
        </MeshSpecification>
        <Version Name="Copy of BoundaryExploration" KeyValue="263000526" BranchId="259416021" Archived="0" Date="12-Nov-2023 15:03:30" FromVersionable="false">
          <Owner Name="kastejos" Identifier="252783037" />
          <GroupAccess Type="1" />
          <Annotation>cloned from 'Copy of Copy of Copy of Copy of Copy of Copy of Copy of Copy of Copy of Simulation0 2' owned by user temp
cloned from 'Copy of Copy of Copy of Copy of Copy of Copy of Copy of Copy of Simulation0 2' owned by user temp
cloned from 'Copy of Copy of Copy of Copy of Copy of Copy of Copy of Simulation0 2' owned by user temp
cloned from 'Copy of Copy of Copy of Copy of Copy of Copy of Simulation0 2' owned by user temp
cloned from 'Copy of Copy of Copy of Copy of Simulation0 2' owned by user temp
cloned from 'Copy of Simulation0' owned by user temp
cloned from 'Simulation0' owned by user temp</Annotation>
        </Version>
      </Simulation>
      <Simulation Name="compensation point">
        <Annotation>cloned from 'Copy of Copy of Copy of Copy of Copy of Copy of Copy of Copy of Copy of Simulation0 2' owned by user temp
cloned from 'Copy of Copy of Copy of Copy of Copy of Copy of Copy of Copy of Simulation0 2' owned by user temp
cloned from 'Copy of Copy of Copy of Copy of Copy of Copy of Copy of Simulation0 2' owned by user temp
cloned from 'Copy of Copy of Copy of Copy of Copy of Copy of Simulation0 2' owned by user temp
cloned from 'Copy of Copy of Copy of Copy of Simulation0 2' owned by user temp
cloned from 'Copy of Simulation0' owned by user temp
cloned from 'Simulation0' owned by user temp</Annotation>
        <SolverTaskDescription TaskType="Unsteady" UseSymbolicJacobian="false" Solver="Sundials Stiff PDE Solver (Variable Time Step)">
          <TimeBound StartTime="0.0" EndTime="30.0" />
          <TimeStep DefaultTime="0.05" MinTime="0.0" MaxTime="0.1" />
          <ErrorTolerance Absolut="1.0E-10" Relative="1.0E-8" />
          <OutputOptions OutputTimeStep="0.5" />
          <SundialsSolverOptions>
            <maxOrderAdvection>2</maxOrderAdvection>
          </SundialsSolverOptions>
          <NumberProcessors>1</NumberProcessors>
        </SolverTaskDescription>
        <MathOverrides>
          <Constant Name="HCO3_ThylakoidMultiplier">1.0</Constant>
          <Constant Name="RadiusOfBoundary_r1">RadiusOfBoundaary</Constant>
          <Constant Name="HCO3_ChloroplastMultiplier">0.0</Constant>
          <Constant Name="EffectivePorosity">0.2</Constant>
          <Constant Name="PyrenoidMultiplier">0.1</Constant>
          <Constant Name="DIC" ConstantArraySpec="1001">0.01 to 0.1, 10 values</Constant>
          <Constant Name="Plasmalemma_BicA_Multiplier">0.0</Constant>
          <Constant Name="Chloroplast_BicA_Multiplier">0.0</Constant>
          <Constant Name="RadiusOfBoundary_r3">RadiusOfBoundaary</Constant>
          <Constant Name="RadiusOfBoundary_r2">RadiusOfBoundaary</Constant>
        </MathOverrides>
        <MeshSpecification>
          <Size X="23" Y="23" Z="23" />
        </MeshSpecification>
        <Version Name="compensation point" KeyValue="263000528" BranchId="259746985" Archived="0" Date="12-Nov-2023 15:03:30" FromVersionable="false">
          <Owner Name="kastejos" Identifier="252783037" />
          <GroupAccess Type="1" />
          <Annotation>cloned from 'Copy of Copy of Copy of Copy of Copy of Copy of Copy of Copy of Copy of Simulation0 2' owned by user temp
cloned from 'Copy of Copy of Copy of Copy of Copy of Copy of Copy of Copy of Simulation0 2' owned by user temp
cloned from 'Copy of Copy of Copy of Copy of Copy of Copy of Copy of Simulation0 2' owned by user temp
cloned from 'Copy of Copy of Copy of Copy of Copy of Copy of Simulation0 2' owned by user temp
cloned from 'Copy of Copy of Copy of Copy of Simulation0 2' owned by user temp
cloned from 'Copy of Simulation0' owned by user temp
cloned from 'Simulation0' owned by user temp</Annotation>
        </Version>
      </Simulation>
      <Simulation Name="Copy of compensation point">
        <Annotation>cloned from 'Copy of Copy of Copy of Copy of Copy of Copy of Copy of Copy of Copy of Simulation0 2' owned by user temp
cloned from 'Copy of Copy of Copy of Copy of Copy of Copy of Copy of Copy of Simulation0 2' owned by user temp
cloned from 'Copy of Copy of Copy of Copy of Copy of Copy of Copy of Simulation0 2' owned by user temp
cloned from 'Copy of Copy of Copy of Copy of Copy of Copy of Simulation0 2' owned by user temp
cloned from 'Copy of Copy of Copy of Copy of Simulation0 2' owned by user temp
cloned from 'Copy of Simulation0' owned by user temp
cloned from 'Simulation0' owned by user temp</Annotation>
        <SolverTaskDescription TaskType="Unsteady" UseSymbolicJacobian="false" Solver="Sundials Stiff PDE Solver (Variable Time Step)">
          <TimeBound StartTime="0.0" EndTime="30.0" />
          <TimeStep DefaultTime="0.05" MinTime="0.0" MaxTime="0.1" />
          <ErrorTolerance Absolut="1.0E-10" Relative="1.0E-8" />
          <OutputOptions OutputTimeStep="0.5" />
          <SundialsSolverOptions>
            <maxOrderAdvection>2</maxOrderAdvection>
          </SundialsSolverOptions>
          <NumberProcessors>1</NumberProcessors>
        </SolverTaskDescription>
        <MathOverrides>
          <Constant Name="HCO3_ThylakoidMultiplier">1.0</Constant>
          <Constant Name="RadiusOfBoundary_r1">RadiusOfBoundaary</Constant>
          <Constant Name="HCO3_ChloroplastMultiplier">0.0</Constant>
          <Constant Name="EffectivePorosity">0.2</Constant>
          <Constant Name="PyrenoidMultiplier">0.1</Constant>
          <Constant Name="DIC" ConstantArraySpec="1001">0.001 to 0.01, 10 values</Constant>
          <Constant Name="Plasmalemma_BicA_Multiplier">0.0</Constant>
          <Constant Name="Chloroplast_BicA_Multiplier">0.0</Constant>
          <Constant Name="RadiusOfBoundary_r3">RadiusOfBoundaary</Constant>
          <Constant Name="RadiusOfBoundary_r2">RadiusOfBoundaary</Constant>
        </MathOverrides>
        <MeshSpecification>
          <Size X="23" Y="23" Z="23" />
        </MeshSpecification>
        <Version Name="Copy of compensation point" KeyValue="263000530" BranchId="259996107" Archived="0" Date="12-Nov-2023 15:03:30" FromVersionable="false">
          <Owner Name="kastejos" Identifier="252783037" />
          <GroupAccess Type="1" />
          <Annotation>cloned from 'Copy of Copy of Copy of Copy of Copy of Copy of Copy of Copy of Copy of Simulation0 2' owned by user temp
cloned from 'Copy of Copy of Copy of Copy of Copy of Copy of Copy of Copy of Simulation0 2' owned by user temp
cloned from 'Copy of Copy of Copy of Copy of Copy of Copy of Copy of Simulation0 2' owned by user temp
cloned from 'Copy of Copy of Copy of Copy of Copy of Copy of Simulation0 2' owned by user temp
cloned from 'Copy of Copy of Copy of Copy of Simulation0 2' owned by user temp
cloned from 'Copy of Simulation0' owned by user temp
cloned from 'Simulation0' owned by user temp</Annotation>
        </Version>
      </Simulation>
      <Simulation Name="Copy of Algal CCM CO2_P vs CO2_conc 1">
        <Annotation>cloned from 'Copy of Copy of Copy of Copy of Copy of Copy of Copy of Copy of Copy of Simulation0 2' owned by user temp
cloned from 'Copy of Copy of Copy of Copy of Copy of Copy of Copy of Copy of Simulation0 2' owned by user temp
cloned from 'Copy of Copy of Copy of Copy of Copy of Copy of Copy of Simulation0 2' owned by user temp
cloned from 'Copy of Copy of Copy of Copy of Copy of Copy of Simulation0 2' owned by user temp
cloned from 'Copy of Copy of Copy of Copy of Simulation0 2' owned by user temp
cloned from 'Copy of Simulation0' owned by user temp
cloned from 'Simulation0' owned by user temp</Annotation>
        <SolverTaskDescription TaskType="Unsteady" UseSymbolicJacobian="false" Solver="Sundials Stiff PDE Solver (Variable Time Step)">
          <TimeBound StartTime="0.0" EndTime="30.0" />
          <TimeStep DefaultTime="0.05" MinTime="0.0" MaxTime="0.1" />
          <ErrorTolerance Absolut="1.0E-11" Relative="1.0E-9" />
          <OutputOptions OutputTimeStep="0.5" />
          <SundialsSolverOptions>
            <maxOrderAdvection>2</maxOrderAdvection>
          </SundialsSolverOptions>
          <NumberProcessors>1</NumberProcessors>
        </SolverTaskDescription>
        <MathOverrides>
          <Constant Name="HCO3_ChloroplastMultiplier">0.0</Constant>
          <Constant Name="Plasmalemma_BicA_Multiplier">0.0</Constant>
          <Constant Name="DIC">0.555555555555555</Constant>
          <Constant Name="PyrenoidMultiplier">0.1</Constant>
          <Constant Name="EffectivePorosity">0.2</Constant>
          <Constant Name="CO2_P">2100.0</Constant>
          <Constant Name="HCO3_ThylakoidMultiplier">1.0</Constant>
          <Constant Name="Chloroplast_BicA_Multiplier">0.0</Constant>
        </MathOverrides>
        <MeshSpecification>
          <Size X="25" Y="25" Z="25" />
        </MeshSpecification>
        <Version Name="Copy of Algal CCM CO2_P vs CO2_conc 1" KeyValue="263000532" BranchId="262139597" Archived="0" Date="12-Nov-2023 15:03:30" FromVersionable="false">
          <Owner Name="kastejos" Identifier="252783037" />
          <GroupAccess Type="1" />
          <Annotation>cloned from 'Copy of Copy of Copy of Copy of Copy of Copy of Copy of Copy of Copy of Simulation0 2' owned by user temp
cloned from 'Copy of Copy of Copy of Copy of Copy of Copy of Copy of Copy of Simulation0 2' owned by user temp
cloned from 'Copy of Copy of Copy of Copy of Copy of Copy of Copy of Simulation0 2' owned by user temp
cloned from 'Copy of Copy of Copy of Copy of Copy of Copy of Simulation0 2' owned by user temp
cloned from 'Copy of Copy of Copy of Copy of Simulation0 2' owned by user temp
cloned from 'Copy of Simulation0' owned by user temp
cloned from 'Simulation0' owned by user temp</Annotation>
        </Version>
      </Simulation>
      <Simulation Name="d30">
        <Annotation>cloned from 'Copy of Copy of Copy of Copy of Copy of Copy of Copy of Copy of Copy of Simulation0 2' owned by user temp
cloned from 'Copy of Copy of Copy of Copy of Copy of Copy of Copy of Copy of Simulation0 2' owned by user temp
cloned from 'Copy of Copy of Copy of Copy of Copy of Copy of Copy of Simulation0 2' owned by user temp
cloned from 'Copy of Copy of Copy of Copy of Copy of Copy of Simulation0 2' owned by user temp
cloned from 'Copy of Copy of Copy of Copy of Simulation0 2' owned by user temp
cloned from 'Copy of Simulation0' owned by user temp
cloned from 'Simulation0' owned by user temp</Annotation>
        <SolverTaskDescription TaskType="Unsteady" UseSymbolicJacobian="false" Solver="Sundials Stiff PDE Solver (Variable Time Step)">
          <TimeBound StartTime="0.0" EndTime="30.0" />
          <TimeStep DefaultTime="0.05" MinTime="0.0" MaxTime="0.1" />
          <ErrorTolerance Absolut="1.0E-9" Relative="1.0E-11" />
          <OutputOptions OutputTimeStep="0.5" />
          <SundialsSolverOptions>
            <maxOrderAdvection>2</maxOrderAdvection>
          </SundialsSolverOptions>
          <NumberProcessors>1</NumberProcessors>
        </SolverTaskDescription>
        <MathOverrides>
          <Constant Name="HCO3_ChloroplastMultiplier">0.0</Constant>
          <Constant Name="Plasmalemma_BicA_Multiplier">0.0</Constant>
          <Constant Name="PyrenoidMultiplier">0.1</Constant>
          <Constant Name="EffectivePorosity">0.2</Constant>
          <Constant Name="HCO3_ThylakoidMultiplier">1.0</Constant>
          <Constant Name="Chloroplast_BicA_Multiplier">0.0</Constant>
        </MathOverrides>
        <MeshSpecification>
          <Size X="30" Y="30" Z="30" />
        </MeshSpecification>
        <Version Name="d30" KeyValue="263000534" BranchId="262145031" Archived="0" Date="12-Nov-2023 15:03:30" FromVersionable="false">
          <Owner Name="kastejos" Identifier="252783037" />
          <GroupAccess Type="1" />
          <Annotation>cloned from 'Copy of Copy of Copy of Copy of Copy of Copy of Copy of Copy of Copy of Simulation0 2' owned by user temp
cloned from 'Copy of Copy of Copy of Copy of Copy of Copy of Copy of Copy of Simulation0 2' owned by user temp
cloned from 'Copy of Copy of Copy of Copy of Copy of Copy of Copy of Simulation0 2' owned by user temp
cloned from 'Copy of Copy of Copy of Copy of Copy of Copy of Simulation0 2' owned by user temp
cloned from 'Copy of Copy of Copy of Copy of Simulation0 2' owned by user temp
cloned from 'Copy of Simulation0' owned by user temp
cloned from 'Simulation0' owned by user temp</Annotation>
        </Version>
      </Simulation>
      <Simulation Name="d40">
        <Annotation>cloned from 'Copy of Copy of Copy of Copy of Copy of Copy of Copy of Copy of Copy of Simulation0 2' owned by user temp
cloned from 'Copy of Copy of Copy of Copy of Copy of Copy of Copy of Copy of Simulation0 2' owned by user temp
cloned from 'Copy of Copy of Copy of Copy of Copy of Copy of Copy of Simulation0 2' owned by user temp
cloned from 'Copy of Copy of Copy of Copy of Copy of Copy of Simulation0 2' owned by user temp
cloned from 'Copy of Copy of Copy of Copy of Simulation0 2' owned by user temp
cloned from 'Copy of Simulation0' owned by user temp
cloned from 'Simulation0' owned by user temp</Annotation>
        <SolverTaskDescription TaskType="Unsteady" UseSymbolicJacobian="false" Solver="Sundials Stiff PDE Solver (Variable Time Step)">
          <TimeBound StartTime="0.0" EndTime="30.0" />
          <TimeStep DefaultTime="0.05" MinTime="0.0" MaxTime="0.1" />
          <ErrorTolerance Absolut="1.0E-8" Relative="1.0E-10" />
          <OutputOptions OutputTimeStep="0.5" />
          <SundialsSolverOptions>
            <maxOrderAdvection>2</maxOrderAdvection>
          </SundialsSolverOptions>
          <NumberProcessors>1</NumberProcessors>
        </SolverTaskDescription>
        <MathOverrides>
          <Constant Name="HCO3_ChloroplastMultiplier">0.0</Constant>
          <Constant Name="Plasmalemma_BicA_Multiplier">0.0</Constant>
          <Constant Name="PyrenoidMultiplier">0.1</Constant>
          <Constant Name="EffectivePorosity">0.2</Constant>
          <Constant Name="Chloroplast_BicA_Multiplier">0.0</Constant>
          <Constant Name="HCO3_ThylakoidMultiplier">1.0</Constant>
        </MathOverrides>
        <MeshSpecification>
          <Size X="40" Y="40" Z="40" />
        </MeshSpecification>
        <Version Name="d40" KeyValue="263000536" BranchId="262145034" Archived="0" Date="12-Nov-2023 15:03:30" FromVersionable="false">
          <Owner Name="kastejos" Identifier="252783037" />
          <GroupAccess Type="1" />
          <Annotation>cloned from 'Copy of Copy of Copy of Copy of Copy of Copy of Copy of Copy of Copy of Simulation0 2' owned by user temp
cloned from 'Copy of Copy of Copy of Copy of Copy of Copy of Copy of Copy of Simulation0 2' owned by user temp
cloned from 'Copy of Copy of Copy of Copy of Copy of Copy of Copy of Simulation0 2' owned by user temp
cloned from 'Copy of Copy of Copy of Copy of Copy of Copy of Simulation0 2' owned by user temp
cloned from 'Copy of Copy of Copy of Copy of Simulation0 2' owned by user temp
cloned from 'Copy of Simulation0' owned by user temp
cloned from 'Simulation0' owned by user temp</Annotation>
        </Version>
      </Simulation>
      <Simulation Name="d50">
        <Annotation>cloned from 'Copy of Copy of Copy of Copy of Copy of Copy of Copy of Copy of Copy of Simulation0 2' owned by user temp
cloned from 'Copy of Copy of Copy of Copy of Copy of Copy of Copy of Copy of Simulation0 2' owned by user temp
cloned from 'Copy of Copy of Copy of Copy of Copy of Copy of Copy of Simulation0 2' owned by user temp
cloned from 'Copy of Copy of Copy of Copy of Copy of Copy of Simulation0 2' owned by user temp
cloned from 'Copy of Copy of Copy of Copy of Simulation0 2' owned by user temp
cloned from 'Copy of Simulation0' owned by user temp
cloned from 'Simulation0' owned by user temp</Annotation>
        <SolverTaskDescription TaskType="Unsteady" UseSymbolicJacobian="false" Solver="Sundials Stiff PDE Solver (Variable Time Step)">
          <TimeBound StartTime="0.0" EndTime="30.0" />
          <TimeStep DefaultTime="0.05" MinTime="0.0" MaxTime="0.1" />
          <ErrorTolerance Absolut="1.0E-8" Relative="1.0E-10" />
          <OutputOptions OutputTimeStep="0.5" />
          <SundialsSolverOptions>
            <maxOrderAdvection>2</maxOrderAdvection>
          </SundialsSolverOptions>
          <NumberProcessors>1</NumberProcessors>
        </SolverTaskDescription>
        <MathOverrides>
          <Constant Name="HCO3_ChloroplastMultiplier">0.0</Constant>
          <Constant Name="Plasmalemma_BicA_Multiplier">0.0</Constant>
          <Constant Name="PyrenoidMultiplier">0.1</Constant>
          <Constant Name="EffectivePorosity">0.2</Constant>
          <Constant Name="HCO3_ThylakoidMultiplier">1.0</Constant>
          <Constant Name="Chloroplast_BicA_Multiplier">0.0</Constant>
        </MathOverrides>
        <MeshSpecification>
          <Size X="50" Y="50" Z="50" />
        </MeshSpecification>
        <Version Name="d50" KeyValue="263000538" BranchId="262145037" Archived="0" Date="12-Nov-2023 15:03:30" FromVersionable="false">
          <Owner Name="kastejos" Identifier="252783037" />
          <GroupAccess Type="1" />
          <Annotation>cloned from 'Copy of Copy of Copy of Copy of Copy of Copy of Copy of Copy of Copy of Simulation0 2' owned by user temp
cloned from 'Copy of Copy of Copy of Copy of Copy of Copy of Copy of Copy of Simulation0 2' owned by user temp
cloned from 'Copy of Copy of Copy of Copy of Copy of Copy of Copy of Simulation0 2' owned by user temp
cloned from 'Copy of Copy of Copy of Copy of Copy of Copy of Simulation0 2' owned by user temp
cloned from 'Copy of Copy of Copy of Copy of Simulation0 2' owned by user temp
cloned from 'Copy of Simulation0' owned by user temp
cloned from 'Simulation0' owned by user temp</Annotation>
        </Version>
      </Simulation>
      <Simulation Name="d60">
        <Annotation>cloned from 'Copy of Copy of Copy of Copy of Copy of Copy of Copy of Copy of Copy of Simulation0 2' owned by user temp
cloned from 'Copy of Copy of Copy of Copy of Copy of Copy of Copy of Copy of Simulation0 2' owned by user temp
cloned from 'Copy of Copy of Copy of Copy of Copy of Copy of Copy of Simulation0 2' owned by user temp
cloned from 'Copy of Copy of Copy of Copy of Copy of Copy of Simulation0 2' owned by user temp
cloned from 'Copy of Copy of Copy of Copy of Simulation0 2' owned by user temp
cloned from 'Copy of Simulation0' owned by user temp
cloned from 'Simulation0' owned by user temp</Annotation>
        <SolverTaskDescription TaskType="Unsteady" UseSymbolicJacobian="false" Solver="Sundials Stiff PDE Solver (Variable Time Step)">
          <TimeBound StartTime="0.0" EndTime="30.0" />
          <TimeStep DefaultTime="0.05" MinTime="0.0" MaxTime="0.1" />
          <ErrorTolerance Absolut="1.0E-8" Relative="1.0E-10" />
          <OutputOptions OutputTimeStep="0.5" />
          <SundialsSolverOptions>
            <maxOrderAdvection>2</maxOrderAdvection>
          </SundialsSolverOptions>
          <NumberProcessors>1</NumberProcessors>
        </SolverTaskDescription>
        <MathOverrides>
          <Constant Name="HCO3_ChloroplastMultiplier">0.0</Constant>
          <Constant Name="Plasmalemma_BicA_Multiplier">0.0</Constant>
          <Constant Name="PyrenoidMultiplier">0.1</Constant>
          <Constant Name="EffectivePorosity">0.2</Constant>
          <Constant Name="Chloroplast_BicA_Multiplier">0.0</Constant>
          <Constant Name="HCO3_ThylakoidMultiplier">1.0</Constant>
        </MathOverrides>
        <MeshSpecification>
          <Size X="60" Y="60" Z="60" />
        </MeshSpecification>
        <Version Name="d60" KeyValue="263000540" BranchId="262145040" Archived="0" Date="12-Nov-2023 15:03:30" FromVersionable="false">
          <Owner Name="kastejos" Identifier="252783037" />
          <GroupAccess Type="1" />
          <Annotation>cloned from 'Copy of Copy of Copy of Copy of Copy of Copy of Copy of Copy of Copy of Simulation0 2' owned by user temp
cloned from 'Copy of Copy of Copy of Copy of Copy of Copy of Copy of Copy of Simulation0 2' owned by user temp
cloned from 'Copy of Copy of Copy of Copy of Copy of Copy of Copy of Simulation0 2' owned by user temp
cloned from 'Copy of Copy of Copy of Copy of Copy of Copy of Simulation0 2' owned by user temp
cloned from 'Copy of Copy of Copy of Copy of Simulation0 2' owned by user temp
cloned from 'Copy of Simulation0' owned by user temp
cloned from 'Simulation0' owned by user temp</Annotation>
        </Version>
      </Simulation>
      <Simulation Name="Copy of Algal CCM CO2_P vs CO2_conc 2">
        <Annotation>cloned from 'Copy of Copy of Copy of Copy of Copy of Copy of Copy of Copy of Copy of Simulation0 2' owned by user temp
cloned from 'Copy of Copy of Copy of Copy of Copy of Copy of Copy of Copy of Simulation0 2' owned by user temp
cloned from 'Copy of Copy of Copy of Copy of Copy of Copy of Copy of Simulation0 2' owned by user temp
cloned from 'Copy of Copy of Copy of Copy of Copy of Copy of Simulation0 2' owned by user temp
cloned from 'Copy of Copy of Copy of Copy of Simulation0 2' owned by user temp
cloned from 'Copy of Simulation0' owned by user temp
cloned from 'Simulation0' owned by user temp</Annotation>
        <SolverTaskDescription TaskType="Unsteady" UseSymbolicJacobian="false" Solver="Sundials Stiff PDE Solver (Variable Time Step)">
          <TimeBound StartTime="0.0" EndTime="30.0" />
          <TimeStep DefaultTime="0.05" MinTime="0.0" MaxTime="0.1" />
          <ErrorTolerance Absolut="1.0E-10" Relative="1.0E-8" />
          <OutputOptions OutputTimeStep="0.5" />
          <SundialsSolverOptions>
            <maxOrderAdvection>2</maxOrderAdvection>
          </SundialsSolverOptions>
          <NumberProcessors>1</NumberProcessors>
        </SolverTaskDescription>
        <MathOverrides>
          <Constant Name="HCO3_ChloroplastMultiplier">0.0</Constant>
          <Constant Name="Plasmalemma_BicA_Multiplier">0.0</Constant>
          <Constant Name="DIC" ConstantArraySpec="1001">0.5 to 1.0, 10 values</Constant>
          <Constant Name="PyrenoidMultiplier">0.1</Constant>
          <Constant Name="EffectivePorosity">0.2</Constant>
          <Constant Name="CO2_P" ConstantArraySpec="1000">"350.0", "700.0", "1050.0", "1400.0", "1750.0", "2100.0", "2450.0", "2800.0", "3150.0", "3500.0"</Constant>
          <Constant Name="Chloroplast_BicA_Multiplier">0.0</Constant>
          <Constant Name="HCO3_ThylakoidMultiplier">1.0</Constant>
        </MathOverrides>
        <MeshSpecification>
          <Size X="23" Y="23" Z="23" />
        </MeshSpecification>
        <Version Name="Copy of Algal CCM CO2_P vs CO2_conc 2" KeyValue="263000542" BranchId="262859648" Archived="0" Date="12-Nov-2023 15:03:30" FromVersionable="false">
          <Owner Name="kastejos" Identifier="252783037" />
          <GroupAccess Type="1" />
          <Annotation>cloned from 'Copy of Copy of Copy of Copy of Copy of Copy of Copy of Copy of Copy of Simulation0 2' owned by user temp
cloned from 'Copy of Copy of Copy of Copy of Copy of Copy of Copy of Copy of Simulation0 2' owned by user temp
cloned from 'Copy of Copy of Copy of Copy of Copy of Copy of Copy of Simulation0 2' owned by user temp
cloned from 'Copy of Copy of Copy of Copy of Copy of Copy of Simulation0 2' owned by user temp
cloned from 'Copy of Copy of Copy of Copy of Simulation0 2' owned by user temp
cloned from 'Copy of Simulation0' owned by user temp
cloned from 'Simulation0' owned by user temp</Annotation>
        </Version>
      </Simulation>
      <Simulation Name="Copy of Copy of Algal CCM CO2_P vs CO2_conc 1 1">
        <Annotation>cloned from 'Copy of Copy of Copy of Copy of Copy of Copy of Copy of Copy of Copy of Simulation0 2' owned by user temp
cloned from 'Copy of Copy of Copy of Copy of Copy of Copy of Copy of Copy of Simulation0 2' owned by user temp
cloned from 'Copy of Copy of Copy of Copy of Copy of Copy of Copy of Simulation0 2' owned by user temp
cloned from 'Copy of Copy of Copy of Copy of Copy of Copy of Simulation0 2' owned by user temp
cloned from 'Copy of Copy of Copy of Copy of Simulation0 2' owned by user temp
cloned from 'Copy of Simulation0' owned by user temp
cloned from 'Simulation0' owned by user temp</Annotation>
        <SolverTaskDescription TaskType="Unsteady" UseSymbolicJacobian="false" Solver="Sundials Stiff PDE Solver (Variable Time Step)">
          <TimeBound StartTime="0.0" EndTime="30.0" />
          <TimeStep DefaultTime="0.05" MinTime="0.0" MaxTime="0.1" />
          <ErrorTolerance Absolut="1.0E-11" Relative="1.0E-9" />
          <OutputOptions OutputTimeStep="0.5" />
          <SundialsSolverOptions>
            <maxOrderAdvection>2</maxOrderAdvection>
          </SundialsSolverOptions>
          <NumberProcessors>1</NumberProcessors>
        </SolverTaskDescription>
        <MathOverrides>
          <Constant Name="HCO3_ChloroplastMultiplier">0.0</Constant>
          <Constant Name="Plasmalemma_BicA_Multiplier">0.0</Constant>
          <Constant Name="DIC">0.555555555555555</Constant>
          <Constant Name="PyrenoidMultiplier">0.1</Constant>
          <Constant Name="EffectivePorosity">0.2</Constant>
          <Constant Name="CO2_P">2100.0</Constant>
          <Constant Name="Chloroplast_BicA_Multiplier">0.0</Constant>
          <Constant Name="HCO3_ThylakoidMultiplier">1.0</Constant>
        </MathOverrides>
        <MeshSpecification>
          <Size X="23" Y="23" Z="23" />
        </MeshSpecification>
        <Version Name="Copy of Copy of Algal CCM CO2_P vs CO2_conc 1 1" KeyValue="263000544" BranchId="262859651" Archived="0" Date="12-Nov-2023 15:03:30" FromVersionable="false">
          <Owner Name="kastejos" Identifier="252783037" />
          <GroupAccess Type="1" />
          <Annotation>cloned from 'Copy of Copy of Copy of Copy of Copy of Copy of Copy of Copy of Copy of Simulation0 2' owned by user temp
cloned from 'Copy of Copy of Copy of Copy of Copy of Copy of Copy of Copy of Simulation0 2' owned by user temp
cloned from 'Copy of Copy of Copy of Copy of Copy of Copy of Copy of Simulation0 2' owned by user temp
cloned from 'Copy of Copy of Copy of Copy of Copy of Copy of Simulation0 2' owned by user temp
cloned from 'Copy of Copy of Copy of Copy of Simulation0 2' owned by user temp
cloned from 'Copy of Simulation0' owned by user temp
cloned from 'Simulation0' owned by user temp</Annotation>
        </Version>
      </Simulation>
      <Simulation Name="d25">
        <Annotation>cloned from 'Copy of Copy of Copy of Copy of Copy of Copy of Copy of Copy of Copy of Simulation0 2' owned by user temp
cloned from 'Copy of Copy of Copy of Copy of Copy of Copy of Copy of Copy of Simulation0 2' owned by user temp
cloned from 'Copy of Copy of Copy of Copy of Copy of Copy of Copy of Simulation0 2' owned by user temp
cloned from 'Copy of Copy of Copy of Copy of Copy of Copy of Simulation0 2' owned by user temp
cloned from 'Copy of Copy of Copy of Copy of Simulation0 2' owned by user temp
cloned from 'Copy of Simulation0' owned by user temp
cloned from 'Simulation0' owned by user temp</Annotation>
        <SolverTaskDescription TaskType="Unsteady" UseSymbolicJacobian="false" Solver="Sundials Stiff PDE Solver (Variable Time Step)">
          <TimeBound StartTime="0.0" EndTime="30.0" />
          <TimeStep DefaultTime="0.05" MinTime="0.0" MaxTime="0.1" />
          <ErrorTolerance Absolut="1.0E-9" Relative="1.0E-11" />
          <OutputOptions OutputTimeStep="0.5" />
          <SundialsSolverOptions>
            <maxOrderAdvection>2</maxOrderAdvection>
          </SundialsSolverOptions>
          <NumberProcessors>1</NumberProcessors>
        </SolverTaskDescription>
        <MathOverrides>
          <Constant Name="HCO3_ChloroplastMultiplier">0.0</Constant>
          <Constant Name="Plasmalemma_BicA_Multiplier">0.0</Constant>
          <Constant Name="PyrenoidMultiplier">0.1</Constant>
          <Constant Name="EffectivePorosity">0.2</Constant>
          <Constant Name="Chloroplast_BicA_Multiplier">0.0</Constant>
          <Constant Name="HCO3_ThylakoidMultiplier">1.0</Constant>
        </MathOverrides>
        <MeshSpecification>
          <Size X="25" Y="25" Z="25" />
        </MeshSpecification>
        <Version Name="d25" KeyValue="268640762" BranchId="268640763" Archived="0" Date="20-Feb-2024 16:27:01" FromVersionable="false">
          <Owner Name="kastejos" Identifier="252783037" />
          <GroupAccess Type="1" />
          <Annotation>cloned from 'Copy of Copy of Copy of Copy of Copy of Copy of Copy of Copy of Copy of Simulation0 2' owned by user temp
cloned from 'Copy of Copy of Copy of Copy of Copy of Copy of Copy of Copy of Simulation0 2' owned by user temp
cloned from 'Copy of Copy of Copy of Copy of Copy of Copy of Copy of Simulation0 2' owned by user temp
cloned from 'Copy of Copy of Copy of Copy of Copy of Copy of Simulation0 2' owned by user temp
cloned from 'Copy of Copy of Copy of Copy of Simulation0 2' owned by user temp
cloned from 'Copy of Simulation0' owned by user temp
cloned from 'Simulation0' owned by user temp</Annotation>
          <ParentSimRef KeyValue="268627958" />
        </Version>
      </Simulation>
      <Simulation Name="d22">
        <Annotation>cloned from 'Copy of Copy of Copy of Copy of Copy of Copy of Copy of Copy of Copy of Simulation0 2' owned by user temp
cloned from 'Copy of Copy of Copy of Copy of Copy of Copy of Copy of Copy of Simulation0 2' owned by user temp
cloned from 'Copy of Copy of Copy of Copy of Copy of Copy of Copy of Simulation0 2' owned by user temp
cloned from 'Copy of Copy of Copy of Copy of Copy of Copy of Simulation0 2' owned by user temp
cloned from 'Copy of Copy of Copy of Copy of Simulation0 2' owned by user temp
cloned from 'Copy of Simulation0' owned by user temp
cloned from 'Simulation0' owned by user temp</Annotation>
        <SolverTaskDescription TaskType="Unsteady" UseSymbolicJacobian="false" Solver="Sundials Stiff PDE Solver (Variable Time Step)">
          <TimeBound StartTime="0.0" EndTime="30.0" />
          <TimeStep DefaultTime="0.05" MinTime="0.0" MaxTime="0.1" />
          <ErrorTolerance Absolut="1.0E-9" Relative="1.0E-11" />
          <OutputOptions OutputTimeStep="0.5" />
          <SundialsSolverOptions>
            <maxOrderAdvection>2</maxOrderAdvection>
          </SundialsSolverOptions>
          <NumberProcessors>1</NumberProcessors>
        </SolverTaskDescription>
        <MathOverrides>
          <Constant Name="HCO3_ChloroplastMultiplier">0.0</Constant>
          <Constant Name="Plasmalemma_BicA_Multiplier">0.0</Constant>
          <Constant Name="PyrenoidMultiplier">0.1</Constant>
          <Constant Name="EffectivePorosity">0.2</Constant>
          <Constant Name="HCO3_ThylakoidMultiplier">1.0</Constant>
          <Constant Name="Chloroplast_BicA_Multiplier">0.0</Constant>
        </MathOverrides>
        <MeshSpecification>
          <Size X="22" Y="22" Z="22" />
        </MeshSpecification>
        <Version Name="d22" KeyValue="268627892" BranchId="268567759" Archived="0" Date="20-Feb-2024 11:27:46" FromVersionable="false">
          <Owner Name="kastejos" Identifier="252783037" />
          <GroupAccess Type="1" />
          <Annotation>cloned from 'Copy of Copy of Copy of Copy of Copy of Copy of Copy of Copy of Copy of Simulation0 2' owned by user temp
cloned from 'Copy of Copy of Copy of Copy of Copy of Copy of Copy of Copy of Simulation0 2' owned by user temp
cloned from 'Copy of Copy of Copy of Copy of Copy of Copy of Copy of Simulation0 2' owned by user temp
cloned from 'Copy of Copy of Copy of Copy of Copy of Copy of Simulation0 2' owned by user temp
cloned from 'Copy of Copy of Copy of Copy of Simulation0 2' owned by user temp
cloned from 'Copy of Simulation0' owned by user temp
cloned from 'Simulation0' owned by user temp</Annotation>
        </Version>
      </Simulation>
      <Simulation Name="d23">
        <Annotation>cloned from 'Copy of Copy of Copy of Copy of Copy of Copy of Copy of Copy of Copy of Simulation0 2' owned by user temp
cloned from 'Copy of Copy of Copy of Copy of Copy of Copy of Copy of Copy of Simulation0 2' owned by user temp
cloned from 'Copy of Copy of Copy of Copy of Copy of Copy of Copy of Simulation0 2' owned by user temp
cloned from 'Copy of Copy of Copy of Copy of Copy of Copy of Simulation0 2' owned by user temp
cloned from 'Copy of Copy of Copy of Copy of Simulation0 2' owned by user temp
cloned from 'Copy of Simulation0' owned by user temp
cloned from 'Simulation0' owned by user temp</Annotation>
        <SolverTaskDescription TaskType="Unsteady" UseSymbolicJacobian="false" Solver="Sundials Stiff PDE Solver (Variable Time Step)">
          <TimeBound StartTime="0.0" EndTime="30.0" />
          <TimeStep DefaultTime="0.05" MinTime="0.0" MaxTime="0.1" />
          <ErrorTolerance Absolut="1.0E-9" Relative="1.0E-11" />
          <OutputOptions OutputTimeStep="0.5" />
          <SundialsSolverOptions>
            <maxOrderAdvection>2</maxOrderAdvection>
          </SundialsSolverOptions>
          <NumberProcessors>1</NumberProcessors>
        </SolverTaskDescription>
        <MathOverrides>
          <Constant Name="HCO3_ChloroplastMultiplier">0.0</Constant>
          <Constant Name="Plasmalemma_BicA_Multiplier">0.0</Constant>
          <Constant Name="PyrenoidMultiplier">0.1</Constant>
          <Constant Name="EffectivePorosity">0.2</Constant>
          <Constant Name="Chloroplast_BicA_Multiplier">0.0</Constant>
          <Constant Name="HCO3_ThylakoidMultiplier">1.0</Constant>
        </MathOverrides>
        <MeshSpecification>
          <Size X="23" Y="23" Z="23" />
        </MeshSpecification>
        <Version Name="d23" KeyValue="268567761" BranchId="268567762" Archived="0" Date="19-Feb-2024 14:53:10" FromVersionable="false">
          <Owner Name="kastejos" Identifier="252783037" />
          <GroupAccess Type="1" />
          <Annotation>cloned from 'Copy of Copy of Copy of Copy of Copy of Copy of Copy of Copy of Copy of Simulation0 2' owned by user temp
cloned from 'Copy of Copy of Copy of Copy of Copy of Copy of Copy of Copy of Simulation0 2' owned by user temp
cloned from 'Copy of Copy of Copy of Copy of Copy of Copy of Copy of Simulation0 2' owned by user temp
cloned from 'Copy of Copy of Copy of Copy of Copy of Copy of Simulation0 2' owned by user temp
cloned from 'Copy of Copy of Copy of Copy of Simulation0 2' owned by user temp
cloned from 'Copy of Simulation0' owned by user temp
cloned from 'Simulation0' owned by user temp</Annotation>
        </Version>
      </Simulation>
      <Simulation Name="CO2 diffusivity sense upper 50%">
        <Annotation>cloned from 'Copy of Copy of Copy of Copy of Copy of Copy of Copy of Copy of Copy of Simulation0 2' owned by user temp
cloned from 'Copy of Copy of Copy of Copy of Copy of Copy of Copy of Copy of Simulation0 2' owned by user temp
cloned from 'Copy of Copy of Copy of Copy of Copy of Copy of Copy of Simulation0 2' owned by user temp
cloned from 'Copy of Copy of Copy of Copy of Copy of Copy of Simulation0 2' owned by user temp
cloned from 'Copy of Copy of Copy of Copy of Simulation0 2' owned by user temp
cloned from 'Copy of Simulation0' owned by user temp
cloned from 'Simulation0' owned by user temp</Annotation>
        <SolverTaskDescription TaskType="Unsteady" UseSymbolicJacobian="false" Solver="Sundials Stiff PDE Solver (Variable Time Step)">
          <TimeBound StartTime="0.0" EndTime="30.0" />
          <TimeStep DefaultTime="0.05" MinTime="0.0" MaxTime="0.1" />
          <ErrorTolerance Absolut="1.0E-10" Relative="1.0E-8" />
          <OutputOptions OutputTimeStep="0.5" />
          <SundialsSolverOptions>
            <maxOrderAdvection>2</maxOrderAdvection>
          </SundialsSolverOptions>
          <NumberProcessors>1</NumberProcessors>
        </SolverTaskDescription>
        <MathOverrides>
          <Constant Name="HCO3_ThylakoidMultiplier">1.0</Constant>
          <Constant Name="CO2_plasmalemmaSurface_diffusionRate">2068.0</Constant>
          <Constant Name="HCO3_ChloroplastMultiplier">0.0</Constant>
          <Constant Name="EffectivePorosity">0.2</Constant>
          <Constant Name="PyrenoidMultiplier">0.1</Constant>
          <Constant Name="CO2_thylakoid_diffusionRate">206.8</Constant>
          <Constant Name="CO2_stroma_diffusionRate">206.8</Constant>
          <Constant Name="DIC">0.5</Constant>
          <Constant Name="CO2_pyrenoid_diffusionRate">206.8</Constant>
          <Constant Name="Plasmalemma_BicA_Multiplier">0.0</Constant>
          <Constant Name="Chloroplast_BicA_Multiplier">0.0</Constant>
          <Constant Name="CO2_cytosol_diffusionRate">1034.0</Constant>
        </MathOverrides>
        <MeshSpecification>
          <Size X="23" Y="23" Z="23" />
        </MeshSpecification>
        <Version Name="CO2 diffusivity sense upper 50%" KeyValue="269663159" BranchId="269663160" Archived="0" Date="09-Mar-2024 21:20:52" FromVersionable="false">
          <Owner Name="kastejos" Identifier="252783037" />
          <GroupAccess Type="1" />
          <Annotation>cloned from 'Copy of Copy of Copy of Copy of Copy of Copy of Copy of Copy of Copy of Simulation0 2' owned by user temp
cloned from 'Copy of Copy of Copy of Copy of Copy of Copy of Copy of Copy of Simulation0 2' owned by user temp
cloned from 'Copy of Copy of Copy of Copy of Copy of Copy of Copy of Simulation0 2' owned by user temp
cloned from 'Copy of Copy of Copy of Copy of Copy of Copy of Simulation0 2' owned by user temp
cloned from 'Copy of Copy of Copy of Copy of Simulation0 2' owned by user temp
cloned from 'Copy of Simulation0' owned by user temp
cloned from 'Simulation0' owned by user temp</Annotation>
        </Version>
      </Simulation>
      <Simulation Name="CO2 diffusivity sense lower 50%">
        <Annotation>cloned from 'Copy of Copy of Copy of Copy of Copy of Copy of Copy of Copy of Copy of Simulation0 2' owned by user temp
cloned from 'Copy of Copy of Copy of Copy of Copy of Copy of Copy of Copy of Simulation0 2' owned by user temp
cloned from 'Copy of Copy of Copy of Copy of Copy of Copy of Copy of Simulation0 2' owned by user temp
cloned from 'Copy of Copy of Copy of Copy of Copy of Copy of Simulation0 2' owned by user temp
cloned from 'Copy of Copy of Copy of Copy of Simulation0 2' owned by user temp
cloned from 'Copy of Simulation0' owned by user temp
cloned from 'Simulation0' owned by user temp</Annotation>
        <SolverTaskDescription TaskType="Unsteady" UseSymbolicJacobian="false" Solver="Sundials Stiff PDE Solver (Variable Time Step)">
          <TimeBound StartTime="0.0" EndTime="30.0" />
          <TimeStep DefaultTime="0.05" MinTime="0.0" MaxTime="0.1" />
          <ErrorTolerance Absolut="1.0E-10" Relative="1.0E-8" />
          <OutputOptions OutputTimeStep="0.5" />
          <SundialsSolverOptions>
            <maxOrderAdvection>2</maxOrderAdvection>
          </SundialsSolverOptions>
          <NumberProcessors>1</NumberProcessors>
        </SolverTaskDescription>
        <MathOverrides>
          <Constant Name="HCO3_ThylakoidMultiplier">1.0</Constant>
          <Constant Name="CO2_plasmalemmaSurface_diffusionRate">1692.0</Constant>
          <Constant Name="HCO3_ChloroplastMultiplier">0.0</Constant>
          <Constant Name="EffectivePorosity">0.2</Constant>
          <Constant Name="PyrenoidMultiplier">0.1</Constant>
          <Constant Name="CO2_thylakoid_diffusionRate">169.20000000000002</Constant>
          <Constant Name="CO2_stroma_diffusionRate">169.20000000000002</Constant>
          <Constant Name="DIC">0.5</Constant>
          <Constant Name="CO2_pyrenoid_diffusionRate">169.20000000000002</Constant>
          <Constant Name="Plasmalemma_BicA_Multiplier">0.0</Constant>
          <Constant Name="Chloroplast_BicA_Multiplier">0.0</Constant>
          <Constant Name="CO2_cytosol_diffusionRate">846.0</Constant>
        </MathOverrides>
        <MeshSpecification>
          <Size X="23" Y="23" Z="23" />
        </MeshSpecification>
        <Version Name="CO2 diffusivity sense lower 50%" KeyValue="269663336" BranchId="269663337" Archived="0" Date="09-Mar-2024 21:21:23" FromVersionable="false">
          <Owner Name="kastejos" Identifier="252783037" />
          <GroupAccess Type="1" />
          <Annotation>cloned from 'Copy of Copy of Copy of Copy of Copy of Copy of Copy of Copy of Copy of Simulation0 2' owned by user temp
cloned from 'Copy of Copy of Copy of Copy of Copy of Copy of Copy of Copy of Simulation0 2' owned by user temp
cloned from 'Copy of Copy of Copy of Copy of Copy of Copy of Copy of Simulation0 2' owned by user temp
cloned from 'Copy of Copy of Copy of Copy of Copy of Copy of Simulation0 2' owned by user temp
cloned from 'Copy of Copy of Copy of Copy of Simulation0 2' owned by user temp
cloned from 'Copy of Simulation0' owned by user temp
cloned from 'Simulation0' owned by user temp</Annotation>
        </Version>
      </Simulation>
      <Simulation Name="HCO3 diffusivity sense upper 50%">
        <Annotation>cloned from 'Copy of Copy of Copy of Copy of Copy of Copy of Copy of Copy of Copy of Simulation0 2' owned by user temp
cloned from 'Copy of Copy of Copy of Copy of Copy of Copy of Copy of Copy of Simulation0 2' owned by user temp
cloned from 'Copy of Copy of Copy of Copy of Copy of Copy of Copy of Simulation0 2' owned by user temp
cloned from 'Copy of Copy of Copy of Copy of Copy of Copy of Simulation0 2' owned by user temp
cloned from 'Copy of Copy of Copy of Copy of Simulation0 2' owned by user temp
cloned from 'Copy of Simulation0' owned by user temp
cloned from 'Simulation0' owned by user temp</Annotation>
        <SolverTaskDescription TaskType="Unsteady" UseSymbolicJacobian="false" Solver="Sundials Stiff PDE Solver (Variable Time Step)">
          <TimeBound StartTime="0.0" EndTime="30.0" />
          <TimeStep DefaultTime="0.05" MinTime="0.0" MaxTime="0.1" />
          <ErrorTolerance Absolut="1.0E-10" Relative="1.0E-8" />
          <OutputOptions OutputTimeStep="0.5" />
          <SundialsSolverOptions>
            <maxOrderAdvection>2</maxOrderAdvection>
          </SundialsSolverOptions>
          <NumberProcessors>1</NumberProcessors>
        </SolverTaskDescription>
        <MathOverrides>
          <Constant Name="HCO3_ThylakoidMultiplier">1.0</Constant>
          <Constant Name="HCO3_ChloroplastMultiplier">0.0</Constant>
          <Constant Name="HCO3_stroma_diffusionRate">126.50000000000001</Constant>
          <Constant Name="EffectivePorosity">0.2</Constant>
          <Constant Name="PyrenoidMultiplier">0.1</Constant>
          <Constant Name="HCO3_plasmalemmaSurface_diffusionRate">1265.0</Constant>
          <Constant Name="HCO3_thylakoid_diffusionRate">126.50000000000001</Constant>
          <Constant Name="DIC">0.5</Constant>
          <Constant Name="HCO3_pyrenoid_diffusionRate">126.50000000000001</Constant>
          <Constant Name="HCO3_cytosol_diffusionRate">632.5</Constant>
          <Constant Name="Plasmalemma_BicA_Multiplier">0.0</Constant>
          <Constant Name="Chloroplast_BicA_Multiplier">0.0</Constant>
        </MathOverrides>
        <MeshSpecification>
          <Size X="23" Y="23" Z="23" />
        </MeshSpecification>
        <Version Name="HCO3 diffusivity sense upper 50%" KeyValue="269663501" BranchId="269663502" Archived="0" Date="09-Mar-2024 21:21:48" FromVersionable="false">
          <Owner Name="kastejos" Identifier="252783037" />
          <GroupAccess Type="1" />
          <Annotation>cloned from 'Copy of Copy of Copy of Copy of Copy of Copy of Copy of Copy of Copy of Simulation0 2' owned by user temp
cloned from 'Copy of Copy of Copy of Copy of Copy of Copy of Copy of Copy of Simulation0 2' owned by user temp
cloned from 'Copy of Copy of Copy of Copy of Copy of Copy of Copy of Simulation0 2' owned by user temp
cloned from 'Copy of Copy of Copy of Copy of Copy of Copy of Simulation0 2' owned by user temp
cloned from 'Copy of Copy of Copy of Copy of Simulation0 2' owned by user temp
cloned from 'Copy of Simulation0' owned by user temp
cloned from 'Simulation0' owned by user temp</Annotation>
        </Version>
      </Simulation>
      <Simulation Name="HCO3 diffusivity sense lower 50%">
        <Annotation>cloned from 'Copy of Copy of Copy of Copy of Copy of Copy of Copy of Copy of Copy of Simulation0 2' owned by user temp
cloned from 'Copy of Copy of Copy of Copy of Copy of Copy of Copy of Copy of Simulation0 2' owned by user temp
cloned from 'Copy of Copy of Copy of Copy of Copy of Copy of Copy of Simulation0 2' owned by user temp
cloned from 'Copy of Copy of Copy of Copy of Copy of Copy of Simulation0 2' owned by user temp
cloned from 'Copy of Copy of Copy of Copy of Simulation0 2' owned by user temp
cloned from 'Copy of Simulation0' owned by user temp
cloned from 'Simulation0' owned by user temp</Annotation>
        <SolverTaskDescription TaskType="Unsteady" UseSymbolicJacobian="false" Solver="Sundials Stiff PDE Solver (Variable Time Step)">
          <TimeBound StartTime="0.0" EndTime="30.0" />
          <TimeStep DefaultTime="0.05" MinTime="0.0" MaxTime="0.1" />
          <ErrorTolerance Absolut="1.0E-10" Relative="1.0E-8" />
          <OutputOptions OutputTimeStep="0.5" />
          <SundialsSolverOptions>
            <maxOrderAdvection>2</maxOrderAdvection>
          </SundialsSolverOptions>
          <NumberProcessors>1</NumberProcessors>
        </SolverTaskDescription>
        <MathOverrides>
          <Constant Name="HCO3_ThylakoidMultiplier">1.0</Constant>
          <Constant Name="HCO3_ChloroplastMultiplier">0.0</Constant>
          <Constant Name="HCO3_stroma_diffusionRate">103.5</Constant>
          <Constant Name="EffectivePorosity">0.2</Constant>
          <Constant Name="PyrenoidMultiplier">0.1</Constant>
          <Constant Name="HCO3_plasmalemmaSurface_diffusionRate">1035.0</Constant>
          <Constant Name="HCO3_thylakoid_diffusionRate">103.5</Constant>
          <Constant Name="DIC">0.5</Constant>
          <Constant Name="HCO3_pyrenoid_diffusionRate">103.5</Constant>
          <Constant Name="HCO3_cytosol_diffusionRate">517.5</Constant>
          <Constant Name="Plasmalemma_BicA_Multiplier">0.0</Constant>
          <Constant Name="Chloroplast_BicA_Multiplier">0.0</Constant>
        </MathOverrides>
        <MeshSpecification>
          <Size X="23" Y="23" Z="23" />
        </MeshSpecification>
        <Version Name="HCO3 diffusivity sense lower 50%" KeyValue="269663664" BranchId="269663665" Archived="0" Date="09-Mar-2024 21:22:16" FromVersionable="false">
          <Owner Name="kastejos" Identifier="252783037" />
          <GroupAccess Type="1" />
          <Annotation>cloned from 'Copy of Copy of Copy of Copy of Copy of Copy of Copy of Copy of Copy of Simulation0 2' owned by user temp
cloned from 'Copy of Copy of Copy of Copy of Copy of Copy of Copy of Copy of Simulation0 2' owned by user temp
cloned from 'Copy of Copy of Copy of Copy of Copy of Copy of Copy of Simulation0 2' owned by user temp
cloned from 'Copy of Copy of Copy of Copy of Copy of Copy of Simulation0 2' owned by user temp
cloned from 'Copy of Copy of Copy of Copy of Simulation0 2' owned by user temp
cloned from 'Copy of Simulation0' owned by user temp
cloned from 'Simulation0' owned by user temp</Annotation>
        </Version>
      </Simulation>
      <Simulation Name="H2CO3 diffusivity sense upper 50%">
        <Annotation>cloned from 'Copy of Copy of Copy of Copy of Copy of Copy of Copy of Copy of Copy of Simulation0 2' owned by user temp
cloned from 'Copy of Copy of Copy of Copy of Copy of Copy of Copy of Copy of Simulation0 2' owned by user temp
cloned from 'Copy of Copy of Copy of Copy of Copy of Copy of Copy of Simulation0 2' owned by user temp
cloned from 'Copy of Copy of Copy of Copy of Copy of Copy of Simulation0 2' owned by user temp
cloned from 'Copy of Copy of Copy of Copy of Simulation0 2' owned by user temp
cloned from 'Copy of Simulation0' owned by user temp
cloned from 'Simulation0' owned by user temp</Annotation>
        <SolverTaskDescription TaskType="Unsteady" UseSymbolicJacobian="false" Solver="Sundials Stiff PDE Solver (Variable Time Step)">
          <TimeBound StartTime="0.0" EndTime="30.0" />
          <TimeStep DefaultTime="0.05" MinTime="0.0" MaxTime="0.1" />
          <ErrorTolerance Absolut="1.0E-10" Relative="1.0E-8" />
          <OutputOptions OutputTimeStep="0.5" />
          <SundialsSolverOptions>
            <maxOrderAdvection>2</maxOrderAdvection>
          </SundialsSolverOptions>
          <NumberProcessors>1</NumberProcessors>
        </SolverTaskDescription>
        <MathOverrides>
          <Constant Name="HCO3_ThylakoidMultiplier">1.0</Constant>
          <Constant Name="H2CO3_plasmalemmaSurface_diffusionRate">1320.0</Constant>
          <Constant Name="HCO3_ChloroplastMultiplier">0.0</Constant>
          <Constant Name="EffectivePorosity">0.2</Constant>
          <Constant Name="PyrenoidMultiplier">0.1</Constant>
          <Constant Name="DIC">0.5</Constant>
          <Constant Name="H2CO3_cytosol_diffusionRate">660.0</Constant>
          <Constant Name="H2CO3_pyrenoid_diffusionRate">132.0</Constant>
          <Constant Name="H2CO3_stroma_diffusionRate">132.0</Constant>
          <Constant Name="Plasmalemma_BicA_Multiplier">0.0</Constant>
          <Constant Name="H2CO3_thylakoid_diffusionRate">132.0</Constant>
          <Constant Name="Chloroplast_BicA_Multiplier">0.0</Constant>
        </MathOverrides>
        <MeshSpecification>
          <Size X="23" Y="23" Z="23" />
        </MeshSpecification>
        <Version Name="H2CO3 diffusivity sense upper 50%" KeyValue="269663762" BranchId="269663763" Archived="0" Date="09-Mar-2024 21:22:41" FromVersionable="false">
          <Owner Name="kastejos" Identifier="252783037" />
          <GroupAccess Type="1" />
          <Annotation>cloned from 'Copy of Copy of Copy of Copy of Copy of Copy of Copy of Copy of Copy of Simulation0 2' owned by user temp
cloned from 'Copy of Copy of Copy of Copy of Copy of Copy of Copy of Copy of Simulation0 2' owned by user temp
cloned from 'Copy of Copy of Copy of Copy of Copy of Copy of Copy of Simulation0 2' owned by user temp
cloned from 'Copy of Copy of Copy of Copy of Copy of Copy of Simulation0 2' owned by user temp
cloned from 'Copy of Copy of Copy of Copy of Simulation0 2' owned by user temp
cloned from 'Copy of Simulation0' owned by user temp
cloned from 'Simulation0' owned by user temp</Annotation>
        </Version>
      </Simulation>
      <Simulation Name="H2CO3 diffusivity sense lower 50%">
        <Annotation>cloned from 'Copy of Copy of Copy of Copy of Copy of Copy of Copy of Copy of Copy of Simulation0 2' owned by user temp
cloned from 'Copy of Copy of Copy of Copy of Copy of Copy of Copy of Copy of Simulation0 2' owned by user temp
cloned from 'Copy of Copy of Copy of Copy of Copy of Copy of Copy of Simulation0 2' owned by user temp
cloned from 'Copy of Copy of Copy of Copy of Copy of Copy of Simulation0 2' owned by user temp
cloned from 'Copy of Copy of Copy of Copy of Simulation0 2' owned by user temp
cloned from 'Copy of Simulation0' owned by user temp
cloned from 'Simulation0' owned by user temp</Annotation>
        <SolverTaskDescription TaskType="Unsteady" UseSymbolicJacobian="false" Solver="Sundials Stiff PDE Solver (Variable Time Step)">
          <TimeBound StartTime="0.0" EndTime="30.0" />
          <TimeStep DefaultTime="0.05" MinTime="0.0" MaxTime="0.1" />
          <ErrorTolerance Absolut="1.0E-11" Relative="1.0E-9" />
          <OutputOptions OutputTimeStep="0.5" />
          <SundialsSolverOptions>
            <maxOrderAdvection>2</maxOrderAdvection>
          </SundialsSolverOptions>
          <NumberProcessors>1</NumberProcessors>
        </SolverTaskDescription>
        <MathOverrides>
          <Constant Name="HCO3_ThylakoidMultiplier">1.0</Constant>
          <Constant Name="H2CO3_plasmalemmaSurface_diffusionRate">1080.0</Constant>
          <Constant Name="HCO3_ChloroplastMultiplier">0.0</Constant>
          <Constant Name="EffectivePorosity">0.2</Constant>
          <Constant Name="PyrenoidMultiplier">0.1</Constant>
          <Constant Name="DIC">0.5</Constant>
          <Constant Name="H2CO3_cytosol_diffusionRate">540.0</Constant>
          <Constant Name="H2CO3_pyrenoid_diffusionRate">108.0</Constant>
          <Constant Name="H2CO3_stroma_diffusionRate">108.0</Constant>
          <Constant Name="Plasmalemma_BicA_Multiplier">0.0</Constant>
          <Constant Name="H2CO3_thylakoid_diffusionRate">108.0</Constant>
          <Constant Name="Chloroplast_BicA_Multiplier">0.0</Constant>
        </MathOverrides>
        <MeshSpecification>
          <Size X="23" Y="23" Z="23" />
        </MeshSpecification>
        <Version Name="H2CO3 diffusivity sense lower 50%" KeyValue="269663859" BranchId="269663860" Archived="0" Date="09-Mar-2024 21:23:07" FromVersionable="false">
          <Owner Name="kastejos" Identifier="252783037" />
          <GroupAccess Type="1" />
          <Annotation>cloned from 'Copy of Copy of Copy of Copy of Copy of Copy of Copy of Copy of Copy of Simulation0 2' owned by user temp
cloned from 'Copy of Copy of Copy of Copy of Copy of Copy of Copy of Copy of Simulation0 2' owned by user temp
cloned from 'Copy of Copy of Copy of Copy of Copy of Copy of Copy of Simulation0 2' owned by user temp
cloned from 'Copy of Copy of Copy of Copy of Copy of Copy of Simulation0 2' owned by user temp
cloned from 'Copy of Copy of Copy of Copy of Simulation0 2' owned by user temp
cloned from 'Copy of Simulation0' owned by user temp
cloned from 'Simulation0' owned by user temp</Annotation>
        </Version>
      </Simulation>
      <Simulation Name="Thylakoid proton sense upper 50%">
        <Annotation>cloned from 'Copy of Copy of Copy of Copy of Copy of Copy of Copy of Copy of Copy of Simulation0 2' owned by user temp
cloned from 'Copy of Copy of Copy of Copy of Copy of Copy of Copy of Copy of Simulation0 2' owned by user temp
cloned from 'Copy of Copy of Copy of Copy of Copy of Copy of Copy of Simulation0 2' owned by user temp
cloned from 'Copy of Copy of Copy of Copy of Copy of Copy of Simulation0 2' owned by user temp
cloned from 'Copy of Copy of Copy of Copy of Simulation0 2' owned by user temp
cloned from 'Copy of Simulation0' owned by user temp
cloned from 'Simulation0' owned by user temp</Annotation>
        <SolverTaskDescription TaskType="Unsteady" UseSymbolicJacobian="false" Solver="Sundials Stiff PDE Solver (Variable Time Step)">
          <TimeBound StartTime="0.0" EndTime="30.0" />
          <TimeStep DefaultTime="0.05" MinTime="0.0" MaxTime="0.1" />
          <ErrorTolerance Absolut="1.0E-10" Relative="1.0E-8" />
          <OutputOptions OutputTimeStep="0.5" />
          <SundialsSolverOptions>
            <maxOrderAdvection>2</maxOrderAdvection>
          </SundialsSolverOptions>
          <NumberProcessors>1</NumberProcessors>
        </SolverTaskDescription>
        <MathOverrides>
          <Constant Name="HCO3_ChloroplastMultiplier">0.0</Constant>
          <Constant Name="Plasmalemma_BicA_Multiplier">0.0</Constant>
          <Constant Name="DIC">0.5</Constant>
          <Constant Name="PyrenoidMultiplier">0.1</Constant>
          <Constant Name="EffectivePorosity">0.2</Constant>
          <Constant Name="Chloroplast_BicA_Multiplier">0.0</Constant>
          <Constant Name="HCO3_ThylakoidMultiplier">1.0</Constant>
          <Constant Name="H_conc_pyrenoid">1.1</Constant>
        </MathOverrides>
        <MeshSpecification>
          <Size X="23" Y="23" Z="23" />
        </MeshSpecification>
        <Version Name="Thylakoid proton sense upper 50%" KeyValue="269663955" BranchId="269663956" Archived="0" Date="09-Mar-2024 21:23:51" FromVersionable="false">
          <Owner Name="kastejos" Identifier="252783037" />
          <GroupAccess Type="1" />
          <Annotation>cloned from 'Copy of Copy of Copy of Copy of Copy of Copy of Copy of Copy of Copy of Simulation0 2' owned by user temp
cloned from 'Copy of Copy of Copy of Copy of Copy of Copy of Copy of Copy of Simulation0 2' owned by user temp
cloned from 'Copy of Copy of Copy of Copy of Copy of Copy of Copy of Simulation0 2' owned by user temp
cloned from 'Copy of Copy of Copy of Copy of Copy of Copy of Simulation0 2' owned by user temp
cloned from 'Copy of Copy of Copy of Copy of Simulation0 2' owned by user temp
cloned from 'Copy of Simulation0' owned by user temp
cloned from 'Simulation0' owned by user temp</Annotation>
        </Version>
      </Simulation>
      <Simulation Name="Thylakoid proton sense lower 50%">
[truncated: 75,819 more chars]
