# Supplementary material for: Reaction-diffusion modeling provides insights into biophysical carbon-concentrating mechanisms in land plants
Source: Plant Physiol. 2024 Jun 10;196(2):1374–90. doi: 10.1093/plphys/kiae324 (PMC11444298; doi:10.1093/plphys/kiae324)
Supplement: kiae324_Supplementary_Data [file kiae324_supplementary_data.zip › Model S6 Land_plant_with_PCCM.vcml]

<?xml version="1.0" encoding="UTF-8"?>
<!--This biomodel was generated in VCML Version Rel_Version_7.5.0_build_62.2-->
<vcml xmlns="http://sourceforge.net/projects/vcell/vcml" Version="Rel_Version_7.5.0_build_62.2">
  <BioModel Name="Land_plant_with_PCCM">
    <Annotation>cloned from 'CO2_Modeling_Landplant_CCMSimplified_WithJmax' owned by user kastejos</Annotation>
    <Model Name="model">
      <Annotation>cloned from 'model' owned by user kastejos</Annotation>
      <ModelParameters>
        <Parameter Name="O2_P" Role="user defined" Unit="um.s-1">500000.0</Parameter>
        <Parameter Name="HCO3_P" Role="user defined" Unit="um.s-1">0.001</Parameter>
        <Parameter Name="H2CO3_P" Role="user defined" Unit="um.s-1">300.0</Parameter>
        <Parameter Name="CO2_P" Role="user defined" Unit="um.s-1">3500.0</Parameter>
        <Parameter Name="PyrenoidMultiplier" Role="user defined" Unit="um.s-1">1.0</Parameter>
        <Parameter Name="EffectivePorosity" Role="user defined" Unit="tbd">0.5</Parameter>
        <Parameter Name="HCO3_ThlakoidMultiplier" Role="user defined" Unit="um.s-1">1.0</Parameter>
        <Parameter Name="SurfaceAreaMultiplier" Role="user defined" Unit="tbd">1.0</Parameter>
        <Parameter Name="ChloroplastSurfaceAreaMultiplier" Role="user defined" Unit="1">1.0</Parameter>
        <Parameter Name="IAS_Adjacent_Multiplier" Role="user defined" Unit="1">0.5</Parameter>
        <Parameter Name="StomatalConductanceMultiplier" Role="user defined" Unit="tbd">(1.0 / 15.0)</Parameter>
        <Parameter Name="CO2_P_Pyrenoid" Role="user defined" Unit="um.s-1">3500.0</Parameter>
        <Parameter Name="SurfaceArea" Role="user defined" Unit="um2">1112.73</Parameter>
      </ModelParameters>
      <Compound Name="s0" />
      <Compound Name="s1" />
      <Compound Name="s2" />
      <Compound Name="s3" />
      <Compound Name="s4" />
      <Compound Name="s5" />
      <Compound Name="s6" />
      <Compound Name="s7" />
      <Compound Name="s8" />
      <Compound Name="s9" />
      <Compound Name="s10" />
      <Compound Name="s11" />
      <Compound Name="s12" />
      <Compound Name="s13" />
      <Compound Name="s14" />
      <Compound Name="s15" />
      <Compound Name="s16" />
      <Compound Name="s17" />
      <Compound Name="s18" />
      <Compound Name="s19" />
      <Compound Name="s24" />
      <Compound Name="s25" />
      <Compound Name="s26" />
      <Compound Name="s27" />
      <Compound Name="s20" />
      <Compound Name="s22" />
      <Compound Name="s28" />
      <Compound Name="s21" />
      <Feature Name="Pyrenoid" KeyValue="270243323" />
      <Feature Name="Cytosol" KeyValue="270243325" />
      <Feature Name="Outside" KeyValue="270243327" />
      <Feature Name="Thylakoid" KeyValue="270243329" />
      <Feature Name="Stroma" KeyValue="270243331" />
      <Feature Name="SubstomatalCavity" KeyValue="270243333" />
      <Feature Name="PlasmalemmaSurface" KeyValue="270243335" />
      <Membrane MembraneVoltage="Voltage_Stomata" Name="Stomata" KeyValue="270243337" />
      <Membrane MembraneVoltage="Voltage_WaterLayer" Name="WaterLayer" KeyValue="270243339" />
      <Membrane MembraneVoltage="Voltage_Plasmalemma" Name="Plasmalemma" KeyValue="270243341" />
      <Membrane MembraneVoltage="Voltage_ChloroplastEnvelope" Name="ChloroplastEnvelope" KeyValue="270243343" />
      <Membrane MembraneVoltage="Voltage_PyrenoidBarrier" Name="PyrenoidBarrier" KeyValue="270243345" />
      <Membrane MembraneVoltage="Voltage_ThylakoidToPyrenoid" Name="ThylakoidToPyrenoid" KeyValue="270243347" />
      <Membrane MembraneVoltage="Voltage_Thylakoid_Membrane" Name="Thylakoid Membrane" KeyValue="270243349" />
      <LocalizedCompound Name="O2_outside" CompoundRef="s0" Structure="Outside" OverrideName="true" KeyValue="270243351" />
      <LocalizedCompound Name="CO2_outside" CompoundRef="s1" Structure="Outside" OverrideName="true" KeyValue="270243352" />
      <LocalizedCompound Name="O2_substomatalCavity" CompoundRef="s2" Structure="SubstomatalCavity" OverrideName="true" KeyValue="270243353" />
      <LocalizedCompound Name="CO2_substomatalCavity" CompoundRef="s3" Structure="SubstomatalCavity" OverrideName="true" KeyValue="270243354" />
      <LocalizedCompound Name="O2_plasmalemmaSurface" CompoundRef="s4" Structure="PlasmalemmaSurface" OverrideName="true" KeyValue="270243355" />
      <LocalizedCompound Name="CO2_plasmalemmaSurface" CompoundRef="s5" Structure="PlasmalemmaSurface" OverrideName="true" KeyValue="270243356" />
      <LocalizedCompound Name="H2CO3_plasmalemmaSurface" CompoundRef="s6" Structure="PlasmalemmaSurface" OverrideName="true" KeyValue="270243357" />
      <LocalizedCompound Name="HCO3_plasmalemmaSurface" CompoundRef="s7" Structure="PlasmalemmaSurface" OverrideName="true" KeyValue="270243358" />
      <LocalizedCompound Name="O2_cytosol" CompoundRef="s8" Structure="Cytosol" OverrideName="true" KeyValue="270243359" />
      <LocalizedCompound Name="CO2_cytosol" CompoundRef="s9" Structure="Cytosol" OverrideName="true" KeyValue="270243360" />
      <LocalizedCompound Name="H2CO3_cytosol" CompoundRef="s10" Structure="Cytosol" OverrideName="true" KeyValue="270243361" />
      <LocalizedCompound Name="HCO3_cytosol" CompoundRef="s11" Structure="Cytosol" OverrideName="true" KeyValue="270243362" />
      <LocalizedCompound Name="O2_stroma" CompoundRef="s12" Structure="Stroma" OverrideName="true" KeyValue="270243363" />
      <LocalizedCompound Name="CO2_stroma" CompoundRef="s13" Structure="Stroma" OverrideName="true" KeyValue="270243364" />
      <LocalizedCompound Name="H2CO3_stroma" CompoundRef="s14" Structure="Stroma" OverrideName="true" KeyValue="270243365" />
      <LocalizedCompound Name="HCO3_stroma" CompoundRef="s15" Structure="Stroma" OverrideName="true" KeyValue="270243366" />
      <LocalizedCompound Name="O2_pyrenoid" CompoundRef="s16" Structure="Pyrenoid" OverrideName="true" KeyValue="270243367" />
      <LocalizedCompound Name="CO2_pyrenoid" CompoundRef="s17" Structure="Pyrenoid" OverrideName="true" KeyValue="270243368" />
      <LocalizedCompound Name="H2CO3_pyrenoid" CompoundRef="s18" Structure="Pyrenoid" OverrideName="true" KeyValue="270243369" />
      <LocalizedCompound Name="HCO3_pyrenoid" CompoundRef="s19" Structure="Pyrenoid" OverrideName="true" KeyValue="270243370" />
      <LocalizedCompound Name="O2_thylakoid" CompoundRef="s24" Structure="Thylakoid" OverrideName="true" KeyValue="270243371" />
      <LocalizedCompound Name="CO2_thylakoid" CompoundRef="s25" Structure="Thylakoid" OverrideName="true" KeyValue="270243372" />
      <LocalizedCompound Name="H2CO3_thylakoid" CompoundRef="s26" Structure="Thylakoid" OverrideName="true" KeyValue="270243373" />
      <LocalizedCompound Name="HCO3_thylakoid" CompoundRef="s27" Structure="Thylakoid" OverrideName="true" KeyValue="270243374" />
      <LocalizedCompound Name="O2_intermediate_pyrenoid" CompoundRef="s20" Structure="Pyrenoid" OverrideName="true" KeyValue="270243375" />
      <LocalizedCompound Name="Photorespiratory_intermediate_pyrenoid" CompoundRef="s22" Structure="Pyrenoid" OverrideName="true" KeyValue="270243376" />
      <LocalizedCompound Name="Photorespiratory_intermediate_stroma" CompoundRef="s28" Structure="Stroma" OverrideName="true" KeyValue="270243377" />
      <LocalizedCompound Name="Photorespiraotry_intermediate_cytosol" CompoundRef="s21" Structure="Cytosol" OverrideName="true" KeyValue="270243378" />
      <SimpleReaction Structure="Plasmalemma" Name="r0" Reversible="true" FluxOption="MolecularOnly" KeyValue="270243379">
        <Reactant LocalizedCompoundRef="HCO3_plasmalemmaSurface" Stoichiometry="1" KeyValue="270243380" />
        <Product LocalizedCompoundRef="HCO3_cytosol" Stoichiometry="1" KeyValue="270243381" />
        <Kinetics KineticsType="GeneralLumpedKinetics">
          <Parameter Name="LumpedI" Role="lumped current" Unit="pA">0.0</Parameter>
          <Parameter Name="LumpedJ" Role="lumped reaction rate" Unit="molecules.s-1">(((Plasmalemma / 1.0E15) * SurfaceAreaMultiplier * Vmax_BicA_Plasmalemma * HCO3_plasmalemmaSurface / (HCO3_plasmalemmaSurface + Km_BicA)) * (1.0 / 1000000.0) * 6.022E23)</Parameter>
          <Parameter Name="netValence" Role="net charge valence" Unit="1">1.0</Parameter>
          <Parameter Name="Vmax_BicA_Plasmalemma" Role="user defined" Unit="molecules.um-2.s-1">((1.85E-4 * 6.022E23) / 1.0E12 * Plasmalemma_BicA_Multiplier)</Parameter>
          <Parameter Name="Km_BicA" Role="user defined" Unit="uM">217.0</Parameter>
          <Parameter Name="Plasmalemma_BicA_Multiplier" Role="user defined" Unit="molecules.um-2.s-1">0.0</Parameter>
        </Kinetics>
      </SimpleReaction>
      <SimpleReaction Structure="ChloroplastEnvelope" Name="r1" Reversible="true" FluxOption="MolecularOnly" KeyValue="270243382">
        <Reactant LocalizedCompoundRef="HCO3_cytosol" Stoichiometry="1" KeyValue="270243383" />
        <Product LocalizedCompoundRef="HCO3_stroma" Stoichiometry="1" KeyValue="270243384" />
        <Kinetics KineticsType="GeneralKinetics">
          <Parameter Name="J" Role="reaction rate" Unit="molecules.um-2.s-1">(HCO3_cytosol * Vmax_BicA_Chloroplast / (HCO3_cytosol + Km_BicA))</Parameter>
          <Parameter Name="I" Role="inward current density" Unit="pA.um-2">0.0</Parameter>
          <Parameter Name="netValence" Role="net charge valence" Unit="1">1.0</Parameter>
          <Parameter Name="Vmax_BicA_Chloroplast" Role="user defined" Unit="molecules.um-2.s-1">(((1.85E-4 * 6.022E23) / 1.0E12 * Chloroplast_BicA_Multiplier) * ChloroplastSurfaceAreaMultiplier)</Parameter>
          <Parameter Name="Km_BicA" Role="user defined" Unit="uM">217.0</Parameter>
          <Parameter Name="Chloroplast_BicA_Multiplier" Role="user defined" Unit="molecules.um-2.s-1">1.0</Parameter>
        </Kinetics>
      </SimpleReaction>
      <SimpleReaction Structure="Stomata" Name="r2" Reversible="true" FluxOption="MolecularOnly" KeyValue="270243385">
        <Reactant LocalizedCompoundRef="O2_outside" Stoichiometry="1" KeyValue="270243386" />
        <Product LocalizedCompoundRef="O2_substomatalCavity" Stoichiometry="1" KeyValue="270243387" />
        <Kinetics KineticsType="GeneralKinetics">
          <Parameter Name="J" Role="reaction rate" Unit="molecules.um-2.s-1">((SurfaceAreaMultiplier * stomatalConductance * (O2_outside - O2_substomatalCavity) / MolarityOfAir) * StomatalConductanceMultiplier)</Parameter>
          <Parameter Name="I" Role="inward current density" Unit="pA.um-2">0.0</Parameter>
          <Parameter Name="netValence" Role="net charge valence" Unit="1">1.0</Parameter>
          <Parameter Name="MolarityOfAir" Role="user defined" Unit="uM">(40.87 * (1.0 / 1000.0) * 1000000.0)</Parameter>
          <Parameter Name="stomatalConductance" Role="user defined" Unit="molecules.um-2">((0.4375 * 6.022E23) / 1.0E12)</Parameter>
        </Kinetics>
      </SimpleReaction>
      <SimpleReaction Structure="Stomata" Name="r3" Reversible="true" FluxOption="MolecularOnly" KeyValue="270243388">
        <Reactant LocalizedCompoundRef="CO2_outside" Stoichiometry="1" KeyValue="270243389" />
        <Product LocalizedCompoundRef="CO2_substomatalCavity" Stoichiometry="1" KeyValue="270243390" />
        <Kinetics KineticsType="GeneralKinetics">
          <Parameter Name="J" Role="reaction rate" Unit="molecules.um-2.s-1">((SurfaceAreaMultiplier * stomatalConductance * (CO2_outside - CO2_substomatalCavity) / MolarityOfAir) * StomatalConductanceMultiplier)</Parameter>
          <Parameter Name="I" Role="inward current density" Unit="pA.um-2">0.0</Parameter>
          <Parameter Name="netValence" Role="net charge valence" Unit="1">1.0</Parameter>
          <Parameter Name="MolarityOfAir" Role="user defined" Unit="tbd">(40.87 * (1.0 / 1000.0) * 1000000.0)</Parameter>
          <Parameter Name="stomatalConductance" Role="user defined" Unit="tbd">((0.4375 * 6.022E23) / 1.0E12)</Parameter>
        </Kinetics>
      </SimpleReaction>
      <SimpleReaction Structure="PlasmalemmaSurface" Name="r4" Reversible="true" FluxOption="MolecularOnly" KeyValue="270243391">
        <Reactant LocalizedCompoundRef="CO2_plasmalemmaSurface" Stoichiometry="1" KeyValue="270243392" />
        <Product LocalizedCompoundRef="H2CO3_plasmalemmaSurface" Stoichiometry="1" KeyValue="270243393" />
        <Kinetics KineticsType="MassAction">
          <Parameter Name="J" Role="reaction rate" Unit="uM.s-1">((Kf * CO2_plasmalemmaSurface) - (Kr * H2CO3_plasmalemmaSurface))</Parameter>
          <Parameter Name="Kf" Role="forward rate constant" Unit="s-1">0.06</Parameter>
          <Parameter Name="Kr" Role="reverse rate constant" Unit="s-1">20.0</Parameter>
        </Kinetics>
      </SimpleReaction>
      <SimpleReaction Structure="PlasmalemmaSurface" Name="r5" Reversible="true" FluxOption="MolecularOnly" KeyValue="270243394">
        <Reactant LocalizedCompoundRef="H2CO3_plasmalemmaSurface" Stoichiometry="1" KeyValue="270243395" />
        <Product LocalizedCompoundRef="HCO3_plasmalemmaSurface" Stoichiometry="1" KeyValue="270243396" />
        <Kinetics KineticsType="GeneralKinetics">
          <Parameter Name="J" Role="reaction rate" Unit="uM.s-1">((Kf * H2CO3_plasmalemmaSurface) - (Kr * HCO3_plasmalemmaSurface * H_conc_plasmalemmaSurface))</Parameter>
          <Parameter Name="H_conc_plasmalemmaSurface" Role="user defined" Unit="tbd">1.0</Parameter>
          <Parameter Name="Kr" Role="user defined" Unit="tbd">(5.0E10 / 1000000.0)</Parameter>
          <Parameter Name="Kf" Role="user defined" Unit="s-1">1.0E7</Parameter>
        </Kinetics>
      </SimpleReaction>
      <SimpleReaction Structure="Cytosol" Name="r6" Reversible="true" FluxOption="MolecularOnly" KeyValue="270243397">
        <Reactant LocalizedCompoundRef="CO2_cytosol" Stoichiometry="1" KeyValue="270243398" />
        <Product LocalizedCompoundRef="H2CO3_cytosol" Stoichiometry="1" KeyValue="270243399" />
        <Kinetics KineticsType="MassAction">
          <Parameter Name="J" Role="reaction rate" Unit="uM.s-1">((Kf * CO2_cytosol) - (Kr * H2CO3_cytosol))</Parameter>
          <Parameter Name="Kf" Role="forward rate constant" Unit="s-1">0.06</Parameter>
          <Parameter Name="Kr" Role="reverse rate constant" Unit="s-1">20.0</Parameter>
        </Kinetics>
      </SimpleReaction>
      <SimpleReaction Structure="Cytosol" Name="r7" Reversible="true" FluxOption="MolecularOnly" KeyValue="270243400">
        <Reactant LocalizedCompoundRef="H2CO3_cytosol" Stoichiometry="1" KeyValue="270243401" />
        <Product LocalizedCompoundRef="HCO3_cytosol" Stoichiometry="1" KeyValue="270243402" />
        <Kinetics KineticsType="GeneralKinetics">
          <Parameter Name="J" Role="reaction rate" Unit="uM.s-1">((Kf * H2CO3_cytosol) - (Kr * HCO3_cytosol * H_conc_cytosol))</Parameter>
          <Parameter Name="H_conc_cytosol" Role="user defined" Unit="tbd">0.1</Parameter>
          <Parameter Name="Kr" Role="user defined" Unit="tbd">(5.0E10 / 1000000.0)</Parameter>
          <Parameter Name="Kf" Role="user defined" Unit="s-1">1.0E7</Parameter>
        </Kinetics>
      </SimpleReaction>
      <SimpleReaction Structure="Cytosol" Name="r8" Reversible="true" FluxOption="MolecularOnly" KeyValue="270243403">
        <Reactant LocalizedCompoundRef="CO2_cytosol" Stoichiometry="1" KeyValue="270243404" />
        <Product LocalizedCompoundRef="HCO3_cytosol" Stoichiometry="1" KeyValue="270243405" />
        <Kinetics KineticsType="GeneralKinetics">
          <Parameter Name="J" Role="reaction rate" Unit="uM.s-1">((CA_kcat * Cytosol_CA_concentration * (CO2_cytosol - ((HCO3_cytosol * H_conc_cytosol) / Keq_cytosol))) / (CA_KmCO2 + X + CO2_cytosol))</Parameter>
          <Parameter Name="CA_KmCO2" Role="user defined" Unit="uM">1500.0</Parameter>
          <Parameter Name="H_conc_cytosol" Role="user defined" Unit="tbd">0.1</Parameter>
          <Parameter Name="CA_kcat" Role="user defined" Unit="tbd">300000.0</Parameter>
          <Parameter Name="X" Role="user defined" Unit="uM">(HCO3_cytosol * CA_KmCO2 / CA_Km_HCO3)</Parameter>
          <Parameter Name="Cytosol_CA_concentration" Role="user defined" Unit="tbd">(270.0 / 2.0)</Parameter>
          <Parameter Name="Keq_cytosol" Role="user defined" Unit="tbd">0.794</Parameter>
          <Parameter Name="CA_Km_HCO3" Role="user defined" Unit="uM">34000.0</Parameter>
        </Kinetics>
      </SimpleReaction>
      <SimpleReaction Structure="Stroma" Name="r9" Reversible="true" FluxOption="MolecularOnly" KeyValue="270243406">
        <Reactant LocalizedCompoundRef="CO2_stroma" Stoichiometry="1" KeyValue="270243407" />
        <Product LocalizedCompoundRef="H2CO3_stroma" Stoichiometry="1" KeyValue="270243408" />
        <Kinetics KineticsType="MassAction">
          <Parameter Name="J" Role="reaction rate" Unit="uM.s-1">((Kf * CO2_stroma) - (Kr * H2CO3_stroma))</Parameter>
          <Parameter Name="Kf" Role="forward rate constant" Unit="s-1">0.06</Parameter>
          <Parameter Name="Kr" Role="reverse rate constant" Unit="s-1">20.0</Parameter>
        </Kinetics>
      </SimpleReaction>
      <SimpleReaction Structure="Stroma" Name="r10" Reversible="true" FluxOption="MolecularOnly" KeyValue="270243409">
        <Reactant LocalizedCompoundRef="H2CO3_stroma" Stoichiometry="1" KeyValue="270243410" />
        <Product LocalizedCompoundRef="HCO3_stroma" Stoichiometry="1" KeyValue="270243411" />
        <Kinetics KineticsType="GeneralKinetics">
          <Parameter Name="J" Role="reaction rate" Unit="uM.s-1">((Kf * H2CO3_stroma) - (Kr * HCO3_stroma * H_conc_stroma))</Parameter>
          <Parameter Name="Kr" Role="user defined" Unit="tbd">(5.0E10 / 1000000.0)</Parameter>
          <Parameter Name="H_conc_stroma" Role="user defined" Unit="tbd">0.01</Parameter>
          <Parameter Name="Kf" Role="user defined" Unit="s-1">1.0E7</Parameter>
        </Kinetics>
      </SimpleReaction>
      <SimpleReaction Structure="Stroma" Name="r11" Reversible="true" FluxOption="MolecularOnly" KeyValue="270243412">
        <Reactant LocalizedCompoundRef="CO2_stroma" Stoichiometry="1" KeyValue="270243413" />
        <Product LocalizedCompoundRef="HCO3_stroma" Stoichiometry="1" KeyValue="270243414" />
        <Kinetics KineticsType="GeneralKinetics">
          <Parameter Name="J" Role="reaction rate" Unit="uM.s-1">((CA_kcat * CA_stroma_concentration * (CO2_stroma - ((HCO3_stroma * H_conc_stroma) / Keq_stroma))) / (CA_KmCO2 + X + CO2_stroma))</Parameter>
          <Parameter Name="CA_KmCO2" Role="user defined" Unit="uM">1500.0</Parameter>
          <Parameter Name="Keq_stroma" Role="user defined" Unit="tbd">0.794</Parameter>
          <Parameter Name="CA_kcat" Role="user defined" Unit="uM.s-1.um-3">300000.0</Parameter>
          <Parameter Name="X" Role="user defined" Unit="uM">(HCO3_stroma * CA_KmCO2 / CA_Km_HCO3)</Parameter>
          <Parameter Name="H_conc_stroma" Role="user defined" Unit="tbd">0.01</Parameter>
          <Parameter Name="CA_stroma_concentration" Role="user defined" Unit="um3">270.0</Parameter>
          <Parameter Name="CA_Km_HCO3" Role="user defined" Unit="uM">34000.0</Parameter>
        </Kinetics>
      </SimpleReaction>
      <SimpleReaction Structure="Pyrenoid" Name="r12" Reversible="true" FluxOption="MolecularOnly" KeyValue="270243415">
        <Reactant LocalizedCompoundRef="CO2_pyrenoid" Stoichiometry="1" KeyValue="270243416" />
        <Product LocalizedCompoundRef="H2CO3_pyrenoid" Stoichiometry="1" KeyValue="270243417" />
        <Kinetics KineticsType="MassAction">
          <Parameter Name="J" Role="reaction rate" Unit="uM.s-1">((Kf * CO2_pyrenoid) - (Kr * H2CO3_pyrenoid))</Parameter>
          <Parameter Name="Kf" Role="forward rate constant" Unit="s-1">0.06</Parameter>
          <Parameter Name="Kr" Role="reverse rate constant" Unit="s-1">20.0</Parameter>
        </Kinetics>
      </SimpleReaction>
      <SimpleReaction Structure="Pyrenoid" Name="r13" Reversible="true" FluxOption="MolecularOnly" KeyValue="270243418">
        <Reactant LocalizedCompoundRef="H2CO3_pyrenoid" Stoichiometry="1" KeyValue="270243419" />
        <Product LocalizedCompoundRef="HCO3_pyrenoid" Stoichiometry="1" KeyValue="270243420" />
        <Kinetics KineticsType="GeneralKinetics">
          <Parameter Name="J" Role="reaction rate" Unit="uM.s-1">((Kf * H2CO3_pyrenoid) - (Kr * HCO3_pyrenoid * H_conc_pyrenoid))</Parameter>
          <Parameter Name="Kr" Role="user defined" Unit="tbd">(5.0E10 / 1000000.0)</Parameter>
          <Parameter Name="H_conc_pyrenoid" Role="user defined" Unit="tbd">0.01</Parameter>
          <Parameter Name="Kf" Role="user defined" Unit="s-1">1.0E7</Parameter>
        </Kinetics>
      </SimpleReaction>
      <SimpleReaction Structure="Pyrenoid" Name="r16" Reversible="true" FluxOption="MolecularOnly" KeyValue="270243421">
        <Reactant LocalizedCompoundRef="O2_pyrenoid" Stoichiometry="1" KeyValue="270243422" />
        <Modifier LocalizedCompoundRef="CO2_pyrenoid" />
        <Kinetics KineticsType="GeneralKinetics">
          <Parameter Name="J" Role="reaction rate" Unit="uM.s-1">(RuBisCo_Vo * O2_pyrenoid / (O2_pyrenoid + (RuBisCO_Km_O2 * (1.0 + (CO2_pyrenoid / RuBisCO_Km_CO2)))))</Parameter>
          <Parameter Name="RuBisCO_Km_O2" Role="user defined" Unit="tbd">215.0</Parameter>
          <Parameter Name="RuBisCO_Km_CO2" Role="user defined" Unit="tbd">8.6</Parameter>
          <Parameter Name="RuBisCo_Vo" Role="user defined" Unit="uM.s-1">1596.0</Parameter>
        </Kinetics>
      </SimpleReaction>
      <SimpleReaction Structure="Thylakoid" Name="r23" Reversible="true" FluxOption="MolecularOnly" KeyValue="270243424">
        <Reactant LocalizedCompoundRef="CO2_thylakoid" Stoichiometry="1" KeyValue="270243425" />
        <Product LocalizedCompoundRef="H2CO3_thylakoid" Stoichiometry="1" KeyValue="270243426" />
        <Kinetics KineticsType="MassAction">
          <Parameter Name="J" Role="reaction rate" Unit="uM.s-1">((Kf * CO2_thylakoid) - (Kr * H2CO3_thylakoid))</Parameter>
          <Parameter Name="Kf" Role="forward rate constant" Unit="s-1">0.06</Parameter>
          <Parameter Name="Kr" Role="reverse rate constant" Unit="s-1">20.0</Parameter>
        </Kinetics>
      </SimpleReaction>
      <SimpleReaction Structure="Thylakoid" Name="r24" Reversible="true" FluxOption="MolecularOnly" KeyValue="270243427">
        <Reactant LocalizedCompoundRef="H2CO3_thylakoid" Stoichiometry="1" KeyValue="270243428" />
        <Product LocalizedCompoundRef="HCO3_thylakoid" Stoichiometry="1" KeyValue="270243429" />
        <Kinetics KineticsType="GeneralKinetics">
          <Parameter Name="J" Role="reaction rate" Unit="uM.s-1">((Kf * H2CO3_thylakoid) - (Kr * HCO3_thylakoid * H_conc_thylakoid))</Parameter>
          <Parameter Name="H_conc_thylakoid" Role="user defined" Unit="tbd">1.0</Parameter>
          <Parameter Name="Kr" Role="user defined" Unit="tbd">(5.0E10 / 1000000.0)</Parameter>
          <Parameter Name="Kf" Role="user defined" Unit="s-1">1.0E7</Parameter>
        </Kinetics>
      </SimpleReaction>
      <SimpleReaction Structure="Pyrenoid" Name="r14" Reversible="true" FluxOption="MolecularOnly" KeyValue="270243430">
        <Reactant LocalizedCompoundRef="CO2_pyrenoid" Stoichiometry="1" KeyValue="270243431" />
        <Product LocalizedCompoundRef="HCO3_pyrenoid" Stoichiometry="1" KeyValue="270243432" />
        <Kinetics KineticsType="GeneralKinetics">
          <Parameter Name="J" Role="reaction rate" Unit="uM.s-1">((CA_kcat * CA_pyrenoid_concentration * (CO2_pyrenoid - ((HCO3_pyrenoid * H_conc_thylakoid) / Keq_thylakoid))) / (CA_KmCO2 + X + CO2_pyrenoid))</Parameter>
          <Parameter Name="CA_KmCO2" Role="user defined" Unit="uM">1500.0</Parameter>
          <Parameter Name="Keq_thylakoid" Role="user defined" Unit="tbd">0.794</Parameter>
          <Parameter Name="H_conc_thylakoid" Role="user defined" Unit="tbd">1.0</Parameter>
          <Parameter Name="CA_kcat" Role="user defined" Unit="tbd">300000.0</Parameter>
          <Parameter Name="X" Role="user defined" Unit="uM">(HCO3_pyrenoid * CA_KmCO2 / CA_Km_HCO3)</Parameter>
          <Parameter Name="CA_pyrenoid_concentration" Role="user defined" Unit="tbd">270.0</Parameter>
          <Parameter Name="CA_Km_HCO3" Role="user defined" Unit="uM">34000.0</Parameter>
        </Kinetics>
      </SimpleReaction>
      <SimpleReaction Structure="WaterLayer" Name="r19" Reversible="true" FluxOption="MolecularOnly" KeyValue="270243433">
        <Reactant LocalizedCompoundRef="O2_substomatalCavity" Stoichiometry="1" KeyValue="270243434" />
        <Product LocalizedCompoundRef="O2_plasmalemmaSurface" Stoichiometry="1" KeyValue="270243435" />
        <Kinetics KineticsType="GeneralKinetics">
          <Parameter Name="J" Role="reaction rate" Unit="molecules.um-2.s-1">- (6.022E23 * IAS_Adjacent_Multiplier * (O2_plasmalemmaSurface - (O2_substomatalCavity * HenryConstantO2Dimensionless)) / SurfaceArea * (1.0 / 1000000.0) * (1.0 / 1.0E15) / (ResistanceAir + ResistanceCellWall))</Parameter>
          <Parameter Name="I" Role="inward current density" Unit="pA.um-2">0.0</Parameter>
          <Parameter Name="netValence" Role="net charge valence" Unit="1">1.0</Parameter>
          <Parameter Name="ResistanceAir" Role="user defined" Unit="s.uM.molecules-1">(1.0 / (DO2 * SurfaceArea * SurfaceAreaMultiplier * 1.0 / WaterLayerLength))</Parameter>
          <Parameter Name="HenryConstantO2Dimensionless" Role="user defined" Unit="1">0.0318</Parameter>
          <Parameter Name="ResistanceCellWall" Role="user defined" Unit="s.uM.molecules-1">(1.0 / (EffectivePorosity * (DO2 * SurfaceArea * SurfaceAreaMultiplier / ApoplastLength)))</Parameter>
          <Parameter Name="IAS_Adjacent_Multiplier" Role="user defined" Unit="1">0.5</Parameter>
          <Parameter Name="WaterLayerLength" Role="user defined" Unit="tbd">0.32</Parameter>
          <Parameter Name="DO2" Role="user defined" Unit="tbd">2420.0</Parameter>
          <Parameter Name="ApoplastLength" Role="user defined" Unit="tbd">0.32</Parameter>
        </Kinetics>
      </SimpleReaction>
      <SimpleReaction Structure="WaterLayer" Name="r20" Reversible="true" FluxOption="MolecularOnly" KeyValue="270243436">
        <Reactant LocalizedCompoundRef="CO2_substomatalCavity" Stoichiometry="1" KeyValue="270243437" />
        <Product LocalizedCompoundRef="CO2_plasmalemmaSurface" Stoichiometry="1" KeyValue="270243438" />
        <Kinetics KineticsType="GeneralKinetics">
          <Parameter Name="J" Role="reaction rate" Unit="molecules.um-2.s-1">- (6.022E23 * IAS_Adjacent_Multiplier * (CO2_plasmalemmaSurface - (CO2_substomatalCavity * HenryConstantCO2Dimensionless)) * (1.0 / 1000000.0) * (1.0 / 1.0E15) / SurfaceArea / (ResistanceAir + ResistanceCellWall))</Parameter>
          <Parameter Name="I" Role="inward current density" Unit="pA.um-2">0.0</Parameter>
          <Parameter Name="netValence" Role="net charge valence" Unit="1">1.0</Parameter>
          <Parameter Name="ResistanceAir" Role="user defined" Unit="s.uM.molecules-1">(1.0 / (DCO2 * SurfaceArea * SurfaceAreaMultiplier * 1.0 / WaterLayerLength))</Parameter>
          <Parameter Name="HenryConstantCO2Dimensionless" Role="user defined" Unit="1">0.8317</Parameter>
          <Parameter Name="ResistanceCellWall" Role="user defined" Unit="s.uM.molecules-1">(1.0 / (EffectivePorosity * (DCO2 * SurfaceArea * SurfaceAreaMultiplier / ApoplastLength)))</Parameter>
          <Parameter Name="WaterLayerLength" Role="user defined" Unit="tbd">0.32</Parameter>
          <Parameter Name="DCO2" Role="user defined" Unit="tbd">2233.0</Parameter>
          <Parameter Name="ApoplastLength" Role="user defined" Unit="tbd">0.32</Parameter>
        </Kinetics>
      </SimpleReaction>
      <SimpleReaction Structure="Pyrenoid" Name="r21" Reversible="true" FluxOption="MolecularOnly" KeyValue="270243439">
        <Product LocalizedCompoundRef="Photorespiratory_intermediate_pyrenoid" Stoichiometry="1" KeyValue="270243440" />
        <Modifier LocalizedCompoundRef="O2_pyrenoid" />
        <Modifier LocalizedCompoundRef="CO2_pyrenoid" />
        <Kinetics KineticsType="GeneralKinetics">
          <Parameter Name="J" Role="reaction rate" Unit="uM.s-1">((RuBisCo_Vo * O2_pyrenoid / (O2_pyrenoid + (RuBisCO_Km_O2 * (1.0 + (CO2_pyrenoid / RuBisCO_Km_CO2))))) * (1.0 / 2.0))</Parameter>
          <Parameter Name="RuBisCO_Km_O2" Role="user defined" Unit="tbd">215.0</Parameter>
          <Parameter Name="RuBisCO_Km_CO2" Role="user defined" Unit="tbd">8.6</Parameter>
          <Parameter Name="RuBisCo_Vo" Role="user defined" Unit="uM.s-1">1596.0</Parameter>
        </Kinetics>
      </SimpleReaction>
      <SimpleReaction Structure="Cytosol" Name="r17" Reversible="true" FluxOption="MolecularOnly" KeyValue="270243443">
        <Reactant LocalizedCompoundRef="Photorespiraotry_intermediate_cytosol" Stoichiometry="1" KeyValue="270243444" />
        <Product LocalizedCompoundRef="CO2_cytosol" Stoichiometry="1" KeyValue="270243445" />
        <Kinetics KineticsType="GeneralKinetics">
          <Parameter Name="J" Role="reaction rate" Unit="uM.s-1">(1000000.0 * Photorespiraotry_intermediate_cytosol)</Parameter>
        </Kinetics>
      </SimpleReaction>
      <SimpleReaction Structure="Pyrenoid" Name="r18" Reversible="true" FluxOption="MolecularOnly" KeyValue="270243446">
        <Reactant LocalizedCompoundRef="CO2_pyrenoid" Stoichiometry="1" KeyValue="270243447" />
        <Product LocalizedCompoundRef="O2_intermediate_pyrenoid" Stoichiometry="1" KeyValue="270243448" />
        <Modifier LocalizedCompoundRef="O2_pyrenoid" />
        <Kinetics KineticsType="GeneralKinetics">
          <Parameter Name="J" Role="reaction rate" Unit="uM.s-1">((RuBisCO_Vc * CO2_pyrenoid) / (CO2_pyrenoid + (RuBisCO_Km_CO2 * (1.0 + (O2_pyrenoid / RuBisCO_Km_O2)))))</Parameter>
          <Parameter Name="RuBisCO_Km_O2" Role="user defined" Unit="tbd">215.0</Parameter>
          <Parameter Name="RuBisCO_Km_CO2" Role="user defined" Unit="tbd">8.6</Parameter>
          <Parameter Name="RuBisCO_Vc" Role="user defined" Unit="uM.s-1">7600.0</Parameter>
        </Kinetics>
      </SimpleReaction>
      <FluxStep Name="flux0" Structure="PyrenoidBarrier" Reversible="true" FluxOption="MolecularOnly" KeyValue="270243450">
        <Reactant LocalizedCompoundRef="O2_stroma" Stoichiometry="1" KeyValue="270243451" />
        <Product LocalizedCompoundRef="O2_pyrenoid" Stoichiometry="1" KeyValue="270243452" />
        <Kinetics KineticsType="GeneralPermeabilityKinetics">
          <Parameter Name="I" Role="inward current density" Unit="pA.um-2">0.0</Parameter>
          <Parameter Name="J" Role="reaction rate" Unit="uM.um.s-1">(P * (O2_stroma - O2_pyrenoid))</Parameter>
          <Parameter Name="carrierValence" Role="flux carrier valence" Unit="1">1.0</Parameter>
          <Parameter Name="P" Role="permeability" Unit="um.s-1">((PyrenoidMultiplier * O2_P) * ChloroplastSurfaceAreaMultiplier)</Parameter>
        </Kinetics>
      </FluxStep>
      <FluxStep Name="flux1" Structure="PyrenoidBarrier" Reversible="true" FluxOption="MolecularOnly" KeyValue="270243453">
        <Reactant LocalizedCompoundRef="CO2_stroma" Stoichiometry="1" KeyValue="270243454" />
        <Product LocalizedCompoundRef="CO2_pyrenoid" Stoichiometry="1" KeyValue="270243455" />
        <Kinetics KineticsType="GeneralPermeabilityKinetics">
          <Parameter Name="I" Role="inward current density" Unit="pA.um-2">0.0</Parameter>
          <Parameter Name="J" Role="reaction rate" Unit="uM.um.s-1">(P * (CO2_stroma - CO2_pyrenoid))</Parameter>
          <Parameter Name="carrierValence" Role="flux carrier valence" Unit="1">1.0</Parameter>
          <Parameter Name="P" Role="permeability" Unit="um.s-1">((PyrenoidMultiplier * CO2_P_Pyrenoid) * ChloroplastSurfaceAreaMultiplier)</Parameter>
        </Kinetics>
      </FluxStep>
      <FluxStep Name="flux2" Structure="PyrenoidBarrier" Reversible="true" FluxOption="MolecularOnly" KeyValue="270243456">
        <Reactant LocalizedCompoundRef="H2CO3_stroma" Stoichiometry="1" KeyValue="270243457" />
        <Product LocalizedCompoundRef="H2CO3_pyrenoid" Stoichiometry="1" KeyValue="270243458" />
        <Kinetics KineticsType="GeneralPermeabilityKinetics">
          <Parameter Name="I" Role="inward current density" Unit="pA.um-2">0.0</Parameter>
          <Parameter Name="J" Role="reaction rate" Unit="uM.um.s-1">(P * (H2CO3_stroma - H2CO3_pyrenoid))</Parameter>
          <Parameter Name="carrierValence" Role="flux carrier valence" Unit="1">1.0</Parameter>
          <Parameter Name="P" Role="permeability" Unit="um.s-1">((PyrenoidMultiplier * CO2_P_Pyrenoid) * ChloroplastSurfaceAreaMultiplier)</Parameter>
        </Kinetics>
      </FluxStep>
      <FluxStep Name="flux3" Structure="PyrenoidBarrier" Reversible="true" FluxOption="MolecularOnly" KeyValue="270243459">
        <Reactant LocalizedCompoundRef="HCO3_stroma" Stoichiometry="1" KeyValue="270243460" />
        <Product LocalizedCompoundRef="HCO3_pyrenoid" Stoichiometry="1" KeyValue="270243461" />
        <Kinetics KineticsType="GeneralPermeabilityKinetics">
          <Parameter Name="I" Role="inward current density" Unit="pA.um-2">0.0</Parameter>
          <Parameter Name="J" Role="reaction rate" Unit="uM.um.s-1">(P * (HCO3_stroma - HCO3_pyrenoid))</Parameter>
          <Parameter Name="carrierValence" Role="flux carrier valence" Unit="1">1.0</Parameter>
          <Parameter Name="P" Role="permeability" Unit="um.s-1">((PyrenoidMultiplier * CO2_P_Pyrenoid) * ChloroplastSurfaceAreaMultiplier)</Parameter>
        </Kinetics>
      </FluxStep>
      <FluxStep Name="flux4" Structure="ChloroplastEnvelope" Reversible="true" FluxOption="MolecularOnly" KeyValue="270243462">
        <Reactant LocalizedCompoundRef="O2_cytosol" Stoichiometry="1" KeyValue="270243463" />
        <Product LocalizedCompoundRef="O2_stroma" Stoichiometry="1" KeyValue="270243464" />
        <Kinetics KineticsType="GeneralPermeabilityKinetics">
          <Parameter Name="I" Role="inward current density" Unit="pA.um-2">0.0</Parameter>
          <Parameter Name="J" Role="reaction rate" Unit="uM.um.s-1">(P * (O2_cytosol - O2_stroma))</Parameter>
          <Parameter Name="carrierValence" Role="flux carrier valence" Unit="1">1.0</Parameter>
          <Parameter Name="P" Role="permeability" Unit="um.s-1">((O2_P / 2.0) * ChloroplastSurfaceAreaMultiplier)</Parameter>
        </Kinetics>
      </FluxStep>
      <FluxStep Name="flux5" Structure="ChloroplastEnvelope" Reversible="true" FluxOption="MolecularOnly" KeyValue="270243465">
        <Reactant LocalizedCompoundRef="CO2_cytosol" Stoichiometry="1" KeyValue="270243466" />
        <Product LocalizedCompoundRef="CO2_stroma" Stoichiometry="1" KeyValue="270243467" />
        <Kinetics KineticsType="GeneralPermeabilityKinetics">
          <Parameter Name="I" Role="inward current density" Unit="pA.um-2">0.0</Parameter>
          <Parameter Name="J" Role="reaction rate" Unit="uM.um.s-1">(P * (CO2_cytosol - CO2_stroma))</Parameter>
          <Parameter Name="carrierValence" Role="flux carrier valence" Unit="1">1.0</Parameter>
          <Parameter Name="P" Role="permeability" Unit="um.s-1">((CO2_P / 2.0) * ChloroplastSurfaceAreaMultiplier)</Parameter>
        </Kinetics>
      </FluxStep>
      <FluxStep Name="flux6" Structure="ChloroplastEnvelope" Reversible="true" FluxOption="MolecularOnly" KeyValue="270243468">
        <Reactant LocalizedCompoundRef="H2CO3_cytosol" Stoichiometry="1" KeyValue="270243469" />
        <Product LocalizedCompoundRef="H2CO3_stroma" Stoichiometry="1" KeyValue="270243470" />
        <Kinetics KineticsType="GeneralPermeabilityKinetics">
          <Parameter Name="I" Role="inward current density" Unit="pA.um-2">0.0</Parameter>
          <Parameter Name="J" Role="reaction rate" Unit="uM.um.s-1">(P * (H2CO3_cytosol - H2CO3_stroma))</Parameter>
          <Parameter Name="carrierValence" Role="flux carrier valence" Unit="1">1.0</Parameter>
          <Parameter Name="P" Role="permeability" Unit="um.s-1">((H2CO3_P / 2.0) * ChloroplastSurfaceAreaMultiplier)</Parameter>
        </Kinetics>
      </FluxStep>
      <FluxStep Name="flux7" Structure="ChloroplastEnvelope" Reversible="true" FluxOption="MolecularOnly" KeyValue="270243471">
        <Reactant LocalizedCompoundRef="HCO3_cytosol" Stoichiometry="1" KeyValue="270243472" />
        <Product LocalizedCompoundRef="HCO3_stroma" Stoichiometry="1" KeyValue="270243473" />
        <Kinetics KineticsType="GeneralPermeabilityKinetics">
          <Parameter Name="I" Role="inward current density" Unit="pA.um-2">0.0</Parameter>
          <Parameter Name="J" Role="reaction rate" Unit="uM.um.s-1">(P * (HCO3_cytosol - HCO3_stroma))</Parameter>
          <Parameter Name="carrierValence" Role="flux carrier valence" Unit="1">1.0</Parameter>
          <Parameter Name="P" Role="permeability" Unit="um.s-1">((HCO3_P / 2.0) * ChloroplastSurfaceAreaMultiplier)</Parameter>
        </Kinetics>
      </FluxStep>
      <FluxStep Name="flux8" Structure="Plasmalemma" Reversible="true" FluxOption="MolecularOnly" KeyValue="270243474">
        <Reactant LocalizedCompoundRef="O2_plasmalemmaSurface" Stoichiometry="1" KeyValue="270243475" />
        <Product LocalizedCompoundRef="O2_cytosol" Stoichiometry="1" KeyValue="270243476" />
        <Kinetics KineticsType="GeneralKinetics">
          <Parameter Name="J" Role="reaction rate" Unit="uM.um.s-1">(O2_P * SurfaceAreaMultiplier * (O2_plasmalemmaSurface - O2_cytosol))</Parameter>
          <Parameter Name="I" Role="inward current density" Unit="pA.um-2">0.0</Parameter>
          <Parameter Name="netValence" Role="net charge valence" Unit="1">1.0</Parameter>
        </Kinetics>
      </FluxStep>
      <FluxStep Name="flux9" Structure="Plasmalemma" Reversible="true" FluxOption="MolecularOnly" KeyValue="270243477">
        <Reactant LocalizedCompoundRef="CO2_plasmalemmaSurface" Stoichiometry="1" KeyValue="270243478" />
        <Product LocalizedCompoundRef="CO2_cytosol" Stoichiometry="1" KeyValue="270243479" />
        <Kinetics KineticsType="GeneralKinetics">
          <Parameter Name="J" Role="reaction rate" Unit="uM.um.s-1">((CO2_P * (CO2_plasmalemmaSurface - CO2_cytosol)) * SurfaceAreaMultiplier)</Parameter>
          <Parameter Name="I" Role="inward current density" Unit="pA.um-2">0.0</Parameter>
          <Parameter Name="netValence" Role="net charge valence" Unit="1">1.0</Parameter>
        </Kinetics>
      </FluxStep>
      <FluxStep Name="flux10" Structure="Plasmalemma" Reversible="true" FluxOption="MolecularOnly" KeyValue="270243480">
        <Reactant LocalizedCompoundRef="H2CO3_plasmalemmaSurface" Stoichiometry="1" KeyValue="270243481" />
        <Product LocalizedCompoundRef="H2CO3_cytosol" Stoichiometry="1" KeyValue="270243482" />
        <Kinetics KineticsType="GeneralKinetics">
          <Parameter Name="J" Role="reaction rate" Unit="uM.um.s-1">((H2CO3_P * (H2CO3_plasmalemmaSurface - H2CO3_cytosol)) * SurfaceAreaMultiplier)</Parameter>
          <Parameter Name="I" Role="inward current density" Unit="pA.um-2">0.0</Parameter>
          <Parameter Name="netValence" Role="net charge valence" Unit="1">1.0</Parameter>
        </Kinetics>
      </FluxStep>
      <FluxStep Name="flux11" Structure="Plasmalemma" Reversible="true" FluxOption="MolecularOnly" KeyValue="270243483">
        <Reactant LocalizedCompoundRef="HCO3_plasmalemmaSurface" Stoichiometry="1" KeyValue="270243484" />
        <Product LocalizedCompoundRef="HCO3_cytosol" Stoichiometry="1" KeyValue="270243485" />
        <Kinetics KineticsType="GeneralKinetics">
          <Parameter Name="J" Role="reaction rate" Unit="uM.um.s-1">((HCO3_P * (HCO3_plasmalemmaSurface - HCO3_cytosol)) * SurfaceAreaMultiplier)</Parameter>
          <Parameter Name="I" Role="inward current density" Unit="pA.um-2">0.0</Parameter>
          <Parameter Name="netValence" Role="net charge valence" Unit="1">1.0</Parameter>
        </Kinetics>
      </FluxStep>
      <FluxStep Name="flux14" Structure="ThylakoidToPyrenoid" Reversible="true" FluxOption="MolecularOnly" KeyValue="270243486">
        <Reactant LocalizedCompoundRef="O2_thylakoid" Stoichiometry="1" KeyValue="270243487" />
        <Product LocalizedCompoundRef="O2_pyrenoid" Stoichiometry="1" KeyValue="270243488" />
        <Kinetics KineticsType="GeneralPermeabilityKinetics">
          <Parameter Name="I" Role="inward current density" Unit="pA.um-2">0.0</Parameter>
          <Parameter Name="J" Role="reaction rate" Unit="uM.um.s-1">(P * (O2_thylakoid - O2_pyrenoid))</Parameter>
          <Parameter Name="carrierValence" Role="flux carrier valence" Unit="1">1.0</Parameter>
          <Parameter Name="P" Role="permeability" Unit="um.s-1">(500000.0 * ChloroplastSurfaceAreaMultiplier)</Parameter>
        </Kinetics>
      </FluxStep>
      <FluxStep Name="flux15" Structure="ThylakoidToPyrenoid" Reversible="true" FluxOption="MolecularOnly" KeyValue="270243489">
        <Reactant LocalizedCompoundRef="CO2_thylakoid" Stoichiometry="1" KeyValue="270243490" />
        <Product LocalizedCompoundRef="CO2_pyrenoid" Stoichiometry="1" KeyValue="270243491" />
        <Kinetics KineticsType="GeneralPermeabilityKinetics">
          <Parameter Name="I" Role="inward current density" Unit="pA.um-2">0.0</Parameter>
          <Parameter Name="J" Role="reaction rate" Unit="uM.um.s-1">(P * (CO2_thylakoid - CO2_pyrenoid))</Parameter>
          <Parameter Name="carrierValence" Role="flux carrier valence" Unit="1">1.0</Parameter>
          <Parameter Name="P" Role="permeability" Unit="um.s-1">(3500.0 * ChloroplastSurfaceAreaMultiplier)</Parameter>
        </Kinetics>
      </FluxStep>
      <FluxStep Name="flux16" Structure="ThylakoidToPyrenoid" Reversible="true" FluxOption="MolecularOnly" KeyValue="270243492">
        <Reactant LocalizedCompoundRef="H2CO3_thylakoid" Stoichiometry="1" KeyValue="270243493" />
        <Product LocalizedCompoundRef="H2CO3_pyrenoid" Stoichiometry="1" KeyValue="270243494" />
        <Kinetics KineticsType="GeneralPermeabilityKinetics">
          <Parameter Name="I" Role="inward current density" Unit="pA.um-2">0.0</Parameter>
          <Parameter Name="J" Role="reaction rate" Unit="uM.um.s-1">(P * (H2CO3_thylakoid - H2CO3_pyrenoid))</Parameter>
          <Parameter Name="carrierValence" Role="flux carrier valence" Unit="1">1.0</Parameter>
          <Parameter Name="P" Role="permeability" Unit="um.s-1">(300.0 * ChloroplastSurfaceAreaMultiplier)</Parameter>
        </Kinetics>
      </FluxStep>
      <FluxStep Name="flux17" Structure="ThylakoidToPyrenoid" Reversible="true" FluxOption="MolecularOnly" KeyValue="270243495">
        <Reactant LocalizedCompoundRef="HCO3_thylakoid" Stoichiometry="1" KeyValue="270243496" />
        <Product LocalizedCompoundRef="HCO3_pyrenoid" Stoichiometry="1" KeyValue="270243497" />
        <Kinetics KineticsType="GeneralPermeabilityKinetics">
          <Parameter Name="I" Role="inward current density" Unit="pA.um-2">0.0</Parameter>
          <Parameter Name="J" Role="reaction rate" Unit="uM.um.s-1">(P * (HCO3_thylakoid - HCO3_pyrenoid))</Parameter>
          <Parameter Name="carrierValence" Role="flux carrier valence" Unit="1">1.0</Parameter>
          <Parameter Name="P" Role="permeability" Unit="um.s-1">(0.001 * ChloroplastSurfaceAreaMultiplier)</Parameter>
        </Kinetics>
      </FluxStep>
      <FluxStep Name="flux18" Structure="Thylakoid Membrane" Reversible="true" FluxOption="MolecularOnly" KeyValue="270243498">
        <Reactant LocalizedCompoundRef="O2_stroma" Stoichiometry="1" KeyValue="270243499" />
        <Product LocalizedCompoundRef="O2_thylakoid" Stoichiometry="1" KeyValue="270243500" />
        <Kinetics KineticsType="GeneralPermeabilityKinetics">
          <Parameter Name="I" Role="inward current density" Unit="pA.um-2">0.0</Parameter>
          <Parameter Name="J" Role="reaction rate" Unit="uM.um.s-1">(P * (O2_stroma - O2_thylakoid))</Parameter>
          <Parameter Name="carrierValence" Role="flux carrier valence" Unit="1">1.0</Parameter>
          <Parameter Name="P" Role="permeability" Unit="um.s-1">(500000.0 * ChloroplastSurfaceAreaMultiplier)</Parameter>
        </Kinetics>
      </FluxStep>
      <FluxStep Name="flux19" Structure="Thylakoid Membrane" Reversible="true" FluxOption="MolecularOnly" KeyValue="270243501">
        <Reactant LocalizedCompoundRef="CO2_stroma" Stoichiometry="1" KeyValue="270243502" />
        <Product LocalizedCompoundRef="CO2_thylakoid" Stoichiometry="1" KeyValue="270243503" />
        <Kinetics KineticsType="GeneralPermeabilityKinetics">
          <Parameter Name="I" Role="inward current density" Unit="pA.um-2">0.0</Parameter>
          <Parameter Name="J" Role="reaction rate" Unit="uM.um.s-1">(P * (CO2_stroma - CO2_thylakoid))</Parameter>
          <Parameter Name="carrierValence" Role="flux carrier valence" Unit="1">1.0</Parameter>
          <Parameter Name="P" Role="permeability" Unit="um.s-1">(3500.0 * ChloroplastSurfaceAreaMultiplier)</Parameter>
        </Kinetics>
      </FluxStep>
      <FluxStep Name="flux20" Structure="Thylakoid Membrane" Reversible="true" FluxOption="MolecularOnly" KeyValue="270243504">
        <Reactant LocalizedCompoundRef="H2CO3_stroma" Stoichiometry="1" KeyValue="270243505" />
        <Product LocalizedCompoundRef="H2CO3_thylakoid" Stoichiometry="1" KeyValue="270243506" />
        <Kinetics KineticsType="GeneralPermeabilityKinetics">
          <Parameter Name="I" Role="inward current density" Unit="pA.um-2">0.0</Parameter>
          <Parameter Name="J" Role="reaction rate" Unit="uM.um.s-1">(P * (H2CO3_stroma - H2CO3_thylakoid))</Parameter>
          <Parameter Name="carrierValence" Role="flux carrier valence" Unit="1">1.0</Parameter>
          <Parameter Name="P" Role="permeability" Unit="um.s-1">(300.0 * ChloroplastSurfaceAreaMultiplier)</Parameter>
        </Kinetics>
      </FluxStep>
      <FluxStep Name="flux21" Structure="Thylakoid Membrane" Reversible="true" FluxOption="MolecularOnly" KeyValue="270243507">
        <Reactant LocalizedCompoundRef="HCO3_stroma" Stoichiometry="1" KeyValue="270243508" />
        <Product LocalizedCompoundRef="HCO3_thylakoid" Stoichiometry="1" KeyValue="270243509" />
        <Kinetics KineticsType="GeneralPermeabilityKinetics">
          <Parameter Name="I" Role="inward current density" Unit="pA.um-2">0.0</Parameter>
          <Parameter Name="J" Role="reaction rate" Unit="uM.um.s-1">(P * (HCO3_stroma - HCO3_thylakoid))</Parameter>
          <Parameter Name="carrierValence" Role="flux carrier valence" Unit="1">1.0</Parameter>
          <Parameter Name="P" Role="permeability" Unit="um.s-1">(0.001 * ChloroplastSurfaceAreaMultiplier)</Parameter>
        </Kinetics>
      </FluxStep>
      <FluxStep Name="flux26" Structure="Thylakoid Membrane" Reversible="true" FluxOption="MolecularOnly" KeyValue="270243510">
        <Reactant LocalizedCompoundRef="HCO3_stroma" Stoichiometry="1" KeyValue="270243511" />
        <Product LocalizedCompoundRef="HCO3_thylakoid" Stoichiometry="1" KeyValue="270243512" />
        <Kinetics KineticsType="GeneralPermeabilityKinetics">
          <Parameter Name="I" Role="inward current density" Unit="pA.um-2">0.0</Parameter>
          <Parameter Name="J" Role="reaction rate" Unit="uM.um.s-1">(P * (HCO3_stroma - HCO3_thylakoid))</Parameter>
          <Parameter Name="carrierValence" Role="flux carrier valence" Unit="1">1.0</Parameter>
          <Parameter Name="P" Role="permeability" Unit="um.s-1">((1.0 * HCO3_ThlakoidMultiplier) * ChloroplastSurfaceAreaMultiplier)</Parameter>
        </Kinetics>
      </FluxStep>
      <FluxStep Name="flux27" Structure="ThylakoidToPyrenoid" Reversible="true" FluxOption="MolecularOnly" KeyValue="270243513">
        <Reactant LocalizedCompoundRef="HCO3_thylakoid" Stoichiometry="1" KeyValue="270243514" />
        <Product LocalizedCompoundRef="HCO3_pyrenoid" Stoichiometry="1" KeyValue="270243515" />
        <Kinetics KineticsType="GeneralPermeabilityKinetics">
          <Parameter Name="I" Role="inward current density" Unit="pA.um-2">0.0</Parameter>
          <Parameter Name="J" Role="reaction rate" Unit="uM.um.s-1">(P * (HCO3_thylakoid - HCO3_pyrenoid))</Parameter>
          <Parameter Name="carrierValence" Role="flux carrier valence" Unit="1">1.0</Parameter>
          <Parameter Name="P" Role="permeability" Unit="um.s-1">((1.0 * HCO3_ThlakoidMultiplier) * ChloroplastSurfaceAreaMultiplier)</Parameter>
        </Kinetics>
      </FluxStep>
      <FluxStep Name="flux22" Structure="ChloroplastEnvelope" Reversible="true" FluxOption="MolecularOnly" KeyValue="270243516">
        <Reactant LocalizedCompoundRef="HCO3_cytosol" Stoichiometry="1" KeyValue="270243517" />
        <Product LocalizedCompoundRef="HCO3_stroma" Stoichiometry="1" KeyValue="270243518" />
        <Kinetics KineticsType="GeneralPermeabilityKinetics">
          <Parameter Name="I" Role="inward current density" Unit="pA.um-2">0.0</Parameter>
          <Parameter Name="J" Role="reaction rate" Unit="uM.um.s-1">(P * (HCO3_cytosol - HCO3_stroma))</Parameter>
          <Parameter Name="carrierValence" Role="flux carrier valence" Unit="1">1.0</Parameter>
          <Parameter Name="P" Role="permeability" Unit="um.s-1">((100.0 * HCO3_ChloroplastEnvelopeMultiplier) * ChloroplastSurfaceAreaMultiplier)</Parameter>
          <Parameter Name="HCO3_ChloroplastEnvelopeMultiplier" Role="user defined" Unit="um.s-1">1.0</Parameter>
        </Kinetics>
      </FluxStep>
      <FluxStep Name="flux13" Structure="PyrenoidBarrier" Reversible="true" FluxOption="MolecularOnly" KeyValue="270243519">
        <Reactant LocalizedCompoundRef="Photorespiratory_intermediate_pyrenoid" Stoichiometry="1" KeyValue="270243520" />
        <Product LocalizedCompoundRef="Photorespiratory_intermediate_stroma" Stoichiometry="1" KeyValue="270243521" />
        <Kinetics KineticsType="GeneralKinetics">
          <Parameter Name="J" Role="reaction rate" Unit="uM.um.s-1">((Photorespiratory_intermediate_pyrenoid * 1.0E13) * ChloroplastSurfaceAreaMultiplier)</Parameter>
          <Parameter Name="I" Role="inward current density" Unit="pA.um-2">0.0</Parameter>
          <Parameter Name="netValence" Role="net charge valence" Unit="1">1.0</Parameter>
        </Kinetics>
      </FluxStep>
      <FluxStep Name="flux12" Structure="PyrenoidBarrier" Reversible="true" FluxOption="MolecularOnly" KeyValue="270243522">
        <Reactant LocalizedCompoundRef="O2_intermediate_pyrenoid" Stoichiometry="1" KeyValue="270243523" />
        <Product LocalizedCompoundRef="O2_stroma" Stoichiometry="1" KeyValue="270243524" />
        <Kinetics KineticsType="GeneralKinetics">
          <Parameter Name="J" Role="reaction rate" Unit="uM.um.s-1">((O2_intermediate_pyrenoid * 1000000.0) * ChloroplastSurfaceAreaMultiplier)</Parameter>
          <Parameter Name="I" Role="inward current density" Unit="pA.um-2">0.0</Parameter>
          <Parameter Name="netValence" Role="net charge valence" Unit="1">1.0</Parameter>
        </Kinetics>
      </FluxStep>
      <FluxStep Name="flux23" Structure="ChloroplastEnvelope" Reversible="true" FluxOption="MolecularOnly" KeyValue="270243525">
        <Reactant LocalizedCompoundRef="Photorespiratory_intermediate_stroma" Stoichiometry="1" KeyValue="270243526" />
        <Product LocalizedCompoundRef="Photorespiraotry_intermediate_cytosol" Stoichiometry="1" KeyValue="270243527" />
        <Kinetics KineticsType="GeneralKinetics">
          <Parameter Name="J" Role="reaction rate" Unit="uM.um.s-1">(1.0E13 * Photorespiratory_intermediate_stroma)</Parameter>
          <Parameter Name="I" Role="inward current density" Unit="pA.um-2">0.0</Parameter>
          <Parameter Name="netValence" Role="net charge valence" Unit="1">1.0</Parameter>
        </Kinetics>
      </FluxStep>
      <Diagram Name="c0" Structure="Outside">
        <SimpleReactionShape NodeReferenceModeAttrTag="full" SimpleReactionRef="r18" LocationX="152" LocationY="90" />
        <FluxReactionShape NodeReferenceModeAttrTag="full" FluxReactionRef="flux22" LocationX="58" LocationY="247" />
        <LocalizedCompoundShape NodeReferenceModeAttrTag="full" LocalizedCompoundRef="Photorespiraotry_intermediate_cytosol" LocationX="150" LocationY="136" />
        <LocalizedCompoundShape NodeReferenceModeAttrTag="full" LocalizedCompoundRef="O2_intermediate_pyrenoid" LocationX="25" LocationY="27" />
        <LocalizedCompoundShape NodeReferenceModeAttrTag="full" LocalizedCompoundRef="H2CO3_thylakoid" LocationX="92" LocationY="289" />
        <FluxReactionShape NodeReferenceModeAttrTag="full" FluxReactionRef="flux16" LocationX="45" LocationY="297" />
        <SimpleReactionShape NodeReferenceModeAttrTag="full" SimpleReactionRef="r2" LocationX="51" LocationY="48" />
        <FluxReactionShape NodeReferenceModeAttrTag="full" FluxReactionRef="flux27" LocationX="52" LocationY="360" />
        <FluxReactionShape NodeReferenceModeAttrTag="full" FluxReactionRef="flux13" LocationX="48" LocationY="127" />
        <LocalizedCompoundShape NodeReferenceModeAttrTag="full" LocalizedCompoundRef="CO2_thylakoid" LocationX="91" LocationY="253" />
        <FluxReactionShape NodeReferenceModeAttrTag="full" FluxReactionRef="flux23" LocationX="42" LocationY="130" />
        <FluxReactionShape NodeReferenceModeAttrTag="full" FluxReactionRef="flux26" LocationX="38" LocationY="356" />
        <SimpleReactionShape NodeReferenceModeAttrTag="full" SimpleReactionRef="r17" LocationX="131" LocationY="119" />
        <FluxReactionShape NodeReferenceModeAttrTag="full" FluxReactionRef="flux9" LocationX="40" LocationY="93" />
        <FluxReactionShape NodeReferenceModeAttrTag="full" FluxReactionRef="flux1" LocationX="43" LocationY="97" />
        <LocalizedCompoundShape NodeReferenceModeAttrTag="full" LocalizedCompoundRef="CO2_plasmalemmaSurface" LocationX="93" LocationY="95" />
        <FluxReactionShape NodeReferenceModeAttrTag="full" FluxReactionRef="flux11" LocationX="44" LocationY="181" />
        <SimpleReactionShape NodeReferenceModeAttrTag="full" SimpleReactionRef="r24" LocationX="94" LocationY="308" />
        <LocalizedCompoundShape NodeReferenceModeAttrTag="full" LocalizedCompoundRef="O2_cytosol" LocationX="91" LocationY="43" />
        <SimpleReactionShape NodeReferenceModeAttrTag="full" SimpleReactionRef="r20" LocationX="49" LocationY="102" />
        <LocalizedCompoundShape NodeReferenceModeAttrTag="full" LocalizedCompoundRef="HCO3_pyrenoid" LocationX="108" LocationY="203" />
        <SimpleReactionShape NodeReferenceModeAttrTag="full" SimpleReactionRef="r6" LocationX="104" LocationY="118" />
        <LocalizedCompoundShape NodeReferenceModeAttrTag="full" LocalizedCompoundRef="Photorespiratory_intermediate_pyrenoid" LocationX="20" LocationY="120" />
        <FluxReactionShape NodeReferenceModeAttrTag="full" FluxReactionRef="flux7" LocationX="43" LocationY="186" />
        <LocalizedCompoundShape NodeReferenceModeAttrTag="full" LocalizedCompoundRef="O2_outside" LocationX="87" LocationY="40" />
        <SimpleReactionShape NodeReferenceModeAttrTag="full" SimpleReactionRef="r10" LocationX="103" LocationY="174" />
        <LocalizedCompoundShape NodeReferenceModeAttrTag="full" LocalizedCompoundRef="HCO3_cytosol" LocationX="105" LocationY="208" />
        <SimpleReactionShape NodeReferenceModeAttrTag="full" SimpleReactionRef="r19" LocationX="50" LocationY="43" />
        <FluxReactionShape NodeReferenceModeAttrTag="full" FluxReactionRef="flux19" LocationX="39" LocationY="255" />
        <LocalizedCompoundShape NodeReferenceModeAttrTag="full" LocalizedCompoundRef="HCO3_plasmalemmaSurface" LocationX="94" LocationY="210" />
        <FluxReactionShape NodeReferenceModeAttrTag="full" FluxReactionRef="flux3" LocationX="51" LocationY="192" />
        <FluxReactionShape NodeReferenceModeAttrTag="full" FluxReactionRef="flux4" LocationX="34" LocationY="34" />
        <SimpleReactionShape NodeReferenceModeAttrTag="full" SimpleReactionRef="r7" LocationX="109" LocationY="165" />
        <SimpleReactionShape NodeReferenceModeAttrTag="full" SimpleReactionRef="r5" LocationX="96" LocationY="177" />
        <SimpleReactionShape NodeReferenceModeAttrTag="full" SimpleReactionRef="r16" LocationX="148" LocationY="32" />
        <FluxReactionShape NodeReferenceModeAttrTag="full" FluxReactionRef="flux2" LocationX="48" LocationY="153" />
        <FluxReactionShape NodeReferenceModeAttrTag="full" FluxReactionRef="flux15" LocationX="45" LocationY="268" />
        <LocalizedCompoundShape NodeReferenceModeAttrTag="full" LocalizedCompoundRef="CO2_stroma" LocationX="97" LocationY="83" />
        <SimpleReactionShape NodeReferenceModeAttrTag="full" SimpleReactionRef="r23" LocationX="94" LocationY="274" />
        <LocalizedCompoundShape NodeReferenceModeAttrTag="full" LocalizedCompoundRef="H2CO3_plasmalemmaSurface" LocationX="95" LocationY="145" />
        <LocalizedCompoundShape NodeReferenceModeAttrTag="full" LocalizedCompoundRef="CO2_outside" LocationX="92" LocationY="98" />
        <SimpleReactionShape NodeReferenceModeAttrTag="full" SimpleReactionRef="r1" LocationX="56" LocationY="219" />
        <FluxReactionShape NodeReferenceModeAttrTag="full" FluxReactionRef="flux6" LocationX="46" LocationY="153" />
        <LocalizedCompoundShape NodeReferenceModeAttrTag="full" LocalizedCompoundRef="CO2_substomatalCavity" LocationX="102" LocationY="97" />
        <LocalizedCompoundShape NodeReferenceModeAttrTag="full" LocalizedCompoundRef="O2_thylakoid" LocationX="87" LocationY="223" />
        <LocalizedCompoundShape NodeReferenceModeAttrTag="full" LocalizedCompoundRef="O2_substomatalCavity" LocationX="97" LocationY="40" />
        <LocalizedCompoundShape NodeReferenceModeAttrTag="full" LocalizedCompoundRef="O2_pyrenoid" LocationX="93" LocationY="37" />
        <FluxReactionShape NodeReferenceModeAttrTag="full" FluxReactionRef="flux18" LocationX="37" LocationY="219" />
        <SimpleReactionShape NodeReferenceModeAttrTag="full" SimpleReactionRef="r8" LocationX="64" LocationY="152" />
        <FluxReactionShape NodeReferenceModeAttrTag="full" FluxReactionRef="flux5" LocationX="41" LocationY="85" />
        <FluxReactionShape NodeReferenceModeAttrTag="full" FluxReactionRef="flux21" LocationX="37" LocationY="321" />
        <SimpleReactionShape NodeReferenceModeAttrTag="full" SimpleReactionRef="r14" LocationX="160" LocationY="157" />
        <SimpleReactionShape NodeReferenceModeAttrTag="full" SimpleReactionRef="r12" LocationX="103" LocationY="113" />
        <FluxReactionShape NodeReferenceModeAttrTag="full" FluxReactionRef="flux20" LocationX="37" LocationY="287" />
        <LocalizedCompoundShape NodeReferenceModeAttrTag="full" LocalizedCompoundRef="O2_stroma" LocationX="93" LocationY="40" />
        <SimpleReactionShape NodeReferenceModeAttrTag="full" SimpleReactionRef="r0" LocationX="60" LocationY="237" />
        <FluxReactionShape NodeReferenceModeAttrTag="full" FluxReactionRef="flux14" LocationX="43" LocationY="235" />
        <FluxReactionShape NodeReferenceModeAttrTag="full" FluxReactionRef="flux10" LocationX="44" LocationY="141" />
        <FluxReactionShape NodeReferenceModeAttrTag="full" FluxReactionRef="flux17" LocationX="46" LocationY="325" />
        <LocalizedCompoundShape NodeReferenceModeAttrTag="full" LocalizedCompoundRef="HCO3_stroma" LocationX="103" LocationY="199" />
        <LocalizedCompoundShape NodeReferenceModeAttrTag="full" LocalizedCompoundRef="O2_plasmalemmaSurface" LocationX="92" LocationY="43" />
        <LocalizedCompoundShape NodeReferenceModeAttrTag="full" LocalizedCompoundRef="H2CO3_cytosol" LocationX="104" LocationY="142" />
        <LocalizedCompoundShape NodeReferenceModeAttrTag="full" LocalizedCompoundRef="HCO3_thylakoid" LocationX="90" LocationY="325" />
        <SimpleReactionShape NodeReferenceModeAttrTag="full" SimpleReactionRef="r13" LocationX="107" LocationY="173" />
        <FluxReactionShape NodeReferenceModeAttrTag="full" FluxReactionRef="flux0" LocationX="45" LocationY="44" />
        <LocalizedCompoundShape NodeReferenceModeAttrTag="full" LocalizedCompoundRef="H2CO3_stroma" LocationX="98" LocationY="139" />
        <SimpleReactionShape NodeReferenceModeAttrTag="full" SimpleReactionRef="r21" LocationX="52" LocationY="123" />
        <FluxReactionShape NodeReferenceModeAttrTag="full" FluxReactionRef="flux8" LocationX="38" LocationY="33" />
        <FluxReactionShape NodeReferenceModeAttrTag="full" FluxReactionRef="flux12" LocationX="42" LocationY="19" />
        <LocalizedCompoundShape NodeReferenceModeAttrTag="full" LocalizedCompoundRef="CO2_cytosol" LocationX="95" LocationY="89" />
        <SimpleReactionShape NodeReferenceModeAttrTag="full" SimpleReactionRef="r3" LocationX="54" LocationY="104" />
        <LocalizedCompoundShape NodeReferenceModeAttrTag="full" LocalizedCompoundRef="Photorespiratory_intermediate_stroma" LocationX="27" LocationY="122" />
        <SimpleReactionShape NodeReferenceModeAttrTag="full" SimpleReactionRef="r4" LocationX="94" LocationY="120" />
        <LocalizedCompoundShape NodeReferenceModeAttrTag="full" LocalizedCompoundRef="H2CO3_pyrenoid" LocationX="102" LocationY="141" />
        <SimpleReactionShape NodeReferenceModeAttrTag="full" SimpleReactionRef="r9" LocationX="95" LocationY="121" />
        <SimpleReactionShape NodeReferenceModeAttrTag="full" SimpleReactionRef="r11" LocationX="61" LocationY="150" />
        <LocalizedCompoundShape NodeReferenceModeAttrTag="full" LocalizedCompoundRef="CO2_pyrenoid" LocationX="98" LocationY="89" />
      </Diagram>
      <Diagram Name="m0" Structure="Stomata">
        <SimpleReactionShape NodeReferenceModeAttrTag="full" SimpleReactionRef="r18" LocationX="152" LocationY="90" />
        <FluxReactionShape NodeReferenceModeAttrTag="full" FluxReactionRef="flux22" LocationX="58" LocationY="247" />
        <LocalizedCompoundShape NodeReferenceModeAttrTag="full" LocalizedCompoundRef="Photorespiraotry_intermediate_cytosol" LocationX="150" LocationY="136" />
        <LocalizedCompoundShape NodeReferenceModeAttrTag="full" LocalizedCompoundRef="O2_intermediate_pyrenoid" LocationX="25" LocationY="27" />
        <LocalizedCompoundShape NodeReferenceModeAttrTag="full" LocalizedCompoundRef="H2CO3_thylakoid" LocationX="92" LocationY="289" />
        <FluxReactionShape NodeReferenceModeAttrTag="full" FluxReactionRef="flux16" LocationX="45" LocationY="297" />
        <SimpleReactionShape NodeReferenceModeAttrTag="full" SimpleReactionRef="r2" LocationX="51" LocationY="48" />
        <FluxReactionShape NodeReferenceModeAttrTag="full" FluxReactionRef="flux27" LocationX="52" LocationY="360" />
        <FluxReactionShape NodeReferenceModeAttrTag="full" FluxReactionRef="flux13" LocationX="48" LocationY="127" />
        <LocalizedCompoundShape NodeReferenceModeAttrTag="full" LocalizedCompoundRef="CO2_thylakoid" LocationX="91" LocationY="253" />
        <FluxReactionShape NodeReferenceModeAttrTag="full" FluxReactionRef="flux23" LocationX="42" LocationY="130" />
        <FluxReactionShape NodeReferenceModeAttrTag="full" FluxReactionRef="flux26" LocationX="38" LocationY="356" />
        <SimpleReactionShape NodeReferenceModeAttrTag="full" SimpleReactionRef="r17" LocationX="131" LocationY="119" />
        <FluxReactionShape NodeReferenceModeAttrTag="full" FluxReactionRef="flux9" LocationX="40" LocationY="93" />
        <FluxReactionShape NodeReferenceModeAttrTag="full" FluxReactionRef="flux1" LocationX="43" LocationY="97" />
        <LocalizedCompoundShape NodeReferenceModeAttrTag="full" LocalizedCompoundRef="CO2_plasmalemmaSurface" LocationX="93" LocationY="95" />
        <FluxReactionShape NodeReferenceModeAttrTag="full" FluxReactionRef="flux11" LocationX="44" LocationY="181" />
        <SimpleReactionShape NodeReferenceModeAttrTag="full" SimpleReactionRef="r24" LocationX="94" LocationY="308" />
        <LocalizedCompoundShape NodeReferenceModeAttrTag="full" LocalizedCompoundRef="O2_cytosol" LocationX="91" LocationY="43" />
        <SimpleReactionShape NodeReferenceModeAttrTag="full" SimpleReactionRef="r20" LocationX="49" LocationY="102" />
        <LocalizedCompoundShape NodeReferenceModeAttrTag="full" LocalizedCompoundRef="HCO3_pyrenoid" LocationX="108" LocationY="203" />
        <SimpleReactionShape NodeReferenceModeAttrTag="full" SimpleReactionRef="r6" LocationX="104" LocationY="118" />
        <LocalizedCompoundShape NodeReferenceModeAttrTag="full" LocalizedCompoundRef="Photorespiratory_intermediate_pyrenoid" LocationX="20" LocationY="120" />
        <FluxReactionShape NodeReferenceModeAttrTag="full" FluxReactionRef="flux7" LocationX="43" LocationY="186" />
        <LocalizedCompoundShape NodeReferenceModeAttrTag="full" LocalizedCompoundRef="O2_outside" LocationX="87" LocationY="40" />
        <SimpleReactionShape NodeReferenceModeAttrTag="full" SimpleReactionRef="r10" LocationX="103" LocationY="174" />
        <LocalizedCompoundShape NodeReferenceModeAttrTag="full" LocalizedCompoundRef="HCO3_cytosol" LocationX="105" LocationY="208" />
        <SimpleReactionShape NodeReferenceModeAttrTag="full" SimpleReactionRef="r19" LocationX="50" LocationY="43" />
        <FluxReactionShape NodeReferenceModeAttrTag="full" FluxReactionRef="flux19" LocationX="39" LocationY="255" />
        <LocalizedCompoundShape NodeReferenceModeAttrTag="full" LocalizedCompoundRef="HCO3_plasmalemmaSurface" LocationX="94" LocationY="210" />
        <FluxReactionShape NodeReferenceModeAttrTag="full" FluxReactionRef="flux3" LocationX="51" LocationY="192" />
        <FluxReactionShape NodeReferenceModeAttrTag="full" FluxReactionRef="flux4" LocationX="34" LocationY="34" />
        <SimpleReactionShape NodeReferenceModeAttrTag="full" SimpleReactionRef="r7" LocationX="109" LocationY="165" />
        <SimpleReactionShape NodeReferenceModeAttrTag="full" SimpleReactionRef="r5" LocationX="96" LocationY="177" />
        <SimpleReactionShape NodeReferenceModeAttrTag="full" SimpleReactionRef="r16" LocationX="148" LocationY="32" />
        <FluxReactionShape NodeReferenceModeAttrTag="full" FluxReactionRef="flux2" LocationX="48" LocationY="153" />
        <FluxReactionShape NodeReferenceModeAttrTag="full" FluxReactionRef="flux15" LocationX="45" LocationY="268" />
        <LocalizedCompoundShape NodeReferenceModeAttrTag="full" LocalizedCompoundRef="CO2_stroma" LocationX="97" LocationY="83" />
        <SimpleReactionShape NodeReferenceModeAttrTag="full" SimpleReactionRef="r23" LocationX="94" LocationY="274" />
        <LocalizedCompoundShape NodeReferenceModeAttrTag="full" LocalizedCompoundRef="H2CO3_plasmalemmaSurface" LocationX="95" LocationY="145" />
        <LocalizedCompoundShape NodeReferenceModeAttrTag="full" LocalizedCompoundRef="CO2_outside" LocationX="92" LocationY="98" />
        <SimpleReactionShape NodeReferenceModeAttrTag="full" SimpleReactionRef="r1" LocationX="56" LocationY="219" />
        <FluxReactionShape NodeReferenceModeAttrTag="full" FluxReactionRef="flux6" LocationX="46" LocationY="153" />
        <LocalizedCompoundShape NodeReferenceModeAttrTag="full" LocalizedCompoundRef="CO2_substomatalCavity" LocationX="102" LocationY="97" />
        <LocalizedCompoundShape NodeReferenceModeAttrTag="full" LocalizedCompoundRef="O2_thylakoid" LocationX="87" LocationY="223" />
        <LocalizedCompoundShape NodeReferenceModeAttrTag="full" LocalizedCompoundRef="O2_substomatalCavity" LocationX="97" LocationY="40" />
        <LocalizedCompoundShape NodeReferenceModeAttrTag="full" LocalizedCompoundRef="O2_pyrenoid" LocationX="93" LocationY="37" />
        <FluxReactionShape NodeReferenceModeAttrTag="full" FluxReactionRef="flux18" LocationX="37" LocationY="219" />
        <SimpleReactionShape NodeReferenceModeAttrTag="full" SimpleReactionRef="r8" LocationX="64" LocationY="152" />
        <FluxReactionShape NodeReferenceModeAttrTag="full" FluxReactionRef="flux5" LocationX="41" LocationY="85" />
        <FluxReactionShape NodeReferenceModeAttrTag="full" FluxReactionRef="flux21" LocationX="37" LocationY="321" />
        <SimpleReactionShape NodeReferenceModeAttrTag="full" SimpleReactionRef="r14" LocationX="160" LocationY="157" />
        <SimpleReactionShape NodeReferenceModeAttrTag="full" SimpleReactionRef="r12" LocationX="103" LocationY="113" />
        <FluxReactionShape NodeReferenceModeAttrTag="full" FluxReactionRef="flux20" LocationX="37" LocationY="287" />
        <LocalizedCompoundShape NodeReferenceModeAttrTag="full" LocalizedCompoundRef="O2_stroma" LocationX="93" LocationY="40" />
        <SimpleReactionShape NodeReferenceModeAttrTag="full" SimpleReactionRef="r0" LocationX="60" LocationY="237" />
        <FluxReactionShape NodeReferenceModeAttrTag="full" FluxReactionRef="flux14" LocationX="43" LocationY="235" />
        <FluxReactionShape NodeReferenceModeAttrTag="full" FluxReactionRef="flux10" LocationX="44" LocationY="141" />
        <FluxReactionShape NodeReferenceModeAttrTag="full" FluxReactionRef="flux17" LocationX="46" LocationY="325" />
        <LocalizedCompoundShape NodeReferenceModeAttrTag="full" LocalizedCompoundRef="HCO3_stroma" LocationX="103" LocationY="199" />
        <LocalizedCompoundShape NodeReferenceModeAttrTag="full" LocalizedCompoundRef="O2_plasmalemmaSurface" LocationX="92" LocationY="43" />
        <LocalizedCompoundShape NodeReferenceModeAttrTag="full" LocalizedCompoundRef="H2CO3_cytosol" LocationX="104" LocationY="142" />
        <LocalizedCompoundShape NodeReferenceModeAttrTag="full" LocalizedCompoundRef="HCO3_thylakoid" LocationX="90" LocationY="325" />
        <SimpleReactionShape NodeReferenceModeAttrTag="full" SimpleReactionRef="r13" LocationX="107" LocationY="173" />
        <FluxReactionShape NodeReferenceModeAttrTag="full" FluxReactionRef="flux0" LocationX="45" LocationY="44" />
        <LocalizedCompoundShape NodeReferenceModeAttrTag="full" LocalizedCompoundRef="H2CO3_stroma" LocationX="98" LocationY="139" />
        <SimpleReactionShape NodeReferenceModeAttrTag="full" SimpleReactionRef="r21" LocationX="52" LocationY="123" />
        <FluxReactionShape NodeReferenceModeAttrTag="full" FluxReactionRef="flux8" LocationX="38" LocationY="33" />
        <FluxReactionShape NodeReferenceModeAttrTag="full" FluxReactionRef="flux12" LocationX="42" LocationY="19" />
        <LocalizedCompoundShape NodeReferenceModeAttrTag="full" LocalizedCompoundRef="CO2_cytosol" LocationX="95" LocationY="89" />
        <SimpleReactionShape NodeReferenceModeAttrTag="full" SimpleReactionRef="r3" LocationX="54" LocationY="104" />
        <LocalizedCompoundShape NodeReferenceModeAttrTag="full" LocalizedCompoundRef="Photorespiratory_intermediate_stroma" LocationX="27" LocationY="122" />
        <SimpleReactionShape NodeReferenceModeAttrTag="full" SimpleReactionRef="r4" LocationX="94" LocationY="120" />
        <LocalizedCompoundShape NodeReferenceModeAttrTag="full" LocalizedCompoundRef="H2CO3_pyrenoid" LocationX="102" LocationY="141" />
        <SimpleReactionShape NodeReferenceModeAttrTag="full" SimpleReactionRef="r9" LocationX="95" LocationY="121" />
        <SimpleReactionShape NodeReferenceModeAttrTag="full" SimpleReactionRef="r11" LocationX="61" LocationY="150" />
        <LocalizedCompoundShape NodeReferenceModeAttrTag="full" LocalizedCompoundRef="CO2_pyrenoid" LocationX="98" LocationY="89" />
      </Diagram>
      <Diagram Name="c1" Structure="SubstomatalCavity">
        <SimpleReactionShape NodeReferenceModeAttrTag="full" SimpleReactionRef="r18" LocationX="152" LocationY="90" />
        <FluxReactionShape NodeReferenceModeAttrTag="full" FluxReactionRef="flux22" LocationX="58" LocationY="247" />
        <LocalizedCompoundShape NodeReferenceModeAttrTag="full" LocalizedCompoundRef="Photorespiraotry_intermediate_cytosol" LocationX="150" LocationY="136" />
        <LocalizedCompoundShape NodeReferenceModeAttrTag="full" LocalizedCompoundRef="O2_intermediate_pyrenoid" LocationX="25" LocationY="27" />
        <LocalizedCompoundShape NodeReferenceModeAttrTag="full" LocalizedCompoundRef="H2CO3_thylakoid" LocationX="92" LocationY="289" />
        <FluxReactionShape NodeReferenceModeAttrTag="full" FluxReactionRef="flux16" LocationX="45" LocationY="297" />
        <SimpleReactionShape NodeReferenceModeAttrTag="full" SimpleReactionRef="r2" LocationX="51" LocationY="48" />
        <FluxReactionShape NodeReferenceModeAttrTag="full" FluxReactionRef="flux27" LocationX="52" LocationY="360" />
        <FluxReactionShape NodeReferenceModeAttrTag="full" FluxReactionRef="flux13" LocationX="48" LocationY="127" />
        <LocalizedCompoundShape NodeReferenceModeAttrTag="full" LocalizedCompoundRef="CO2_thylakoid" LocationX="91" LocationY="253" />
        <FluxReactionShape NodeReferenceModeAttrTag="full" FluxReactionRef="flux23" LocationX="42" LocationY="130" />
        <FluxReactionShape NodeReferenceModeAttrTag="full" FluxReactionRef="flux26" LocationX="38" LocationY="356" />
        <SimpleReactionShape NodeReferenceModeAttrTag="full" SimpleReactionRef="r17" LocationX="131" LocationY="119" />
        <FluxReactionShape NodeReferenceModeAttrTag="full" FluxReactionRef="flux9" LocationX="40" LocationY="93" />
        <FluxReactionShape NodeReferenceModeAttrTag="full" FluxReactionRef="flux1" LocationX="43" LocationY="97" />
        <LocalizedCompoundShape NodeReferenceModeAttrTag="full" LocalizedCompoundRef="CO2_plasmalemmaSurface" LocationX="93" LocationY="95" />
        <FluxReactionShape NodeReferenceModeAttrTag="full" FluxReactionRef="flux11" LocationX="44" LocationY="181" />
        <SimpleReactionShape NodeReferenceModeAttrTag="full" SimpleReactionRef="r24" LocationX="94" LocationY="308" />
        <LocalizedCompoundShape NodeReferenceModeAttrTag="full" LocalizedCompoundRef="O2_cytosol" LocationX="91" LocationY="43" />
        <SimpleReactionShape NodeReferenceModeAttrTag="full" SimpleReactionRef="r20" LocationX="49" LocationY="102" />
        <LocalizedCompoundShape NodeReferenceModeAttrTag="full" LocalizedCompoundRef="HCO3_pyrenoid" LocationX="108" LocationY="203" />
        <SimpleReactionShape NodeReferenceModeAttrTag="full" SimpleReactionRef="r6" LocationX="104" LocationY="118" />
        <LocalizedCompoundShape NodeReferenceModeAttrTag="full" LocalizedCompoundRef="Photorespiratory_intermediate_pyrenoid" LocationX="20" LocationY="120" />
        <FluxReactionShape NodeReferenceModeAttrTag="full" FluxReactionRef="flux7" LocationX="43" LocationY="186" />
        <LocalizedCompoundShape NodeReferenceModeAttrTag="full" LocalizedCompoundRef="O2_outside" LocationX="87" LocationY="40" />
        <SimpleReactionShape NodeReferenceModeAttrTag="full" SimpleReactionRef="r10" LocationX="103" LocationY="174" />
        <LocalizedCompoundShape NodeReferenceModeAttrTag="full" LocalizedCompoundRef="HCO3_cytosol" LocationX="105" LocationY="208" />
        <SimpleReactionShape NodeReferenceModeAttrTag="full" SimpleReactionRef="r19" LocationX="50" LocationY="43" />
        <FluxReactionShape NodeReferenceModeAttrTag="full" FluxReactionRef="flux19" LocationX="39" LocationY="255" />
        <LocalizedCompoundShape NodeReferenceModeAttrTag="full" LocalizedCompoundRef="HCO3_plasmalemmaSurface" LocationX="94" LocationY="210" />
        <FluxReactionShape NodeReferenceModeAttrTag="full" FluxReactionRef="flux3" LocationX="51" LocationY="192" />
        <FluxReactionShape NodeReferenceModeAttrTag="full" FluxReactionRef="flux4" LocationX="34" LocationY="34" />
        <SimpleReactionShape NodeReferenceModeAttrTag="full" SimpleReactionRef="r7" LocationX="109" LocationY="165" />
        <SimpleReactionShape NodeReferenceModeAttrTag="full" SimpleReactionRef="r5" LocationX="96" LocationY="177" />
        <SimpleReactionShape NodeReferenceModeAttrTag="full" SimpleReactionRef="r16" LocationX="148" LocationY="32" />
        <FluxReactionShape NodeReferenceModeAttrTag="full" FluxReactionRef="flux2" LocationX="48" LocationY="153" />
        <FluxReactionShape NodeReferenceModeAttrTag="full" FluxReactionRef="flux15" LocationX="45" LocationY="268" />
        <LocalizedCompoundShape NodeReferenceModeAttrTag="full" LocalizedCompoundRef="CO2_stroma" LocationX="97" LocationY="83" />
        <SimpleReactionShape NodeReferenceModeAttrTag="full" SimpleReactionRef="r23" LocationX="94" LocationY="274" />
        <LocalizedCompoundShape NodeReferenceModeAttrTag="full" LocalizedCompoundRef="H2CO3_plasmalemmaSurface" LocationX="95" LocationY="145" />
        <LocalizedCompoundShape NodeReferenceModeAttrTag="full" LocalizedCompoundRef="CO2_outside" LocationX="92" LocationY="98" />
        <SimpleReactionShape NodeReferenceModeAttrTag="full" SimpleReactionRef="r1" LocationX="56" LocationY="219" />
        <FluxReactionShape NodeReferenceModeAttrTag="full" FluxReactionRef="flux6" LocationX="46" LocationY="153" />
        <LocalizedCompoundShape NodeReferenceModeAttrTag="full" LocalizedCompoundRef="CO2_substomatalCavity" LocationX="102" LocationY="97" />
        <LocalizedCompoundShape NodeReferenceModeAttrTag="full" LocalizedCompoundRef="O2_thylakoid" LocationX="87" LocationY="223" />
        <LocalizedCompoundShape NodeReferenceModeAttrTag="full" LocalizedCompoundRef="O2_substomatalCavity" LocationX="97" LocationY="40" />
        <LocalizedCompoundShape NodeReferenceModeAttrTag="full" LocalizedCompoundRef="O2_pyrenoid" LocationX="93" LocationY="37" />
        <FluxReactionShape NodeReferenceModeAttrTag="full" FluxReactionRef="flux18" LocationX="37" LocationY="219" />
        <SimpleReactionShape NodeReferenceModeAttrTag="full" SimpleReactionRef="r8" LocationX="64" LocationY="152" />
        <FluxReactionShape NodeReferenceModeAttrTag="full" FluxReactionRef="flux5" LocationX="41" LocationY="85" />
        <FluxReactionShape NodeReferenceModeAttrTag="full" FluxReactionRef="flux21" LocationX="37" LocationY="321" />
        <SimpleReactionShape NodeReferenceModeAttrTag="full" SimpleReactionRef="r14" LocationX="160" LocationY="157" />
        <SimpleReactionShape NodeReferenceModeAttrTag="full" SimpleReactionRef="r12" LocationX="103" LocationY="113" />
        <FluxReactionShape NodeReferenceModeAttrTag="full" FluxReactionRef="flux20" LocationX="37" LocationY="287" />
        <LocalizedCompoundShape NodeReferenceModeAttrTag="full" LocalizedCompoundRef="O2_stroma" LocationX="93" LocationY="40" />
        <SimpleReactionShape NodeReferenceModeAttrTag="full" SimpleReactionRef="r0" LocationX="60" LocationY="237" />
        <FluxReactionShape NodeReferenceModeAttrTag="full" FluxReactionRef="flux14" LocationX="43" LocationY="235" />
        <FluxReactionShape NodeReferenceModeAttrTag="full" FluxReactionRef="flux10" LocationX="44" LocationY="141" />
        <FluxReactionShape NodeReferenceModeAttrTag="full" FluxReactionRef="flux17" LocationX="46" LocationY="325" />
        <LocalizedCompoundShape NodeReferenceModeAttrTag="full" LocalizedCompoundRef="HCO3_stroma" LocationX="103" LocationY="199" />
        <LocalizedCompoundShape NodeReferenceModeAttrTag="full" LocalizedCompoundRef="O2_plasmalemmaSurface" LocationX="92" LocationY="43" />
        <LocalizedCompoundShape NodeReferenceModeAttrTag="full" LocalizedCompoundRef="H2CO3_cytosol" LocationX="104" LocationY="142" />
        <LocalizedCompoundShape NodeReferenceModeAttrTag="full" LocalizedCompoundRef="HCO3_thylakoid" LocationX="90" LocationY="325" />
        <SimpleReactionShape NodeReferenceModeAttrTag="full" SimpleReactionRef="r13" LocationX="107" LocationY="173" />
        <FluxReactionShape NodeReferenceModeAttrTag="full" FluxReactionRef="flux0" LocationX="45" LocationY="44" />
        <LocalizedCompoundShape NodeReferenceModeAttrTag="full" LocalizedCompoundRef="H2CO3_stroma" LocationX="98" LocationY="139" />
        <SimpleReactionShape NodeReferenceModeAttrTag="full" SimpleReactionRef="r21" LocationX="52" LocationY="123" />
        <FluxReactionShape NodeReferenceModeAttrTag="full" FluxReactionRef="flux8" LocationX="38" LocationY="33" />
        <FluxReactionShape NodeReferenceModeAttrTag="full" FluxReactionRef="flux12" LocationX="42" LocationY="19" />
        <LocalizedCompoundShape NodeReferenceModeAttrTag="full" LocalizedCompoundRef="CO2_cytosol" LocationX="95" LocationY="89" />
        <SimpleReactionShape NodeReferenceModeAttrTag="full" SimpleReactionRef="r3" LocationX="54" LocationY="104" />
        <LocalizedCompoundShape NodeReferenceModeAttrTag="full" LocalizedCompoundRef="Photorespiratory_intermediate_stroma" LocationX="27" LocationY="122" />
        <SimpleReactionShape NodeReferenceModeAttrTag="full" SimpleReactionRef="r4" LocationX="94" LocationY="120" />
        <LocalizedCompoundShape NodeReferenceModeAttrTag="full" LocalizedCompoundRef="H2CO3_pyrenoid" LocationX="102" LocationY="141" />
        <SimpleReactionShape NodeReferenceModeAttrTag="full" SimpleReactionRef="r9" LocationX="95" LocationY="121" />
        <SimpleReactionShape NodeReferenceModeAttrTag="full" SimpleReactionRef="r11" LocationX="61" LocationY="150" />
        <LocalizedCompoundShape NodeReferenceModeAttrTag="full" LocalizedCompoundRef="CO2_pyrenoid" LocationX="98" LocationY="89" />
      </Diagram>
      <Diagram Name="m1" Structure="WaterLayer">
        <SimpleReactionShape NodeReferenceModeAttrTag="full" SimpleReactionRef="r18" LocationX="152" LocationY="90" />
        <FluxReactionShape NodeReferenceModeAttrTag="full" FluxReactionRef="flux22" LocationX="58" LocationY="247" />
        <LocalizedCompoundShape NodeReferenceModeAttrTag="full" LocalizedCompoundRef="Photorespiraotry_intermediate_cytosol" LocationX="150" LocationY="136" />
        <LocalizedCompoundShape NodeReferenceModeAttrTag="full" LocalizedCompoundRef="O2_intermediate_pyrenoid" LocationX="25" LocationY="27" />
        <LocalizedCompoundShape NodeReferenceModeAttrTag="full" LocalizedCompoundRef="H2CO3_thylakoid" LocationX="92" LocationY="289" />
        <FluxReactionShape NodeReferenceModeAttrTag="full" FluxReactionRef="flux16" LocationX="45" LocationY="297" />
        <SimpleReactionShape NodeReferenceModeAttrTag="full" SimpleReactionRef="r2" LocationX="51" LocationY="48" />
        <FluxReactionShape NodeReferenceModeAttrTag="full" FluxReactionRef="flux27" LocationX="52" LocationY="360" />
        <FluxReactionShape NodeReferenceModeAttrTag="full" FluxReactionRef="flux13" LocationX="48" LocationY="127" />
        <LocalizedCompoundShape NodeReferenceModeAttrTag="full" LocalizedCompoundRef="CO2_thylakoid" LocationX="91" LocationY="253" />
        <FluxReactionShape NodeReferenceModeAttrTag="full" FluxReactionRef="flux23" LocationX="42" LocationY="130" />
        <FluxReactionShape NodeReferenceModeAttrTag="full" FluxReactionRef="flux26" LocationX="38" LocationY="356" />
        <SimpleReactionShape NodeReferenceModeAttrTag="full" SimpleReactionRef="r17" LocationX="131" LocationY="119" />
        <FluxReactionShape NodeReferenceModeAttrTag="full" FluxReactionRef="flux9" LocationX="40" LocationY="93" />
        <FluxReactionShape NodeReferenceModeAttrTag="full" FluxReactionRef="flux1" LocationX="43" LocationY="97" />
        <LocalizedCompoundShape NodeReferenceModeAttrTag="full" LocalizedCompoundRef="CO2_plasmalemmaSurface" LocationX="93" LocationY="95" />
        <FluxReactionShape NodeReferenceModeAttrTag="full" FluxReactionRef="flux11" LocationX="44" LocationY="181" />
        <SimpleReactionShape NodeReferenceModeAttrTag="full" SimpleReactionRef="r24" LocationX="94" LocationY="308" />
        <LocalizedCompoundShape NodeReferenceModeAttrTag="full" LocalizedCompoundRef="O2_cytosol" LocationX="91" LocationY="43" />
        <SimpleReactionShape NodeReferenceModeAttrTag="full" SimpleReactionRef="r20" LocationX="49" LocationY="102" />
        <LocalizedCompoundShape NodeReferenceModeAttrTag="full" LocalizedCompoundRef="HCO3_pyrenoid" LocationX="108" LocationY="203" />
        <SimpleReactionShape NodeReferenceModeAttrTag="full" SimpleReactionRef="r6" LocationX="104" LocationY="118" />
        <LocalizedCompoundShape NodeReferenceModeAttrTag="full" LocalizedCompoundRef="Photorespiratory_intermediate_pyrenoid" LocationX="20" LocationY="120" />
        <FluxReactionShape NodeReferenceModeAttrTag="full" FluxReactionRef="flux7" LocationX="43" LocationY="186" />
        <LocalizedCompoundShape NodeReferenceModeAttrTag="full" LocalizedCompoundRef="O2_outside" LocationX="87" LocationY="40" />
        <SimpleReactionShape NodeReferenceModeAttrTag="full" SimpleReactionRef="r10" LocationX="103" LocationY="174" />
        <LocalizedCompoundShape NodeReferenceModeAttrTag="full" LocalizedCompoundRef="HCO3_cytosol" LocationX="105" LocationY="208" />
        <SimpleReactionShape NodeReferenceModeAttrTag="full" SimpleReactionRef="r19" LocationX="50" LocationY="43" />
        <FluxReactionShape NodeReferenceModeAttrTag="full" FluxReactionRef="flux19" LocationX="39" LocationY="255" />
        <LocalizedCompoundShape NodeReferenceModeAttrTag="full" LocalizedCompoundRef="HCO3_plasmalemmaSurface" LocationX="94" LocationY="210" />
        <FluxReactionShape NodeReferenceModeAttrTag="full" FluxReactionRef="flux3" LocationX="51" LocationY="192" />
        <FluxReactionShape NodeReferenceModeAttrTag="full" FluxReactionRef="flux4" LocationX="34" LocationY="34" />
        <SimpleReactionShape NodeReferenceModeAttrTag="full" SimpleReactionRef="r7" LocationX="109" LocationY="165" />
        <SimpleReactionShape NodeReferenceModeAttrTag="full" SimpleReactionRef="r5" LocationX="96" LocationY="177" />
        <SimpleReactionShape NodeReferenceModeAttrTag="full" SimpleReactionRef="r16" LocationX="148" LocationY="32" />
        <FluxReactionShape NodeReferenceModeAttrTag="full" FluxReactionRef="flux2" LocationX="48" LocationY="153" />
        <FluxReactionShape NodeReferenceModeAttrTag="full" FluxReactionRef="flux15" LocationX="45" LocationY="268" />
        <LocalizedCompoundShape NodeReferenceModeAttrTag="full" LocalizedCompoundRef="CO2_stroma" LocationX="97" LocationY="83" />
        <SimpleReactionShape NodeReferenceModeAttrTag="full" SimpleReactionRef="r23" LocationX="94" LocationY="274" />
        <LocalizedCompoundShape NodeReferenceModeAttrTag="full" LocalizedCompoundRef="H2CO3_plasmalemmaSurface" LocationX="95" LocationY="145" />
        <LocalizedCompoundShape NodeReferenceModeAttrTag="full" LocalizedCompoundRef="CO2_outside" LocationX="92" LocationY="98" />
        <SimpleReactionShape NodeReferenceModeAttrTag="full" SimpleReactionRef="r1" LocationX="56" LocationY="219" />
        <FluxReactionShape NodeReferenceModeAttrTag="full" FluxReactionRef="flux6" LocationX="46" LocationY="153" />
        <LocalizedCompoundShape NodeReferenceModeAttrTag="full" LocalizedCompoundRef="CO2_substomatalCavity" LocationX="102" LocationY="97" />
        <LocalizedCompoundShape NodeReferenceModeAttrTag="full" LocalizedCompoundRef="O2_thylakoid" LocationX="87" LocationY="223" />
        <LocalizedCompoundShape NodeReferenceModeAttrTag="full" LocalizedCompoundRef="O2_substomatalCavity" LocationX="97" LocationY="40" />
        <LocalizedCompoundShape NodeReferenceModeAttrTag="full" LocalizedCompoundRef="O2_pyrenoid" LocationX="93" LocationY="37" />
        <FluxReactionShape NodeReferenceModeAttrTag="full" FluxReactionRef="flux18" LocationX="37" LocationY="219" />
        <SimpleReactionShape NodeReferenceModeAttrTag="full" SimpleReactionRef="r8" LocationX="64" LocationY="152" />
        <FluxReactionShape NodeReferenceModeAttrTag="full" FluxReactionRef="flux5" LocationX="41" LocationY="85" />
        <FluxReactionShape NodeReferenceModeAttrTag="full" FluxReactionRef="flux21" LocationX="37" LocationY="321" />
        <SimpleReactionShape NodeReferenceModeAttrTag="full" SimpleReactionRef="r14" LocationX="160" LocationY="157" />
        <SimpleReactionShape NodeReferenceModeAttrTag="full" SimpleReactionRef="r12" LocationX="103" LocationY="113" />
        <FluxReactionShape NodeReferenceModeAttrTag="full" FluxReactionRef="flux20" LocationX="37" LocationY="287" />
        <LocalizedCompoundShape NodeReferenceModeAttrTag="full" LocalizedCompoundRef="O2_stroma" LocationX="93" LocationY="40" />
        <SimpleReactionShape NodeReferenceModeAttrTag="full" SimpleReactionRef="r0" LocationX="60" LocationY="237" />
        <FluxReactionShape NodeReferenceModeAttrTag="full" FluxReactionRef="flux14" LocationX="43" LocationY="235" />
        <FluxReactionShape NodeReferenceModeAttrTag="full" FluxReactionRef="flux10" LocationX="44" LocationY="141" />
        <FluxReactionShape NodeReferenceModeAttrTag="full" FluxReactionRef="flux17" LocationX="46" LocationY="325" />
        <LocalizedCompoundShape NodeReferenceModeAttrTag="full" LocalizedCompoundRef="HCO3_stroma" LocationX="103" LocationY="199" />
        <LocalizedCompoundShape NodeReferenceModeAttrTag="full" LocalizedCompoundRef="O2_plasmalemmaSurface" LocationX="92" LocationY="43" />
        <LocalizedCompoundShape NodeReferenceModeAttrTag="full" LocalizedCompoundRef="H2CO3_cytosol" LocationX="104" LocationY="142" />
        <LocalizedCompoundShape NodeReferenceModeAttrTag="full" LocalizedCompoundRef="HCO3_thylakoid" LocationX="90" LocationY="325" />
        <SimpleReactionShape NodeReferenceModeAttrTag="full" SimpleReactionRef="r13" LocationX="107" LocationY="173" />
        <FluxReactionShape NodeReferenceModeAttrTag="full" FluxReactionRef="flux0" LocationX="45" LocationY="44" />
        <LocalizedCompoundShape NodeReferenceModeAttrTag="full" LocalizedCompoundRef="H2CO3_stroma" LocationX="98" LocationY="139" />
        <SimpleReactionShape NodeReferenceModeAttrTag="full" SimpleReactionRef="r21" LocationX="52" LocationY="123" />
        <FluxReactionShape NodeReferenceModeAttrTag="full" FluxReactionRef="flux8" LocationX="38" LocationY="33" />
        <FluxReactionShape NodeReferenceModeAttrTag="full" FluxReactionRef="flux12" LocationX="42" LocationY="19" />
        <LocalizedCompoundShape NodeReferenceModeAttrTag="full" LocalizedCompoundRef="CO2_cytosol" LocationX="95" LocationY="89" />
        <SimpleReactionShape NodeReferenceModeAttrTag="full" SimpleReactionRef="r3" LocationX="54" LocationY="104" />
        <LocalizedCompoundShape NodeReferenceModeAttrTag="full" LocalizedCompoundRef="Photorespiratory_intermediate_stroma" LocationX="27" LocationY="122" />
        <SimpleReactionShape NodeReferenceModeAttrTag="full" SimpleReactionRef="r4" LocationX="94" LocationY="120" />
        <LocalizedCompoundShape NodeReferenceModeAttrTag="full" LocalizedCompoundRef="H2CO3_pyrenoid" LocationX="102" LocationY="141" />
        <SimpleReactionShape NodeReferenceModeAttrTag="full" SimpleReactionRef="r9" LocationX="95" LocationY="121" />
        <SimpleReactionShape NodeReferenceModeAttrTag="full" SimpleReactionRef="r11" LocationX="61" LocationY="150" />
        <LocalizedCompoundShape NodeReferenceModeAttrTag="full" LocalizedCompoundRef="CO2_pyrenoid" LocationX="98" LocationY="89" />
      </Diagram>
      <Diagram Name="c2" Structure="PlasmalemmaSurface">
        <SimpleReactionShape NodeReferenceModeAttrTag="full" SimpleReactionRef="r18" LocationX="152" LocationY="90" />
        <FluxReactionShape NodeReferenceModeAttrTag="full" FluxReactionRef="flux22" LocationX="58" LocationY="247" />
        <LocalizedCompoundShape NodeReferenceModeAttrTag="full" LocalizedCompoundRef="Photorespiraotry_intermediate_cytosol" LocationX="150" LocationY="136" />
        <LocalizedCompoundShape NodeReferenceModeAttrTag="full" LocalizedCompoundRef="O2_intermediate_pyrenoid" LocationX="25" LocationY="27" />
        <LocalizedCompoundShape NodeReferenceModeAttrTag="full" LocalizedCompoundRef="H2CO3_thylakoid" LocationX="92" LocationY="289" />
        <FluxReactionShape NodeReferenceModeAttrTag="full" FluxReactionRef="flux16" LocationX="45" LocationY="297" />
        <SimpleReactionShape NodeReferenceModeAttrTag="full" SimpleReactionRef="r2" LocationX="51" LocationY="48" />
        <FluxReactionShape NodeReferenceModeAttrTag="full" FluxReactionRef="flux27" LocationX="52" LocationY="360" />
        <FluxReactionShape NodeReferenceModeAttrTag="full" FluxReactionRef="flux13" LocationX="48" LocationY="127" />
        <LocalizedCompoundShape NodeReferenceModeAttrTag="full" LocalizedCompoundRef="CO2_thylakoid" LocationX="91" LocationY="253" />
        <FluxReactionShape NodeReferenceModeAttrTag="full" FluxReactionRef="flux23" LocationX="42" LocationY="130" />
        <FluxReactionShape NodeReferenceModeAttrTag="full" FluxReactionRef="flux26" LocationX="38" LocationY="356" />
        <SimpleReactionShape NodeReferenceModeAttrTag="full" SimpleReactionRef="r17" LocationX="131" LocationY="119" />
        <FluxReactionShape NodeReferenceModeAttrTag="full" FluxReactionRef="flux9" LocationX="40" LocationY="93" />
        <FluxReactionShape NodeReferenceModeAttrTag="full" FluxReactionRef="flux1" LocationX="43" LocationY="97" />
        <LocalizedCompoundShape NodeReferenceModeAttrTag="full" LocalizedCompoundRef="CO2_plasmalemmaSurface" LocationX="93" LocationY="95" />
        <FluxReactionShape NodeReferenceModeAttrTag="full" FluxReactionRef="flux11" LocationX="44" LocationY="181" />
        <SimpleReactionShape NodeReferenceModeAttrTag="full" SimpleReactionRef="r24" LocationX="94" LocationY="308" />
        <LocalizedCompoundShape NodeReferenceModeAttrTag="full" LocalizedCompoundRef="O2_cytosol" LocationX="91" LocationY="43" />
        <SimpleReactionShape NodeReferenceModeAttrTag="full" SimpleReactionRef="r20" LocationX="49" LocationY="102" />
        <LocalizedCompoundShape NodeReferenceModeAttrTag="full" LocalizedCompoundRef="HCO3_pyrenoid" LocationX="108" LocationY="203" />
        <SimpleReactionShape NodeReferenceModeAttrTag="full" SimpleReactionRef="r6" LocationX="104" LocationY="118" />
        <LocalizedCompoundShape NodeReferenceModeAttrTag="full" LocalizedCompoundRef="Photorespiratory_intermediate_pyrenoid" LocationX="20" LocationY="120" />
        <FluxReactionShape NodeReferenceModeAttrTag="full" FluxReactionRef="flux7" LocationX="43" LocationY="186" />
        <LocalizedCompoundShape NodeReferenceModeAttrTag="full" LocalizedCompoundRef="O2_outside" LocationX="87" LocationY="40" />
        <SimpleReactionShape NodeReferenceModeAttrTag="full" SimpleReactionRef="r10" LocationX="103" LocationY="174" />
        <LocalizedCompoundShape NodeReferenceModeAttrTag="full" LocalizedCompoundRef="HCO3_cytosol" LocationX="105" LocationY="208" />
        <SimpleReactionShape NodeReferenceModeAttrTag="full" SimpleReactionRef="r19" LocationX="50" LocationY="43" />
        <FluxReactionShape NodeReferenceModeAttrTag="full" FluxReactionRef="flux19" LocationX="39" LocationY="255" />
        <LocalizedCompoundShape NodeReferenceModeAttrTag="full" LocalizedCompoundRef="HCO3_plasmalemmaSurface" LocationX="94" LocationY="210" />
        <FluxReactionShape NodeReferenceModeAttrTag="full" FluxReactionRef="flux3" LocationX="51" LocationY="192" />
        <FluxReactionShape NodeReferenceModeAttrTag="full" FluxReactionRef="flux4" LocationX="34" LocationY="34" />
        <SimpleReactionShape NodeReferenceModeAttrTag="full" SimpleReactionRef="r7" LocationX="109" LocationY="165" />
        <SimpleReactionShape NodeReferenceModeAttrTag="full" SimpleReactionRef="r5" LocationX="96" LocationY="177" />
        <SimpleReactionShape NodeReferenceModeAttrTag="full" SimpleReactionRef="r16" LocationX="148" LocationY="32" />
        <FluxReactionShape NodeReferenceModeAttrTag="full" FluxReactionRef="flux2" LocationX="48" LocationY="153" />
        <FluxReactionShape NodeReferenceModeAttrTag="full" FluxReactionRef="flux15" LocationX="45" LocationY="268" />
        <LocalizedCompoundShape NodeReferenceModeAttrTag="full" LocalizedCompoundRef="CO2_stroma" LocationX="97" LocationY="83" />
        <SimpleReactionShape NodeReferenceModeAttrTag="full" SimpleReactionRef="r23" LocationX="94" LocationY="274" />
        <LocalizedCompoundShape NodeReferenceModeAttrTag="full" LocalizedCompoundRef="H2CO3_plasmalemmaSurface" LocationX="95" LocationY="145" />
        <LocalizedCompoundShape NodeReferenceModeAttrTag="full" LocalizedCompoundRef="CO2_outside" LocationX="92" LocationY="98" />
        <SimpleReactionShape NodeReferenceModeAttrTag="full" SimpleReactionRef="r1" LocationX="56" LocationY="219" />
        <FluxReactionShape NodeReferenceModeAttrTag="full" FluxReactionRef="flux6" LocationX="46" LocationY="153" />
        <LocalizedCompoundShape NodeReferenceModeAttrTag="full" LocalizedCompoundRef="CO2_substomatalCavity" LocationX="102" LocationY="97" />
        <LocalizedCompoundShape NodeReferenceModeAttrTag="full" LocalizedCompoundRef="O2_thylakoid" LocationX="87" LocationY="223" />
        <LocalizedCompoundShape NodeReferenceModeAttrTag="full" LocalizedCompoundRef="O2_substomatalCavity" LocationX="97" LocationY="40" />
        <LocalizedCompoundShape NodeReferenceModeAttrTag="full" LocalizedCompoundRef="O2_pyrenoid" LocationX="93" LocationY="37" />
        <FluxReactionShape NodeReferenceModeAttrTag="full" FluxReactionRef="flux18" LocationX="37" LocationY="219" />
        <SimpleReactionShape NodeReferenceModeAttrTag="full" SimpleReactionRef="r8" LocationX="64" LocationY="152" />
        <FluxReactionShape NodeReferenceModeAttrTag="full" FluxReactionRef="flux5" LocationX="41" LocationY="85" />
        <FluxReactionShape NodeReferenceModeAttrTag="full" FluxReactionRef="flux21" LocationX="37" LocationY="321" />
        <SimpleReactionShape NodeReferenceModeAttrTag="full" SimpleReactionRef="r14" LocationX="160" LocationY="157" />
        <SimpleReactionShape NodeReferenceModeAttrTag="full" SimpleReactionRef="r12" LocationX="103" LocationY="113" />
        <FluxReactionShape NodeReferenceModeAttrTag="full" FluxReactionRef="flux20" LocationX="37" LocationY="287" />
        <LocalizedCompoundShape NodeReferenceModeAttrTag="full" LocalizedCompoundRef="O2_stroma" LocationX="93" LocationY="40" />
        <SimpleReactionShape NodeReferenceModeAttrTag="full" SimpleReactionRef="r0" LocationX="60" LocationY="237" />
        <FluxReactionShape NodeReferenceModeAttrTag="full" FluxReactionRef="flux14" LocationX="43" LocationY="235" />
        <FluxReactionShape NodeReferenceModeAttrTag="full" FluxReactionRef="flux10" LocationX="44" LocationY="141" />
        <FluxReactionShape NodeReferenceModeAttrTag="full" FluxReactionRef="flux17" LocationX="46" LocationY="325" />
        <LocalizedCompoundShape NodeReferenceModeAttrTag="full" LocalizedCompoundRef="HCO3_stroma" LocationX="103" LocationY="199" />
        <LocalizedCompoundShape NodeReferenceModeAttrTag="full" LocalizedCompoundRef="O2_plasmalemmaSurface" LocationX="92" LocationY="43" />
        <LocalizedCompoundShape NodeReferenceModeAttrTag="full" LocalizedCompoundRef="H2CO3_cytosol" LocationX="104" LocationY="142" />
        <LocalizedCompoundShape NodeReferenceModeAttrTag="full" LocalizedCompoundRef="HCO3_thylakoid" LocationX="90" LocationY="325" />
        <SimpleReactionShape NodeReferenceModeAttrTag="full" SimpleReactionRef="r13" LocationX="107" LocationY="173" />
        <FluxReactionShape NodeReferenceModeAttrTag="full" FluxReactionRef="flux0" LocationX="45" LocationY="44" />
        <LocalizedCompoundShape NodeReferenceModeAttrTag="full" LocalizedCompoundRef="H2CO3_stroma" LocationX="98" LocationY="139" />
        <SimpleReactionShape NodeReferenceModeAttrTag="full" SimpleReactionRef="r21" LocationX="52" LocationY="123" />
        <FluxReactionShape NodeReferenceModeAttrTag="full" FluxReactionRef="flux8" LocationX="38" LocationY="33" />
        <FluxReactionShape NodeReferenceModeAttrTag="full" FluxReactionRef="flux12" LocationX="42" LocationY="19" />
        <LocalizedCompoundShape NodeReferenceModeAttrTag="full" LocalizedCompoundRef="CO2_cytosol" LocationX="95" LocationY="89" />
        <SimpleReactionShape NodeReferenceModeAttrTag="full" SimpleReactionRef="r3" LocationX="54" LocationY="104" />
        <LocalizedCompoundShape NodeReferenceModeAttrTag="full" LocalizedCompoundRef="Photorespiratory_intermediate_stroma" LocationX="27" LocationY="122" />
        <SimpleReactionShape NodeReferenceModeAttrTag="full" SimpleReactionRef="r4" LocationX="94" LocationY="120" />
        <LocalizedCompoundShape NodeReferenceModeAttrTag="full" LocalizedCompoundRef="H2CO3_pyrenoid" LocationX="102" LocationY="141" />
        <SimpleReactionShape NodeReferenceModeAttrTag="full" SimpleReactionRef="r9" LocationX="95" LocationY="121" />
        <SimpleReactionShape NodeReferenceModeAttrTag="full" SimpleReactionRef="r11" LocationX="61" LocationY="150" />
        <LocalizedCompoundShape NodeReferenceModeAttrTag="full" LocalizedCompoundRef="CO2_pyrenoid" LocationX="98" LocationY="89" />
      </Diagram>
      <Diagram Name="m2" Structure="Plasmalemma">
        <SimpleReactionShape NodeReferenceModeAttrTag="full" SimpleReactionRef="r18" LocationX="152" LocationY="90" />
        <FluxReactionShape NodeReferenceModeAttrTag="full" FluxReactionRef="flux22" LocationX="58" LocationY="247" />
        <LocalizedCompoundShape NodeReferenceModeAttrTag="full" LocalizedCompoundRef="Photorespiraotry_intermediate_cytosol" LocationX="150" LocationY="136" />
        <LocalizedCompoundShape NodeReferenceModeAttrTag="full" LocalizedCompoundRef="O2_intermediate_pyrenoid" LocationX="25" LocationY="27" />
        <LocalizedCompoundShape NodeReferenceModeAttrTag="full" LocalizedCompoundRef="H2CO3_thylakoid" LocationX="92" LocationY="289" />
        <FluxReactionShape NodeReferenceModeAttrTag="full" FluxReactionRef="flux16" LocationX="45" LocationY="297" />
        <SimpleReactionShape NodeReferenceModeAttrTag="full" SimpleReactionRef="r2" LocationX="51" LocationY="48" />
        <FluxReactionShape NodeReferenceModeAttrTag="full" FluxReactionRef="flux27" LocationX="52" LocationY="360" />
        <FluxReactionShape NodeReferenceModeAttrTag="full" FluxReactionRef="flux13" LocationX="48" LocationY="127" />
        <LocalizedCompoundShape NodeReferenceModeAttrTag="full" LocalizedCompoundRef="CO2_thylakoid" LocationX="91" LocationY="253" />
        <FluxReactionShape NodeReferenceModeAttrTag="full" FluxReactionRef="flux23" LocationX="42" LocationY="130" />
        <FluxReactionShape NodeReferenceModeAttrTag="full" FluxReactionRef="flux26" LocationX="38" LocationY="356" />
        <SimpleReactionShape NodeReferenceModeAttrTag="full" SimpleReactionRef="r17" LocationX="131" LocationY="119" />
        <FluxReactionShape NodeReferenceModeAttrTag="full" FluxReactionRef="flux9" LocationX="40" LocationY="93" />
        <FluxReactionShape NodeReferenceModeAttrTag="full" FluxReactionRef="flux1" LocationX="43" LocationY="97" />
        <LocalizedCompoundShape NodeReferenceModeAttrTag="full" LocalizedCompoundRef="CO2_plasmalemmaSurface" LocationX="93" LocationY="95" />
        <FluxReactionShape NodeReferenceModeAttrTag="full" FluxReactionRef="flux11" LocationX="44" LocationY="181" />
        <SimpleReactionShape NodeReferenceModeAttrTag="full" SimpleReactionRef="r24" LocationX="94" LocationY="308" />
        <LocalizedCompoundShape NodeReferenceModeAttrTag="full" LocalizedCompoundRef="O2_cytosol" LocationX="91" LocationY="43" />
        <SimpleReactionShape NodeReferenceModeAttrTag="full" SimpleReactionRef="r20" LocationX="49" LocationY="102" />
        <LocalizedCompoundShape NodeReferenceModeAttrTag="full" LocalizedCompoundRef="HCO3_pyrenoid" LocationX="108" LocationY="203" />
        <SimpleReactionShape NodeReferenceModeAttrTag="full" SimpleReactionRef="r6" LocationX="104" LocationY="118" />
        <LocalizedCompoundShape NodeReferenceModeAttrTag="full" LocalizedCompoundRef="Photorespiratory_intermediate_pyrenoid" LocationX="20" LocationY="120" />
        <FluxReactionShape NodeReferenceModeAttrTag="full" FluxReactionRef="flux7" LocationX="43" LocationY="186" />
        <LocalizedCompoundShape NodeReferenceModeAttrTag="full" LocalizedCompoundRef="O2_outside" LocationX="87" LocationY="40" />
        <SimpleReactionShape NodeReferenceModeAttrTag="full" SimpleReactionRef="r10" LocationX="103" LocationY="174" />
        <LocalizedCompoundShape NodeReferenceModeAttrTag="full" LocalizedCompoundRef="HCO3_cytosol" LocationX="105" LocationY="208" />
        <SimpleReactionShape NodeReferenceModeAttrTag="full" SimpleReactionRef="r19" LocationX="50" LocationY="43" />
        <FluxReactionShape NodeReferenceModeAttrTag="full" FluxReactionRef="flux19" LocationX="39" LocationY="255" />
        <LocalizedCompoundShape NodeReferenceModeAttrTag="full" LocalizedCompoundRef="HCO3_plasmalemmaSurface" LocationX="94" LocationY="210" />
        <FluxReactionShape NodeReferenceModeAttrTag="full" FluxReactionRef="flux3" LocationX="51" LocationY="192" />
        <FluxReactionShape NodeReferenceModeAttrTag="full" FluxReactionRef="flux4" LocationX="34" LocationY="34" />
        <SimpleReactionShape NodeReferenceModeAttrTag="full" SimpleReactionRef="r7" LocationX="109" LocationY="165" />
        <SimpleReactionShape NodeReferenceModeAttrTag="full" SimpleReactionRef="r5" LocationX="96" LocationY="177" />
        <SimpleReactionShape NodeReferenceModeAttrTag="full" SimpleReactionRef="r16" LocationX="148" LocationY="32" />
        <FluxReactionShape NodeReferenceModeAttrTag="full" FluxReactionRef="flux2" LocationX="48" LocationY="153" />
        <FluxReactionShape NodeReferenceModeAttrTag="full" FluxReactionRef="flux15" LocationX="45" LocationY="268" />
        <LocalizedCompoundShape NodeReferenceModeAttrTag="full" LocalizedCompoundRef="CO2_stroma" LocationX="97" LocationY="83" />
        <SimpleReactionShape NodeReferenceModeAttrTag="full" SimpleReactionRef="r23" LocationX="94" LocationY="274" />
        <LocalizedCompoundShape NodeReferenceModeAttrTag="full" LocalizedCompoundRef="H2CO3_plasmalemmaSurface" LocationX="95" LocationY="145" />
        <LocalizedCompoundShape NodeReferenceModeAttrTag="full" LocalizedCompoundRef="CO2_outside" LocationX="92" LocationY="98" />
        <SimpleReactionShape NodeReferenceModeAttrTag="full" SimpleReactionRef="r1" LocationX="56" LocationY="219" />
        <FluxReactionShape NodeReferenceModeAttrTag="full" FluxReactionRef="flux6" LocationX="46" LocationY="153" />
        <LocalizedCompoundShape NodeReferenceModeAttrTag="full" LocalizedCompoundRef="CO2_substomatalCavity" LocationX="102" LocationY="97" />
        <LocalizedCompoundShape NodeReferenceModeAttrTag="full" LocalizedCompoundRef="O2_thylakoid" LocationX="87" LocationY="223" />
        <LocalizedCompoundShape NodeReferenceModeAttrTag="full" LocalizedCompoundRef="O2_substomatalCavity" LocationX="97" LocationY="40" />
        <LocalizedCompoundShape NodeReferenceModeAttrTag="full" LocalizedCompoundRef="O2_pyrenoid" LocationX="93" LocationY="37" />
        <FluxReactionShape NodeReferenceModeAttrTag="full" FluxReactionRef="flux18" LocationX="37" LocationY="219" />
        <SimpleReactionShape NodeReferenceModeAttrTag="full" SimpleReactionRef="r8" LocationX="64" LocationY="152" />
        <FluxReactionShape NodeReferenceModeAttrTag="full" FluxReactionRef="flux5" LocationX="41" LocationY="85" />
        <FluxReactionShape NodeReferenceModeAttrTag="full" FluxReactionRef="flux21" LocationX="37" LocationY="321" />
        <SimpleReactionShape NodeReferenceModeAttrTag="full" SimpleReactionRef="r14" LocationX="160" LocationY="157" />
        <SimpleReactionShape NodeReferenceModeAttrTag="full" SimpleReactionRef="r12" LocationX="103" LocationY="113" />
        <FluxReactionShape NodeReferenceModeAttrTag="full" FluxReactionRef="flux20" LocationX="37" LocationY="287" />
        <LocalizedCompoundShape NodeReferenceModeAttrTag="full" LocalizedCompoundRef="O2_stroma" LocationX="93" LocationY="40" />
        <SimpleReactionShape NodeReferenceModeAttrTag="full" SimpleReactionRef="r0" LocationX="60" LocationY="237" />
        <FluxReactionShape NodeReferenceModeAttrTag="full" FluxReactionRef="flux14" LocationX="43" LocationY="235" />
        <FluxReactionShape NodeReferenceModeAttrTag="full" FluxReactionRef="flux10" LocationX="44" LocationY="141" />
        <FluxReactionShape NodeReferenceModeAttrTag="full" FluxReactionRef="flux17" LocationX="46" LocationY="325" />
        <LocalizedCompoundShape NodeReferenceModeAttrTag="full" LocalizedCompoundRef="HCO3_stroma" LocationX="103" LocationY="199" />
        <LocalizedCompoundShape NodeReferenceModeAttrTag="full" LocalizedCompoundRef="O2_plasmalemmaSurface" LocationX="92" LocationY="43" />
        <LocalizedCompoundShape NodeReferenceModeAttrTag="full" LocalizedCompoundRef="H2CO3_cytosol" LocationX="104" LocationY="142" />
        <LocalizedCompoundShape NodeReferenceModeAttrTag="full" LocalizedCompoundRef="HCO3_thylakoid" LocationX="90" LocationY="325" />
        <SimpleReactionShape NodeReferenceModeAttrTag="full" SimpleReactionRef="r13" LocationX="107" LocationY="173" />
        <FluxReactionShape NodeReferenceModeAttrTag="full" FluxReactionRef="flux0" LocationX="45" LocationY="44" />
        <LocalizedCompoundShape NodeReferenceModeAttrTag="full" LocalizedCompoundRef="H2CO3_stroma" LocationX="98" LocationY="139" />
        <SimpleReactionShape NodeReferenceModeAttrTag="full" SimpleReactionRef="r21" LocationX="52" LocationY="123" />
        <FluxReactionShape NodeReferenceModeAttrTag="full" FluxReactionRef="flux8" LocationX="38" LocationY="33" />
        <FluxReactionShape NodeReferenceModeAttrTag="full" FluxReactionRef="flux12" LocationX="42" LocationY="19" />
        <LocalizedCompoundShape NodeReferenceModeAttrTag="full" LocalizedCompoundRef="CO2_cytosol" LocationX="95" LocationY="89" />
        <SimpleReactionShape NodeReferenceModeAttrTag="full" SimpleReactionRef="r3" LocationX="54" LocationY="104" />
        <LocalizedCompoundShape NodeReferenceModeAttrTag="full" LocalizedCompoundRef="Photorespiratory_intermediate_stroma" LocationX="27" LocationY="122" />
        <SimpleReactionShape NodeReferenceModeAttrTag="full" SimpleReactionRef="r4" LocationX="94" LocationY="120" />
        <LocalizedCompoundShape NodeReferenceModeAttrTag="full" LocalizedCompoundRef="H2CO3_pyrenoid" LocationX="102" LocationY="141" />
        <SimpleReactionShape NodeReferenceModeAttrTag="full" SimpleReactionRef="r9" LocationX="95" LocationY="121" />
        <SimpleReactionShape NodeReferenceModeAttrTag="full" SimpleReactionRef="r11" LocationX="61" LocationY="150" />
        <LocalizedCompoundShape NodeReferenceModeAttrTag="full" LocalizedCompoundRef="CO2_pyrenoid" LocationX="98" LocationY="89" />
      </Diagram>
      <Diagram Name="c3" Structure="Cytosol">
        <SimpleReactionShape NodeReferenceModeAttrTag="full" SimpleReactionRef="r18" LocationX="152" LocationY="90" />
        <FluxReactionShape NodeReferenceModeAttrTag="full" FluxReactionRef="flux22" LocationX="58" LocationY="247" />
        <LocalizedCompoundShape NodeReferenceModeAttrTag="full" LocalizedCompoundRef="Photorespiraotry_intermediate_cytosol" LocationX="150" LocationY="136" />
        <LocalizedCompoundShape NodeReferenceModeAttrTag="full" LocalizedCompoundRef="O2_intermediate_pyrenoid" LocationX="25" LocationY="27" />
        <LocalizedCompoundShape NodeReferenceModeAttrTag="full" LocalizedCompoundRef="H2CO3_thylakoid" LocationX="92" LocationY="289" />
        <FluxReactionShape NodeReferenceModeAttrTag="full" FluxReactionRef="flux16" LocationX="45" LocationY="297" />
        <SimpleReactionShape NodeReferenceModeAttrTag="full" SimpleReactionRef="r2" LocationX="51" LocationY="48" />
        <FluxReactionShape NodeReferenceModeAttrTag="full" FluxReactionRef="flux27" LocationX="52" LocationY="360" />
        <FluxReactionShape NodeReferenceModeAttrTag="full" FluxReactionRef="flux13" LocationX="48" LocationY="127" />
        <LocalizedCompoundShape NodeReferenceModeAttrTag="full" LocalizedCompoundRef="CO2_thylakoid" LocationX="91" LocationY="253" />
        <FluxReactionShape NodeReferenceModeAttrTag="full" FluxReactionRef="flux23" LocationX="42" LocationY="130" />
        <FluxReactionShape NodeReferenceModeAttrTag="full" FluxReactionRef="flux26" LocationX="38" LocationY="356" />
        <SimpleReactionShape NodeReferenceModeAttrTag="full" SimpleReactionRef="r17" LocationX="131" LocationY="119" />
        <FluxReactionShape NodeReferenceModeAttrTag="full" FluxReactionRef="flux9" LocationX="40" LocationY="93" />
        <FluxReactionShape NodeReferenceModeAttrTag="full" FluxReactionRef="flux1" LocationX="43" LocationY="97" />
        <LocalizedCompoundShape NodeReferenceModeAttrTag="full" LocalizedCompoundRef="CO2_plasmalemmaSurface" LocationX="93" LocationY="95" />
        <FluxReactionShape NodeReferenceModeAttrTag="full" FluxReactionRef="flux11" LocationX="44" LocationY="181" />
        <SimpleReactionShape NodeReferenceModeAttrTag="full" SimpleReactionRef="r24" LocationX="94" LocationY="308" />
        <LocalizedCompoundShape NodeReferenceModeAttrTag="full" LocalizedCompoundRef="O2_cytosol" LocationX="91" LocationY="43" />
        <SimpleReactionShape NodeReferenceModeAttrTag="full" SimpleReactionRef="r20" LocationX="49" LocationY="102" />
        <LocalizedCompoundShape NodeReferenceModeAttrTag="full" LocalizedCompoundRef="HCO3_pyrenoid" LocationX="108" LocationY="203" />
        <SimpleReactionShape NodeReferenceModeAttrTag="full" SimpleReactionRef="r6" LocationX="104" LocationY="118" />
        <LocalizedCompoundShape NodeReferenceModeAttrTag="full" LocalizedCompoundRef="Photorespiratory_intermediate_pyrenoid" LocationX="20" LocationY="120" />
        <FluxReactionShape NodeReferenceModeAttrTag="full" FluxReactionRef="flux7" LocationX="43" LocationY="186" />
        <LocalizedCompoundShape NodeReferenceModeAttrTag="full" LocalizedCompoundRef="O2_outside" LocationX="87" LocationY="40" />
        <SimpleReactionShape NodeReferenceModeAttrTag="full" SimpleReactionRef="r10" LocationX="103" LocationY="174" />
        <LocalizedCompoundShape NodeReferenceModeAttrTag="full" LocalizedCompoundRef="HCO3_cytosol" LocationX="105" LocationY="208" />
        <SimpleReactionShape NodeReferenceModeAttrTag="full" SimpleReactionRef="r19" LocationX="50" LocationY="43" />
        <FluxReactionShape NodeReferenceModeAttrTag="full" FluxReactionRef="flux19" LocationX="39" LocationY="255" />
        <LocalizedCompoundShape NodeReferenceModeAttrTag="full" LocalizedCompoundRef="HCO3_plasmalemmaSurface" LocationX="94" LocationY="210" />
        <FluxReactionShape NodeReferenceModeAttrTag="full" FluxReactionRef="flux3" LocationX="51" LocationY="192" />
        <FluxReactionShape NodeReferenceModeAttrTag="full" FluxReactionRef="flux4" LocationX="34" LocationY="34" />
        <SimpleReactionShape NodeReferenceModeAttrTag="full" SimpleReactionRef="r7" LocationX="109" LocationY="165" />
        <SimpleReactionShape NodeReferenceModeAttrTag="full" SimpleReactionRef="r5" LocationX="96" LocationY="177" />
        <SimpleReactionShape NodeReferenceModeAttrTag="full" SimpleReactionRef="r16" LocationX="148" LocationY="32" />
        <FluxReactionShape NodeReferenceModeAttrTag="full" FluxReactionRef="flux2" LocationX="48" LocationY="153" />
        <FluxReactionShape NodeReferenceModeAttrTag="full" FluxReactionRef="flux15" LocationX="45" LocationY="268" />
        <LocalizedCompoundShape NodeReferenceModeAttrTag="full" LocalizedCompoundRef="CO2_stroma" LocationX="97" LocationY="83" />
        <SimpleReactionShape NodeReferenceModeAttrTag="full" SimpleReactionRef="r23" LocationX="94" LocationY="274" />
        <LocalizedCompoundShape NodeReferenceModeAttrTag="full" LocalizedCompoundRef="H2CO3_plasmalemmaSurface" LocationX="95" LocationY="145" />
        <LocalizedCompoundShape NodeReferenceModeAttrTag="full" LocalizedCompoundRef="CO2_outside" LocationX="92" LocationY="98" />
        <SimpleReactionShape NodeReferenceModeAttrTag="full" SimpleReactionRef="r1" LocationX="56" LocationY="219" />
        <FluxReactionShape NodeReferenceModeAttrTag="full" FluxReactionRef="flux6" LocationX="46" LocationY="153" />
        <LocalizedCompoundShape NodeReferenceModeAttrTag="full" LocalizedCompoundRef="CO2_substomatalCavity" LocationX="102" LocationY="97" />
        <LocalizedCompoundShape NodeReferenceModeAttrTag="full" LocalizedCompoundRef="O2_thylakoid" LocationX="87" LocationY="223" />
        <LocalizedCompoundShape NodeReferenceModeAttrTag="full" LocalizedCompoundRef="O2_substomatalCavity" LocationX="97" LocationY="40" />
        <LocalizedCompoundShape NodeReferenceModeAttrTag="full" LocalizedCompoundRef="O2_pyrenoid" LocationX="93" LocationY="37" />
        <FluxReactionShape NodeReferenceModeAttrTag="full" FluxReactionRef="flux18" LocationX="37" LocationY="219" />
        <SimpleReactionShape NodeReferenceModeAttrTag="full" SimpleReactionRef="r8" LocationX="64" LocationY="152" />
        <FluxReactionShape NodeReferenceModeAttrTag="full" FluxReactionRef="flux5" LocationX="41" LocationY="85" />
        <FluxReactionShape NodeReferenceModeAttrTag="full" FluxReactionRef="flux21" LocationX="37" LocationY="321" />
        <SimpleReactionShape NodeReferenceModeAttrTag="full" SimpleReactionRef="r14" LocationX="160" LocationY="157" />
        <SimpleReactionShape NodeReferenceModeAttrTag="full" SimpleReactionRef="r12" LocationX="103" LocationY="113" />
        <FluxReactionShape NodeReferenceModeAttrTag="full" FluxReactionRef="flux20" LocationX="37" LocationY="287" />
        <LocalizedCompoundShape NodeReferenceModeAttrTag="full" LocalizedCompoundRef="O2_stroma" LocationX="93" LocationY="40" />
        <SimpleReactionShape NodeReferenceModeAttrTag="full" SimpleReactionRef="r0" LocationX="60" LocationY="237" />
        <FluxReactionShape NodeReferenceModeAttrTag="full" FluxReactionRef="flux14" LocationX="43" LocationY="235" />
        <FluxReactionShape NodeReferenceModeAttrTag="full" FluxReactionRef="flux10" LocationX="44" LocationY="141" />
        <FluxReactionShape NodeReferenceModeAttrTag="full" FluxReactionRef="flux17" LocationX="46" LocationY="325" />
        <LocalizedCompoundShape NodeReferenceModeAttrTag="full" LocalizedCompoundRef="HCO3_stroma" LocationX="103" LocationY="199" />
        <LocalizedCompoundShape NodeReferenceModeAttrTag="full" LocalizedCompoundRef="O2_plasmalemmaSurface" LocationX="92" LocationY="43" />
        <LocalizedCompoundShape NodeReferenceModeAttrTag="full" LocalizedCompoundRef="H2CO3_cytosol" LocationX="104" LocationY="142" />
        <LocalizedCompoundShape NodeReferenceModeAttrTag="full" LocalizedCompoundRef="HCO3_thylakoid" LocationX="90" LocationY="325" />
        <SimpleReactionShape NodeReferenceModeAttrTag="full" SimpleReactionRef="r13" LocationX="107" LocationY="173" />
        <FluxReactionShape NodeReferenceModeAttrTag="full" FluxReactionRef="flux0" LocationX="45" LocationY="44" />
        <LocalizedCompoundShape NodeReferenceModeAttrTag="full" LocalizedCompoundRef="H2CO3_stroma" LocationX="98" LocationY="139" />
        <SimpleReactionShape NodeReferenceModeAttrTag="full" SimpleReactionRef="r21" LocationX="52" LocationY="123" />
        <FluxReactionShape NodeReferenceModeAttrTag="full" FluxReactionRef="flux8" LocationX="38" LocationY="33" />
        <FluxReactionShape NodeReferenceModeAttrTag="full" FluxReactionRef="flux12" LocationX="42" LocationY="19" />
        <LocalizedCompoundShape NodeReferenceModeAttrTag="full" LocalizedCompoundRef="CO2_cytosol" LocationX="95" LocationY="89" />
        <SimpleReactionShape NodeReferenceModeAttrTag="full" SimpleReactionRef="r3" LocationX="54" LocationY="104" />
        <LocalizedCompoundShape NodeReferenceModeAttrTag="full" LocalizedCompoundRef="Photorespiratory_intermediate_stroma" LocationX="27" LocationY="122" />
        <SimpleReactionShape NodeReferenceModeAttrTag="full" SimpleReactionRef="r4" LocationX="94" LocationY="120" />
        <LocalizedCompoundShape NodeReferenceModeAttrTag="full" LocalizedCompoundRef="H2CO3_pyrenoid" LocationX="102" LocationY="141" />
        <SimpleReactionShape NodeReferenceModeAttrTag="full" SimpleReactionRef="r9" LocationX="95" LocationY="121" />
        <SimpleReactionShape NodeReferenceModeAttrTag="full" SimpleReactionRef="r11" LocationX="61" LocationY="150" />
        <LocalizedCompoundShape NodeReferenceModeAttrTag="full" LocalizedCompoundRef="CO2_pyrenoid" LocationX="98" LocationY="89" />
      </Diagram>
      <Diagram Name="m3" Structure="ChloroplastEnvelope">
        <SimpleReactionShape NodeReferenceModeAttrTag="full" SimpleReactionRef="r18" LocationX="152" LocationY="90" />
        <FluxReactionShape NodeReferenceModeAttrTag="full" FluxReactionRef="flux22" LocationX="58" LocationY="247" />
        <LocalizedCompoundShape NodeReferenceModeAttrTag="full" LocalizedCompoundRef="Photorespiraotry_intermediate_cytosol" LocationX="150" LocationY="136" />
        <LocalizedCompoundShape NodeReferenceModeAttrTag="full" LocalizedCompoundRef="O2_intermediate_pyrenoid" LocationX="25" LocationY="27" />
        <LocalizedCompoundShape NodeReferenceModeAttrTag="full" LocalizedCompoundRef="H2CO3_thylakoid" LocationX="92" LocationY="289" />
        <FluxReactionShape NodeReferenceModeAttrTag="full" FluxReactionRef="flux16" LocationX="45" LocationY="297" />
        <SimpleReactionShape NodeReferenceModeAttrTag="full" SimpleReactionRef="r2" LocationX="51" LocationY="48" />
        <FluxReactionShape NodeReferenceModeAttrTag="full" FluxReactionRef="flux27" LocationX="52" LocationY="360" />
        <FluxReactionShape NodeReferenceModeAttrTag="full" FluxReactionRef="flux13" LocationX="48" LocationY="127" />
        <LocalizedCompoundShape NodeReferenceModeAttrTag="full" LocalizedCompoundRef="CO2_thylakoid" LocationX="91" LocationY="253" />
        <FluxReactionShape NodeReferenceModeAttrTag="full" FluxReactionRef="flux23" LocationX="42" LocationY="130" />
        <FluxReactionShape NodeReferenceModeAttrTag="full" FluxReactionRef="flux26" LocationX="38" LocationY="356" />
        <SimpleReactionShape NodeReferenceModeAttrTag="full" SimpleReactionRef="r17" LocationX="131" LocationY="119" />
        <FluxReactionShape NodeReferenceModeAttrTag="full" FluxReactionRef="flux9" LocationX="40" LocationY="93" />
        <FluxReactionShape NodeReferenceModeAttrTag="full" FluxReactionRef="flux1" LocationX="43" LocationY="97" />
        <LocalizedCompoundShape NodeReferenceModeAttrTag="full" LocalizedCompoundRef="CO2_plasmalemmaSurface" LocationX="93" LocationY="95" />
        <FluxReactionShape NodeReferenceModeAttrTag="full" FluxReactionRef="flux11" LocationX="44" LocationY="181" />
        <SimpleReactionShape NodeReferenceModeAttrTag="full" SimpleReactionRef="r24" LocationX="94" LocationY="308" />
        <LocalizedCompoundShape NodeReferenceModeAttrTag="full" LocalizedCompoundRef="O2_cytosol" LocationX="91" LocationY="43" />
        <SimpleReactionShape NodeReferenceModeAttrTag="full" SimpleReactionRef="r20" LocationX="49" LocationY="102" />
        <LocalizedCompoundShape NodeReferenceModeAttrTag="full" LocalizedCompoundRef="HCO3_pyrenoid" LocationX="108" LocationY="203" />
        <SimpleReactionShape NodeReferenceModeAttrTag="full" SimpleReactionRef="r6" LocationX="104" LocationY="118" />
        <LocalizedCompoundShape NodeReferenceModeAttrTag="full" LocalizedCompoundRef="Photorespiratory_intermediate_pyrenoid" LocationX="20" LocationY="120" />
        <FluxReactionShape NodeReferenceModeAttrTag="full" FluxReactionRef="flux7" LocationX="43" LocationY="186" />
        <LocalizedCompoundShape NodeReferenceModeAttrTag="full" LocalizedCompoundRef="O2_outside" LocationX="87" LocationY="40" />
        <SimpleReactionShape NodeReferenceModeAttrTag="full" SimpleReactionRef="r10" LocationX="103" LocationY="174" />
        <LocalizedCompoundShape NodeReferenceModeAttrTag="full" LocalizedCompoundRef="HCO3_cytosol" LocationX="105" LocationY="208" />
        <SimpleReactionShape NodeReferenceModeAttrTag="full" SimpleReactionRef="r19" LocationX="50" LocationY="43" />
        <FluxReactionShape NodeReferenceModeAttrTag="full" FluxReactionRef="flux19" LocationX="39" LocationY="255" />
        <LocalizedCompoundShape NodeReferenceModeAttrTag="full" LocalizedCompoundRef="HCO3_plasmalemmaSurface" LocationX="94" LocationY="210" />
        <FluxReactionShape NodeReferenceModeAttrTag="full" FluxReactionRef="flux3" LocationX="51" LocationY="192" />
        <FluxReactionShape NodeReferenceModeAttrTag="full" FluxReactionRef="flux4" LocationX="34" LocationY="34" />
        <SimpleReactionShape NodeReferenceModeAttrTag="full" SimpleReactionRef="r7" LocationX="109" LocationY="165" />
        <SimpleReactionShape NodeReferenceModeAttrTag="full" SimpleReactionRef="r5" LocationX="96" LocationY="177" />
        <SimpleReactionShape NodeReferenceModeAttrTag="full" SimpleReactionRef="r16" LocationX="148" LocationY="32" />
        <FluxReactionShape NodeReferenceModeAttrTag="full" FluxReactionRef="flux2" LocationX="48" LocationY="153" />
        <FluxReactionShape NodeReferenceModeAttrTag="full" FluxReactionRef="flux15" LocationX="45" LocationY="268" />
        <LocalizedCompoundShape NodeReferenceModeAttrTag="full" LocalizedCompoundRef="CO2_stroma" LocationX="97" LocationY="83" />
        <SimpleReactionShape NodeReferenceModeAttrTag="full" SimpleReactionRef="r23" LocationX="94" LocationY="274" />
        <LocalizedCompoundShape NodeReferenceModeAttrTag="full" LocalizedCompoundRef="H2CO3_plasmalemmaSurface" LocationX="95" LocationY="145" />
        <LocalizedCompoundShape NodeReferenceModeAttrTag="full" LocalizedCompoundRef="CO2_outside" LocationX="92" LocationY="98" />
        <SimpleReactionShape NodeReferenceModeAttrTag="full" SimpleReactionRef="r1" LocationX="56" LocationY="219" />
        <FluxReactionShape NodeReferenceModeAttrTag="full" FluxReactionRef="flux6" LocationX="46" LocationY="153" />
        <LocalizedCompoundShape NodeReferenceModeAttrTag="full" LocalizedCompoundRef="CO2_substomatalCavity" LocationX="102" LocationY="97" />
        <LocalizedCompoundShape NodeReferenceModeAttrTag="full" LocalizedCompoundRef="O2_thylakoid" LocationX="87" LocationY="223" />
        <LocalizedCompoundShape NodeReferenceModeAttrTag="full" LocalizedCompoundRef="O2_substomatalCavity" LocationX="97" LocationY="40" />
        <LocalizedCompoundShape NodeReferenceModeAttrTag="full" LocalizedCompoundRef="O2_pyrenoid" LocationX="93" LocationY="37" />
        <FluxReactionShape NodeReferenceModeAttrTag="full" FluxReactionRef="flux18" LocationX="37" LocationY="219" />
        <SimpleReactionShape NodeReferenceModeAttrTag="full" SimpleReactionRef="r8" LocationX="64" LocationY="152" />
        <FluxReactionShape NodeReferenceModeAttrTag="full" FluxReactionRef="flux5" LocationX="41" LocationY="85" />
        <FluxReactionShape NodeReferenceModeAttrTag="full" FluxReactionRef="flux21" LocationX="37" LocationY="321" />
        <SimpleReactionShape NodeReferenceModeAttrTag="full" SimpleReactionRef="r14" LocationX="160" LocationY="157" />
        <SimpleReactionShape NodeReferenceModeAttrTag="full" SimpleReactionRef="r12" LocationX="103" LocationY="113" />
        <FluxReactionShape NodeReferenceModeAttrTag="full" FluxReactionRef="flux20" LocationX="37" LocationY="287" />
        <LocalizedCompoundShape NodeReferenceModeAttrTag="full" LocalizedCompoundRef="O2_stroma" LocationX="93" LocationY="40" />
        <SimpleReactionShape NodeReferenceModeAttrTag="full" SimpleReactionRef="r0" LocationX="60" LocationY="237" />
        <FluxReactionShape NodeReferenceModeAttrTag="full" FluxReactionRef="flux14" LocationX="43" LocationY="235" />
        <FluxReactionShape NodeReferenceModeAttrTag="full" FluxReactionRef="flux10" LocationX="44" LocationY="141" />
        <FluxReactionShape NodeReferenceModeAttrTag="full" FluxReactionRef="flux17" LocationX="46" LocationY="325" />
        <LocalizedCompoundShape NodeReferenceModeAttrTag="full" LocalizedCompoundRef="HCO3_stroma" LocationX="103" LocationY="199" />
        <LocalizedCompoundShape NodeReferenceModeAttrTag="full" LocalizedCompoundRef="O2_plasmalemmaSurface" LocationX="92" LocationY="43" />
        <LocalizedCompoundShape NodeReferenceModeAttrTag="full" LocalizedCompoundRef="H2CO3_cytosol" LocationX="104" LocationY="142" />
        <LocalizedCompoundShape NodeReferenceModeAttrTag="full" LocalizedCompoundRef="HCO3_thylakoid" LocationX="90" LocationY="325" />
        <SimpleReactionShape NodeReferenceModeAttrTag="full" SimpleReactionRef="r13" LocationX="107" LocationY="173" />
        <FluxReactionShape NodeReferenceModeAttrTag="full" FluxReactionRef="flux0" LocationX="45" LocationY="44" />
        <LocalizedCompoundShape NodeReferenceModeAttrTag="full" LocalizedCompoundRef="H2CO3_stroma" LocationX="98" LocationY="139" />
        <SimpleReactionShape NodeReferenceModeAttrTag="full" SimpleReactionRef="r21" LocationX="52" LocationY="123" />
        <FluxReactionShape NodeReferenceModeAttrTag="full" FluxReactionRef="flux8" LocationX="38" LocationY="33" />
        <FluxReactionShape NodeReferenceModeAttrTag="full" FluxReactionRef="flux12" LocationX="42" LocationY="19" />
        <LocalizedCompoundShape NodeReferenceModeAttrTag="full" LocalizedCompoundRef="CO2_cytosol" LocationX="95" LocationY="89" />
        <SimpleReactionShape NodeReferenceModeAttrTag="full" SimpleReactionRef="r3" LocationX="54" LocationY="104" />
        <LocalizedCompoundShape NodeReferenceModeAttrTag="full" LocalizedCompoundRef="Photorespiratory_intermediate_stroma" LocationX="27" LocationY="122" />
        <SimpleReactionShape NodeReferenceModeAttrTag="full" SimpleReactionRef="r4" LocationX="94" LocationY="120" />
        <LocalizedCompoundShape NodeReferenceModeAttrTag="full" LocalizedCompoundRef="H2CO3_pyrenoid" LocationX="102" LocationY="141" />
        <SimpleReactionShape NodeReferenceModeAttrTag="full" SimpleReactionRef="r9" LocationX="95" LocationY="121" />
        <SimpleReactionShape NodeReferenceModeAttrTag="full" SimpleReactionRef="r11" LocationX="61" LocationY="150" />
        <LocalizedCompoundShape NodeReferenceModeAttrTag="full" LocalizedCompoundRef="CO2_pyrenoid" LocationX="98" LocationY="89" />
      </Diagram>
      <Diagram Name="c4" Structure="Stroma">
        <SimpleReactionShape NodeReferenceModeAttrTag="full" SimpleReactionRef="r18" LocationX="152" LocationY="90" />
        <FluxReactionShape NodeReferenceModeAttrTag="full" FluxReactionRef="flux22" LocationX="58" LocationY="247" />
        <LocalizedCompoundShape NodeReferenceModeAttrTag="full" LocalizedCompoundRef="Photorespiraotry_intermediate_cytosol" LocationX="150" LocationY="136" />
        <LocalizedCompoundShape NodeReferenceModeAttrTag="full" LocalizedCompoundRef="O2_intermediate_pyrenoid" LocationX="25" LocationY="27" />
        <LocalizedCompoundShape NodeReferenceModeAttrTag="full" LocalizedCompoundRef="H2CO3_thylakoid" LocationX="92" LocationY="289" />
        <FluxReactionShape NodeReferenceModeAttrTag="full" FluxReactionRef="flux16" LocationX="45" LocationY="297" />
        <SimpleReactionShape NodeReferenceModeAttrTag="full" SimpleReactionRef="r2" LocationX="51" LocationY="48" />
        <FluxReactionShape NodeReferenceModeAttrTag="full" FluxReactionRef="flux27" LocationX="52" LocationY="360" />
        <FluxReactionShape NodeReferenceModeAttrTag="full" FluxReactionRef="flux13" LocationX="48" LocationY="127" />
        <LocalizedCompoundShape NodeReferenceModeAttrTag="full" LocalizedCompoundRef="CO2_thylakoid" LocationX="91" LocationY="253" />
        <FluxReactionShape NodeReferenceModeAttrTag="full" FluxReactionRef="flux23" LocationX="42" LocationY="130" />
        <FluxReactionShape NodeReferenceModeAttrTag="full" FluxReactionRef="flux26" LocationX="38" LocationY="356" />
        <SimpleReactionShape NodeReferenceModeAttrTag="full" SimpleReactionRef="r17" LocationX="131" LocationY="119" />
        <FluxReactionShape NodeReferenceModeAttrTag="full" FluxReactionRef="flux9" LocationX="40" LocationY="93" />
        <FluxReactionShape NodeReferenceModeAttrTag="full" FluxReactionRef="flux1" LocationX="43" LocationY="97" />
        <LocalizedCompoundShape NodeReferenceModeAttrTag="full" LocalizedCompoundRef="CO2_plasmalemmaSurface" LocationX="93" LocationY="95" />
        <FluxReactionShape NodeReferenceModeAttrTag="full" FluxReactionRef="flux11" LocationX="44" LocationY="181" />
        <SimpleReactionShape NodeReferenceModeAttrTag="full" SimpleReactionRef="r24" LocationX="94" LocationY="308" />
        <LocalizedCompoundShape NodeReferenceModeAttrTag="full" LocalizedCompoundRef="O2_cytosol" LocationX="91" LocationY="43" />
        <SimpleReactionShape NodeReferenceModeAttrTag="full" SimpleReactionRef="r20" LocationX="49" LocationY="102" />
        <LocalizedCompoundShape NodeReferenceModeAttrTag="full" LocalizedCompoundRef="HCO3_pyrenoid" LocationX="108" LocationY="203" />
        <SimpleReactionShape NodeReferenceModeAttrTag="full" SimpleReactionRef="r6" LocationX="104" LocationY="118" />
        <LocalizedCompoundShape NodeReferenceModeAttrTag="full" LocalizedCompoundRef="Photorespiratory_intermediate_pyrenoid" LocationX="20" LocationY="120" />
        <FluxReactionShape NodeReferenceModeAttrTag="full" FluxReactionRef="flux7" LocationX="43" LocationY="186" />
        <LocalizedCompoundShape NodeReferenceModeAttrTag="full" LocalizedCompoundRef="O2_outside" LocationX="87" LocationY="40" />
        <SimpleReactionShape NodeReferenceModeAttrTag="full" SimpleReactionRef="r10" LocationX="103" LocationY="174" />
        <LocalizedCompoundShape NodeReferenceModeAttrTag="full" LocalizedCompoundRef="HCO3_cytosol" LocationX="105" LocationY="208" />
        <SimpleReactionShape NodeReferenceModeAttrTag="full" SimpleReactionRef="r19" LocationX="50" LocationY="43" />
        <FluxReactionShape NodeReferenceModeAttrTag="full" FluxReactionRef="flux19" LocationX="39" LocationY="255" />
        <LocalizedCompoundShape NodeReferenceModeAttrTag="full" LocalizedCompoundRef="HCO3_plasmalemmaSurface" LocationX="94" LocationY="210" />
        <FluxReactionShape NodeReferenceModeAttrTag="full" FluxReactionRef="flux3" LocationX="51" LocationY="192" />
        <FluxReactionShape NodeReferenceModeAttrTag="full" FluxReactionRef="flux4" LocationX="34" LocationY="34" />
        <SimpleReactionShape NodeReferenceModeAttrTag="full" SimpleReactionRef="r7" LocationX="109" LocationY="165" />
        <SimpleReactionShape NodeReferenceModeAttrTag="full" SimpleReactionRef="r5" LocationX="96" LocationY="177" />
        <SimpleReactionShape NodeReferenceModeAttrTag="full" SimpleReactionRef="r16" LocationX="148" LocationY="32" />
        <FluxReactionShape NodeReferenceModeAttrTag="full" FluxReactionRef="flux2" LocationX="48" LocationY="153" />
        <FluxReactionShape NodeReferenceModeAttrTag="full" FluxReactionRef="flux15" LocationX="45" LocationY="268" />
        <LocalizedCompoundShape NodeReferenceModeAttrTag="full" LocalizedCompoundRef="CO2_stroma" LocationX="97" LocationY="83" />
        <SimpleReactionShape NodeReferenceModeAttrTag="full" SimpleReactionRef="r23" LocationX="94" LocationY="274" />
        <LocalizedCompoundShape NodeReferenceModeAttrTag="full" LocalizedCompoundRef="H2CO3_plasmalemmaSurface" LocationX="95" LocationY="145" />
        <LocalizedCompoundShape NodeReferenceModeAttrTag="full" LocalizedCompoundRef="CO2_outside" LocationX="92" LocationY="98" />
        <SimpleReactionShape NodeReferenceModeAttrTag="full" SimpleReactionRef="r1" LocationX="56" LocationY="219" />
        <FluxReactionShape NodeReferenceModeAttrTag="full" FluxReactionRef="flux6" LocationX="46" LocationY="153" />
        <LocalizedCompoundShape NodeReferenceModeAttrTag="full" LocalizedCompoundRef="CO2_substomatalCavity" LocationX="102" LocationY="97" />
        <LocalizedCompoundShape NodeReferenceModeAttrTag="full" LocalizedCompoundRef="O2_thylakoid" LocationX="87" LocationY="223" />
        <LocalizedCompoundShape NodeReferenceModeAttrTag="full" LocalizedCompoundRef="O2_substomatalCavity" LocationX="97" LocationY="40" />
        <LocalizedCompoundShape NodeReferenceModeAttrTag="full" LocalizedCompoundRef="O2_pyrenoid" LocationX="93" LocationY="37" />
        <FluxReactionShape NodeReferenceModeAttrTag="full" FluxReactionRef="flux18" LocationX="37" LocationY="219" />
        <SimpleReactionShape NodeReferenceModeAttrTag="full" SimpleReactionRef="r8" LocationX="64" LocationY="152" />
        <FluxReactionShape NodeReferenceModeAttrTag="full" FluxReactionRef="flux5" LocationX="41" LocationY="85" />
        <FluxReactionShape NodeReferenceModeAttrTag="full" FluxReactionRef="flux21" LocationX="37" LocationY="321" />
        <SimpleReactionShape NodeReferenceModeAttrTag="full" SimpleReactionRef="r14" LocationX="160" LocationY="157" />
        <SimpleReactionShape NodeReferenceModeAttrTag="full" SimpleReactionRef="r12" LocationX="103" LocationY="113" />
        <FluxReactionShape NodeReferenceModeAttrTag="full" FluxReactionRef="flux20" LocationX="37" LocationY="287" />
        <LocalizedCompoundShape NodeReferenceModeAttrTag="full" LocalizedCompoundRef="O2_stroma" LocationX="93" LocationY="40" />
        <SimpleReactionShape NodeReferenceModeAttrTag="full" SimpleReactionRef="r0" LocationX="60" LocationY="237" />
        <FluxReactionShape NodeReferenceModeAttrTag="full" FluxReactionRef="flux14" LocationX="43" LocationY="235" />
        <FluxReactionShape NodeReferenceModeAttrTag="full" FluxReactionRef="flux10" LocationX="44" LocationY="141" />
        <FluxReactionShape NodeReferenceModeAttrTag="full" FluxReactionRef="flux17" LocationX="46" LocationY="325" />
        <LocalizedCompoundShape NodeReferenceModeAttrTag="full" LocalizedCompoundRef="HCO3_stroma" LocationX="103" LocationY="199" />
        <LocalizedCompoundShape NodeReferenceModeAttrTag="full" LocalizedCompoundRef="O2_plasmalemmaSurface" LocationX="92" LocationY="43" />
        <LocalizedCompoundShape NodeReferenceModeAttrTag="full" LocalizedCompoundRef="H2CO3_cytosol" LocationX="104" LocationY="142" />
        <LocalizedCompoundShape NodeReferenceModeAttrTag="full" LocalizedCompoundRef="HCO3_thylakoid" LocationX="90" LocationY="325" />
        <SimpleReactionShape NodeReferenceModeAttrTag="full" SimpleReactionRef="r13" LocationX="107" LocationY="173" />
        <FluxReactionShape NodeReferenceModeAttrTag="full" FluxReactionRef="flux0" LocationX="45" LocationY="44" />
        <LocalizedCompoundShape NodeReferenceModeAttrTag="full" LocalizedCompoundRef="H2CO3_stroma" LocationX="98" LocationY="139" />
        <SimpleReactionShape NodeReferenceModeAttrTag="full" SimpleReactionRef="r21" LocationX="52" LocationY="123" />
        <FluxReactionShape NodeReferenceModeAttrTag="full" FluxReactionRef="flux8" LocationX="38" LocationY="33" />
        <FluxReactionShape NodeReferenceModeAttrTag="full" FluxReactionRef="flux12" LocationX="42" LocationY="19" />
        <LocalizedCompoundShape NodeReferenceModeAttrTag="full" LocalizedCompoundRef="CO2_cytosol" LocationX="95" LocationY="89" />
        <SimpleReactionShape NodeReferenceModeAttrTag="full" SimpleReactionRef="r3" LocationX="54" LocationY="104" />
        <LocalizedCompoundShape NodeReferenceModeAttrTag="full" LocalizedCompoundRef="Photorespiratory_intermediate_stroma" LocationX="27" LocationY="122" />
        <SimpleReactionShape NodeReferenceModeAttrTag="full" SimpleReactionRef="r4" LocationX="94" LocationY="120" />
        <LocalizedCompoundShape NodeReferenceModeAttrTag="full" LocalizedCompoundRef="H2CO3_pyrenoid" LocationX="102" LocationY="141" />
        <SimpleReactionShape NodeReferenceModeAttrTag="full" SimpleReactionRef="r9" LocationX="95" LocationY="121" />
        <SimpleReactionShape NodeReferenceModeAttrTag="full" SimpleReactionRef="r11" LocationX="61" LocationY="150" />
        <LocalizedCompoundShape NodeReferenceModeAttrTag="full" LocalizedCompoundRef="CO2_pyrenoid" LocationX="98" LocationY="89" />
      </Diagram>
      <Diagram Name="m1" Structure="Thylakoid Membrane">
        <SimpleReactionShape NodeReferenceModeAttrTag="full" SimpleReactionRef="r18" LocationX="152" LocationY="90" />
        <FluxReactionShape NodeReferenceModeAttrTag="full" FluxReactionRef="flux22" LocationX="58" LocationY="247" />
        <LocalizedCompoundShape NodeReferenceModeAttrTag="full" LocalizedCompoundRef="Photorespiraotry_intermediate_cytosol" LocationX="150" LocationY="136" />
        <LocalizedCompoundShape NodeReferenceModeAttrTag="full" LocalizedCompoundRef="O2_intermediate_pyrenoid" LocationX="25" LocationY="27" />
        <LocalizedCompoundShape NodeReferenceModeAttrTag="full" LocalizedCompoundRef="H2CO3_thylakoid" LocationX="92" LocationY="289" />
        <FluxReactionShape NodeReferenceModeAttrTag="full" FluxReactionRef="flux16" LocationX="45" LocationY="297" />
        <SimpleReactionShape NodeReferenceModeAttrTag="full" SimpleReactionRef="r2" LocationX="51" LocationY="48" />
        <FluxReactionShape NodeReferenceModeAttrTag="full" FluxReactionRef="flux27" LocationX="52" LocationY="360" />
        <FluxReactionShape NodeReferenceModeAttrTag="full" FluxReactionRef="flux13" LocationX="48" LocationY="127" />
        <LocalizedCompoundShape NodeReferenceModeAttrTag="full" LocalizedCompoundRef="CO2_thylakoid" LocationX="91" LocationY="253" />
        <FluxReactionShape NodeReferenceModeAttrTag="full" FluxReactionRef="flux23" LocationX="42" LocationY="130" />
        <FluxReactionShape NodeReferenceModeAttrTag="full" FluxReactionRef="flux26" LocationX="38" LocationY="356" />
        <SimpleReactionShape NodeReferenceModeAttrTag="full" SimpleReactionRef="r17" LocationX="131" LocationY="119" />
        <FluxReactionShape NodeReferenceModeAttrTag="full" FluxReactionRef="flux9" LocationX="40" LocationY="93" />
        <FluxReactionShape NodeReferenceModeAttrTag="full" FluxReactionRef="flux1" LocationX="43" LocationY="97" />
        <LocalizedCompoundShape NodeReferenceModeAttrTag="full" LocalizedCompoundRef="CO2_plasmalemmaSurface" LocationX="93" LocationY="95" />
        <FluxReactionShape NodeReferenceModeAttrTag="full" FluxReactionRef="flux11" LocationX="44" LocationY="181" />
        <SimpleReactionShape NodeReferenceModeAttrTag="full" SimpleReactionRef="r24" LocationX="94" LocationY="308" />
        <LocalizedCompoundShape NodeReferenceModeAttrTag="full" LocalizedCompoundRef="O2_cytosol" LocationX="91" LocationY="43" />
        <SimpleReactionShape NodeReferenceModeAttrTag="full" SimpleReactionRef="r20" LocationX="49" LocationY="102" />
        <LocalizedCompoundShape NodeReferenceModeAttrTag="full" LocalizedCompoundRef="HCO3_pyrenoid" LocationX="108" LocationY="203" />
        <SimpleReactionShape NodeReferenceModeAttrTag="full" SimpleReactionRef="r6" LocationX="104" LocationY="118" />
        <LocalizedCompoundShape NodeReferenceModeAttrTag="full" LocalizedCompoundRef="Photorespiratory_intermediate_pyrenoid" LocationX="20" LocationY="120" />
        <FluxReactionShape NodeReferenceModeAttrTag="full" FluxReactionRef="flux7" LocationX="43" LocationY="186" />
        <LocalizedCompoundShape NodeReferenceModeAttrTag="full" LocalizedCompoundRef="O2_outside" LocationX="87" LocationY="40" />
        <SimpleReactionShape NodeReferenceModeAttrTag="full" SimpleReactionRef="r10" LocationX="103" LocationY="174" />
        <LocalizedCompoundShape NodeReferenceModeAttrTag="full" LocalizedCompoundRef="HCO3_cytosol" LocationX="105" LocationY="208" />
        <SimpleReactionShape NodeReferenceModeAttrTag="full" SimpleReactionRef="r19" LocationX="50" LocationY="43" />
        <FluxReactionShape NodeReferenceModeAttrTag="full" FluxReactionRef="flux19" LocationX="39" LocationY="255" />
        <LocalizedCompoundShape NodeReferenceModeAttrTag="full" LocalizedCompoundRef="HCO3_plasmalemmaSurface" LocationX="94" LocationY="210" />
        <FluxReactionShape NodeReferenceModeAttrTag="full" FluxReactionRef="flux3" LocationX="51" LocationY="192" />
        <FluxReactionShape NodeReferenceModeAttrTag="full" FluxReactionRef="flux4" LocationX="34" LocationY="34" />
        <SimpleReactionShape NodeReferenceModeAttrTag="full" SimpleReactionRef="r7" LocationX="109" LocationY="165" />
        <SimpleReactionShape NodeReferenceModeAttrTag="full" SimpleReactionRef="r5" LocationX="96" LocationY="177" />
        <SimpleReactionShape NodeReferenceModeAttrTag="full" SimpleReactionRef="r16" LocationX="148" LocationY="32" />
        <FluxReactionShape NodeReferenceModeAttrTag="full" FluxReactionRef="flux2" LocationX="48" LocationY="153" />
        <FluxReactionShape NodeReferenceModeAttrTag="full" FluxReactionRef="flux15" LocationX="45" LocationY="268" />
        <LocalizedCompoundShape NodeReferenceModeAttrTag="full" LocalizedCompoundRef="CO2_stroma" LocationX="97" LocationY="83" />
        <SimpleReactionShape NodeReferenceModeAttrTag="full" SimpleReactionRef="r23" LocationX="94" LocationY="274" />
        <LocalizedCompoundShape NodeReferenceModeAttrTag="full" LocalizedCompoundRef="H2CO3_plasmalemmaSurface" LocationX="95" LocationY="145" />
        <LocalizedCompoundShape NodeReferenceModeAttrTag="full" LocalizedCompoundRef="CO2_outside" LocationX="92" LocationY="98" />
        <SimpleReactionShape NodeReferenceModeAttrTag="full" SimpleReactionRef="r1" LocationX="56" LocationY="219" />
        <FluxReactionShape NodeReferenceModeAttrTag="full" FluxReactionRef="flux6" LocationX="46" LocationY="153" />
        <LocalizedCompoundShape NodeReferenceModeAttrTag="full" LocalizedCompoundRef="CO2_substomatalCavity" LocationX="102" LocationY="97" />
        <LocalizedCompoundShape NodeReferenceModeAttrTag="full" LocalizedCompoundRef="O2_thylakoid" LocationX="87" LocationY="223" />
        <LocalizedCompoundShape NodeReferenceModeAttrTag="full" LocalizedCompoundRef="O2_substomatalCavity" LocationX="97" LocationY="40" />
        <LocalizedCompoundShape NodeReferenceModeAttrTag="full" LocalizedCompoundRef="O2_pyrenoid" LocationX="93" LocationY="37" />
        <FluxReactionShape NodeReferenceModeAttrTag="full" FluxReactionRef="flux18" LocationX="37" LocationY="219" />
        <SimpleReactionShape NodeReferenceModeAttrTag="full" SimpleReactionRef="r8" LocationX="64" LocationY="152" />
        <FluxReactionShape NodeReferenceModeAttrTag="full" FluxReactionRef="flux5" LocationX="41" LocationY="85" />
        <FluxReactionShape NodeReferenceModeAttrTag="full" FluxReactionRef="flux21" LocationX="37" LocationY="321" />
        <SimpleReactionShape NodeReferenceModeAttrTag="full" SimpleReactionRef="r14" LocationX="160" LocationY="157" />
        <SimpleReactionShape NodeReferenceModeAttrTag="full" SimpleReactionRef="r12" LocationX="103" LocationY="113" />
        <FluxReactionShape NodeReferenceModeAttrTag="full" FluxReactionRef="flux20" LocationX="37" LocationY="287" />
        <LocalizedCompoundShape NodeReferenceModeAttrTag="full" LocalizedCompoundRef="O2_stroma" LocationX="93" LocationY="40" />
        <SimpleReactionShape NodeReferenceModeAttrTag="full" SimpleReactionRef="r0" LocationX="60" LocationY="237" />
        <FluxReactionShape NodeReferenceModeAttrTag="full" FluxReactionRef="flux14" LocationX="43" LocationY="235" />
        <FluxReactionShape NodeReferenceModeAttrTag="full" FluxReactionRef="flux10" LocationX="44" LocationY="141" />
        <FluxReactionShape NodeReferenceModeAttrTag="full" FluxReactionRef="flux17" LocationX="46" LocationY="325" />
        <LocalizedCompoundShape NodeReferenceModeAttrTag="full" LocalizedCompoundRef="HCO3_stroma" LocationX="103" LocationY="199" />
        <LocalizedCompoundShape NodeReferenceModeAttrTag="full" LocalizedCompoundRef="O2_plasmalemmaSurface" LocationX="92" LocationY="43" />
        <LocalizedCompoundShape NodeReferenceModeAttrTag="full" LocalizedCompoundRef="H2CO3_cytosol" LocationX="104" LocationY="142" />
        <LocalizedCompoundShape NodeReferenceModeAttrTag="full" LocalizedCompoundRef="HCO3_thylakoid" LocationX="90" LocationY="325" />
        <SimpleReactionShape NodeReferenceModeAttrTag="full" SimpleReactionRef="r13" LocationX="107" LocationY="173" />
        <FluxReactionShape NodeReferenceModeAttrTag="full" FluxReactionRef="flux0" LocationX="45" LocationY="44" />
        <LocalizedCompoundShape NodeReferenceModeAttrTag="full" LocalizedCompoundRef="H2CO3_stroma" LocationX="98" LocationY="139" />
        <SimpleReactionShape NodeReferenceModeAttrTag="full" SimpleReactionRef="r21" LocationX="52" LocationY="123" />
        <FluxReactionShape NodeReferenceModeAttrTag="full" FluxReactionRef="flux8" LocationX="38" LocationY="33" />
        <FluxReactionShape NodeReferenceModeAttrTag="full" FluxReactionRef="flux12" LocationX="42" LocationY="19" />
        <LocalizedCompoundShape NodeReferenceModeAttrTag="full" LocalizedCompoundRef="CO2_cytosol" LocationX="95" LocationY="89" />
        <SimpleReactionShape NodeReferenceModeAttrTag="full" SimpleReactionRef="r3" LocationX="54" LocationY="104" />
        <LocalizedCompoundShape NodeReferenceModeAttrTag="full" LocalizedCompoundRef="Photorespiratory_intermediate_stroma" LocationX="27" LocationY="122" />
        <SimpleReactionShape NodeReferenceModeAttrTag="full" SimpleReactionRef="r4" LocationX="94" LocationY="120" />
        <LocalizedCompoundShape NodeReferenceModeAttrTag="full" LocalizedCompoundRef="H2CO3_pyrenoid" LocationX="102" LocationY="141" />
        <SimpleReactionShape NodeReferenceModeAttrTag="full" SimpleReactionRef="r9" LocationX="95" LocationY="121" />
        <SimpleReactionShape NodeReferenceModeAttrTag="full" SimpleReactionRef="r11" LocationX="61" LocationY="150" />
        <LocalizedCompoundShape NodeReferenceModeAttrTag="full" LocalizedCompoundRef="CO2_pyrenoid" LocationX="98" LocationY="89" />
      </Diagram>
      <Diagram Name="c0" Structure="Thylakoid">
        <SimpleReactionShape NodeReferenceModeAttrTag="full" SimpleReactionRef="r18" LocationX="152" LocationY="90" />
        <FluxReactionShape NodeReferenceModeAttrTag="full" FluxReactionRef="flux22" LocationX="58" LocationY="247" />
        <LocalizedCompoundShape NodeReferenceModeAttrTag="full" LocalizedCompoundRef="Photorespiraotry_intermediate_cytosol" LocationX="150" LocationY="136" />
        <LocalizedCompoundShape NodeReferenceModeAttrTag="full" LocalizedCompoundRef="O2_intermediate_pyrenoid" LocationX="25" LocationY="27" />
        <LocalizedCompoundShape NodeReferenceModeAttrTag="full" LocalizedCompoundRef="H2CO3_thylakoid" LocationX="92" LocationY="289" />
        <FluxReactionShape NodeReferenceModeAttrTag="full" FluxReactionRef="flux16" LocationX="45" LocationY="297" />
        <SimpleReactionShape NodeReferenceModeAttrTag="full" SimpleReactionRef="r2" LocationX="51" LocationY="48" />
        <FluxReactionShape NodeReferenceModeAttrTag="full" FluxReactionRef="flux27" LocationX="52" LocationY="360" />
        <FluxReactionShape NodeReferenceModeAttrTag="full" FluxReactionRef="flux13" LocationX="48" LocationY="127" />
        <LocalizedCompoundShape NodeReferenceModeAttrTag="full" LocalizedCompoundRef="CO2_thylakoid" LocationX="91" LocationY="253" />
        <FluxReactionShape NodeReferenceModeAttrTag="full" FluxReactionRef="flux23" LocationX="42" LocationY="130" />
        <FluxReactionShape NodeReferenceModeAttrTag="full" FluxReactionRef="flux26" LocationX="38" LocationY="356" />
        <SimpleReactionShape NodeReferenceModeAttrTag="full" SimpleReactionRef="r17" LocationX="131" LocationY="119" />
        <FluxReactionShape NodeReferenceModeAttrTag="full" FluxReactionRef="flux9" LocationX="40" LocationY="93" />
        <FluxReactionShape NodeReferenceModeAttrTag="full" FluxReactionRef="flux1" LocationX="43" LocationY="97" />
        <LocalizedCompoundShape NodeReferenceModeAttrTag="full" LocalizedCompoundRef="CO2_plasmalemmaSurface" LocationX="93" LocationY="95" />
        <FluxReactionShape NodeReferenceModeAttrTag="full" FluxReactionRef="flux11" LocationX="44" LocationY="181" />
        <SimpleReactionShape NodeReferenceModeAttrTag="full" SimpleReactionRef="r24" LocationX="94" LocationY="308" />
        <LocalizedCompoundShape NodeReferenceModeAttrTag="full" LocalizedCompoundRef="O2_cytosol" LocationX="91" LocationY="43" />
        <SimpleReactionShape NodeReferenceModeAttrTag="full" SimpleReactionRef="r20" LocationX="49" LocationY="102" />
        <LocalizedCompoundShape NodeReferenceModeAttrTag="full" LocalizedCompoundRef="HCO3_pyrenoid" LocationX="108" LocationY="203" />
        <SimpleReactionShape NodeReferenceModeAttrTag="full" SimpleReactionRef="r6" LocationX="104" LocationY="118" />
        <LocalizedCompoundShape NodeReferenceModeAttrTag="full" LocalizedCompoundRef="Photorespiratory_intermediate_pyrenoid" LocationX="20" LocationY="120" />
        <FluxReactionShape NodeReferenceModeAttrTag="full" FluxReactionRef="flux7" LocationX="43" LocationY="186" />
        <LocalizedCompoundShape NodeReferenceModeAttrTag="full" LocalizedCompoundRef="O2_outside" LocationX="87" LocationY="40" />
        <SimpleReactionShape NodeReferenceModeAttrTag="full" SimpleReactionRef="r10" LocationX="103" LocationY="174" />
        <LocalizedCompoundShape NodeReferenceModeAttrTag="full" LocalizedCompoundRef="HCO3_cytosol" LocationX="105" LocationY="208" />
        <SimpleReactionShape NodeReferenceModeAttrTag="full" SimpleReactionRef="r19" LocationX="50" LocationY="43" />
        <FluxReactionShape NodeReferenceModeAttrTag="full" FluxReactionRef="flux19" LocationX="39" LocationY="255" />
        <LocalizedCompoundShape NodeReferenceModeAttrTag="full" LocalizedCompoundRef="HCO3_plasmalemmaSurface" LocationX="94" LocationY="210" />
        <FluxReactionShape NodeReferenceModeAttrTag="full" FluxReactionRef="flux3" LocationX="51" LocationY="192" />
        <FluxReactionShape NodeReferenceModeAttrTag="full" FluxReactionRef="flux4" LocationX="34" LocationY="34" />
        <SimpleReactionShape NodeReferenceModeAttrTag="full" SimpleReactionRef="r7" LocationX="109" LocationY="165" />
        <SimpleReactionShape NodeReferenceModeAttrTag="full" SimpleReactionRef="r5" LocationX="96" LocationY="177" />
        <SimpleReactionShape NodeReferenceModeAttrTag="full" SimpleReactionRef="r16" LocationX="148" LocationY="32" />
        <FluxReactionShape NodeReferenceModeAttrTag="full" FluxReactionRef="flux2" LocationX="48" LocationY="153" />
        <FluxReactionShape NodeReferenceModeAttrTag="full" FluxReactionRef="flux15" LocationX="45" LocationY="268" />
        <LocalizedCompoundShape NodeReferenceModeAttrTag="full" LocalizedCompoundRef="CO2_stroma" LocationX="97" LocationY="83" />
        <SimpleReactionShape NodeReferenceModeAttrTag="full" SimpleReactionRef="r23" LocationX="94" LocationY="274" />
        <LocalizedCompoundShape NodeReferenceModeAttrTag="full" LocalizedCompoundRef="H2CO3_plasmalemmaSurface" LocationX="95" LocationY="145" />
        <LocalizedCompoundShape NodeReferenceModeAttrTag="full" LocalizedCompoundRef="CO2_outside" LocationX="92" LocationY="98" />
        <SimpleReactionShape NodeReferenceModeAttrTag="full" SimpleReactionRef="r1" LocationX="56" LocationY="219" />
        <FluxReactionShape NodeReferenceModeAttrTag="full" FluxReactionRef="flux6" LocationX="46" LocationY="153" />
        <LocalizedCompoundShape NodeReferenceModeAttrTag="full" LocalizedCompoundRef="CO2_substomatalCavity" LocationX="102" LocationY="97" />
        <LocalizedCompoundShape NodeReferenceModeAttrTag="full" LocalizedCompoundRef="O2_thylakoid" LocationX="87" LocationY="223" />
        <LocalizedCompoundShape NodeReferenceModeAttrTag="full" LocalizedCompoundRef="O2_substomatalCavity" LocationX="97" LocationY="40" />
        <LocalizedCompoundShape NodeReferenceModeAttrTag="full" LocalizedCompoundRef="O2_pyrenoid" LocationX="93" LocationY="37" />
        <FluxReactionShape NodeReferenceModeAttrTag="full" FluxReactionRef="flux18" LocationX="37" LocationY="219" />
        <SimpleReactionShape NodeReferenceModeAttrTag="full" SimpleReactionRef="r8" LocationX="64" LocationY="152" />
        <FluxReactionShape NodeReferenceModeAttrTag="full" FluxReactionRef="flux5" LocationX="41" LocationY="85" />
        <FluxReactionShape NodeReferenceModeAttrTag="full" FluxReactionRef="flux21" LocationX="37" LocationY="321" />
        <SimpleReactionShape NodeReferenceModeAttrTag="full" SimpleReactionRef="r14" LocationX="160" LocationY="157" />
        <SimpleReactionShape NodeReferenceModeAttrTag="full" SimpleReactionRef="r12" LocationX="103" LocationY="113" />
        <FluxReactionShape NodeReferenceModeAttrTag="full" FluxReactionRef="flux20" LocationX="37" LocationY="287" />
        <LocalizedCompoundShape NodeReferenceModeAttrTag="full" LocalizedCompoundRef="O2_stroma" LocationX="93" LocationY="40" />
        <SimpleReactionShape NodeReferenceModeAttrTag="full" SimpleReactionRef="r0" LocationX="60" LocationY="237" />
        <FluxReactionShape NodeReferenceModeAttrTag="full" FluxReactionRef="flux14" LocationX="43" LocationY="235" />
        <FluxReactionShape NodeReferenceModeAttrTag="full" FluxReactionRef="flux10" LocationX="44" LocationY="141" />
        <FluxReactionShape NodeReferenceModeAttrTag="full" FluxReactionRef="flux17" LocationX="46" LocationY="325" />
        <LocalizedCompoundShape NodeReferenceModeAttrTag="full" LocalizedCompoundRef="HCO3_stroma" LocationX="103" LocationY="199" />
        <LocalizedCompoundShape NodeReferenceModeAttrTag="full" LocalizedCompoundRef="O2_plasmalemmaSurface" LocationX="92" LocationY="43" />
        <LocalizedCompoundShape NodeReferenceModeAttrTag="full" LocalizedCompoundRef="H2CO3_cytosol" LocationX="104" LocationY="142" />
        <LocalizedCompoundShape NodeReferenceModeAttrTag="full" LocalizedCompoundRef="HCO3_thylakoid" LocationX="90" LocationY="325" />
        <SimpleReactionShape NodeReferenceModeAttrTag="full" SimpleReactionRef="r13" LocationX="107" LocationY="173" />
        <FluxReactionShape NodeReferenceModeAttrTag="full" FluxReactionRef="flux0" LocationX="45" LocationY="44" />
        <LocalizedCompoundShape NodeReferenceModeAttrTag="full" LocalizedCompoundRef="H2CO3_stroma" LocationX="98" LocationY="139" />
        <SimpleReactionShape NodeReferenceModeAttrTag="full" SimpleReactionRef="r21" LocationX="52" LocationY="123" />
        <FluxReactionShape NodeReferenceModeAttrTag="full" FluxReactionRef="flux8" LocationX="38" LocationY="33" />
        <FluxReactionShape NodeReferenceModeAttrTag="full" FluxReactionRef="flux12" LocationX="42" LocationY="19" />
        <LocalizedCompoundShape NodeReferenceModeAttrTag="full" LocalizedCompoundRef="CO2_cytosol" LocationX="95" LocationY="89" />
        <SimpleReactionShape NodeReferenceModeAttrTag="full" SimpleReactionRef="r3" LocationX="54" LocationY="104" />
        <LocalizedCompoundShape NodeReferenceModeAttrTag="full" LocalizedCompoundRef="Photorespiratory_intermediate_stroma" LocationX="27" LocationY="122" />
        <SimpleReactionShape NodeReferenceModeAttrTag="full" SimpleReactionRef="r4" LocationX="94" LocationY="120" />
        <LocalizedCompoundShape NodeReferenceModeAttrTag="full" LocalizedCompoundRef="H2CO3_pyrenoid" LocationX="102" LocationY="141" />
        <SimpleReactionShape NodeReferenceModeAttrTag="full" SimpleReactionRef="r9" LocationX="95" LocationY="121" />
        <SimpleReactionShape NodeReferenceModeAttrTag="full" SimpleReactionRef="r11" LocationX="61" LocationY="150" />
        <LocalizedCompoundShape NodeReferenceModeAttrTag="full" LocalizedCompoundRef="CO2_pyrenoid" LocationX="98" LocationY="89" />
      </Diagram>
      <Diagram Name="m0" Structure="PyrenoidBarrier">
        <SimpleReactionShape NodeReferenceModeAttrTag="full" SimpleReactionRef="r18" LocationX="152" LocationY="90" />
        <FluxReactionShape NodeReferenceModeAttrTag="full" FluxReactionRef="flux22" LocationX="58" LocationY="247" />
        <LocalizedCompoundShape NodeReferenceModeAttrTag="full" LocalizedCompoundRef="Photorespiraotry_intermediate_cytosol" LocationX="150" LocationY="136" />
        <LocalizedCompoundShape NodeReferenceModeAttrTag="full" LocalizedCompoundRef="O2_intermediate_pyrenoid" LocationX="25" LocationY="27" />
        <LocalizedCompoundShape NodeReferenceModeAttrTag="full" LocalizedCompoundRef="H2CO3_thylakoid" LocationX="92" LocationY="289" />
        <FluxReactionShape NodeReferenceModeAttrTag="full" FluxReactionRef="flux16" LocationX="45" LocationY="297" />
        <SimpleReactionShape NodeReferenceModeAttrTag="full" SimpleReactionRef="r2" LocationX="51" LocationY="48" />
        <FluxReactionShape NodeReferenceModeAttrTag="full" FluxReactionRef="flux27" LocationX="52" LocationY="360" />
        <FluxReactionShape NodeReferenceModeAttrTag="full" FluxReactionRef="flux13" LocationX="48" LocationY="127" />
        <LocalizedCompoundShape NodeReferenceModeAttrTag="full" LocalizedCompoundRef="CO2_thylakoid" LocationX="91" LocationY="253" />
        <FluxReactionShape NodeReferenceModeAttrTag="full" FluxReactionRef="flux23" LocationX="42" LocationY="130" />
        <FluxReactionShape NodeReferenceModeAttrTag="full" FluxReactionRef="flux26" LocationX="38" LocationY="356" />
        <SimpleReactionShape NodeReferenceModeAttrTag="full" SimpleReactionRef="r17" LocationX="131" LocationY="119" />
        <FluxReactionShape NodeReferenceModeAttrTag="full" FluxReactionRef="flux9" LocationX="40" LocationY="93" />
        <FluxReactionShape NodeReferenceModeAttrTag="full" FluxReactionRef="flux1" LocationX="43" LocationY="97" />
        <LocalizedCompoundShape NodeReferenceModeAttrTag="full" LocalizedCompoundRef="CO2_plasmalemmaSurface" LocationX="93" LocationY="95" />
        <FluxReactionShape NodeReferenceModeAttrTag="full" FluxReactionRef="flux11" LocationX="44" LocationY="181" />
        <SimpleReactionShape NodeReferenceModeAttrTag="full" SimpleReactionRef="r24" LocationX="94" LocationY="308" />
        <LocalizedCompoundShape NodeReferenceModeAttrTag="full" LocalizedCompoundRef="O2_cytosol" LocationX="91" LocationY="43" />
        <SimpleReactionShape NodeReferenceModeAttrTag="full" SimpleReactionRef="r20" LocationX="49" LocationY="102" />
        <LocalizedCompoundShape NodeReferenceModeAttrTag="full" LocalizedCompoundRef="HCO3_pyrenoid" LocationX="108" LocationY="203" />
        <SimpleReactionShape NodeReferenceModeAttrTag="full" SimpleReactionRef="r6" LocationX="104" LocationY="118" />
        <LocalizedCompoundShape NodeReferenceModeAttrTag="full" LocalizedCompoundRef="Photorespiratory_intermediate_pyrenoid" LocationX="20" LocationY="120" />
        <FluxReactionShape NodeReferenceModeAttrTag="full" FluxReactionRef="flux7" LocationX="43" LocationY="186" />
        <LocalizedCompoundShape NodeReferenceModeAttrTag="full" LocalizedCompoundRef="O2_outside" LocationX="87" LocationY="40" />
        <SimpleReactionShape NodeReferenceModeAttrTag="full" SimpleReactionRef="r10" LocationX="103" LocationY="174" />
        <LocalizedCompoundShape NodeReferenceModeAttrTag="full" LocalizedCompoundRef="HCO3_cytosol" LocationX="105" LocationY="208" />
        <SimpleReactionShape NodeReferenceModeAttrTag="full" SimpleReactionRef="r19" LocationX="50" LocationY="43" />
        <FluxReactionShape NodeReferenceModeAttrTag="full" FluxReactionRef="flux19" LocationX="39" LocationY="255" />
        <LocalizedCompoundShape NodeReferenceModeAttrTag="full" LocalizedCompoundRef="HCO3_plasmalemmaSurface" LocationX="94" LocationY="210" />
        <FluxReactionShape NodeReferenceModeAttrTag="full" FluxReactionRef="flux3" LocationX="51" LocationY="192" />
        <FluxReactionShape NodeReferenceModeAttrTag="full" FluxReactionRef="flux4" LocationX="34" LocationY="34" />
        <SimpleReactionShape NodeReferenceModeAttrTag="full" SimpleReactionRef="r7" LocationX="109" LocationY="165" />
        <SimpleReactionShape NodeReferenceModeAttrTag="full" SimpleReactionRef="r5" LocationX="96" LocationY="177" />
        <SimpleReactionShape NodeReferenceModeAttrTag="full" SimpleReactionRef="r16" LocationX="148" LocationY="32" />
        <FluxReactionShape NodeReferenceModeAttrTag="full" FluxReactionRef="flux2" LocationX="48" LocationY="153" />
        <FluxReactionShape NodeReferenceModeAttrTag="full" FluxReactionRef="flux15" LocationX="45" LocationY="268" />
        <LocalizedCompoundShape NodeReferenceModeAttrTag="full" LocalizedCompoundRef="CO2_stroma" LocationX="97" LocationY="83" />
        <SimpleReactionShape NodeReferenceModeAttrTag="full" SimpleReactionRef="r23" LocationX="94" LocationY="274" />
        <LocalizedCompoundShape NodeReferenceModeAttrTag="full" LocalizedCompoundRef="H2CO3_plasmalemmaSurface" LocationX="95" LocationY="145" />
        <LocalizedCompoundShape NodeReferenceModeAttrTag="full" LocalizedCompoundRef="CO2_outside" LocationX="92" LocationY="98" />
        <SimpleReactionShape NodeReferenceModeAttrTag="full" SimpleReactionRef="r1" LocationX="56" LocationY="219" />
        <FluxReactionShape NodeReferenceModeAttrTag="full" FluxReactionRef="flux6" LocationX="46" LocationY="153" />
        <LocalizedCompoundShape NodeReferenceModeAttrTag="full" LocalizedCompoundRef="CO2_substomatalCavity" LocationX="102" LocationY="97" />
        <LocalizedCompoundShape NodeReferenceModeAttrTag="full" LocalizedCompoundRef="O2_thylakoid" LocationX="87" LocationY="223" />
        <LocalizedCompoundShape NodeReferenceModeAttrTag="full" LocalizedCompoundRef="O2_substomatalCavity" LocationX="97" LocationY="40" />
        <LocalizedCompoundShape NodeReferenceModeAttrTag="full" LocalizedCompoundRef="O2_pyrenoid" LocationX="93" LocationY="37" />
        <FluxReactionShape NodeReferenceModeAttrTag="full" FluxReactionRef="flux18" LocationX="37" LocationY="219" />
        <SimpleReactionShape NodeReferenceModeAttrTag="full" SimpleReactionRef="r8" LocationX="64" LocationY="152" />
        <FluxReactionShape NodeReferenceModeAttrTag="full" FluxReactionRef="flux5" LocationX="41" LocationY="85" />
        <FluxReactionShape NodeReferenceModeAttrTag="full" FluxReactionRef="flux21" LocationX="37" LocationY="321" />
        <SimpleReactionShape NodeReferenceModeAttrTag="full" SimpleReactionRef="r14" LocationX="160" LocationY="157" />
        <SimpleReactionShape NodeReferenceModeAttrTag="full" SimpleReactionRef="r12" LocationX="103" LocationY="113" />
        <FluxReactionShape NodeReferenceModeAttrTag="full" FluxReactionRef="flux20" LocationX="37" LocationY="287" />
        <LocalizedCompoundShape NodeReferenceModeAttrTag="full" LocalizedCompoundRef="O2_stroma" LocationX="93" LocationY="40" />
        <SimpleReactionShape NodeReferenceModeAttrTag="full" SimpleReactionRef="r0" LocationX="60" LocationY="237" />
        <FluxReactionShape NodeReferenceModeAttrTag="full" FluxReactionRef="flux14" LocationX="43" LocationY="235" />
        <FluxReactionShape NodeReferenceModeAttrTag="full" FluxReactionRef="flux10" LocationX="44" LocationY="141" />
        <FluxReactionShape NodeReferenceModeAttrTag="full" FluxReactionRef="flux17" LocationX="46" LocationY="325" />
        <LocalizedCompoundShape NodeReferenceModeAttrTag="full" LocalizedCompoundRef="HCO3_stroma" LocationX="103" LocationY="199" />
        <LocalizedCompoundShape NodeReferenceModeAttrTag="full" LocalizedCompoundRef="O2_plasmalemmaSurface" LocationX="92" LocationY="43" />
        <LocalizedCompoundShape NodeReferenceModeAttrTag="full" LocalizedCompoundRef="H2CO3_cytosol" LocationX="104" LocationY="142" />
        <LocalizedCompoundShape NodeReferenceModeAttrTag="full" LocalizedCompoundRef="HCO3_thylakoid" LocationX="90" LocationY="325" />
        <SimpleReactionShape NodeReferenceModeAttrTag="full" SimpleReactionRef="r13" LocationX="107" LocationY="173" />
        <FluxReactionShape NodeReferenceModeAttrTag="full" FluxReactionRef="flux0" LocationX="45" LocationY="44" />
        <LocalizedCompoundShape NodeReferenceModeAttrTag="full" LocalizedCompoundRef="H2CO3_stroma" LocationX="98" LocationY="139" />
        <SimpleReactionShape NodeReferenceModeAttrTag="full" SimpleReactionRef="r21" LocationX="52" LocationY="123" />
        <FluxReactionShape NodeReferenceModeAttrTag="full" FluxReactionRef="flux8" LocationX="38" LocationY="33" />
        <FluxReactionShape NodeReferenceModeAttrTag="full" FluxReactionRef="flux12" LocationX="42" LocationY="19" />
        <LocalizedCompoundShape NodeReferenceModeAttrTag="full" LocalizedCompoundRef="CO2_cytosol" LocationX="95" LocationY="89" />
        <SimpleReactionShape NodeReferenceModeAttrTag="full" SimpleReactionRef="r3" LocationX="54" LocationY="104" />
        <LocalizedCompoundShape NodeReferenceModeAttrTag="full" LocalizedCompoundRef="Photorespiratory_intermediate_stroma" LocationX="27" LocationY="122" />
        <SimpleReactionShape NodeReferenceModeAttrTag="full" SimpleReactionRef="r4" LocationX="94" LocationY="120" />
        <LocalizedCompoundShape NodeReferenceModeAttrTag="full" LocalizedCompoundRef="H2CO3_pyrenoid" LocationX="102" LocationY="141" />
        <SimpleReactionShape NodeReferenceModeAttrTag="full" SimpleReactionRef="r9" LocationX="95" LocationY="121" />
        <SimpleReactionShape NodeReferenceModeAttrTag="full" SimpleReactionRef="r11" LocationX="61" LocationY="150" />
        <LocalizedCompoundShape NodeReferenceModeAttrTag="full" LocalizedCompoundRef="CO2_pyrenoid" LocationX="98" LocationY="89" />
      </Diagram>
      <Diagram Name="m0" Structure="ThylakoidToPyrenoid">
        <SimpleReactionShape NodeReferenceModeAttrTag="full" SimpleReactionRef="r18" LocationX="152" LocationY="90" />
        <FluxReactionShape NodeReferenceModeAttrTag="full" FluxReactionRef="flux22" LocationX="58" LocationY="247" />
        <LocalizedCompoundShape NodeReferenceModeAttrTag="full" LocalizedCompoundRef="Photorespiraotry_intermediate_cytosol" LocationX="150" LocationY="136" />
        <LocalizedCompoundShape NodeReferenceModeAttrTag="full" LocalizedCompoundRef="O2_intermediate_pyrenoid" LocationX="25" LocationY="27" />
        <LocalizedCompoundShape NodeReferenceModeAttrTag="full" LocalizedCompoundRef="H2CO3_thylakoid" LocationX="92" LocationY="289" />
        <FluxReactionShape NodeReferenceModeAttrTag="full" FluxReactionRef="flux16" LocationX="45" LocationY="297" />
        <SimpleReactionShape NodeReferenceModeAttrTag="full" SimpleReactionRef="r2" LocationX="51" LocationY="48" />
        <FluxReactionShape NodeReferenceModeAttrTag="full" FluxReactionRef="flux27" LocationX="52" LocationY="360" />
        <FluxReactionShape NodeReferenceModeAttrTag="full" FluxReactionRef="flux13" LocationX="48" LocationY="127" />
        <LocalizedCompoundShape NodeReferenceModeAttrTag="full" LocalizedCompoundRef="CO2_thylakoid" LocationX="91" LocationY="253" />
        <FluxReactionShape NodeReferenceModeAttrTag="full" FluxReactionRef="flux23" LocationX="42" LocationY="130" />
        <FluxReactionShape NodeReferenceModeAttrTag="full" FluxReactionRef="flux26" LocationX="38" LocationY="356" />
        <SimpleReactionShape NodeReferenceModeAttrTag="full" SimpleReactionRef="r17" LocationX="131" LocationY="119" />
        <FluxReactionShape NodeReferenceModeAttrTag="full" FluxReactionRef="flux9" LocationX="40" LocationY="93" />
        <FluxReactionShape NodeReferenceModeAttrTag="full" FluxReactionRef="flux1" LocationX="43" LocationY="97" />
        <LocalizedCompoundShape NodeReferenceModeAttrTag="full" LocalizedCompoundRef="CO2_plasmalemmaSurface" LocationX="93" LocationY="95" />
        <FluxReactionShape NodeReferenceModeAttrTag="full" FluxReactionRef="flux11" LocationX="44" LocationY="181" />
        <SimpleReactionShape NodeReferenceModeAttrTag="full" SimpleReactionRef="r24" LocationX="94" LocationY="308" />
        <LocalizedCompoundShape NodeReferenceModeAttrTag="full" LocalizedCompoundRef="O2_cytosol" LocationX="91" LocationY="43" />
        <SimpleReactionShape NodeReferenceModeAttrTag="full" SimpleReactionRef="r20" LocationX="49" LocationY="102" />
        <LocalizedCompoundShape NodeReferenceModeAttrTag="full" LocalizedCompoundRef="HCO3_pyrenoid" LocationX="108" LocationY="203" />
        <SimpleReactionShape NodeReferenceModeAttrTag="full" SimpleReactionRef="r6" LocationX="104" LocationY="118" />
        <LocalizedCompoundShape NodeReferenceModeAttrTag="full" LocalizedCompoundRef="Photorespiratory_intermediate_pyrenoid" LocationX="20" LocationY="120" />
        <FluxReactionShape NodeReferenceModeAttrTag="full" FluxReactionRef="flux7" LocationX="43" LocationY="186" />
        <LocalizedCompoundShape NodeReferenceModeAttrTag="full" LocalizedCompoundRef="O2_outside" LocationX="87" LocationY="40" />
        <SimpleReactionShape NodeReferenceModeAttrTag="full" SimpleReactionRef="r10" LocationX="103" LocationY="174" />
        <LocalizedCompoundShape NodeReferenceModeAttrTag="full" LocalizedCompoundRef="HCO3_cytosol" LocationX="105" LocationY="208" />
        <SimpleReactionShape NodeReferenceModeAttrTag="full" SimpleReactionRef="r19" LocationX="50" LocationY="43" />
        <FluxReactionShape NodeReferenceModeAttrTag="full" FluxReactionRef="flux19" LocationX="39" LocationY="255" />
        <LocalizedCompoundShape NodeReferenceModeAttrTag="full" LocalizedCompoundRef="HCO3_plasmalemmaSurface" LocationX="94" LocationY="210" />
        <FluxReactionShape NodeReferenceModeAttrTag="full" FluxReactionRef="flux3" LocationX="51" LocationY="192" />
        <FluxReactionShape NodeReferenceModeAttrTag="full" FluxReactionRef="flux4" LocationX="34" LocationY="34" />
        <SimpleReactionShape NodeReferenceModeAttrTag="full" SimpleReactionRef="r7" LocationX="109" LocationY="165" />
        <SimpleReactionShape NodeReferenceModeAttrTag="full" SimpleReactionRef="r5" LocationX="96" LocationY="177" />
        <SimpleReactionShape NodeReferenceModeAttrTag="full" SimpleReactionRef="r16" LocationX="148" LocationY="32" />
        <FluxReactionShape NodeReferenceModeAttrTag="full" FluxReactionRef="flux2" LocationX="48" LocationY="153" />
        <FluxReactionShape NodeReferenceModeAttrTag="full" FluxReactionRef="flux15" LocationX="45" LocationY="268" />
        <LocalizedCompoundShape NodeReferenceModeAttrTag="full" LocalizedCompoundRef="CO2_stroma" LocationX="97" LocationY="83" />
        <SimpleReactionShape NodeReferenceModeAttrTag="full" SimpleReactionRef="r23" LocationX="94" LocationY="274" />
        <LocalizedCompoundShape NodeReferenceModeAttrTag="full" LocalizedCompoundRef="H2CO3_plasmalemmaSurface" LocationX="95" LocationY="145" />
        <LocalizedCompoundShape NodeReferenceModeAttrTag="full" LocalizedCompoundRef="CO2_outside" LocationX="92" LocationY="98" />
        <SimpleReactionShape NodeReferenceModeAttrTag="full" SimpleReactionRef="r1" LocationX="56" LocationY="219" />
        <FluxReactionShape NodeReferenceModeAttrTag="full" FluxReactionRef="flux6" LocationX="46" LocationY="153" />
        <LocalizedCompoundShape NodeReferenceModeAttrTag="full" LocalizedCompoundRef="CO2_substomatalCavity" LocationX="102" LocationY="97" />
        <LocalizedCompoundShape NodeReferenceModeAttrTag="full" LocalizedCompoundRef="O2_thylakoid" LocationX="87" LocationY="223" />
        <LocalizedCompoundShape NodeReferenceModeAttrTag="full" LocalizedCompoundRef="O2_substomatalCavity" LocationX="97" LocationY="40" />
        <LocalizedCompoundShape NodeReferenceModeAttrTag="full" LocalizedCompoundRef="O2_pyrenoid" LocationX="93" LocationY="37" />
        <FluxReactionShape NodeReferenceModeAttrTag="full" FluxReactionRef="flux18" LocationX="37" LocationY="219" />
        <SimpleReactionShape NodeReferenceModeAttrTag="full" SimpleReactionRef="r8" LocationX="64" LocationY="152" />
        <FluxReactionShape NodeReferenceModeAttrTag="full" FluxReactionRef="flux5" LocationX="41" LocationY="85" />
        <FluxReactionShape NodeReferenceModeAttrTag="full" FluxReactionRef="flux21" LocationX="37" LocationY="321" />
        <SimpleReactionShape NodeReferenceModeAttrTag="full" SimpleReactionRef="r14" LocationX="160" LocationY="157" />
        <SimpleReactionShape NodeReferenceModeAttrTag="full" SimpleReactionRef="r12" LocationX="103" LocationY="113" />
        <FluxReactionShape NodeReferenceModeAttrTag="full" FluxReactionRef="flux20" LocationX="37" LocationY="287" />
        <LocalizedCompoundShape NodeReferenceModeAttrTag="full" LocalizedCompoundRef="O2_stroma" LocationX="93" LocationY="40" />
        <SimpleReactionShape NodeReferenceModeAttrTag="full" SimpleReactionRef="r0" LocationX="60" LocationY="237" />
        <FluxReactionShape NodeReferenceModeAttrTag="full" FluxReactionRef="flux14" LocationX="43" LocationY="235" />
        <FluxReactionShape NodeReferenceModeAttrTag="full" FluxReactionRef="flux10" LocationX="44" LocationY="141" />
        <FluxReactionShape NodeReferenceModeAttrTag="full" FluxReactionRef="flux17" LocationX="46" LocationY="325" />
        <LocalizedCompoundShape NodeReferenceModeAttrTag="full" LocalizedCompoundRef="HCO3_stroma" LocationX="103" LocationY="199" />
        <LocalizedCompoundShape NodeReferenceModeAttrTag="full" LocalizedCompoundRef="O2_plasmalemmaSurface" LocationX="92" LocationY="43" />
        <LocalizedCompoundShape NodeReferenceModeAttrTag="full" LocalizedCompoundRef="H2CO3_cytosol" LocationX="104" LocationY="142" />
        <LocalizedCompoundShape NodeReferenceModeAttrTag="full" LocalizedCompoundRef="HCO3_thylakoid" LocationX="90" LocationY="325" />
        <SimpleReactionShape NodeReferenceModeAttrTag="full" SimpleReactionRef="r13" LocationX="107" LocationY="173" />
        <FluxReactionShape NodeReferenceModeAttrTag="full" FluxReactionRef="flux0" LocationX="45" LocationY="44" />
        <LocalizedCompoundShape NodeReferenceModeAttrTag="full" LocalizedCompoundRef="H2CO3_stroma" LocationX="98" LocationY="139" />
        <SimpleReactionShape NodeReferenceModeAttrTag="full" SimpleReactionRef="r21" LocationX="52" LocationY="123" />
        <FluxReactionShape NodeReferenceModeAttrTag="full" FluxReactionRef="flux8" LocationX="38" LocationY="33" />
        <FluxReactionShape NodeReferenceModeAttrTag="full" FluxReactionRef="flux12" LocationX="42" LocationY="19" />
        <LocalizedCompoundShape NodeReferenceModeAttrTag="full" LocalizedCompoundRef="CO2_cytosol" LocationX="95" LocationY="89" />
        <SimpleReactionShape NodeReferenceModeAttrTag="full" SimpleReactionRef="r3" LocationX="54" LocationY="104" />
        <LocalizedCompoundShape NodeReferenceModeAttrTag="full" LocalizedCompoundRef="Photorespiratory_intermediate_stroma" LocationX="27" LocationY="122" />
        <SimpleReactionShape NodeReferenceModeAttrTag="full" SimpleReactionRef="r4" LocationX="94" LocationY="120" />
        <LocalizedCompoundShape NodeReferenceModeAttrTag="full" LocalizedCompoundRef="H2CO3_pyrenoid" LocationX="102" LocationY="141" />
        <SimpleReactionShape NodeReferenceModeAttrTag="full" SimpleReactionRef="r9" LocationX="95" LocationY="121" />
        <SimpleReactionShape NodeReferenceModeAttrTag="full" SimpleReactionRef="r11" LocationX="61" LocationY="150" />
        <LocalizedCompoundShape NodeReferenceModeAttrTag="full" LocalizedCompoundRef="CO2_pyrenoid" LocationX="98" LocationY="89" />
      </Diagram>
      <Diagram Name="c0" Structure="Pyrenoid">
        <SimpleReactionShape NodeReferenceModeAttrTag="full" SimpleReactionRef="r18" LocationX="152" LocationY="90" />
        <FluxReactionShape NodeReferenceModeAttrTag="full" FluxReactionRef="flux22" LocationX="58" LocationY="247" />
        <LocalizedCompoundShape NodeReferenceModeAttrTag="full" LocalizedCompoundRef="Photorespiraotry_intermediate_cytosol" LocationX="150" LocationY="136" />
        <LocalizedCompoundShape NodeReferenceModeAttrTag="full" LocalizedCompoundRef="O2_intermediate_pyrenoid" LocationX="25" LocationY="27" />
        <LocalizedCompoundShape NodeReferenceModeAttrTag="full" LocalizedCompoundRef="H2CO3_thylakoid" LocationX="92" LocationY="289" />
        <FluxReactionShape NodeReferenceModeAttrTag="full" FluxReactionRef="flux16" LocationX="45" LocationY="297" />
        <SimpleReactionShape NodeReferenceModeAttrTag="full" SimpleReactionRef="r2" LocationX="51" LocationY="48" />
        <FluxReactionShape NodeReferenceModeAttrTag="full" FluxReactionRef="flux27" LocationX="52" LocationY="360" />
        <FluxReactionShape NodeReferenceModeAttrTag="full" FluxReactionRef="flux13" LocationX="48" LocationY="127" />
        <LocalizedCompoundShape NodeReferenceModeAttrTag="full" LocalizedCompoundRef="CO2_thylakoid" LocationX="91" LocationY="253" />
        <FluxReactionShape NodeReferenceModeAttrTag="full" FluxReactionRef="flux23" LocationX="42" LocationY="130" />
        <FluxReactionShape NodeReferenceModeAttrTag="full" FluxReactionRef="flux26" LocationX="38" LocationY="356" />
        <SimpleReactionShape NodeReferenceModeAttrTag="full" SimpleReactionRef="r17" LocationX="131" LocationY="119" />
        <FluxReactionShape NodeReferenceModeAttrTag="full" FluxReactionRef="flux9" LocationX="40" LocationY="93" />
        <FluxReactionShape NodeReferenceModeAttrTag="full" FluxReactionRef="flux1" LocationX="43" LocationY="97" />
        <LocalizedCompoundShape NodeReferenceModeAttrTag="full" LocalizedCompoundRef="CO2_plasmalemmaSurface" LocationX="93" LocationY="95" />
        <FluxReactionShape NodeReferenceModeAttrTag="full" FluxReactionRef="flux11" LocationX="44" LocationY="181" />
        <SimpleReactionShape NodeReferenceModeAttrTag="full" SimpleReactionRef="r24" LocationX="94" LocationY="308" />
        <LocalizedCompoundShape NodeReferenceModeAttrTag="full" LocalizedCompoundRef="O2_cytosol" LocationX="91" LocationY="43" />
        <SimpleReactionShape NodeReferenceModeAttrTag="full" SimpleReactionRef="r20" LocationX="49" LocationY="102" />
        <LocalizedCompoundShape NodeReferenceModeAttrTag="full" LocalizedCompoundRef="HCO3_pyrenoid" LocationX="108" LocationY="203" />
        <SimpleReactionShape NodeReferenceModeAttrTag="full" SimpleReactionRef="r6" LocationX="104" LocationY="118" />
        <LocalizedCompoundShape NodeReferenceModeAttrTag="full" LocalizedCompoundRef="Photorespiratory_intermediate_pyrenoid" LocationX="20" LocationY="120" />
        <FluxReactionShape NodeReferenceModeAttrTag="full" FluxReactionRef="flux7" LocationX="43" LocationY="186" />
        <LocalizedCompoundShape NodeReferenceModeAttrTag="full" LocalizedCompoundRef="O2_outside" LocationX="87" LocationY="40" />
        <SimpleReactionShape NodeReferenceModeAttrTag="full" SimpleReactionRef="r10" LocationX="103" LocationY="174" />
        <LocalizedCompoundShape NodeReferenceModeAttrTag="full" LocalizedCompoundRef="HCO3_cytosol" LocationX="105" LocationY="208" />
        <SimpleReactionShape NodeReferenceModeAttrTag="full" SimpleReactionRef="r19" LocationX="50" LocationY="43" />
        <FluxReactionShape NodeReferenceModeAttrTag="full" FluxReactionRef="flux19" LocationX="39" LocationY="255" />
        <LocalizedCompoundShape NodeReferenceModeAttrTag="full" LocalizedCompoundRef="HCO3_plasmalemmaSurface" LocationX="94" LocationY="210" />
        <FluxReactionShape NodeReferenceModeAttrTag="full" FluxReactionRef="flux3" LocationX="51" LocationY="192" />
        <FluxReactionShape NodeReferenceModeAttrTag="full" FluxReactionRef="flux4" LocationX="34" LocationY="34" />
        <SimpleReactionShape NodeReferenceModeAttrTag="full" SimpleReactionRef="r7" LocationX="109" LocationY="165" />
        <SimpleReactionShape NodeReferenceModeAttrTag="full" SimpleReactionRef="r5" LocationX="96" LocationY="177" />
        <SimpleReactionShape NodeReferenceModeAttrTag="full" SimpleReactionRef="r16" LocationX="148" LocationY="32" />
        <FluxReactionShape NodeReferenceModeAttrTag="full" FluxReactionRef="flux2" LocationX="48" LocationY="153" />
        <FluxReactionShape NodeReferenceModeAttrTag="full" FluxReactionRef="flux15" LocationX="45" LocationY="268" />
        <LocalizedCompoundShape NodeReferenceModeAttrTag="full" LocalizedCompoundRef="CO2_stroma" LocationX="97" LocationY="83" />
        <SimpleReactionShape NodeReferenceModeAttrTag="full" SimpleReactionRef="r23" LocationX="94" LocationY="274" />
        <LocalizedCompoundShape NodeReferenceModeAttrTag="full" LocalizedCompoundRef="H2CO3_plasmalemmaSurface" LocationX="95" LocationY="145" />
        <LocalizedCompoundShape NodeReferenceModeAttrTag="full" LocalizedCompoundRef="CO2_outside" LocationX="92" LocationY="98" />
        <SimpleReactionShape NodeReferenceModeAttrTag="full" SimpleReactionRef="r1" LocationX="56" LocationY="219" />
        <FluxReactionShape NodeReferenceModeAttrTag="full" FluxReactionRef="flux6" LocationX="46" LocationY="153" />
        <LocalizedCompoundShape NodeReferenceModeAttrTag="full" LocalizedCompoundRef="CO2_substomatalCavity" LocationX="102" LocationY="97" />
        <LocalizedCompoundShape NodeReferenceModeAttrTag="full" LocalizedCompoundRef="O2_thylakoid" LocationX="87" LocationY="223" />
        <LocalizedCompoundShape NodeReferenceModeAttrTag="full" LocalizedCompoundRef="O2_substomatalCavity" LocationX="97" LocationY="40" />
        <LocalizedCompoundShape NodeReferenceModeAttrTag="full" LocalizedCompoundRef="O2_pyrenoid" LocationX="93" LocationY="37" />
        <FluxReactionShape NodeReferenceModeAttrTag="full" FluxReactionRef="flux18" LocationX="37" LocationY="219" />
        <SimpleReactionShape NodeReferenceModeAttrTag="full" SimpleReactionRef="r8" LocationX="64" LocationY="152" />
        <FluxReactionShape NodeReferenceModeAttrTag="full" FluxReactionRef="flux5" LocationX="41" LocationY="85" />
        <FluxReactionShape NodeReferenceModeAttrTag="full" FluxReactionRef="flux21" LocationX="37" LocationY="321" />
        <SimpleReactionShape NodeReferenceModeAttrTag="full" SimpleReactionRef="r14" LocationX="160" LocationY="157" />
        <SimpleReactionShape NodeReferenceModeAttrTag="full" SimpleReactionRef="r12" LocationX="103" LocationY="113" />
        <FluxReactionShape NodeReferenceModeAttrTag="full" FluxReactionRef="flux20" LocationX="37" LocationY="287" />
        <LocalizedCompoundShape NodeReferenceModeAttrTag="full" LocalizedCompoundRef="O2_stroma" LocationX="93" LocationY="40" />
        <SimpleReactionShape NodeReferenceModeAttrTag="full" SimpleReactionRef="r0" LocationX="60" LocationY="237" />
        <FluxReactionShape NodeReferenceModeAttrTag="full" FluxReactionRef="flux14" LocationX="43" LocationY="235" />
        <FluxReactionShape NodeReferenceModeAttrTag="full" FluxReactionRef="flux10" LocationX="44" LocationY="141" />
        <FluxReactionShape NodeReferenceModeAttrTag="full" FluxReactionRef="flux17" LocationX="46" LocationY="325" />
        <LocalizedCompoundShape NodeReferenceModeAttrTag="full" LocalizedCompoundRef="HCO3_stroma" LocationX="103" LocationY="199" />
        <LocalizedCompoundShape NodeReferenceModeAttrTag="full" LocalizedCompoundRef="O2_plasmalemmaSurface" LocationX="92" LocationY="43" />
        <LocalizedCompoundShape NodeReferenceModeAttrTag="full" LocalizedCompoundRef="H2CO3_cytosol" LocationX="104" LocationY="142" />
        <LocalizedCompoundShape NodeReferenceModeAttrTag="full" LocalizedCompoundRef="HCO3_thylakoid" LocationX="90" LocationY="325" />
        <SimpleReactionShape NodeReferenceModeAttrTag="full" SimpleReactionRef="r13" LocationX="107" LocationY="173" />
        <FluxReactionShape NodeReferenceModeAttrTag="full" FluxReactionRef="flux0" LocationX="45" LocationY="44" />
        <LocalizedCompoundShape NodeReferenceModeAttrTag="full" LocalizedCompoundRef="H2CO3_stroma" LocationX="98" LocationY="139" />
        <SimpleReactionShape NodeReferenceModeAttrTag="full" SimpleReactionRef="r21" LocationX="52" LocationY="123" />
        <FluxReactionShape NodeReferenceModeAttrTag="full" FluxReactionRef="flux8" LocationX="38" LocationY="33" />
        <FluxReactionShape NodeReferenceModeAttrTag="full" FluxReactionRef="flux12" LocationX="42" LocationY="19" />
        <LocalizedCompoundShape NodeReferenceModeAttrTag="full" LocalizedCompoundRef="CO2_cytosol" LocationX="95" LocationY="89" />
        <SimpleReactionShape NodeReferenceModeAttrTag="full" SimpleReactionRef="r3" LocationX="54" LocationY="104" />
        <LocalizedCompoundShape NodeReferenceModeAttrTag="full" LocalizedCompoundRef="Photorespiratory_intermediate_stroma" LocationX="27" LocationY="122" />
        <SimpleReactionShape NodeReferenceModeAttrTag="full" SimpleReactionRef="r4" LocationX="94" LocationY="120" />
        <LocalizedCompoundShape NodeReferenceModeAttrTag="full" LocalizedCompoundRef="H2CO3_pyrenoid" LocationX="102" LocationY="141" />
        <SimpleReactionShape NodeReferenceModeAttrTag="full" SimpleReactionRef="r9" LocationX="95" LocationY="121" />
        <SimpleReactionShape NodeReferenceModeAttrTag="full" SimpleReactionRef="r11" LocationX="61" LocationY="150" />
        <LocalizedCompoundShape NodeReferenceModeAttrTag="full" LocalizedCompoundRef="CO2_pyrenoid" LocationX="98" LocationY="89" />
      </Diagram>
      <Version Name="model" KeyValue="270243293" BranchId="253987873" Archived="0" Date="22-Mar-2024 17:25:44" FromVersionable="false">
        <Owner Name="kastejos" Identifier="252783037" />
        <GroupAccess Type="1" />
        <Annotation>cloned from 'model' owned by user kastejos</Annotation>
      </Version>
      <ModelUnitSystem VolumeSubstanceUnit="uM.um3" MembraneSubstanceUnit="molecules" LumpedReactionSubstanceUnit="molecules" VolumeUnit="um3" AreaUnit="um2" LengthUnit="um" TimeUnit="s" />
    </Model>
    <SimulationSpec Name="Application0" Stochastic="false" UseConcentration="true" RuleBased="false" MassConservationModelReduction="false" InsufficientIterations="false" InsufficientMaxMolecules="false" CharacteristicSize="0.26007901914182413">
      <NetworkConstraints RbmMaxIteration="1" RbmMaxMoleculesPerSpecies="10" RbmSpeciesLimit="800" RbmReactionsLimit="2500" />
      <Annotation>cloned from 'Application0' owned by user kastejos</Annotation>
      <Geometry Name="Geometry435281975" Dimension="3">
        <Annotation>cloned from 'Geometry10' owned by user kastejos</Annotation>
        <Extent X="25.0" Y="25.0" Z="25.0" />
        <Origin X="-0.5" Y="-0.5" Z="-0.5" />
        <SubVolume Name="Pyrenoid" Handle="5" Type="Analytical" KeyValue="254323072">
          <AnalyticExpression>((((x - 12.0) ^ 2.0) + ((y - 12.0) ^ 2.0) + ((z - 12.0) ^ 2.0)) &lt; (1.4 ^ 2.0))</AnalyticExpression>
        </SubVolume>
        <SubVolume Name="Thylakoid" Handle="6" Type="Analytical" KeyValue="254323073">
          <AnalyticExpression>(((x &gt;= 9.0) &amp;&amp; (x &lt;= 15.0) &amp;&amp; ((((y - 12.0) ^ 2.0) + ((z - 12.0) ^ 2.0)) &lt; (0.5 ^ 2.0))) || ((y &gt;= 9.0) &amp;&amp; (y &lt;= 15.0) &amp;&amp; ((((x - 12.0) ^ 2.0) + ((z - 12.0) ^ 2.0)) &lt; (0.5 ^ 2.0))) || ((z &gt;= 9.0) &amp;&amp; (z &lt;= 15.0) &amp;&amp; ((((x - 12.0) ^ 2.0) + ((y - 12.0) ^ 2.0)) &lt; (0.5 ^ 2.0))))</AnalyticExpression>
        </SubVolume>
        <SubVolume Name="Chloroplast" Handle="4" Type="Analytical" KeyValue="254323074">
          <AnalyticExpression>((((x - 12.0) ^ 2.0) + ((y - 12.0) ^ 2.0) + ((z - 12.0) ^ 2.0)) &lt; (4.63 ^ 2.0))</AnalyticExpression>
        </SubVolume>
        <SubVolume Name="Cytosol" Handle="3" Type="Analytical" KeyValue="254323075">
          <AnalyticExpression>((((x - 12.0) ^ 2.0) + ((y - 12.0) ^ 2.0) + ((z - 12.0) ^ 2.0)) &lt; (8.77 ^ 2.0))</AnalyticExpression>
        </SubVolume>
        <SubVolume Name="PlasmalemmaSurface" Handle="2" Type="Analytical" KeyValue="254323076">
          <AnalyticExpression>((((x - 12.0) ^ 2.0) + ((y - 12.0) ^ 2.0) + ((z - 12.0) ^ 2.0)) &lt; (10.0 ^ 2.0))</AnalyticExpression>
        </SubVolume>
        <SubVolume Name="Substomata" Handle="1" Type="Analytical" KeyValue="254323077">
          <AnalyticExpression>((((x - 12.0) ^ 2.0) + ((y - 12.0) ^ 2.0) + ((z - 12.0) ^ 2.0)) &lt; (11.63 ^ 2.0))</AnalyticExpression>
        </SubVolume>
        <SubVolume Name="External" Handle="0" Type="Analytical" KeyValue="254323078">
          <AnalyticExpression>1.0</AnalyticExpression>
        </SubVolume>
        <SurfaceClass Name="External_Substomata_membrane" SubVolume1Ref="External" SubVolume2Ref="Substomata" KeyValue="254323079" />
        <SurfaceClass Name="PlasmalemmaSurface_Substomata_membrane" SubVolume1Ref="PlasmalemmaSurface" SubVolume2Ref="Substomata" KeyValue="254323080" />
        <SurfaceClass Name="Cytosol_PlasmalemmaSurface_membrane" SubVolume1Ref="Cytosol" SubVolume2Ref="PlasmalemmaSurface" KeyValue="254323081" />
        <SurfaceClass Name="Chloroplast_Cytosol_membrane" SubVolume1Ref="Chloroplast" SubVolume2Ref="Cytosol" KeyValue="254323082" />
        <SurfaceClass Name="Chloroplast_Thylakoid_membrane" SubVolume1Ref="Chloroplast" SubVolume2Ref="Thylakoid" KeyValue="254323083" />
        <SurfaceClass Name="Chloroplast_Pyrenoid_membrane" SubVolume1Ref="Chloroplast" SubVolume2Ref="Pyrenoid" KeyValue="254323084" />
        <SurfaceClass Name="Pyrenoid_Thylakoid_membrane" SubVolume1Ref="Pyrenoid" SubVolume2Ref="Thylakoid" KeyValue="254323085" />
        <SurfaceDescription NumSamplesX="101" NumSamplesY="101" NumSamplesZ="101" CutoffFrequency="0.3">
          <VolumeRegion Name="External0" RegionID="0" SubVolume="External" Size="9036.546875" Unit="um3" />
          <VolumeRegion Name="Substomata1" RegionID="1" SubVolume="Substomata" Size="2405.15625" Unit="um3" />
          <VolumeRegion Name="PlasmalemmaSurface2" RegionID="2" SubVolume="PlasmalemmaSurface" Size="1355.25" Unit="um3" />
          <VolumeRegion Name="Cytosol3" RegionID="3" SubVolume="Cytosol" Size="2410.15625" Unit="um3" />
          <VolumeRegion Name="Chloroplast4" RegionID="4" SubVolume="Chloroplast" Size="400.4375" Unit="um3" />
          <VolumeRegion Name="Thylakoid5" RegionID="5" SubVolume="Thylakoid" Size="0.984375" Unit="um3" />
          <VolumeRegion Name="Pyrenoid6" RegionID="6" SubVolume="Pyrenoid" Size="11.546875" Unit="um3" />
          <VolumeRegion Name="Thylakoid7" RegionID="7" SubVolume="Thylakoid" Size="0.984375" Unit="um3" />
          <VolumeRegion Name="Thylakoid8" RegionID="8" SubVolume="Thylakoid" Size="0.984375" Unit="um3" />
          <VolumeRegion Name="Thylakoid9" RegionID="9" SubVolume="Thylakoid" Size="0.984375" Unit="um3" />
          <VolumeRegion Name="Thylakoid10" RegionID="10" SubVolume="Thylakoid" Size="0.984375" Unit="um3" />
          <VolumeRegion Name="Thylakoid11" RegionID="11" SubVolume="Thylakoid" Size="0.984375" Unit="um3" />
          <MembraneRegion Name="membrane_External0_Substomata1" VolumeRegion1="Substomata1" VolumeRegion2="External0" Size="1699.1706529280132" Unit="um2" />
          <MembraneRegion Name="membrane_Substomata1_PlasmalemmaSurface2" VolumeRegion1="PlasmalemmaSurface2" VolumeRegion2="Substomata1" Size="1254.700338471948" Unit="um2" />
          <MembraneRegion Name="membrane_PlasmalemmaSurface2_Cytosol3" VolumeRegion1="Cytosol3" VolumeRegion2="PlasmalemmaSurface2" Size="966.0008182941153" Unit="um2" />
          <MembraneRegion Name="membrane_Cytosol3_Chloroplast4" VolumeRegion1="Chloroplast4" VolumeRegion2="Cytosol3" Size="268.24751337613134" Unit="um2" />
          <MembraneRegion Name="membrane_Chloroplast4_Thylakoid5" VolumeRegion1="Thylakoid5" VolumeRegion2="Chloroplast4" Size="3.2817980988347353" Unit="um2" />
          <MembraneRegion Name="membrane_Chloroplast4_Pyrenoid6" VolumeRegion1="Pyrenoid6" VolumeRegion2="Chloroplast4" Size="21.147066206279277" Unit="um2" />
          <MembraneRegion Name="membrane_Thylakoid5_Pyrenoid6" VolumeRegion1="Pyrenoid6" VolumeRegion2="Thylakoid5" Size="0.4103847381066653" Unit="um2" />
          <MembraneRegion Name="membrane_Chloroplast4_Thylakoid7" VolumeRegion1="Thylakoid7" VolumeRegion2="Chloroplast4" Size="3.2817980988347344" Unit="um2" />
          <MembraneRegion Name="membrane_Chloroplast4_Thylakoid8" VolumeRegion1="Thylakoid8" VolumeRegion2="Chloroplast4" Size="3.2817980988347344" Unit="um2" />
          <MembraneRegion Name="membrane_Chloroplast4_Thylakoid9" VolumeRegion1="Thylakoid9" VolumeRegion2="Chloroplast4" Size="3.2817980988347335" Unit="um2" />
          <MembraneRegion Name="membrane_Chloroplast4_Thylakoid10" VolumeRegion1="Thylakoid10" VolumeRegion2="Chloroplast4" Size="3.281798098834734" Unit="um2" />
          <MembraneRegion Name="membrane_Pyrenoid6_Thylakoid7" VolumeRegion1="Thylakoid7" VolumeRegion2="Pyrenoid6" Size="0.41038473810666526" Unit="um2" />
          <MembraneRegion Name="membrane_Pyrenoid6_Thylakoid8" VolumeRegion1="Thylakoid8" VolumeRegion2="Pyrenoid6" Size="0.4103847381066653" Unit="um2" />
          <MembraneRegion Name="membrane_Pyrenoid6_Thylakoid9" VolumeRegion1="Thylakoid9" VolumeRegion2="Pyrenoid6" Size="0.41038473810666526" Unit="um2" />
          <MembraneRegion Name="membrane_Pyrenoid6_Thylakoid10" VolumeRegion1="Thylakoid10" VolumeRegion2="Pyrenoid6" Size="0.4103847381066653" Unit="um2" />
          <MembraneRegion Name="membrane_Pyrenoid6_Thylakoid11" VolumeRegion1="Thylakoid11" VolumeRegion2="Pyrenoid6" Size="0.4103847381066653" Unit="um2" />
          <MembraneRegion Name="membrane_Chloroplast4_Thylakoid11" VolumeRegion1="Thylakoid11" VolumeRegion2="Chloroplast4" Size="3.2817980988347317" Unit="um2" />
        </SurfaceDescription>
        <Version Name="Geometry435281975" KeyValue="254323069" BranchId="253987814" Archived="0" Date="23-Mar-2023 20:00:51" FromVersionable="false">
          <Owner Name="kastejos" Identifier="252783037" />
          <GroupAccess Type="1" />
          <Annotation>cloned from 'Geometry10' owned by user kastejos</Annotation>
        </Version>
      </Geometry>
      <GeometryContext>
        <FeatureMapping Feature="Pyrenoid" GeometryClass="Pyrenoid" SubVolume="Pyrenoid" Size="50000.0" VolumePerUnitVolume="1.0">
          <BoundariesTypes Xm="Flux" Xp="Flux" Ym="Flux" Yp="Flux" Zm="Flux" Zp="Flux" />
        </FeatureMapping>
        <FeatureMapping Feature="Cytosol" GeometryClass="Cytosol" SubVolume="Cytosol" Size="50000.0" VolumePerUnitVolume="1.0">
          <BoundariesTypes Xm="Flux" Xp="Flux" Ym="Flux" Yp="Flux" Zm="Flux" Zp="Flux" />
        </FeatureMapping>
        <FeatureMapping Feature="Outside" GeometryClass="External" SubVolume="External" Size="50000.0" VolumePerUnitVolume="1.0">
          <BoundariesTypes Xm="Flux" Xp="Flux" Ym="Flux" Yp="Flux" Zm="Flux" Zp="Flux" />
        </FeatureMapping>
        <FeatureMapping Feature="Thylakoid" GeometryClass="Thylakoid" SubVolume="Thylakoid" Size="50000.0" VolumePerUnitVolume="1.0">
          <BoundariesTypes Xm="Flux" Xp="Flux" Ym="Flux" Yp="Flux" Zm="Flux" Zp="Flux" />
        </FeatureMapping>
        <FeatureMapping Feature="Stroma" GeometryClass="Chloroplast" SubVolume="Chloroplast" Size="50000.0" VolumePerUnitVolume="1.0">
          <BoundariesTypes Xm="Flux" Xp="Flux" Ym="Flux" Yp="Flux" Zm="Flux" Zp="Flux" />
        </FeatureMapping>
        <FeatureMapping Feature="SubstomatalCavity" GeometryClass="Substomata" SubVolume="Substomata" Size="50000.0" VolumePerUnitVolume="1.0">
          <BoundariesTypes Xm="Flux" Xp="Flux" Ym="Flux" Yp="Flux" Zm="Flux" Zp="Flux" />
        </FeatureMapping>
        <FeatureMapping Feature="PlasmalemmaSurface" GeometryClass="PlasmalemmaSurface" SubVolume="PlasmalemmaSurface" Size="50000.0" VolumePerUnitVolume="1.0">
          <BoundariesTypes Xm="Flux" Xp="Flux" Ym="Flux" Yp="Flux" Zm="Flux" Zp="Flux" />
        </FeatureMapping>
        <MembraneMapping Membrane="Stomata" Size="6563.0" AreaPerUnitArea="1.0" CalculateVoltage="false" SpecificCapacitance="1.0" InitialVoltage="0.0" GeometryClass="External_Substomata_membrane">
          <BoundariesTypes Xm="Flux" Xp="Flux" Ym="Flux" Yp="Flux" Zm="Flux" Zp="Flux" />
        </MembraneMapping>
        <MembraneMapping Membrane="WaterLayer" Size="6563.0" AreaPerUnitArea="1.0" CalculateVoltage="false" SpecificCapacitance="1.0" InitialVoltage="0.0" GeometryClass="PlasmalemmaSurface_Substomata_membrane">
          <BoundariesTypes Xm="Flux" Xp="Flux" Ym="Flux" Yp="Flux" Zm="Flux" Zp="Flux" />
        </MembraneMapping>
        <MembraneMapping Membrane="Plasmalemma" Size="6563.0" AreaPerUnitArea="1.0" CalculateVoltage="false" SpecificCapacitance="1.0" InitialVoltage="0.0" GeometryClass="Cytosol_PlasmalemmaSurface_membrane">
          <BoundariesTypes Xm="Flux" Xp="Flux" Ym="Flux" Yp="Flux" Zm="Flux" Zp="Flux" />
        </MembraneMapping>
        <MembraneMapping Membrane="ChloroplastEnvelope" Size="6563.0" AreaPerUnitArea="1.0" CalculateVoltage="false" SpecificCapacitance="1.0" InitialVoltage="0.0" GeometryClass="Chloroplast_Cytosol_membrane">
          <BoundariesTypes Xm="Flux" Xp="Flux" Ym="Flux" Yp="Flux" Zm="Flux" Zp="Flux" />
        </MembraneMapping>
        <MembraneMapping Membrane="PyrenoidBarrier" Size="6563.0" AreaPerUnitArea="1.0" CalculateVoltage="false" SpecificCapacitance="1.0" InitialVoltage="0.0" GeometryClass="Chloroplast_Pyrenoid_membrane">
          <BoundariesTypes Xm="Flux" Xp="Flux" Ym="Flux" Yp="Flux" Zm="Flux" Zp="Flux" />
        </MembraneMapping>
        <MembraneMapping Membrane="ThylakoidToPyrenoid" Size="6563.0" AreaPerUnitArea="1.0" CalculateVoltage="false" SpecificCapacitance="1.0" InitialVoltage="0.0" GeometryClass="Pyrenoid_Thylakoid_membrane">
          <BoundariesTypes Xm="Flux" Xp="Flux" Ym="Flux" Yp="Flux" Zm="Flux" Zp="Flux" />
        </MembraneMapping>
        <MembraneMapping Membrane="Thylakoid Membrane" Size="6563.0" AreaPerUnitArea="1.0" CalculateVoltage="false" SpecificCapacitance="1.0" InitialVoltage="0.0" GeometryClass="Chloroplast_Thylakoid_membrane">
          <BoundariesTypes Xm="Flux" Xp="Flux" Ym="Flux" Yp="Flux" Zm="Flux" Zp="Flux" />
        </MembraneMapping>
      </GeometryContext>
      <ReactionContext>
        <LocalizedCompoundSpec LocalizedCompoundRef="O2_pyrenoid" ForceConstant="false" WellMixed="false" ForceContinuous="false">
          <InitialConcentration>268.74</InitialConcentration>
          <Diffusion>242.0</Diffusion>
        </LocalizedCompoundSpec>
        <LocalizedCompoundSpec LocalizedCompoundRef="CO2_pyrenoid" ForceConstant="false" WellMixed="false" ForceContinuous="false">
          <InitialConcentration>13.82</InitialConcentration>
          <Diffusion>188.0</Diffusion>
        </LocalizedCompoundSpec>
        <LocalizedCompoundSpec LocalizedCompoundRef="H2CO3_pyrenoid" ForceConstant="false" WellMixed="false" ForceContinuous="false">
          <InitialConcentration>0.04</InitialConcentration>
          <Diffusion>120.0</Diffusion>
        </LocalizedCompoundSpec>
        <LocalizedCompoundSpec LocalizedCompoundRef="HCO3_pyrenoid" ForceConstant="false" WellMixed="false" ForceContinuous="false">
          <InitialConcentration>795.56</InitialConcentration>
          <Diffusion>115.0</Diffusion>
        </LocalizedCompoundSpec>
        <LocalizedCompoundSpec LocalizedCompoundRef="O2_intermediate_pyrenoid" ForceConstant="false" WellMixed="true" ForceContinuous="false">
          <InitialConcentration>0.0</InitialConcentration>
          <Diffusion>10.0</Diffusion>
        </LocalizedCompoundSpec>
        <LocalizedCompoundSpec LocalizedCompoundRef="Photorespiratory_intermediate_pyrenoid" ForceConstant="false" WellMixed="true" ForceContinuous="false">
          <InitialConcentration>0.0</InitialConcentration>
          <Diffusion>10.0</Diffusion>
        </LocalizedCompoundSpec>
        <LocalizedCompoundSpec LocalizedCompoundRef="O2_cytosol" ForceConstant="false" WellMixed="false" ForceContinuous="false">
          <InitialConcentration>268.74</InitialConcentration>
          <Diffusion>1210.0</Diffusion>
        </LocalizedCompoundSpec>
        <LocalizedCompoundSpec LocalizedCompoundRef="CO2_cytosol" ForceConstant="false" WellMixed="false" ForceContinuous="false">
          <InitialConcentration>13.82</InitialConcentration>
          <Diffusion>940.0</Diffusion>
        </LocalizedCompoundSpec>
        <LocalizedCompoundSpec LocalizedCompoundRef="H2CO3_cytosol" ForceConstant="false" WellMixed="false" ForceContinuous="false">
          <InitialConcentration>0.04</InitialConcentration>
          <Diffusion>600.0</Diffusion>
        </LocalizedCompoundSpec>
        <LocalizedCompoundSpec LocalizedCompoundRef="HCO3_cytosol" ForceConstant="false" WellMixed="false" ForceContinuous="false">
          <InitialConcentration>795.56</InitialConcentration>
          <Diffusion>575.0</Diffusion>
        </LocalizedCompoundSpec>
        <LocalizedCompoundSpec LocalizedCompoundRef="Photorespiraotry_intermediate_cytosol" ForceConstant="false" WellMixed="true" ForceContinuous="false">
          <InitialConcentration>0.0</InitialConcentration>
          <Diffusion>10.0</Diffusion>
        </LocalizedCompoundSpec>
        <LocalizedCompoundSpec LocalizedCompoundRef="O2_outside" ForceConstant="true" WellMixed="false" ForceContinuous="false">
          <InitialConcentration>8451.0</InitialConcentration>
          <Diffusion>10.0</Diffusion>
        </LocalizedCompoundSpec>
        <LocalizedCompoundSpec LocalizedCompoundRef="CO2_outside" ForceConstant="true" WellMixed="false" ForceContinuous="false">
          <InitialConcentration>16.62</InitialConcentration>
          <Diffusion>10.0</Diffusion>
        </LocalizedCompoundSpec>
        <LocalizedCompoundSpec LocalizedCompoundRef="O2_thylakoid" ForceConstant="false" WellMixed="false" ForceContinuous="false">
          <InitialConcentration>268.74</InitialConcentration>
          <Diffusion>242.0</Diffusion>
        </LocalizedCompoundSpec>
        <LocalizedCompoundSpec LocalizedCompoundRef="CO2_thylakoid" ForceConstant="false" WellMixed="false" ForceContinuous="false">
          <InitialConcentration>13.82</InitialConcentration>
          <Diffusion>188.0</Diffusion>
        </LocalizedCompoundSpec>
        <LocalizedCompoundSpec LocalizedCompoundRef="H2CO3_thylakoid" ForceConstant="false" WellMixed="false" ForceContinuous="false">
          <InitialConcentration>0.04</InitialConcentration>
          <Diffusion>120.0</Diffusion>
        </LocalizedCompoundSpec>
        <LocalizedCompoundSpec LocalizedCompoundRef="HCO3_thylakoid" ForceConstant="false" WellMixed="false" ForceContinuous="false">
          <InitialConcentration>795.56</InitialConcentration>
          <Diffusion>115.0</Diffusion>
        </LocalizedCompoundSpec>
        <LocalizedCompoundSpec LocalizedCompoundRef="O2_stroma" ForceConstant="false" WellMixed="false" ForceContinuous="false">
          <InitialConcentration>268.74</InitialConcentration>
          <Diffusion>242.0</Diffusion>
        </LocalizedCompoundSpec>
        <LocalizedCompoundSpec LocalizedCompoundRef="CO2_stroma" ForceConstant="false" WellMixed="false" ForceContinuous="false">
          <InitialConcentration>13.82</InitialConcentration>
          <Diffusion>188.0</Diffusion>
        </LocalizedCompoundSpec>
        <LocalizedCompoundSpec LocalizedCompoundRef="H2CO3_stroma" ForceConstant="false" WellMixed="false" ForceContinuous="false">
          <InitialConcentration>0.04</InitialConcentration>
          <Diffusion>120.0</Diffusion>
        </LocalizedCompoundSpec>
        <LocalizedCompoundSpec LocalizedCompoundRef="HCO3_stroma" ForceConstant="false" WellMixed="false" ForceContinuous="false">
          <InitialConcentration>795.56</InitialConcentration>
          <Diffusion>115.0</Diffusion>
        </LocalizedCompoundSpec>
        <LocalizedCompoundSpec LocalizedCompoundRef="Photorespiratory_intermediate_stroma" ForceConstant="false" WellMixed="true" ForceContinuous="false">
          <InitialConcentration>0.0</InitialConcentration>
          <Diffusion>10.0</Diffusion>
        </LocalizedCompoundSpec>
        <LocalizedCompoundSpec LocalizedCompoundRef="O2_substomatalCavity" ForceConstant="false" WellMixed="true" ForceContinuous="false">
          <InitialConcentration>8451.0</InitialConcentration>
          <Diffusion>1.6E7</Diffusion>
        </LocalizedCompoundSpec>
        <LocalizedCompoundSpec LocalizedCompoundRef="CO2_substomatalCavity" ForceConstant="false" WellMixed="true" ForceContinuous="false">
          <InitialConcentration>16.62</InitialConcentration>
          <Diffusion>1.6E7</Diffusion>
        </LocalizedCompoundSpec>
        <LocalizedCompoundSpec LocalizedCompoundRef="O2_plasmalemmaSurface" ForceConstant="false" WellMixed="false" ForceContinuous="false">
          <InitialConcentration>273.0</InitialConcentration>
          <Diffusion>2420.0</Diffusion>
        </LocalizedCompoundSpec>
        <LocalizedCompoundSpec LocalizedCompoundRef="CO2_plasmalemmaSurface" ForceConstant="false" WellMixed="false" ForceContinuous="false">
          <InitialConcentration>13.82</InitialConcentration>
          <Diffusion>2233.0</Diffusion>
        </LocalizedCompoundSpec>
        <LocalizedCompoundSpec LocalizedCompoundRef="H2CO3_plasmalemmaSurface" ForceConstant="false" WellMixed="false" ForceContinuous="false">
          <InitialConcentration>0.04</InitialConcentration>
          <Diffusion>1000.0</Diffusion>
        </LocalizedCompoundSpec>
        <LocalizedCompoundSpec LocalizedCompoundRef="HCO3_plasmalemmaSurface" ForceConstant="false" WellMixed="false" ForceContinuous="false">
          <InitialConcentration>795.56</InitialConcentration>
          <Diffusion>1250.0</Diffusion>
        </LocalizedCompoundSpec>
        <ReactionSpec ReactionStepRef="r0" ReactionMapping="included" />
        <ReactionSpec ReactionStepRef="r1" ReactionMapping="included" />
        <ReactionSpec ReactionStepRef="r2" ReactionMapping="included" />
        <ReactionSpec ReactionStepRef="r3" ReactionMapping="included" />
        <ReactionSpec ReactionStepRef="r4" ReactionMapping="included" />
        <ReactionSpec ReactionStepRef="r5" ReactionMapping="included" />
        <ReactionSpec ReactionStepRef="r6" ReactionMapping="included" />
        <ReactionSpec ReactionStepRef="r7" ReactionMapping="included" />
        <ReactionSpec ReactionStepRef="r8" ReactionMapping="included" />
        <ReactionSpec ReactionStepRef="r9" ReactionMapping="included" />
        <ReactionSpec ReactionStepRef="r10" ReactionMapping="included" />
        <ReactionSpec ReactionStepRef="r11" ReactionMapping="included" />
        <ReactionSpec ReactionStepRef="r12" ReactionMapping="included" />
        <ReactionSpec ReactionStepRef="r13" ReactionMapping="included" />
        <ReactionSpec ReactionStepRef="r16" ReactionMapping="included" />
        <ReactionSpec ReactionStepRef="r23" ReactionMapping="included" />
        <ReactionSpec ReactionStepRef="r24" ReactionMapping="included" />
        <ReactionSpec ReactionStepRef="r14" ReactionMapping="included" />
        <ReactionSpec ReactionStepRef="r19" ReactionMapping="included" />
        <ReactionSpec ReactionStepRef="r20" ReactionMapping="included" />
        <ReactionSpec ReactionStepRef="r21" ReactionMapping="included" />
        <ReactionSpec ReactionStepRef="r17" ReactionMapping="included" />
        <ReactionSpec ReactionStepRef="r18" ReactionMapping="included" />
        <ReactionSpec ReactionStepRef="flux0" ReactionMapping="included" />
        <ReactionSpec ReactionStepRef="flux1" ReactionMapping="included" />
        <ReactionSpec ReactionStepRef="flux2" ReactionMapping="included" />
        <ReactionSpec ReactionStepRef="flux3" ReactionMapping="included" />
        <ReactionSpec ReactionStepRef="flux4" ReactionMapping="included" />
        <ReactionSpec ReactionStepRef="flux5" ReactionMapping="included" />
        <ReactionSpec ReactionStepRef="flux6" ReactionMapping="included" />
        <ReactionSpec ReactionStepRef="flux7" ReactionMapping="included" />
        <ReactionSpec ReactionStepRef="flux8" ReactionMapping="included" />
        <ReactionSpec ReactionStepRef="flux9" ReactionMapping="included" />
        <ReactionSpec ReactionStepRef="flux10" ReactionMapping="included" />
        <ReactionSpec ReactionStepRef="flux11" ReactionMapping="included" />
        <ReactionSpec ReactionStepRef="flux14" ReactionMapping="included" />
        <ReactionSpec ReactionStepRef="flux15" ReactionMapping="included" />
        <ReactionSpec ReactionStepRef="flux16" ReactionMapping="included" />
        <ReactionSpec ReactionStepRef="flux17" ReactionMapping="included" />
        <ReactionSpec ReactionStepRef="flux18" ReactionMapping="included" />
        <ReactionSpec ReactionStepRef="flux19" ReactionMapping="included" />
        <ReactionSpec ReactionStepRef="flux20" ReactionMapping="included" />
        <ReactionSpec ReactionStepRef="flux21" ReactionMapping="included" />
        <ReactionSpec ReactionStepRef="flux26" ReactionMapping="included" />
        <ReactionSpec ReactionStepRef="flux27" ReactionMapping="included" />
        <ReactionSpec ReactionStepRef="flux22" ReactionMapping="included" />
        <ReactionSpec ReactionStepRef="flux13" ReactionMapping="included" />
        <ReactionSpec ReactionStepRef="flux12" ReactionMapping="included" />
        <ReactionSpec ReactionStepRef="flux23" ReactionMapping="included" />
      </ReactionContext>
      <MathDescription Name="Application0_generated">
        <Annotation>cloned from 'Application0_generated' owned by user kastejos</Annotation>
        <Constant Name="_F_">96485.3321</Constant>
        <Constant Name="_F_nmol_">9.64853321E-5</Constant>
        <Constant Name="_K_GHK_">1.0E-9</Constant>
        <Constant Name="_N_pmol_">6.02214179E11</Constant>
        <Constant Name="_PI_">3.141592653589793</Constant>
        <Constant Name="_R_">8314.46261815</Constant>
        <Constant Name="_T_">300.0</Constant>
        <Constant Name="ApoplastLength_r19">0.32</Constant>
        <Constant Name="ApoplastLength_r20">0.32</Constant>
        <Constant Name="AreaPerUnitArea_ChloroplastEnvelope">1.0</Constant>
        <Constant Name="AreaPerUnitArea_Plasmalemma">1.0</Constant>
        <Constant Name="AreaPerUnitArea_PyrenoidBarrier">1.0</Constant>
        <Constant Name="AreaPerUnitArea_Stomata">1.0</Constant>
        <Constant Name="AreaPerUnitArea_Thylakoid_Membrane">1.0</Constant>
        <Constant Name="AreaPerUnitArea_ThylakoidToPyrenoid">1.0</Constant>
        <Constant Name="AreaPerUnitArea_WaterLayer">1.0</Constant>
        <Constant Name="CA_kcat_r11">300000.0</Constant>
        <Constant Name="CA_kcat_r14">300000.0</Constant>
        <Constant Name="CA_kcat_r8">300000.0</Constant>
        <Constant Name="CA_Km_HCO3_r11">34000.0</Constant>
        <Constant Name="CA_Km_HCO3_r14">34000.0</Constant>
        <Constant Name="CA_Km_HCO3_r8">34000.0</Constant>
        <Constant Name="CA_KmCO2_r11">1500.0</Constant>
        <Constant Name="CA_KmCO2_r14">1500.0</Constant>
        <Constant Name="CA_KmCO2_r8">1500.0</Constant>
        <Constant Name="CA_pyrenoid_concentration">270.0</Constant>
        <Constant Name="CA_stroma_concentration">270.0</Constant>
        <Constant Name="carrierValence_flux0">1.0</Constant>
        <Constant Name="carrierValence_flux1">1.0</Constant>
        <Constant Name="carrierValence_flux14">1.0</Constant>
        <Constant Name="carrierValence_flux15">1.0</Constant>
        <Constant Name="carrierValence_flux16">1.0</Constant>
        <Constant Name="carrierValence_flux17">1.0</Constant>
        <Constant Name="carrierValence_flux18">1.0</Constant>
        <Constant Name="carrierValence_flux19">1.0</Constant>
        <Constant Name="carrierValence_flux2">1.0</Constant>
        <Constant Name="carrierValence_flux20">1.0</Constant>
        <Constant Name="carrierValence_flux21">1.0</Constant>
        <Constant Name="carrierValence_flux22">1.0</Constant>
        <Constant Name="carrierValence_flux26">1.0</Constant>
        <Constant Name="carrierValence_flux27">1.0</Constant>
        <Constant Name="carrierValence_flux3">1.0</Constant>
        <Constant Name="carrierValence_flux4">1.0</Constant>
        <Constant Name="carrierValence_flux5">1.0</Constant>
        <Constant Name="carrierValence_flux6">1.0</Constant>
        <Constant Name="carrierValence_flux7">1.0</Constant>
        <Constant Name="Chloroplast_BicA_Multiplier">1.0</Constant>
        <Constant Name="ChloroplastSurfaceAreaMultiplier">1.0</Constant>
        <Constant Name="CO2_cytosol_diffusionRate">940.0</Constant>
        <Constant Name="CO2_cytosol_init_uM">13.82</Constant>
        <Constant Name="CO2_outside_init_uM">16.62</Constant>
        <Constant Name="CO2_P">3500.0</Constant>
        <Constant Name="CO2_P_Pyrenoid">3500.0</Constant>
        <Constant Name="CO2_plasmalemmaSurface_diffusionRate">2233.0</Constant>
        <Constant Name="CO2_plasmalemmaSurface_init_uM">13.82</Constant>
        <Constant Name="CO2_pyrenoid_diffusionRate">188.0</Constant>
        <Constant Name="CO2_pyrenoid_init_uM">13.82</Constant>
        <Constant Name="CO2_stroma_diffusionRate">188.0</Constant>
        <Constant Name="CO2_stroma_init_uM">13.82</Constant>
        <Constant Name="CO2_substomatalCavity_init_uM">16.62</Constant>
        <Constant Name="CO2_thylakoid_diffusionRate">188.0</Constant>
        <Constant Name="CO2_thylakoid_init_uM">13.82</Constant>
        <Constant Name="DCO2">2233.0</Constant>
        <Constant Name="DO2">2420.0</Constant>
        <Constant Name="EffectivePorosity">0.5</Constant>
        <Constant Name="H2CO3_cytosol_diffusionRate">600.0</Constant>
        <Constant Name="H2CO3_cytosol_init_uM">0.04</Constant>
        <Constant Name="H2CO3_P">300.0</Constant>
        <Constant Name="H2CO3_plasmalemmaSurface_diffusionRate">1000.0</Constant>
        <Constant Name="H2CO3_plasmalemmaSurface_init_uM">0.04</Constant>
        <Constant Name="H2CO3_pyrenoid_diffusionRate">120.0</Constant>
        <Constant Name="H2CO3_pyrenoid_init_uM">0.04</Constant>
        <Constant Name="H2CO3_stroma_diffusionRate">120.0</Constant>
        <Constant Name="H2CO3_stroma_init_uM">0.04</Constant>
        <Constant Name="H2CO3_thylakoid_diffusionRate">120.0</Constant>
        <Constant Name="H2CO3_thylakoid_init_uM">0.04</Constant>
        <Constant Name="H_conc_cytosol_r7">0.1</Constant>
        <Constant Name="H_conc_cytosol_r8">0.1</Constant>
        <Constant Name="H_conc_plasmalemmaSurface">1.0</Constant>
        <Constant Name="H_conc_pyrenoid">0.01</Constant>
        <Constant Name="H_conc_stroma_r10">0.01</Constant>
        <Constant Name="H_conc_stroma_r11">0.01</Constant>
        <Constant Name="H_conc_thylakoid_r14">1.0</Constant>
        <Constant Name="H_conc_thylakoid_r24">1.0</Constant>
        <Constant Name="HCO3_ChloroplastEnvelopeMultiplier">1.0</Constant>
        <Constant Name="HCO3_cytosol_diffusionRate">575.0</Constant>
        <Constant Name="HCO3_cytosol_init_uM">795.56</Constant>
        <Constant Name="HCO3_P">0.001</Constant>
        <Constant Name="HCO3_plasmalemmaSurface_diffusionRate">1250.0</Constant>
        <Constant Name="HCO3_plasmalemmaSurface_init_uM">795.56</Constant>
        <Constant Name="HCO3_pyrenoid_diffusionRate">115.0</Constant>
        <Constant Name="HCO3_pyrenoid_init_uM">795.56</Constant>
        <Constant Name="HCO3_stroma_diffusionRate">115.0</Constant>
        <Constant Name="HCO3_stroma_init_uM">795.56</Constant>
        <Constant Name="HCO3_ThlakoidMultiplier">1.0</Constant>
        <Constant Name="HCO3_thylakoid_diffusionRate">115.0</Constant>
        <Constant Name="HCO3_thylakoid_init_uM">795.56</Constant>
        <Constant Name="HenryConstantCO2Dimensionless">0.8317</Constant>
        <Constant Name="HenryConstantO2Dimensionless">0.0318</Constant>
        <Constant Name="IAS_Adjacent_Multiplier">0.5</Constant>
        <Constant Name="IAS_Adjacent_Multiplier_r19">0.5</Constant>
        <Constant Name="K_millivolts_per_volt">1000.0</Constant>
        <Constant Name="Keq_cytosol">0.794</Constant>
        <Constant Name="Keq_stroma">0.794</Constant>
        <Constant Name="Keq_thylakoid">0.794</Constant>
        <Constant Name="Kf_r10">1.0E7</Constant>
        <Constant Name="Kf_r12">0.06</Constant>
        <Constant Name="Kf_r13">1.0E7</Constant>
        <Constant Name="Kf_r23">0.06</Constant>
        <Constant Name="Kf_r24">1.0E7</Constant>
        <Constant Name="Kf_r4">0.06</Constant>
        <Constant Name="Kf_r5">1.0E7</Constant>
        <Constant Name="Kf_r6">0.06</Constant>
        <Constant Name="Kf_r7">1.0E7</Constant>
        <Constant Name="Kf_r9">0.06</Constant>
        <Constant Name="Km_BicA_r0">217.0</Constant>
        <Constant Name="Km_BicA_r1">217.0</Constant>
        <Constant Name="KMOLE">0.001660538783162726</Constant>
        <Constant Name="Kr_r12">20.0</Constant>
        <Constant Name="Kr_r23">20.0</Constant>
        <Constant Name="Kr_r4">20.0</Constant>
        <Constant Name="Kr_r6">20.0</Constant>
        <Constant Name="Kr_r9">20.0</Constant>
        <Constant Name="netValence_flux10">1.0</Constant>
        <Constant Name="netValence_flux11">1.0</Constant>
        <Constant Name="netValence_flux12">1.0</Constant>
        <Constant Name="netValence_flux13">1.0</Constant>
        <Constant Name="netValence_flux23">1.0</Constant>
        <Constant Name="netValence_flux8">1.0</Constant>
        <Constant Name="netValence_flux9">1.0</Constant>
        <Constant Name="netValence_r0">1.0</Constant>
        <Constant Name="netValence_r1">1.0</Constant>
        <Constant Name="netValence_r19">1.0</Constant>
        <Constant Name="netValence_r2">1.0</Constant>
        <Constant Name="netValence_r20">1.0</Constant>
        <Constant Name="netValence_r3">1.0</Constant>
        <Constant Name="O2_cytosol_diffusionRate">1210.0</Constant>
        <Constant Name="O2_cytosol_init_uM">268.74</Constant>
        <Constant Name="O2_intermediate_pyrenoid_init_uM">0.0</Constant>
        <Constant Name="O2_outside_init_uM">8451.0</Constant>
        <Constant Name="O2_P">500000.0</Constant>
        <Constant Name="O2_plasmalemmaSurface_diffusionRate">2420.0</Constant>
        <Constant Name="O2_plasmalemmaSurface_init_uM">273.0</Constant>
        <Constant Name="O2_pyrenoid_diffusionRate">242.0</Constant>
        <Constant Name="O2_pyrenoid_init_uM">268.74</Constant>
        <Constant Name="O2_stroma_diffusionRate">242.0</Constant>
        <Constant Name="O2_stroma_init_uM">268.74</Constant>
        <Constant Name="O2_substomatalCavity_init_uM">8451.0</Constant>
        <Constant Name="O2_thylakoid_diffusionRate">242.0</Constant>
        <Constant Name="O2_thylakoid_init_uM">268.74</Constant>
        <Constant Name="Photorespiraotry_intermediate_cytosol_init_uM">0.0</Constant>
        <Constant Name="Photorespiratory_intermediate_pyrenoid_init_uM">0.0</Constant>
        <Constant Name="Photorespiratory_intermediate_stroma_init_uM">0.0</Constant>
        <Constant Name="Plasmalemma_BicA_Multiplier">0.0</Constant>
        <Constant Name="PyrenoidMultiplier">1.0</Constant>
        <Constant Name="RuBisCO_Km_CO2_r16">8.6</Constant>
        <Constant Name="RuBisCO_Km_CO2_r18">8.6</Constant>
        <Constant Name="RuBisCO_Km_CO2_r21">8.6</Constant>
        <Constant Name="RuBisCO_Km_O2_r16">215.0</Constant>
        <Constant Name="RuBisCO_Km_O2_r18">215.0</Constant>
        <Constant Name="RuBisCO_Km_O2_r21">215.0</Constant>
        <Constant Name="RuBisCO_Vc">7600.0</Constant>
        <Constant Name="RuBisCo_Vo_r16">1596.0</Constant>
        <Constant Name="RuBisCo_Vo_r21">1596.0</Constant>
        <Constant Name="SurfaceArea">1112.73</Constant>
        <Constant Name="SurfaceAreaMultiplier">1.0</Constant>
        <Constant Name="UnitFactor_uM_um3_molecules_neg_1">(1.0 * pow(KMOLE,1.0))</Constant>
        <Constant Name="Voltage_ChloroplastEnvelope">0.0</Constant>
        <Constant Name="Voltage_Plasmalemma">0.0</Constant>
        <Constant Name="Voltage_PyrenoidBarrier">0.0</Constant>
        <Constant Name="Voltage_Stomata">0.0</Constant>
        <Constant Name="Voltage_Thylakoid_Membrane">0.0</Constant>
        <Constant Name="Voltage_ThylakoidToPyrenoid">0.0</Constant>
        <Constant Name="Voltage_WaterLayer">0.0</Constant>
        <Constant Name="VolumePerUnitVolume_Cytosol">1.0</Constant>
        <Constant Name="VolumePerUnitVolume_Outside">1.0</Constant>
        <Constant Name="VolumePerUnitVolume_PlasmalemmaSurface">1.0</Constant>
        <Constant Name="VolumePerUnitVolume_Pyrenoid">1.0</Constant>
        <Constant Name="VolumePerUnitVolume_Stroma">1.0</Constant>
        <Constant Name="VolumePerUnitVolume_SubstomatalCavity">1.0</Constant>
        <Constant Name="VolumePerUnitVolume_Thylakoid">1.0</Constant>
        <Constant Name="WaterLayerLength_r19">0.32</Constant>
        <Constant Name="WaterLayerLength_r20">0.32</Constant>
        <VolumeVariable Name="CO2_cytosol" Domain="Cytosol" />
        <VolumeVariable Name="CO2_plasmalemmaSurface" Domain="PlasmalemmaSurface" />
        <VolumeVariable Name="CO2_pyrenoid" Domain="Pyrenoid" />
        <VolumeVariable Name="CO2_stroma" Domain="Chloroplast" />
        <VolumeRegionVariable Name="CO2_substomatalCavity" Domain="Substomata" />
        <VolumeVariable Name="CO2_thylakoid" Domain="Thylakoid" />
        <VolumeVariable Name="H2CO3_cytosol" Domain="Cytosol" />
        <VolumeVariable Name="H2CO3_plasmalemmaSurface" Domain="PlasmalemmaSurface" />
        <VolumeVariable Name="H2CO3_pyrenoid" Domain="Pyrenoid" />
        <VolumeVariable Name="H2CO3_stroma" Domain="Chloroplast" />
        <VolumeVariable Name="H2CO3_thylakoid" Domain="Thylakoid" />
        <VolumeVariable Name="HCO3_cytosol" Domain="Cytosol" />
        <VolumeVariable Name="HCO3_plasmalemmaSurface" Domain="PlasmalemmaSurface" />
        <VolumeVariable Name="HCO3_pyrenoid" Domain="Pyrenoid" />
        <VolumeVariable Name="HCO3_stroma" Domain="Chloroplast" />
        <VolumeVariable Name="HCO3_thylakoid" Domain="Thylakoid" />
        <VolumeVariable Name="O2_cytosol" Domain="Cytosol" />
        <VolumeRegionVariable Name="O2_intermediate_pyrenoid" Domain="Pyrenoid" />
        <VolumeVariable Name="O2_plasmalemmaSurface" Domain="PlasmalemmaSurface" />
        <VolumeVariable Name="O2_pyrenoid" Domain="Pyrenoid" />
        <VolumeVariable Name="O2_stroma" Domain="Chloroplast" />
        <VolumeRegionVariable Name="O2_substomatalCavity" Domain="Substomata" />
        <VolumeVariable Name="O2_thylakoid" Domain="Thylakoid" />
        <VolumeRegionVariable Name="Photorespiraotry_intermediate_cytosol" Domain="Cytosol" />
        <VolumeRegionVariable Name="Photorespiratory_intermediate_pyrenoid" Domain="Pyrenoid" />
        <VolumeRegionVariable Name="Photorespiratory_intermediate_stroma" Domain="Chloroplast" />
        <Function Name="CO2_outside" Domain="External">CO2_outside_init_uM</Function>
        <Function Name="Cytosol_CA_concentration" Domain="Cytosol">(270.0 / 2.0)</Function>
        <Function Name="J_flux0" Domain="Chloroplast_Pyrenoid_membrane">(P_flux0 * (O2_stroma - O2_pyrenoid))</Function>
        <Function Name="J_flux1" Domain="Chloroplast_Pyrenoid_membrane">(P_flux1 * (CO2_stroma - CO2_pyrenoid))</Function>
        <Function Name="J_flux10" Domain="Cytosol_PlasmalemmaSurface_membrane">((H2CO3_P * (H2CO3_plasmalemmaSurface - H2CO3_cytosol)) * SurfaceAreaMultiplier)</Function>
        <Function Name="J_flux11" Domain="Cytosol_PlasmalemmaSurface_membrane">((HCO3_P * (HCO3_plasmalemmaSurface - HCO3_cytosol)) * SurfaceAreaMultiplier)</Function>
        <Function Name="J_flux12" Domain="Chloroplast_Pyrenoid_membrane">((O2_intermediate_pyrenoid * 1000000.0) * ChloroplastSurfaceAreaMultiplier)</Function>
        <Function Name="J_flux13" Domain="Chloroplast_Pyrenoid_membrane">((Photorespiratory_intermediate_pyrenoid * 1.0E13) * ChloroplastSurfaceAreaMultiplier)</Function>
        <Function Name="J_flux14" Domain="Pyrenoid_Thylakoid_membrane">(P_flux14 * (O2_thylakoid - O2_pyrenoid))</Function>
        <Function Name="J_flux15" Domain="Pyrenoid_Thylakoid_membrane">(P_flux15 * (CO2_thylakoid - CO2_pyrenoid))</Function>
        <Function Name="J_flux16" Domain="Pyrenoid_Thylakoid_membrane">(P_flux16 * (H2CO3_thylakoid - H2CO3_pyrenoid))</Function>
        <Function Name="J_flux17" Domain="Pyrenoid_Thylakoid_membrane">(P_flux17 * (HCO3_thylakoid - HCO3_pyrenoid))</Function>
        <Function Name="J_flux18" Domain="Chloroplast_Thylakoid_membrane">(P_flux18 * (O2_stroma - O2_thylakoid))</Function>
        <Function Name="J_flux19" Domain="Chloroplast_Thylakoid_membrane">(P_flux19 * (CO2_stroma - CO2_thylakoid))</Function>
        <Function Name="J_flux2" Domain="Chloroplast_Pyrenoid_membrane">(P_flux2 * (H2CO3_stroma - H2CO3_pyrenoid))</Function>
        <Function Name="J_flux20" Domain="Chloroplast_Thylakoid_membrane">(P_flux20 * (H2CO3_stroma - H2CO3_thylakoid))</Function>
        <Function Name="J_flux21" Domain="Chloroplast_Thylakoid_membrane">(P_flux21 * (HCO3_stroma - HCO3_thylakoid))</Function>
        <Function Name="J_flux22" Domain="Chloroplast_Cytosol_membrane">(P_flux22 * (HCO3_cytosol - HCO3_stroma))</Function>
        <Function Name="J_flux23" Domain="Chloroplast_Cytosol_membrane">(1.0E13 * Photorespiratory_intermediate_stroma)</Function>
        <Function Name="J_flux26" Domain="Chloroplast_Thylakoid_membrane">(P_flux26 * (HCO3_stroma - HCO3_thylakoid))</Function>
        <Function Name="J_flux27" Domain="Pyrenoid_Thylakoid_membrane">(P_flux27 * (HCO3_thylakoid - HCO3_pyrenoid))</Function>
        <Function Name="J_flux3" Domain="Chloroplast_Pyrenoid_membrane">(P_flux3 * (HCO3_stroma - HCO3_pyrenoid))</Function>
        <Function Name="J_flux4" Domain="Chloroplast_Cytosol_membrane">(P_flux4 * (O2_cytosol - O2_stroma))</Function>
        <Function Name="J_flux5" Domain="Chloroplast_Cytosol_membrane">(P_flux5 * (CO2_cytosol - CO2_stroma))</Function>
        <Function Name="J_flux6" Domain="Chloroplast_Cytosol_membrane">(P_flux6 * (H2CO3_cytosol - H2CO3_stroma))</Function>
        <Function Name="J_flux7" Domain="Chloroplast_Cytosol_membrane">(P_flux7 * (HCO3_cytosol - HCO3_stroma))</Function>
        <Function Name="J_flux8" Domain="Cytosol_PlasmalemmaSurface_membrane">(O2_P * SurfaceAreaMultiplier * (O2_plasmalemmaSurface - O2_cytosol))</Function>
        <Function Name="J_flux9" Domain="Cytosol_PlasmalemmaSurface_membrane">((CO2_P * (CO2_plasmalemmaSurface - CO2_cytosol)) * SurfaceAreaMultiplier)</Function>
        <Function Name="J_r1" Domain="Chloroplast_Cytosol_membrane">(HCO3_cytosol * Vmax_BicA_Chloroplast / (HCO3_cytosol + Km_BicA_r1))</Function>
        <Function Name="J_r10" Domain="Chloroplast">((Kf_r10 * H2CO3_stroma) - (Kr_r10 * HCO3_stroma * H_conc_stroma_r10))</Function>
        <Function Name="J_r11" Domain="Chloroplast">((CA_kcat_r11 * CA_stroma_concentration * (CO2_stroma - ((HCO3_stroma * H_conc_stroma_r11) / Keq_stroma))) / (CA_KmCO2_r11 + X_r11 + CO2_stroma))</Function>
        <Function Name="J_r12" Domain="Pyrenoid">((Kf_r12 * CO2_pyrenoid) - (Kr_r12 * H2CO3_pyrenoid))</Function>
        <Function Name="J_r13" Domain="Pyrenoid">((Kf_r13 * H2CO3_pyrenoid) - (Kr_r13 * HCO3_pyrenoid * H_conc_pyrenoid))</Function>
        <Function Name="J_r14" Domain="Pyrenoid">((CA_kcat_r14 * CA_pyrenoid_concentration * (CO2_pyrenoid - ((HCO3_pyrenoid * H_conc_thylakoid_r14) / Keq_thylakoid))) / (CA_KmCO2_r14 + X_r14 + CO2_pyrenoid))</Function>
        <Function Name="J_r16" Domain="Pyrenoid">(RuBisCo_Vo_r16 * O2_pyrenoid / (O2_pyrenoid + (RuBisCO_Km_O2_r16 * (1.0 + (CO2_pyrenoid / RuBisCO_Km_CO2_r16)))))</Function>
        <Function Name="J_r17" Domain="Cytosol">(1000000.0 * Photorespiraotry_intermediate_cytosol)</Function>
        <Function Name="J_r18" Domain="Pyrenoid">((RuBisCO_Vc * CO2_pyrenoid) / (CO2_pyrenoid + (RuBisCO_Km_CO2_r18 * (1.0 + (O2_pyrenoid / RuBisCO_Km_O2_r18)))))</Function>
        <Function Name="J_r19" Domain="PlasmalemmaSurface_Substomata_membrane">- (6.022E23 * IAS_Adjacent_Multiplier_r19 * (O2_plasmalemmaSurface - (O2_substomatalCavity * HenryConstantO2Dimensionless)) / SurfaceArea * (1.0 / 1000000.0) * (1.0 / 1.0E15) / (ResistanceAir_r19 + ResistanceCellWall_r19))</Function>
        <Function Name="J_r2" Domain="External_Substomata_membrane">((SurfaceAreaMultiplier * stomatalConductance_r2 * (O2_outside - O2_substomatalCavity) / MolarityOfAir_r2) * StomatalConductanceMultiplier)</Function>
        <Function Name="J_r20" Domain="PlasmalemmaSurface_Substomata_membrane">- (6.022E23 * IAS_Adjacent_Multiplier * (CO2_plasmalemmaSurface - (CO2_substomatalCavity * HenryConstantCO2Dimensionless)) * (1.0 / 1000000.0) * (1.0 / 1.0E15) / SurfaceArea / (ResistanceAir_r20 + ResistanceCellWall_r20))</Function>
        <Function Name="J_r21" Domain="Pyrenoid">((RuBisCo_Vo_r21 * O2_pyrenoid / (O2_pyrenoid + (RuBisCO_Km_O2_r21 * (1.0 + (CO2_pyrenoid / RuBisCO_Km_CO2_r21))))) * (1.0 / 2.0))</Function>
        <Function Name="J_r23" Domain="Thylakoid">((Kf_r23 * CO2_thylakoid) - (Kr_r23 * H2CO3_thylakoid))</Function>
        <Function Name="J_r24" Domain="Thylakoid">((Kf_r24 * H2CO3_thylakoid) - (Kr_r24 * HCO3_thylakoid * H_conc_thylakoid_r24))</Function>
        <Function Name="J_r3" Domain="External_Substomata_membrane">((SurfaceAreaMultiplier * stomatalConductance_r3 * (CO2_outside - CO2_substomatalCavity) / MolarityOfAir_r3) * StomatalConductanceMultiplier)</Function>
        <Function Name="J_r4" Domain="PlasmalemmaSurface">((Kf_r4 * CO2_plasmalemmaSurface) - (Kr_r4 * H2CO3_plasmalemmaSurface))</Function>
        <Function Name="J_r5" Domain="PlasmalemmaSurface">((Kf_r5 * H2CO3_plasmalemmaSurface) - (Kr_r5 * HCO3_plasmalemmaSurface * H_conc_plasmalemmaSurface))</Function>
        <Function Name="J_r6" Domain="Cytosol">((Kf_r6 * CO2_cytosol) - (Kr_r6 * H2CO3_cytosol))</Function>
        <Function Name="J_r7" Domain="Cytosol">((Kf_r7 * H2CO3_cytosol) - (Kr_r7 * HCO3_cytosol * H_conc_cytosol_r7))</Function>
        <Function Name="J_r8" Domain="Cytosol">((CA_kcat_r8 * Cytosol_CA_concentration * (CO2_cytosol - ((HCO3_cytosol * H_conc_cytosol_r8) / Keq_cytosol))) / (CA_KmCO2_r8 + X_r8 + CO2_cytosol))</Function>
        <Function Name="J_r9" Domain="Chloroplast">((Kf_r9 * CO2_stroma) - (Kr_r9 * H2CO3_stroma))</Function>
        <Function Name="KFlux_ChloroplastEnvelope_Cytosol" Domain="Chloroplast_Cytosol_membrane">(AreaPerUnitArea_ChloroplastEnvelope / VolumePerUnitVolume_Cytosol)</Function>
        <Function Name="KFlux_ChloroplastEnvelope_Stroma" Domain="Chloroplast_Cytosol_membrane">(AreaPerUnitArea_ChloroplastEnvelope / VolumePerUnitVolume_Stroma)</Function>
        <Function Name="KFlux_Plasmalemma_Cytosol" Domain="Cytosol_PlasmalemmaSurface_membrane">(AreaPerUnitArea_Plasmalemma / VolumePerUnitVolume_Cytosol)</Function>
        <Function Name="KFlux_Plasmalemma_PlasmalemmaSurface" Domain="Cytosol_PlasmalemmaSurface_membrane">(AreaPerUnitArea_Plasmalemma / VolumePerUnitVolume_PlasmalemmaSurface)</Function>
        <Function Name="KFlux_Stomata_SubstomatalCavity" Domain="External_Substomata_membrane">(AreaPerUnitArea_Stomata / VolumePerUnitVolume_SubstomatalCavity)</Function>
        <Function Name="KFlux_WaterLayer_PlasmalemmaSurface" Domain="PlasmalemmaSurface_Substomata_membrane">(AreaPerUnitArea_WaterLayer / VolumePerUnitVolume_PlasmalemmaSurface)</Function>
        <Function Name="KFlux_WaterLayer_SubstomatalCavity" Domain="PlasmalemmaSurface_Substomata_membrane">(AreaPerUnitArea_WaterLayer / VolumePerUnitVolume_SubstomatalCavity)</Function>
        <Function Name="Kr_r10" Domain="Chloroplast">(5.0E10 / 1000000.0)</Function>
        <Function Name="Kr_r13" Domain="Pyrenoid">(5.0E10 / 1000000.0)</Function>
        <Function Name="Kr_r24" Domain="Thylakoid">(5.0E10 / 1000000.0)</Function>
        <Function Name="Kr_r5" Domain="PlasmalemmaSurface">(5.0E10 / 1000000.0)</Function>
        <Function Name="Kr_r7" Domain="Cytosol">(5.0E10 / 1000000.0)</Function>
        <Function Name="LumpedJ_r0" Domain="Cytosol_PlasmalemmaSurface_membrane">(((Size_Plasmalemma / 1.0E15) * SurfaceAreaMultiplier * Vmax_BicA_Plasmalemma * HCO3_plasmalemmaSurface / (HCO3_plasmalemmaSurface + Km_BicA_r0)) * (1.0 / 1000000.0) * 6.022E23)</Function>
        <Function Name="MolarityOfAir_r2" Domain="External_Substomata_membrane">(40.87 * (1.0 / 1000.0) * 1000000.0)</Function>
        <Function Name="MolarityOfAir_r3" Domain="External_Substomata_membrane">(40.87 * (1.0 / 1000.0) * 1000000.0)</Function>
        <Function Name="O2_outside" Domain="External">O2_outside_init_uM</Function>
        <Function Name="P_flux0" Domain="Chloroplast_Pyrenoid_membrane">((PyrenoidMultiplier * O2_P) * ChloroplastSurfaceAreaMultiplier)</Function>
        <Function Name="P_flux1" Domain="Chloroplast_Pyrenoid_membrane">((PyrenoidMultiplier * CO2_P_Pyrenoid) * ChloroplastSurfaceAreaMultiplier)</Function>
        <Function Name="P_flux14" Domain="Pyrenoid_Thylakoid_membrane">(500000.0 * ChloroplastSurfaceAreaMultiplier)</Function>
        <Function Name="P_flux15" Domain="Pyrenoid_Thylakoid_membrane">(3500.0 * ChloroplastSurfaceAreaMultiplier)</Function>
        <Function Name="P_flux16" Domain="Pyrenoid_Thylakoid_membrane">(300.0 * ChloroplastSurfaceAreaMultiplier)</Function>
        <Function Name="P_flux17" Domain="Pyrenoid_Thylakoid_membrane">(0.001 * ChloroplastSurfaceAreaMultiplier)</Function>
        <Function Name="P_flux18" Domain="Chloroplast_Thylakoid_membrane">(500000.0 * ChloroplastSurfaceAreaMultiplier)</Function>
        <Function Name="P_flux19" Domain="Chloroplast_Thylakoid_membrane">(3500.0 * ChloroplastSurfaceAreaMultiplier)</Function>
        <Function Name="P_flux2" Domain="Chloroplast_Pyrenoid_membrane">((PyrenoidMultiplier * CO2_P_Pyrenoid) * ChloroplastSurfaceAreaMultiplier)</Function>
        <Function Name="P_flux20" Domain="Chloroplast_Thylakoid_membrane">(300.0 * ChloroplastSurfaceAreaMultiplier)</Function>
        <Function Name="P_flux21" Domain="Chloroplast_Thylakoid_membrane">(0.001 * ChloroplastSurfaceAreaMultiplier)</Function>
        <Function Name="P_flux22" Domain="Chloroplast_Cytosol_membrane">((100.0 * HCO3_ChloroplastEnvelopeMultiplier) * ChloroplastSurfaceAreaMultiplier)</Function>
        <Function Name="P_flux26" Domain="Chloroplast_Thylakoid_membrane">((1.0 * HCO3_ThlakoidMultiplier) * ChloroplastSurfaceAreaMultiplier)</Function>
        <Function Name="P_flux27" Domain="Pyrenoid_Thylakoid_membrane">((1.0 * HCO3_ThlakoidMultiplier) * ChloroplastSurfaceAreaMultiplier)</Function>
        <Function Name="P_flux3" Domain="Chloroplast_Pyrenoid_membrane">((PyrenoidMultiplier * CO2_P_Pyrenoid) * ChloroplastSurfaceAreaMultiplier)</Function>
        <Function Name="P_flux4" Domain="Chloroplast_Cytosol_membrane">((O2_P / 2.0) * ChloroplastSurfaceAreaMultiplier)</Function>
        <Function Name="P_flux5" Domain="Chloroplast_Cytosol_membrane">((CO2_P / 2.0) * ChloroplastSurfaceAreaMultiplier)</Function>
        <Function Name="P_flux6" Domain="Chloroplast_Cytosol_membrane">((H2CO3_P / 2.0) * ChloroplastSurfaceAreaMultiplier)</Function>
        <Function Name="P_flux7" Domain="Chloroplast_Cytosol_membrane">((HCO3_P / 2.0) * ChloroplastSurfaceAreaMultiplier)</Function>
        <Function Name="ResistanceAir_r19" Domain="PlasmalemmaSurface_Substomata_membrane">(1.0 / (DO2 * SurfaceArea * SurfaceAreaMultiplier * 1.0 / WaterLayerLength_r19))</Function>
        <Function Name="ResistanceAir_r20" Domain="PlasmalemmaSurface_Substomata_membrane">(1.0 / (DCO2 * SurfaceArea * SurfaceAreaMultiplier * 1.0 / WaterLayerLength_r20))</Function>
        <Function Name="ResistanceCellWall_r19" Domain="PlasmalemmaSurface_Substomata_membrane">(1.0 / (EffectivePorosity * (DO2 * SurfaceArea * SurfaceAreaMultiplier / ApoplastLength_r19)))</Function>
        <Function Name="ResistanceCellWall_r20" Domain="PlasmalemmaSurface_Substomata_membrane">(1.0 / (EffectivePorosity * (DCO2 * SurfaceArea * SurfaceAreaMultiplier / ApoplastLength_r20)))</Function>
        <Function Name="Size_ChloroplastEnvelope" Domain="Chloroplast_Cytosol_membrane">(AreaPerUnitArea_ChloroplastEnvelope * vcRegionArea('Chloroplast_Cytosol_membrane'))</Function>
        <Function Name="Size_Cytosol" Domain="Cytosol">(VolumePerUnitVolume_Cytosol * vcRegionVolume('Cytosol'))</Function>
        <Function Name="Size_Outside" Domain="External">(VolumePerUnitVolume_Outside * vcRegionVolume('External'))</Function>
        <Function Name="Size_Plasmalemma" Domain="Cytosol_PlasmalemmaSurface_membrane">(AreaPerUnitArea_Plasmalemma * vcRegionArea('Cytosol_PlasmalemmaSurface_membrane'))</Function>
        <Function Name="Size_PlasmalemmaSurface" Domain="PlasmalemmaSurface">(VolumePerUnitVolume_PlasmalemmaSurface * vcRegionVolume('PlasmalemmaSurface'))</Function>
        <Function Name="Size_Pyrenoid" Domain="Pyrenoid">(VolumePerUnitVolume_Pyrenoid * vcRegionVolume('Pyrenoid'))</Function>
        <Function Name="Size_PyrenoidBarrier" Domain="Chloroplast_Pyrenoid_membrane">(AreaPerUnitArea_PyrenoidBarrier * vcRegionArea('Chloroplast_Pyrenoid_membrane'))</Function>
        <Function Name="Size_Stomata" Domain="External_Substomata_membrane">(AreaPerUnitArea_Stomata * vcRegionArea('External_Substomata_membrane'))</Function>
        <Function Name="Size_Stroma" Domain="Chloroplast">(VolumePerUnitVolume_Stroma * vcRegionVolume('Chloroplast'))</Function>
        <Function Name="Size_SubstomatalCavity" Domain="Substomata">(VolumePerUnitVolume_SubstomatalCavity * vcRegionVolume('Substomata'))</Function>
        <Function Name="Size_Thylakoid" Domain="Thylakoid">(VolumePerUnitVolume_Thylakoid * vcRegionVolume('Thylakoid'))</Function>
        <Function Name="Size_Thylakoid_Membrane" Domain="Chloroplast_Thylakoid_membrane">(AreaPerUnitArea_Thylakoid_Membrane * vcRegionArea('Chloroplast_Thylakoid_membrane'))</Function>
        <Function Name="Size_ThylakoidToPyrenoid" Domain="Pyrenoid_Thylakoid_membrane">(AreaPerUnitArea_ThylakoidToPyrenoid * vcRegionArea('Pyrenoid_Thylakoid_membrane'))</Function>
        <Function Name="Size_WaterLayer" Domain="PlasmalemmaSurface_Substomata_membrane">(AreaPerUnitArea_WaterLayer * vcRegionArea('PlasmalemmaSurface_Substomata_membrane'))</Function>
        <Function Name="sobj_Chloroplast4_Cytosol3_size" Domain="Chloroplast_Cytosol_membrane">vcRegionArea('Chloroplast_Cytosol_membrane')</Function>
        <Function Name="sobj_Cytosol3_PlasmalemmaSurface2_size" Domain="Cytosol_PlasmalemmaSurface_membrane">vcRegionArea('Cytosol_PlasmalemmaSurface_membrane')</Function>
        <Function Name="sobj_PlasmalemmaSurface2_Substomata1_size" Domain="PlasmalemmaSurface_Substomata_membrane">vcRegionArea('PlasmalemmaSurface_Substomata_membrane')</Function>
        <Function Name="sobj_Pyrenoid6_Chloroplast4_size" Domain="Chloroplast_Pyrenoid_membrane">vcRegionArea('Chloroplast_Pyrenoid_membrane')</Function>
        <Function Name="sobj_Pyrenoid6_Thylakoid5_size" Domain="Pyrenoid_Thylakoid_membrane">vcRegionArea('Pyrenoid_Thylakoid_membrane')</Function>
        <Function Name="sobj_Substomata1_External0_size" Domain="External_Substomata_membrane">vcRegionArea('External_Substomata_membrane')</Function>
        <Function Name="sobj_Thylakoid10_Chloroplast4_size" Domain="Chloroplast_Thylakoid_membrane">vcRegionArea('Chloroplast_Thylakoid_membrane')</Function>
        <Function Name="sobj_Thylakoid10_Pyrenoid6_size" Domain="Pyrenoid_Thylakoid_membrane">vcRegionArea('Pyrenoid_Thylakoid_membrane')</Function>
        <Function Name="sobj_Thylakoid11_Chloroplast4_size" Domain="Chloroplast_Thylakoid_membrane">vcRegionArea('Chloroplast_Thylakoid_membrane')</Function>
        <Function Name="sobj_Thylakoid11_Pyrenoid6_size" Domain="Pyrenoid_Thylakoid_membrane">vcRegionArea('Pyrenoid_Thylakoid_membrane')</Function>
        <Function Name="sobj_Thylakoid5_Chloroplast4_size" Domain="Chloroplast_Thylakoid_membrane">vcRegionArea('Chloroplast_Thylakoid_membrane')</Function>
        <Function Name="sobj_Thylakoid7_Chloroplast4_size" Domain="Chloroplast_Thylakoid_membrane">vcRegionArea('Chloroplast_Thylakoid_membrane')</Function>
        <Function Name="sobj_Thylakoid7_Pyrenoid6_size" Domain="Pyrenoid_Thylakoid_membrane">vcRegionArea('Pyrenoid_Thylakoid_membrane')</Function>
        <Function Name="sobj_Thylakoid8_Chloroplast4_size" Domain="Chloroplast_Thylakoid_membrane">vcRegionArea('Chloroplast_Thylakoid_membrane')</Function>
        <Function Name="sobj_Thylakoid8_Pyrenoid6_size" Domain="Pyrenoid_Thylakoid_membrane">vcRegionArea('Pyrenoid_Thylakoid_membrane')</Function>
        <Function Name="sobj_Thylakoid9_Chloroplast4_size" Domain="Chloroplast_Thylakoid_membrane">vcRegionArea('Chloroplast_Thylakoid_membrane')</Function>
        <Function Name="sobj_Thylakoid9_Pyrenoid6_size" Domain="Pyrenoid_Thylakoid_membrane">vcRegionArea('Pyrenoid_Thylakoid_membrane')</Function>
        <Function Name="stomatalConductance_r2" Domain="External_Substomata_membrane">((0.4375 * 6.022E23) / 1.0E12)</Function>
        <Function Name="stomatalConductance_r3" Domain="External_Substomata_membrane">((0.4375 * 6.022E23) / 1.0E12)</Function>
        <Function Name="StomatalConductanceMultiplier">(1.0 / 15.0)</Function>
        <Function Name="Vmax_BicA_Chloroplast" Domain="Chloroplast_Cytosol_membrane">(((1.85E-4 * 6.022E23) / 1.0E12 * Chloroplast_BicA_Multiplier) * ChloroplastSurfaceAreaMultiplier)</Function>
        <Function Name="Vmax_BicA_Plasmalemma" Domain="Cytosol_PlasmalemmaSurface_membrane">((1.85E-4 * 6.022E23) / 1.0E12 * Plasmalemma_BicA_Multiplier)</Function>
        <Function Name="vobj_Chloroplast4_size" Domain="Chloroplast">vcRegionVolume('Chloroplast')</Function>
        <Function Name="vobj_Cytosol3_size" Domain="Cytosol">vcRegionVolume('Cytosol')</Function>
        <Function Name="vobj_External0_size" Domain="External">vcRegionVolume('External')</Function>
        <Function Name="vobj_PlasmalemmaSurface2_size" Domain="PlasmalemmaSurface">vcRegionVolume('PlasmalemmaSurface')</Function>
        <Function Name="vobj_Pyrenoid6_size" Domain="Pyrenoid">vcRegionVolume('Pyrenoid')</Function>
        <Function Name="vobj_Substomata1_size" Domain="Substomata">vcRegionVolume('Substomata')</Function>
        <Function Name="vobj_Thylakoid10_size" Domain="Thylakoid">vcRegionVolume('Thylakoid')</Function>
        <Function Name="vobj_Thylakoid11_size" Domain="Thylakoid">vcRegionVolume('Thylakoid')</Function>
        <Function Name="vobj_Thylakoid5_size" Domain="Thylakoid">vcRegionVolume('Thylakoid')</Function>
        <Function Name="vobj_Thylakoid7_size" Domain="Thylakoid">vcRegionVolume('Thylakoid')</Function>
        <Function Name="vobj_Thylakoid8_size" Domain="Thylakoid">vcRegionVolume('Thylakoid')</Function>
        <Function Name="vobj_Thylakoid9_size" Domain="Thylakoid">vcRegionVolume('Thylakoid')</Function>
        <Function Name="X_r11" Domain="Chloroplast">(HCO3_stroma * CA_KmCO2_r11 / CA_Km_HCO3_r11)</Function>
        <Function Name="X_r14" Domain="Pyrenoid">(HCO3_pyrenoid * CA_KmCO2_r14 / CA_Km_HCO3_r14)</Function>
        <Function Name="X_r8" Domain="Cytosol">(HCO3_cytosol * CA_KmCO2_r8 / CA_Km_HCO3_r8)</Function>
        <CompartmentSubDomain Name="Pyrenoid">
          <BoundaryType Boundary="Xm" Type="Flux" />
          <BoundaryType Boundary="Xp" Type="Flux" />
          <BoundaryType Boundary="Ym" Type="Flux" />
          <BoundaryType Boundary="Yp" Type="Flux" />
          <BoundaryType Boundary="Zm" Type="Flux" />
          <BoundaryType Boundary="Zp" Type="Flux" />
          <PdeEquation Name="O2_pyrenoid" SolutionType="Unknown">
            <Rate>- J_r16</Rate>
            <Diffusion>O2_pyrenoid_diffusionRate</Diffusion>
            <Initial>O2_pyrenoid_init_uM</Initial>
          </PdeEquation>
          <PdeEquation Name="CO2_pyrenoid" SolutionType="Unknown">
            <Rate>( - J_r12 - J_r14 - J_r18)</Rate>
            <Diffusion>CO2_pyrenoid_diffusionRate</Diffusion>
            <Initial>CO2_pyrenoid_init_uM</Initial>
          </PdeEquation>
          <PdeEquation Name="H2CO3_pyrenoid" SolutionType="Unknown">
            <Rate>(J_r12 - J_r13)</Rate>
            <Diffusion>H2CO3_pyrenoid_diffusionRate</Diffusion>
            <Initial>H2CO3_pyrenoid_init_uM</Initial>
          </PdeEquation>
          <PdeEquation Name="HCO3_pyrenoid" SolutionType="Unknown">
            <Rate>(J_r13 + J_r14)</Rate>
            <Diffusion>HCO3_pyrenoid_diffusionRate</Diffusion>
            <Initial>HCO3_pyrenoid_init_uM</Initial>
          </PdeEquation>
          <VolumeRegionEquation Name="O2_intermediate_pyrenoid">
            <UniformRate>0.0</UniformRate>
            <VolumeRate>J_r18</VolumeRate>
            <Initial>O2_intermediate_pyrenoid_init_uM</Initial>
            <SolutionType Type="unknown" />
          </VolumeRegionEquation>
          <VolumeRegionEquation Name="Photorespiratory_intermediate_pyrenoid">
            <UniformRate>0.0</UniformRate>
            <VolumeRate>J_r21</VolumeRate>
            <Initial>Photorespiratory_intermediate_pyrenoid_init_uM</Initial>
            <SolutionType Type="unknown" />
          </VolumeRegionEquation>
        </CompartmentSubDomain>
        <CompartmentSubDomain Name="Thylakoid">
          <BoundaryType Boundary="Xm" Type="Flux" />
          <BoundaryType Boundary="Xp" Type="Flux" />
          <BoundaryType Boundary="Ym" Type="Flux" />
          <BoundaryType Boundary="Yp" Type="Flux" />
          <BoundaryType Boundary="Zm" Type="Flux" />
          <BoundaryType Boundary="Zp" Type="Flux" />
          <PdeEquation Name="O2_thylakoid" SolutionType="Unknown">
            <Rate>0.0</Rate>
            <Diffusion>O2_thylakoid_diffusionRate</Diffusion>
            <Initial>O2_thylakoid_init_uM</Initial>
          </PdeEquation>
          <PdeEquation Name="CO2_thylakoid" SolutionType="Unknown">
            <Rate>- J_r23</Rate>
            <Diffusion>CO2_thylakoid_diffusionRate</Diffusion>
            <Initial>CO2_thylakoid_init_uM</Initial>
          </PdeEquation>
          <PdeEquation Name="H2CO3_thylakoid" SolutionType="Unknown">
            <Rate>(J_r23 - J_r24)</Rate>
            <Diffusion>H2CO3_thylakoid_diffusionRate</Diffusion>
            <Initial>H2CO3_thylakoid_init_uM</Initial>
          </PdeEquation>
          <PdeEquation Name="HCO3_thylakoid" SolutionType="Unknown">
            <Rate>J_r24</Rate>
            <Diffusion>HCO3_thylakoid_diffusionRate</Diffusion>
            <Initial>HCO3_thylakoid_init_uM</Initial>
          </PdeEquation>
        </CompartmentSubDomain>
        <CompartmentSubDomain Name="Chloroplast">
          <BoundaryType Boundary="Xm" Type="Flux" />
          <BoundaryType Boundary="Xp" Type="Flux" />
          <BoundaryType Boundary="Ym" Type="Flux" />
          <BoundaryType Boundary="Yp" Type="Flux" />
          <BoundaryType Boundary="Zm" Type="Flux" />
          <BoundaryType Boundary="Zp" Type="Flux" />
          <PdeEquation Name="O2_stroma" SolutionType="Unknown">
            <Rate>0.0</Rate>
            <Diffusion>O2_stroma_diffusionRate</Diffusion>
            <Initial>O2_stroma_init_uM</Initial>
          </PdeEquation>
          <PdeEquation Name="CO2_stroma" SolutionType="Unknown">
            <Rate>( - J_r9 - J_r11)</Rate>
            <Diffusion>CO2_stroma_diffusionRate</Diffusion>
            <Initial>CO2_stroma_init_uM</Initial>
          </PdeEquation>
          <PdeEquation Name="H2CO3_stroma" SolutionType="Unknown">
            <Rate>(J_r9 - J_r10)</Rate>
            <Diffusion>H2CO3_stroma_diffusionRate</Diffusion>
            <Initial>H2CO3_stroma_init_uM</Initial>
          </PdeEquation>
          <PdeEquation Name="HCO3_stroma" SolutionType="Unknown">
            <Rate>(J_r10 + J_r11)</Rate>
            <Diffusion>HCO3_stroma_diffusionRate</Diffusion>
            <Initial>HCO3_stroma_init_uM</Initial>
          </PdeEquation>
          <VolumeRegionEquation Name="Photorespiratory_intermediate_stroma">
            <UniformRate>0.0</UniformRate>
            <VolumeRate>0.0</VolumeRate>
            <Initial>Photorespiratory_intermediate_stroma_init_uM</Initial>
            <SolutionType Type="unknown" />
          </VolumeRegionEquation>
        </CompartmentSubDomain>
        <CompartmentSubDomain Name="Cytosol">
          <BoundaryType Boundary="Xm" Type="Flux" />
          <BoundaryType Boundary="Xp" Type="Flux" />
          <BoundaryType Boundary="Ym" Type="Flux" />
          <BoundaryType Boundary="Yp" Type="Flux" />
          <BoundaryType Boundary="Zm" Type="Flux" />
          <BoundaryType Boundary="Zp" Type="Flux" />
          <PdeEquation Name="O2_cytosol" SolutionType="Unknown">
            <Rate>0.0</Rate>
            <Diffusion>O2_cytosol_diffusionRate</Diffusion>
            <Initial>O2_cytosol_init_uM</Initial>
          </PdeEquation>
          <PdeEquation Name="CO2_cytosol" SolutionType="Unknown">
            <Rate>( - J_r6 - J_r8 + J_r17)</Rate>
            <Diffusion>CO2_cytosol_diffusionRate</Diffusion>
            <Initial>CO2_cytosol_init_uM</Initial>
          </PdeEquation>
          <PdeEquation Name="H2CO3_cytosol" SolutionType="Unknown">
            <Rate>(J_r6 - J_r7)</Rate>
            <Diffusion>H2CO3_cytosol_diffusionRate</Diffusion>
            <Initial>H2CO3_cytosol_init_uM</Initial>
          </PdeEquation>
          <PdeEquation Name="HCO3_cytosol" SolutionType="Unknown">
            <Rate>(J_r7 + J_r8)</Rate>
            <Diffusion>HCO3_cytosol_diffusionRate</Diffusion>
            <Initial>HCO3_cytosol_init_uM</Initial>
          </PdeEquation>
          <VolumeRegionEquation Name="Photorespiraotry_intermediate_cytosol">
            <UniformRate>0.0</UniformRate>
            <VolumeRate>- J_r17</VolumeRate>
            <Initial>Photorespiraotry_intermediate_cytosol_init_uM</Initial>
            <SolutionType Type="unknown" />
          </VolumeRegionEquation>
        </CompartmentSubDomain>
        <CompartmentSubDomain Name="PlasmalemmaSurface">
          <BoundaryType Boundary="Xm" Type="Flux" />
          <BoundaryType Boundary="Xp" Type="Flux" />
          <BoundaryType Boundary="Ym" Type="Flux" />
          <BoundaryType Boundary="Yp" Type="Flux" />
          <BoundaryType Boundary="Zm" Type="Flux" />
          <BoundaryType Boundary="Zp" Type="Flux" />
          <PdeEquation Name="O2_plasmalemmaSurface" SolutionType="Unknown">
            <Rate>0.0</Rate>
            <Diffusion>O2_plasmalemmaSurface_diffusionRate</Diffusion>
            <Initial>O2_plasmalemmaSurface_init_uM</Initial>
          </PdeEquation>
          <PdeEquation Name="CO2_plasmalemmaSurface" SolutionType="Unknown">
            <Rate>- J_r4</Rate>
            <Diffusion>CO2_plasmalemmaSurface_diffusionRate</Diffusion>
            <Initial>CO2_plasmalemmaSurface_init_uM</Initial>
          </PdeEquation>
          <PdeEquation Name="H2CO3_plasmalemmaSurface" SolutionType="Unknown">
            <Rate>(J_r4 - J_r5)</Rate>
            <Diffusion>H2CO3_plasmalemmaSurface_diffusionRate</Diffusion>
            <Initial>H2CO3_plasmalemmaSurface_init_uM</Initial>
          </PdeEquation>
          <PdeEquation Name="HCO3_plasmalemmaSurface" SolutionType="Unknown">
            <Rate>J_r5</Rate>
            <Diffusion>HCO3_plasmalemmaSurface_diffusionRate</Diffusion>
            <Initial>HCO3_plasmalemmaSurface_init_uM</Initial>
          </PdeEquation>
        </CompartmentSubDomain>
        <CompartmentSubDomain Name="Substomata">
          <BoundaryType Boundary="Xm" Type="Flux" />
          <BoundaryType Boundary="Xp" Type="Flux" />
          <BoundaryType Boundary="Ym" Type="Flux" />
          <BoundaryType Boundary="Yp" Type="Flux" />
          <BoundaryType Boundary="Zm" Type="Flux" />
          <BoundaryType Boundary="Zp" Type="Flux" />
          <VolumeRegionEquation Name="O2_substomatalCavity">
            <UniformRate>0.0</UniformRate>
            <VolumeRate>0.0</VolumeRate>
            <Initial>O2_substomatalCavity_init_uM</Initial>
            <SolutionType Type="unknown" />
          </VolumeRegionEquation>
          <VolumeRegionEquation Name="CO2_substomatalCavity">
            <UniformRate>0.0</UniformRate>
            <VolumeRate>0.0</VolumeRate>
            <Initial>CO2_substomatalCavity_init_uM</Initial>
            <SolutionType Type="unknown" />
          </VolumeRegionEquation>
        </CompartmentSubDomain>
        <CompartmentSubDomain Name="External">
          <BoundaryType Boundary="Xm" Type="Flux" />
          <BoundaryType Boundary="Xp" Type="Flux" />
          <BoundaryType Boundary="Ym" Type="Flux" />
          <BoundaryType Boundary="Yp" Type="Flux" />
          <BoundaryType Boundary="Zm" Type="Flux" />
          <BoundaryType Boundary="Zp" Type="Flux" />
        </CompartmentSubDomain>
        <MembraneSubDomain Name="External_Substomata_membrane" InsideCompartment="External" OutsideCompartment="Substomata">
          <BoundaryType Boundary="Xm" Type="Value" />
          <BoundaryType Boundary="Xp" Type="Value" />
          <BoundaryType Boundary="Ym" Type="Value" />
          <BoundaryType Boundary="Yp" Type="Value" />
          <BoundaryType Boundary="Zm" Type="Value" />
          <BoundaryType Boundary="Zp" Type="Value" />
          <JumpCondition Name="O2_substomatalCavity">
            <InFlux>0.0</InFlux>
            <OutFlux>(KFlux_Stomata_SubstomatalCavity * UnitFactor_uM_um3_molecules_neg_1 * J_r2)</OutFlux>
          </JumpCondition>
          <JumpCondition Name="CO2_substomatalCavity">
            <InFlux>0.0</InFlux>
            <OutFlux>(KFlux_Stomata_SubstomatalCavity * UnitFactor_uM_um3_molecules_neg_1 * J_r3)</OutFlux>
          </JumpCondition>
        </MembraneSubDomain>
        <MembraneSubDomain Name="PlasmalemmaSurface_Substomata_membrane" InsideCompartment="PlasmalemmaSurface" OutsideCompartment="Substomata">
          <BoundaryType Boundary="Xm" Type="Value" />
          <BoundaryType Boundary="Xp" Type="Value" />
          <BoundaryType Boundary="Ym" Type="Value" />
          <BoundaryType Boundary="Yp" Type="Value" />
          <BoundaryType Boundary="Zm" Type="Value" />
          <BoundaryType Boundary="Zp" Type="Value" />
          <JumpCondition Name="O2_substomatalCavity">
            <InFlux>0.0</InFlux>
            <OutFlux>( - 1.0 * KFlux_WaterLayer_SubstomatalCavity * UnitFactor_uM_um3_molecules_neg_1 * J_r19)</OutFlux>
          </JumpCondition>
          <JumpCondition Name="CO2_substomatalCavity">
            <InFlux>0.0</InFlux>
            <OutFlux>( - 1.0 * KFlux_WaterLayer_SubstomatalCavity * UnitFactor_uM_um3_molecules_neg_1 * J_r20)</OutFlux>
          </JumpCondition>
          <JumpCondition Name="O2_plasmalemmaSurface">
            <InFlux>(KFlux_WaterLayer_PlasmalemmaSurface * UnitFactor_uM_um3_molecules_neg_1 * J_r19)</InFlux>
            <OutFlux>0.0</OutFlux>
          </JumpCondition>
          <JumpCondition Name="CO2_plasmalemmaSurface">
            <InFlux>(KFlux_WaterLayer_PlasmalemmaSurface * UnitFactor_uM_um3_molecules_neg_1 * J_r20)</InFlux>
            <OutFlux>0.0</OutFlux>
          </JumpCondition>
          <JumpCondition Name="H2CO3_plasmalemmaSurface">
            <InFlux>0.0</InFlux>
            <OutFlux>0.0</OutFlux>
          </JumpCondition>
          <JumpCondition Name="HCO3_plasmalemmaSurface">
            <InFlux>0.0</InFlux>
            <OutFlux>0.0</OutFlux>
          </JumpCondition>
        </MembraneSubDomain>
        <MembraneSubDomain Name="Cytosol_PlasmalemmaSurface_membrane" InsideCompartment="Cytosol" OutsideCompartment="PlasmalemmaSurface">
          <BoundaryType Boundary="Xm" Type="Value" />
          <BoundaryType Boundary="Xp" Type="Value" />
          <BoundaryType Boundary="Ym" Type="Value" />
          <BoundaryType Boundary="Yp" Type="Value" />
          <BoundaryType Boundary="Zm" Type="Value" />
          <BoundaryType Boundary="Zp" Type="Value" />
          <JumpCondition Name="O2_cytosol">
            <InFlux>(J_flux8 / VolumePerUnitVolume_Cytosol)</InFlux>
            <OutFlux>0.0</OutFlux>
          </JumpCondition>
          <JumpCondition Name="CO2_cytosol">
            <InFlux>(J_flux9 / VolumePerUnitVolume_Cytosol)</InFlux>
            <OutFlux>0.0</OutFlux>
          </JumpCondition>
          <JumpCondition Name="H2CO3_cytosol">
            <InFlux>(J_flux10 / VolumePerUnitVolume_Cytosol)</InFlux>
            <OutFlux>0.0</OutFlux>
          </JumpCondition>
          <JumpCondition Name="HCO3_cytosol">
            <InFlux>((J_flux11 / VolumePerUnitVolume_Cytosol) + ((KFlux_Plasmalemma_Cytosol * UnitFactor_uM_um3_molecules_neg_1 * LumpedJ_r0) / Size_Plasmalemma))</InFlux>
            <OutFlux>0.0</OutFlux>
          </JumpCondition>
          <JumpCondition Name="Photorespiraotry_intermediate_cytosol">
            <InFlux>0.0</InFlux>
            <OutFlux>0.0</OutFlux>
          </JumpCondition>
          <JumpCondition Name="O2_plasmalemmaSurface">
            <InFlux>0.0</InFlux>
            <OutFlux>- (J_flux8 / VolumePerUnitVolume_PlasmalemmaSurface)</OutFlux>
          </JumpCondition>
          <JumpCondition Name="CO2_plasmalemmaSurface">
            <InFlux>0.0</InFlux>
            <OutFlux>- (J_flux9 / VolumePerUnitVolume_PlasmalemmaSurface)</OutFlux>
          </JumpCondition>
          <JumpCondition Name="H2CO3_plasmalemmaSurface">
            <InFlux>0.0</InFlux>
            <OutFlux>- (J_flux10 / VolumePerUnitVolume_PlasmalemmaSurface)</OutFlux>
          </JumpCondition>
          <JumpCondition Name="HCO3_plasmalemmaSurface">
            <InFlux>0.0</InFlux>
            <OutFlux>( - (J_flux11 / VolumePerUnitVolume_PlasmalemmaSurface) + ( - 1.0 * (KFlux_Plasmalemma_PlasmalemmaSurface * UnitFactor_uM_um3_molecules_neg_1 * LumpedJ_r0) / Size_Plasmalemma))</OutFlux>
          </JumpCondition>
        </MembraneSubDomain>
        <MembraneSubDomain Name="Chloroplast_Cytosol_membrane" InsideCompartment="Chloroplast" OutsideCompartment="Cytosol">
          <BoundaryType Boundary="Xm" Type="Value" />
          <BoundaryType Boundary="Xp" Type="Value" />
          <BoundaryType Boundary="Ym" Type="Value" />
          <BoundaryType Boundary="Yp" Type="Value" />
          <BoundaryType Boundary="Zm" Type="Value" />
          <BoundaryType Boundary="Zp" Type="Value" />
          <JumpCondition Name="O2_cytosol">
            <InFlux>0.0</InFlux>
            <OutFlux>- (J_flux4 / VolumePerUnitVolume_Cytosol)</OutFlux>
          </JumpCondition>
          <JumpCondition Name="CO2_cytosol">
            <InFlux>0.0</InFlux>
            <OutFlux>- (J_flux5 / VolumePerUnitVolume_Cytosol)</OutFlux>
          </JumpCondition>
          <JumpCondition Name="H2CO3_cytosol">
            <InFlux>0.0</InFlux>
            <OutFlux>- (J_flux6 / VolumePerUnitVolume_Cytosol)</OutFlux>
          </JumpCondition>
          <JumpCondition Name="HCO3_cytosol">
            <InFlux>0.0</InFlux>
            <OutFlux>(( - (J_flux7 / VolumePerUnitVolume_Cytosol) - (J_flux22 / VolumePerUnitVolume_Cytosol)) + ( - 1.0 * KFlux_ChloroplastEnvelope_Cytosol * UnitFactor_uM_um3_molecules_neg_1 * J_r1))</OutFlux>
          </JumpCondition>
          <JumpCondition Name="Photorespiraotry_intermediate_cytosol">
            <InFlux>0.0</InFlux>
            <OutFlux>(J_flux23 / VolumePerUnitVolume_Cytosol)</OutFlux>
          </JumpCondition>
          <JumpCondition Name="O2_stroma">
            <InFlux>(J_flux4 / VolumePerUnitVolume_Stroma)</InFlux>
            <OutFlux>0.0</OutFlux>
          </JumpCondition>
          <JumpCondition Name="CO2_stroma">
            <InFlux>(J_flux5 / VolumePerUnitVolume_Stroma)</InFlux>
            <OutFlux>0.0</OutFlux>
          </JumpCondition>
          <JumpCondition Name="H2CO3_stroma">
            <InFlux>(J_flux6 / VolumePerUnitVolume_Stroma)</InFlux>
            <OutFlux>0.0</OutFlux>
          </JumpCondition>
          <JumpCondition Name="HCO3_stroma">
            <InFlux>(((J_flux7 / VolumePerUnitVolume_Stroma) + (J_flux22 / VolumePerUnitVolume_Stroma)) + (KFlux_ChloroplastEnvelope_Stroma * UnitFactor_uM_um3_molecules_neg_1 * J_r1))</InFlux>
            <OutFlux>0.0</OutFlux>
          </JumpCondition>
          <JumpCondition Name="Photorespiratory_intermediate_stroma">
            <InFlux>- (J_flux23 / VolumePerUnitVolume_Stroma)</InFlux>
            <OutFlux>0.0</OutFlux>
          </JumpCondition>
        </MembraneSubDomain>
        <MembraneSubDomain Name="Chloroplast_Thylakoid_membrane" InsideCompartment="Chloroplast" OutsideCompartment="Thylakoid">
          <BoundaryType Boundary="Xm" Type="Value" />
          <BoundaryType Boundary="Xp" Type="Value" />
          <BoundaryType Boundary="Ym" Type="Value" />
          <BoundaryType Boundary="Yp" Type="Value" />
          <BoundaryType Boundary="Zm" Type="Value" />
          <BoundaryType Boundary="Zp" Type="Value" />
          <JumpCondition Name="O2_thylakoid">
            <InFlux>0.0</InFlux>
            <OutFlux>(J_flux18 / VolumePerUnitVolume_Thylakoid)</OutFlux>
          </JumpCondition>
          <JumpCondition Name="CO2_thylakoid">
            <InFlux>0.0</InFlux>
            <OutFlux>(J_flux19 / VolumePerUnitVolume_Thylakoid)</OutFlux>
          </JumpCondition>
          <JumpCondition Name="H2CO3_thylakoid">
            <InFlux>0.0</InFlux>
            <OutFlux>(J_flux20 / VolumePerUnitVolume_Thylakoid)</OutFlux>
          </JumpCondition>
          <JumpCondition Name="HCO3_thylakoid">
            <InFlux>0.0</InFlux>
            <OutFlux>((J_flux21 / VolumePerUnitVolume_Thylakoid) + (J_flux26 / VolumePerUnitVolume_Thylakoid))</OutFlux>
          </JumpCondition>
          <JumpCondition Name="O2_stroma">
            <InFlux>- (J_flux18 / VolumePerUnitVolume_Stroma)</InFlux>
            <OutFlux>0.0</OutFlux>
          </JumpCondition>
          <JumpCondition Name="CO2_stroma">
            <InFlux>- (J_flux19 / VolumePerUnitVolume_Stroma)</InFlux>
            <OutFlux>0.0</OutFlux>
          </JumpCondition>
          <JumpCondition Name="H2CO3_stroma">
            <InFlux>- (J_flux20 / VolumePerUnitVolume_Stroma)</InFlux>
            <OutFlux>0.0</OutFlux>
          </JumpCondition>
          <JumpCondition Name="HCO3_stroma">
            <InFlux>( - (J_flux21 / VolumePerUnitVolume_Stroma) - (J_flux26 / VolumePerUnitVolume_Stroma))</InFlux>
            <OutFlux>0.0</OutFlux>
          </JumpCondition>
          <JumpCondition Name="Photorespiratory_intermediate_stroma">
            <InFlux>0.0</InFlux>
            <OutFlux>0.0</OutFlux>
          </JumpCondition>
        </MembraneSubDomain>
        <MembraneSubDomain Name="Chloroplast_Pyrenoid_membrane" InsideCompartment="Chloroplast" OutsideCompartment="Pyrenoid">
          <BoundaryType Boundary="Xm" Type="Value" />
          <BoundaryType Boundary="Xp" Type="Value" />
          <BoundaryType Boundary="Ym" Type="Value" />
          <BoundaryType Boundary="Yp" Type="Value" />
          <BoundaryType Boundary="Zm" Type="Value" />
          <BoundaryType Boundary="Zp" Type="Value" />
          <JumpCondition Name="O2_pyrenoid">
            <InFlux>0.0</InFlux>
            <OutFlux>(J_flux0 / VolumePerUnitVolume_Pyrenoid)</OutFlux>
          </JumpCondition>
          <JumpCondition Name="CO2_pyrenoid">
            <InFlux>0.0</InFlux>
            <OutFlux>(J_flux1 / VolumePerUnitVolume_Pyrenoid)</OutFlux>
          </JumpCondition>
          <JumpCondition Name="H2CO3_pyrenoid">
            <InFlux>0.0</InFlux>
            <OutFlux>(J_flux2 / VolumePerUnitVolume_Pyrenoid)</OutFlux>
          </JumpCondition>
          <JumpCondition Name="HCO3_pyrenoid">
            <InFlux>0.0</InFlux>
            <OutFlux>(J_flux3 / VolumePerUnitVolume_Pyrenoid)</OutFlux>
          </JumpCondition>
          <JumpCondition Name="O2_intermediate_pyrenoid">
            <InFlux>0.0</InFlux>
            <OutFlux>- (J_flux12 / VolumePerUnitVolume_Pyrenoid)</OutFlux>
          </JumpCondition>
          <JumpCondition Name="Photorespiratory_intermediate_pyrenoid">
            <InFlux>0.0</InFlux>
            <OutFlux>- (J_flux13 / VolumePerUnitVolume_Pyrenoid)</OutFlux>
          </JumpCondition>
          <JumpCondition Name="O2_stroma">
            <InFlux>( - (J_flux0 / VolumePerUnitVolume_Stroma) + (J_flux12 / VolumePerUnitVolume_Stroma))</InFlux>
            <OutFlux>0.0</OutFlux>
          </JumpCondition>
          <JumpCondition Name="CO2_stroma">
            <InFlux>- (J_flux1 / VolumePerUnitVolume_Stroma)</InFlux>
            <OutFlux>0.0</OutFlux>
          </JumpCondition>
          <JumpCondition Name="H2CO3_stroma">
            <InFlux>- (J_flux2 / VolumePerUnitVolume_Stroma)</InFlux>
            <OutFlux>0.0</OutFlux>
          </JumpCondition>
          <JumpCondition Name="HCO3_stroma">
            <InFlux>- (J_flux3 / VolumePerUnitVolume_Stroma)</InFlux>
            <OutFlux>0.0</OutFlux>
          </JumpCondition>
          <JumpCondition Name="Photorespiratory_intermediate_stroma">
            <InFlux>(J_flux13 / VolumePerUnitVolume_Stroma)</InFlux>
            <OutFlux>0.0</OutFlux>
          </JumpCondition>
        </MembraneSubDomain>
        <MembraneSubDomain Name="Pyrenoid_Thylakoid_membrane" InsideCompartment="Pyrenoid" OutsideCompartment="Thylakoid">
          <BoundaryType Boundary="Xm" Type="Value" />
          <BoundaryType Boundary="Xp" Type="Value" />
          <BoundaryType Boundary="Ym" Type="Value" />
          <BoundaryType Boundary="Yp" Type="Value" />
          <BoundaryType Boundary="Zm" Type="Value" />
          <BoundaryType Boundary="Zp" Type="Value" />
          <JumpCondition Name="O2_pyrenoid">
            <InFlux>(J_flux14 / VolumePerUnitVolume_Pyrenoid)</InFlux>
            <OutFlux>0.0</OutFlux>
          </JumpCondition>
          <JumpCondition Name="CO2_pyrenoid">
            <InFlux>(J_flux15 / VolumePerUnitVolume_Pyrenoid)</InFlux>
            <OutFlux>0.0</OutFlux>
          </JumpCondition>
          <JumpCondition Name="H2CO3_pyrenoid">
            <InFlux>(J_flux16 / VolumePerUnitVolume_Pyrenoid)</InFlux>
            <OutFlux>0.0</OutFlux>
          </JumpCondition>
          <JumpCondition Name="HCO3_pyrenoid">
            <InFlux>((J_flux17 / VolumePerUnitVolume_Pyrenoid) + (J_flux27 / VolumePerUnitVolume_Pyrenoid))</InFlux>
            <OutFlux>0.0</OutFlux>
          </JumpCondition>
          <JumpCondition Name="O2_intermediate_pyrenoid">
            <InFlux>0.0</InFlux>
            <OutFlux>0.0</OutFlux>
          </JumpCondition>
          <JumpCondition Name="Photorespiratory_intermediate_pyrenoid">
            <InFlux>0.0</InFlux>
            <OutFlux>0.0</OutFlux>
          </JumpCondition>
          <JumpCondition Name="O2_thylakoid">
            <InFlux>0.0</InFlux>
            <OutFlux>- (J_flux14 / VolumePerUnitVolume_Thylakoid)</OutFlux>
          </JumpCondition>
          <JumpCondition Name="CO2_thylakoid">
            <InFlux>0.0</InFlux>
            <OutFlux>- (J_flux15 / VolumePerUnitVolume_Thylakoid)</OutFlux>
          </JumpCondition>
          <JumpCondition Name="H2CO3_thylakoid">
            <InFlux>0.0</InFlux>
            <OutFlux>- (J_flux16 / VolumePerUnitVolume_Thylakoid)</OutFlux>
          </JumpCondition>
          <JumpCondition Name="HCO3_thylakoid">
            <InFlux>0.0</InFlux>
            <OutFlux>( - (J_flux17 / VolumePerUnitVolume_Thylakoid) - (J_flux27 / VolumePerUnitVolume_Thylakoid))</OutFlux>
          </JumpCondition>
        </MembraneSubDomain>
        <Version Name="Application0_generated" KeyValue="270243289" BranchId="253987867" Archived="0" Date="22-Mar-2024 17:25:43" FromVersionable="false">
          <Owner Name="kastejos" Identifier="252783037" />
          <GroupAccess Type="1" />
          <Annotation>cloned from 'Application0_generated' owned by user kastejos</Annotation>
        </Version>
      </MathDescription>
      <Simulation Name="Landplant with CCM CO2_P vs CO2">
        <Annotation>cloned from 'C2 plant pyrenoid multiplier 0.1, effective porosity 0.2, CO2 60%' owned by user kastejos
cloned from 'C2 plant pyrenoid multiplier 0.1, effective porosity 0.2, CO2 60%' owned by user temp
cloned from 'Copy of Copy of Copy of Copy of Copy of Copy of Copy of Copy of Copy of TestRun 1 1' owned by user temp
cloned from 'Copy of Copy of Copy of Copy of Copy of Copy of Copy of Copy of TestRun 1' owned by user temp
cloned from 'Copy of Copy of Copy of Copy of Copy of Copy of TestRun 1' owned by user temp
cloned from 'Copy of Copy of Copy of Copy of TestRun 1' owned by user temp
cloned from 'Copy of Copy of Copy of TestRun 1' owned by user temp
cloned from 'Copy of Copy of TestRun' owned by user temp
cloned from 'Copy of TestRun' owned by user temp
cloned from 'Copy of Copy of Simulation0' owned by user temp
cloned from 'Copy of Simulation0' owned by user temp
cloned from 'Simulation0' owned by user temp</Annotation>
        <SolverTaskDescription TaskType="Unsteady" UseSymbolicJacobian="false" Solver="Sundials Stiff PDE Solver (Variable Time Step)">
          <TimeBound StartTime="0.0" EndTime="30.0" />
          <TimeStep DefaultTime="0.1" MinTime="0.0" MaxTime="0.1" />
          <ErrorTolerance Absolut="1.0E-10" Relative="1.0E-8" />
          <OutputOptions OutputTimeStep="0.5" />
          <SundialsSolverOptions>
            <maxOrderAdvection>2</maxOrderAdvection>
          </SundialsSolverOptions>
          <NumberProcessors>1</NumberProcessors>
        </SolverTaskDescription>
        <MathOverrides>
          <Constant Name="HCO3_ChloroplastEnvelopeMultiplier">0.0</Constant>
          <Constant Name="CO2_outside_init_uM" ConstantArraySpec="1001">8.31 to 16.62, 10 values</Constant>
          <Constant Name="PyrenoidMultiplier">0.1</Constant>
          <Constant Name="EffectivePorosity">0.2</Constant>
          <Constant Name="CO2_P" ConstantArraySpec="1000">"350.0", "700.0", "1050.0", "1400.0", "1750.0", "2100.0", "2450.0", "2800.0", "3150.0", "3500.0"</Constant>
          <Constant Name="Chloroplast_BicA_Multiplier">0.0</Constant>
        </MathOverrides>
        <MeshSpecification>
          <Size X="23" Y="23" Z="23" />
        </MeshSpecification>
        <Version Name="Landplant with CCM CO2_P vs CO2" KeyValue="270243729" BranchId="256206623" Archived="0" Date="22-Mar-2024 17:25:46" FromVersionable="false">
          <Owner Name="kastejos" Identifier="252783037" />
          <GroupAccess Type="1" />
          <Annotation>cloned from 'C2 plant pyrenoid multiplier 0.1, effective porosity 0.2, CO2 60%' owned by user kastejos
cloned from 'C2 plant pyrenoid multiplier 0.1, effective porosity 0.2, CO2 60%' owned by user temp
cloned from 'Copy of Copy of Copy of Copy of Copy of Copy of Copy of Copy of Copy of TestRun 1 1' owned by user temp
cloned from 'Copy of Copy of Copy of Copy of Copy of Copy of Copy of Copy of TestRun 1' owned by user temp
cloned from 'Copy of Copy of Copy of Copy of Copy of Copy of TestRun 1' owned by user temp
cloned from 'Copy of Copy of Copy of Copy of TestRun 1' owned by user temp
cloned from 'Copy of Copy of Copy of TestRun 1' owned by user temp
cloned from 'Copy of Copy of TestRun' owned by user temp
cloned from 'Copy of TestRun' owned by user temp
cloned from 'Copy of Copy of Simulation0' owned by user temp
cloned from 'Copy of Simulation0' owned by user temp
cloned from 'Simulation0' owned by user temp</Annotation>
        </Version>
      </Simulation>
      <Simulation Name="Landplant with CCM CO2_P vs CO2 2">
        <Annotation>cloned from 'C2 plant pyrenoid multiplier 0.1, effective porosity 0.2, CO2 60%' owned by user kastejos
cloned from 'C2 plant pyrenoid multiplier 0.1, effective porosity 0.2, CO2 60%' owned by user temp
cloned from 'Copy of Copy of Copy of Copy of Copy of Copy of Copy of Copy of Copy of TestRun 1 1' owned by user temp
cloned from 'Copy of Copy of Copy of Copy of Copy of Copy of Copy of Copy of TestRun 1' owned by user temp
cloned from 'Copy of Copy of Copy of Copy of Copy of Copy of TestRun 1' owned by user temp
cloned from 'Copy of Copy of Copy of Copy of TestRun 1' owned by user temp
cloned from 'Copy of Copy of Copy of TestRun 1' owned by user temp
cloned from 'Copy of Copy of TestRun' owned by user temp
cloned from 'Copy of TestRun' owned by user temp
cloned from 'Copy of Copy of Simulation0' owned by user temp
cloned from 'Copy of Simulation0' owned by user temp
cloned from 'Simulation0' owned by user temp</Annotation>
        <SolverTaskDescription TaskType="Unsteady" UseSymbolicJacobian="false" Solver="Sundials Stiff PDE Solver (Variable Time Step)">
          <TimeBound StartTime="0.0" EndTime="30.0" />
          <TimeStep DefaultTime="0.1" MinTime="0.0" MaxTime="0.1" />
          <ErrorTolerance Absolut="1.0E-10" Relative="1.0E-8" />
          <OutputOptions OutputTimeStep="0.5" />
          <SundialsSolverOptions>
            <maxOrderAdvection>2</maxOrderAdvection>
          </SundialsSolverOptions>
          <NumberProcessors>1</NumberProcessors>
        </SolverTaskDescription>
        <MathOverrides>
          <Constant Name="HCO3_ChloroplastEnvelopeMultiplier">0.0</Constant>
          <Constant Name="CO2_outside_init_uM" ConstantArraySpec="1001">8.31 to 16.62, 10 values</Constant>
          <Constant Name="PyrenoidMultiplier">0.1</Constant>
          <Constant Name="EffectivePorosity">0.2</Constant>
          <Constant Name="CO2_P" ConstantArraySpec="1000">"7000.0", "10500.0", "14000.0", "17500.0", "21000.0", "24500.0", "28000.0", "31500.0", "35000.0"</Constant>
          <Constant Name="Chloroplast_BicA_Multiplier">0.0</Constant>
        </MathOverrides>
        <MeshSpecification>
          <Size X="23" Y="23" Z="23" />
        </MeshSpecification>
        <Version Name="Landplant with CCM CO2_P vs CO2 2" KeyValue="270243731" BranchId="256206626" Archived="0" Date="22-Mar-2024 17:25:46" FromVersionable="false">
          <Owner Name="kastejos" Identifier="252783037" />
          <GroupAccess Type="1" />
          <Annotation>cloned from 'C2 plant pyrenoid multiplier 0.1, effective porosity 0.2, CO2 60%' owned by user kastejos
cloned from 'C2 plant pyrenoid multiplier 0.1, effective porosity 0.2, CO2 60%' owned by user temp
cloned from 'Copy of Copy of Copy of Copy of Copy of Copy of Copy of Copy of Copy of TestRun 1 1' owned by user temp
cloned from 'Copy of Copy of Copy of Copy of Copy of Copy of Copy of Copy of TestRun 1' owned by user temp
cloned from 'Copy of Copy of Copy of Copy of Copy of Copy of TestRun 1' owned by user temp
cloned from 'Copy of Copy of Copy of Copy of TestRun 1' owned by user temp
cloned from 'Copy of Copy of Copy of TestRun 1' owned by user temp
cloned from 'Copy of Copy of TestRun' owned by user temp
cloned from 'Copy of TestRun' owned by user temp
cloned from 'Copy of Copy of Simulation0' owned by user temp
cloned from 'Copy of Simulation0' owned by user temp
cloned from 'Simulation0' owned by user temp</Annotation>
        </Version>
      </Simulation>
      <Simulation Name=" Landplant with CCM CO2_P vs CO2 3">
        <Annotation>cloned from 'C2 plant pyrenoid multiplier 0.1, effective porosity 0.2, CO2 60%' owned by user kastejos
cloned from 'C2 plant pyrenoid multiplier 0.1, effective porosity 0.2, CO2 60%' owned by user temp
cloned from 'Copy of Copy of Copy of Copy of Copy of Copy of Copy of Copy of Copy of TestRun 1 1' owned by user temp
cloned from 'Copy of Copy of Copy of Copy of Copy of Copy of Copy of Copy of TestRun 1' owned by user temp
cloned from 'Copy of Copy of Copy of Copy of Copy of Copy of TestRun 1' owned by user temp
cloned from 'Copy of Copy of Copy of Copy of TestRun 1' owned by user temp
cloned from 'Copy of Copy of Copy of TestRun 1' owned by user temp
cloned from 'Copy of Copy of TestRun' owned by user temp
cloned from 'Copy of TestRun' owned by user temp
cloned from 'Copy of Copy of Simulation0' owned by user temp
cloned from 'Copy of Simulation0' owned by user temp
cloned from 'Simulation0' owned by user temp</Annotation>
        <SolverTaskDescription TaskType="Unsteady" UseSymbolicJacobian="false" Solver="Sundials Stiff PDE Solver (Variable Time Step)">
          <TimeBound StartTime="0.0" EndTime="30.0" />
          <TimeStep DefaultTime="0.1" MinTime="0.0" MaxTime="0.1" />
          <ErrorTolerance Absolut="1.0E-10" Relative="1.0E-8" />
          <OutputOptions OutputTimeStep="0.5" />
          <SundialsSolverOptions>
            <maxOrderAdvection>2</maxOrderAdvection>
          </SundialsSolverOptions>
          <NumberProcessors>1</NumberProcessors>
        </SolverTaskDescription>
        <MathOverrides>
          <Constant Name="HCO3_ChloroplastEnvelopeMultiplier">0.0</Constant>
          <Constant Name="CO2_outside_init_uM" ConstantArraySpec="1001">8.31 to 16.62, 10 values</Constant>
          <Constant Name="PyrenoidMultiplier">0.1</Constant>
          <Constant Name="EffectivePorosity">0.2</Constant>
          <Constant Name="CO2_P" ConstantArraySpec="1000">"38500.0", "42000.0", "45500.0", "49000.0", "52500.0", "56000.0", "59500.0", "63000.0", "66500.0", "70000.0"</Constant>
          <Constant Name="Chloroplast_BicA_Multiplier">0.0</Constant>
        </MathOverrides>
        <MeshSpecification>
          <Size X="23" Y="23" Z="23" />
        </MeshSpecification>
        <Version Name=" Landplant with CCM CO2_P vs CO2 3" KeyValue="270243733" BranchId="257424391" Archived="0" Date="22-Mar-2024 17:25:46" FromVersionable="false">
          <Owner Name="kastejos" Identifier="252783037" />
          <GroupAccess Type="1" />
          <Annotation>cloned from 'C2 plant pyrenoid multiplier 0.1, effective porosity 0.2, CO2 60%' owned by user kastejos
cloned from 'C2 plant pyrenoid multiplier 0.1, effective porosity 0.2, CO2 60%' owned by user temp
cloned from 'Copy of Copy of Copy of Copy of Copy of Copy of Copy of Copy of Copy of TestRun 1 1' owned by user temp
cloned from 'Copy of Copy of Copy of Copy of Copy of Copy of Copy of Copy of TestRun 1' owned by user temp
cloned from 'Copy of Copy of Copy of Copy of Copy of Copy of TestRun 1' owned by user temp
cloned from 'Copy of Copy of Copy of Copy of TestRun 1' owned by user temp
cloned from 'Copy of Copy of Copy of TestRun 1' owned by user temp
cloned from 'Copy of Copy of TestRun' owned by user temp
cloned from 'Copy of TestRun' owned by user temp
cloned from 'Copy of Copy of Simulation0' owned by user temp
cloned from 'Copy of Simulation0' owned by user temp
cloned from 'Simulation0' owned by user temp</Annotation>
        </Version>
      </Simulation>
      <Simulation Name="CO2 diffusivity sens upper">
        <Annotation>cloned from 'C2 plant pyrenoid multiplier 0.1, effective porosity 0.2, CO2 60%' owned by user kastejos
cloned from 'C2 plant pyrenoid multiplier 0.1, effective porosity 0.2, CO2 60%' owned by user temp
cloned from 'Copy of Copy of Copy of Copy of Copy of Copy of Copy of Copy of Copy of TestRun 1 1' owned by user temp
cloned from 'Copy of Copy of Copy of Copy of Copy of Copy of Copy of Copy of TestRun 1' owned by user temp
cloned from 'Copy of Copy of Copy of Copy of Copy of Copy of TestRun 1' owned by user temp
cloned from 'Copy of Copy of Copy of Copy of TestRun 1' owned by user temp
cloned from 'Copy of Copy of Copy of TestRun 1' owned by user temp
cloned from 'Copy of Copy of TestRun' owned by user temp
cloned from 'Copy of TestRun' owned by user temp
cloned from 'Copy of Copy of Simulation0' owned by user temp
cloned from 'Copy of Simulation0' owned by user temp
cloned from 'Simulation0' owned by user temp</Annotation>
        <SolverTaskDescription TaskType="Unsteady" UseSymbolicJacobian="false" Solver="Sundials Stiff PDE Solver (Variable Time Step)">
          <TimeBound StartTime="0.0" EndTime="30.0" />
          <TimeStep DefaultTime="0.1" MinTime="0.0" MaxTime="0.1" />
          <ErrorTolerance Absolut="1.0E-10" Relative="1.0E-8" />
          <OutputOptions OutputTimeStep="0.5" />
          <SundialsSolverOptions>
            <maxOrderAdvection>2</maxOrderAdvection>
          </SundialsSolverOptions>
          <NumberProcessors>1</NumberProcessors>
        </SolverTaskDescription>
        <MathOverrides>
          <Constant Name="CO2_plasmalemmaSurface_diffusionRate">2456.3</Constant>
          <Constant Name="EffectivePorosity">0.2</Constant>
          <Constant Name="PyrenoidMultiplier">0.1</Constant>
          <Constant Name="CO2_thylakoid_diffusionRate">206.8</Constant>
          <Constant Name="CO2_stroma_diffusionRate">206.8</Constant>
          <Constant Name="CO2_pyrenoid_diffusionRate">206.8</Constant>
          <Constant Name="HCO3_ChloroplastEnvelopeMultiplier">0.0</Constant>
          <Constant Name="Chloroplast_BicA_Multiplier">0.0</Constant>
          <Constant Name="CO2_cytosol_diffusionRate">1034.0</Constant>
        </MathOverrides>
        <MeshSpecification>
          <Size X="23" Y="23" Z="23" />
        </MeshSpecification>
        <Version Name="CO2 diffusivity sens upper" KeyValue="270243735" BranchId="258241965" Archived="0" Date="22-Mar-2024 17:25:46" FromVersionable="false">
          <Owner Name="kastejos" Identifier="252783037" />
          <GroupAccess Type="1" />
          <Annotation>cloned from 'C2 plant pyrenoid multiplier 0.1, effective porosity 0.2, CO2 60%' owned by user kastejos
cloned from 'C2 plant pyrenoid multiplier 0.1, effective porosity 0.2, CO2 60%' owned by user temp
cloned from 'Copy of Copy of Copy of Copy of Copy of Copy of Copy of Copy of Copy of TestRun 1 1' owned by user temp
cloned from 'Copy of Copy of Copy of Copy of Copy of Copy of Copy of Copy of TestRun 1' owned by user temp
cloned from 'Copy of Copy of Copy of Copy of Copy of Copy of TestRun 1' owned by user temp
cloned from 'Copy of Copy of Copy of Copy of TestRun 1' owned by user temp
cloned from 'Copy of Copy of Copy of TestRun 1' owned by user temp
cloned from 'Copy of Copy of TestRun' owned by user temp
cloned from 'Copy of TestRun' owned by user temp
cloned from 'Copy of Copy of Simulation0' owned by user temp
cloned from 'Copy of Simulation0' owned by user temp
cloned from 'Simulation0' owned by user temp</Annotation>
        </Version>
      </Simulation>
      <Simulation Name="CO2 diffusivity sens lower">
        <Annotation>cloned from 'C2 plant pyrenoid multiplier 0.1, effective porosity 0.2, CO2 60%' owned by user kastejos
cloned from 'C2 plant pyrenoid multiplier 0.1, effective porosity 0.2, CO2 60%' owned by user temp
cloned from 'Copy of Copy of Copy of Copy of Copy of Copy of Copy of Copy of Copy of TestRun 1 1' owned by user temp
cloned from 'Copy of Copy of Copy of Copy of Copy of Copy of Copy of Copy of TestRun 1' owned by user temp
cloned from 'Copy of Copy of Copy of Copy of Copy of Copy of TestRun 1' owned by user temp
cloned from 'Copy of Copy of Copy of Copy of TestRun 1' owned by user temp
cloned from 'Copy of Copy of Copy of TestRun 1' owned by user temp
cloned from 'Copy of Copy of TestRun' owned by user temp
cloned from 'Copy of TestRun' owned by user temp
cloned from 'Copy of Copy of Simulation0' owned by user temp
cloned from 'Copy of Simulation0' owned by user temp
cloned from 'Simulation0' owned by user temp</Annotation>
        <SolverTaskDescription TaskType="Unsteady" UseSymbolicJacobian="false" Solver="Sundials Stiff PDE Solver (Variable Time Step)">
          <TimeBound StartTime="0.0" EndTime="30.0" />
          <TimeStep DefaultTime="0.1" MinTime="0.0" MaxTime="0.1" />
          <ErrorTolerance Absolut="1.0E-10" Relative="1.0E-8" />
          <OutputOptions OutputTimeStep="0.5" />
          <SundialsSolverOptions>
            <maxOrderAdvection>2</maxOrderAdvection>
          </SundialsSolverOptions>
          <NumberProcessors>1</NumberProcessors>
        </SolverTaskDescription>
        <MathOverrides>
          <Constant Name="CO2_plasmalemmaSurface_diffusionRate">2009.7</Constant>
          <Constant Name="EffectivePorosity">0.2</Constant>
          <Constant Name="PyrenoidMultiplier">0.1</Constant>
          <Constant Name="CO2_thylakoid_diffusionRate">169.20000000000002</Constant>
          <Constant Name="CO2_stroma_diffusionRate">169.20000000000002</Constant>
          <Constant Name="CO2_pyrenoid_diffusionRate">169.20000000000002</Constant>
          <Constant Name="HCO3_ChloroplastEnvelopeMultiplier">0.0</Constant>
          <Constant Name="Chloroplast_BicA_Multiplier">0.0</Constant>
          <Constant Name="CO2_cytosol_diffusionRate">846.0</Constant>
        </MathOverrides>
        <MeshSpecification>
          <Size X="23" Y="23" Z="23" />
        </MeshSpecification>
        <Version Name="CO2 diffusivity sens lower" KeyValue="270243737" BranchId="258241968" Archived="0" Date="22-Mar-2024 17:25:46" FromVersionable="false">
          <Owner Name="kastejos" Identifier="252783037" />
          <GroupAccess Type="1" />
          <Annotation>cloned from 'C2 plant pyrenoid multiplier 0.1, effective porosity 0.2, CO2 60%' owned by user kastejos
cloned from 'C2 plant pyrenoid multiplier 0.1, effective porosity 0.2, CO2 60%' owned by user temp
cloned from 'Copy of Copy of Copy of Copy of Copy of Copy of Copy of Copy of Copy of TestRun 1 1' owned by user temp
cloned from 'Copy of Copy of Copy of Copy of Copy of Copy of Copy of Copy of TestRun 1' owned by user temp
cloned from 'Copy of Copy of Copy of Copy of Copy of Copy of TestRun 1' owned by user temp
cloned from 'Copy of Copy of Copy of Copy of TestRun 1' owned by user temp
cloned from 'Copy of Copy of Copy of TestRun 1' owned by user temp
cloned from 'Copy of Copy of TestRun' owned by user temp
cloned from 'Copy of TestRun' owned by user temp
cloned from 'Copy of Copy of Simulation0' owned by user temp
cloned from 'Copy of Simulation0' owned by user temp
cloned from 'Simulation0' owned by user temp</Annotation>
        </Version>
      </Simulation>
      <Simulation Name="H2CO3 diffusivity sens upper">
        <Annotation>cloned from 'C2 plant pyrenoid multiplier 0.1, effective porosity 0.2, CO2 60%' owned by user kastejos
cloned from 'C2 plant pyrenoid multiplier 0.1, effective porosity 0.2, CO2 60%' owned by user temp
cloned from 'Copy of Copy of Copy of Copy of Copy of Copy of Copy of Copy of Copy of TestRun 1 1' owned by user temp
cloned from 'Copy of Copy of Copy of Copy of Copy of Copy of Copy of Copy of TestRun 1' owned by user temp
cloned from 'Copy of Copy of Copy of Copy of Copy of Copy of TestRun 1' owned by user temp
cloned from 'Copy of Copy of Copy of Copy of TestRun 1' owned by user temp
cloned from 'Copy of Copy of Copy of TestRun 1' owned by user temp
cloned from 'Copy of Copy of TestRun' owned by user temp
cloned from 'Copy of TestRun' owned by user temp
cloned from 'Copy of Copy of Simulation0' owned by user temp
cloned from 'Copy of Simulation0' owned by user temp
cloned from 'Simulation0' owned by user temp</Annotation>
        <SolverTaskDescription TaskType="Unsteady" UseSymbolicJacobian="false" Solver="Sundials Stiff PDE Solver (Variable Time Step)">
          <TimeBound StartTime="0.0" EndTime="30.0" />
          <TimeStep DefaultTime="0.1" MinTime="0.0" MaxTime="0.1" />
          <ErrorTolerance Absolut="1.0E-10" Relative="1.0E-8" />
          <OutputOptions OutputTimeStep="0.5" />
          <SundialsSolverOptions>
            <maxOrderAdvection>2</maxOrderAdvection>
          </SundialsSolverOptions>
          <NumberProcessors>1</NumberProcessors>
        </SolverTaskDescription>
        <MathOverrides>
          <Constant Name="H2CO3_plasmalemmaSurface_diffusionRate">1100.0</Constant>
          <Constant Name="EffectivePorosity">0.2</Constant>
          <Constant Name="PyrenoidMultiplier">0.1</Constant>
          <Constant Name="H2CO3_cytosol_diffusionRate">660.0</Constant>
          <Constant Name="H2CO3_pyrenoid_diffusionRate">132.0</Constant>
          <Constant Name="H2CO3_stroma_diffusionRate">132.0</Constant>
          <Constant Name="HCO3_ChloroplastEnvelopeMultiplier">0.0</Constant>
          <Constant Name="Chloroplast_BicA_Multiplier">0.0</Constant>
          <Constant Name="H2CO3_thylakoid_diffusionRate">132.0</Constant>
        </MathOverrides>
        <MeshSpecification>
          <Size X="23" Y="23" Z="23" />
        </MeshSpecification>
        <Version Name="H2CO3 diffusivity sens upper" KeyValue="270243739" BranchId="258242184" Archived="0" Date="22-Mar-2024 17:25:46" FromVersionable="false">
          <Owner Name="kastejos" Identifier="252783037" />
          <GroupAccess Type="1" />
          <Annotation>cloned from 'C2 plant pyrenoid multiplier 0.1, effective porosity 0.2, CO2 60%' owned by user kastejos
cloned from 'C2 plant pyrenoid multiplier 0.1, effective porosity 0.2, CO2 60%' owned by user temp
cloned from 'Copy of Copy of Copy of Copy of Copy of Copy of Copy of Copy of Copy of TestRun 1 1' owned by user temp
cloned from 'Copy of Copy of Copy of Copy of Copy of Copy of Copy of Copy of TestRun 1' owned by user temp
cloned from 'Copy of Copy of Copy of Copy of Copy of Copy of TestRun 1' owned by user temp
cloned from 'Copy of Copy of Copy of Copy of TestRun 1' owned by user temp
cloned from 'Copy of Copy of Copy of TestRun 1' owned by user temp
cloned from 'Copy of Copy of TestRun' owned by user temp
cloned from 'Copy of TestRun' owned by user temp
cloned from 'Copy of Copy of Simulation0' owned by user temp
cloned from 'Copy of Simulation0' owned by user temp
cloned from 'Simulation0' owned by user temp</Annotation>
        </Version>
      </Simulation>
      <Simulation Name="H2CO3 diffusivity sens lower">
        <Annotation>cloned from 'C2 plant pyrenoid multiplier 0.1, effective porosity 0.2, CO2 60%' owned by user kastejos
cloned from 'C2 plant pyrenoid multiplier 0.1, effective porosity 0.2, CO2 60%' owned by user temp
cloned from 'Copy of Copy of Copy of Copy of Copy of Copy of Copy of Copy of Copy of TestRun 1 1' owned by user temp
cloned from 'Copy of Copy of Copy of Copy of Copy of Copy of Copy of Copy of TestRun 1' owned by user temp
cloned from 'Copy of Copy of Copy of Copy of Copy of Copy of TestRun 1' owned by user temp
cloned from 'Copy of Copy of Copy of Copy of TestRun 1' owned by user temp
cloned from 'Copy of Copy of Copy of TestRun 1' owned by user temp
cloned from 'Copy of Copy of TestRun' owned by user temp
cloned from 'Copy of TestRun' owned by user temp
cloned from 'Copy of Copy of Simulation0' owned by user temp
cloned from 'Copy of Simulation0' owned by user temp
cloned from 'Simulation0' owned by user temp</Annotation>
        <SolverTaskDescription TaskType="Unsteady" UseSymbolicJacobian="false" Solver="Sundials Stiff PDE Solver (Variable Time Step)">
          <TimeBound StartTime="0.0" EndTime="30.0" />
          <TimeStep DefaultTime="0.1" MinTime="0.0" MaxTime="0.1" />
          <ErrorTolerance Absolut="1.0E-10" Relative="1.0E-8" />
          <OutputOptions OutputTimeStep="0.5" />
          <SundialsSolverOptions>
            <maxOrderAdvection>2</maxOrderAdvection>
          </SundialsSolverOptions>
          <NumberProcessors>1</NumberProcessors>
        </SolverTaskDescription>
        <MathOverrides>
          <Constant Name="H2CO3_plasmalemmaSurface_diffusionRate">900.0</Constant>
          <Constant Name="EffectivePorosity">0.2</Constant>
          <Constant Name="PyrenoidMultiplier">0.1</Constant>
          <Constant Name="H2CO3_cytosol_diffusionRate">540.0</Constant>
          <Constant Name="H2CO3_pyrenoid_diffusionRate">108.0</Constant>
          <Constant Name="H2CO3_stroma_diffusionRate">108.0</Constant>
          <Constant Name="HCO3_ChloroplastEnvelopeMultiplier">0.0</Constant>
          <Constant Name="Chloroplast_BicA_Multiplier">0.0</Constant>
          <Constant Name="H2CO3_thylakoid_diffusionRate">108.0</Constant>
        </MathOverrides>
        <MeshSpecification>
          <Size X="23" Y="23" Z="23" />
        </MeshSpecification>
        <Version Name="H2CO3 diffusivity sens lower" KeyValue="270243741" BranchId="258242187" Archived="0" Date="22-Mar-2024 17:25:46" FromVersionable="false">
          <Owner Name="kastejos" Identifier="252783037" />
          <GroupAccess Type="1" />
          <Annotation>cloned from 'C2 plant pyrenoid multiplier 0.1, effective porosity 0.2, CO2 60%' owned by user kastejos
cloned from 'C2 plant pyrenoid multiplier 0.1, effective porosity 0.2, CO2 60%' owned by user temp
cloned from 'Copy of Copy of Copy of Copy of Copy of Copy of Copy of Copy of Copy of TestRun 1 1' owned by user temp
cloned from 'Copy of Copy of Copy of Copy of Copy of Copy of Copy of Copy of TestRun 1' owned by user temp
cloned from 'Copy of Copy of Copy of Copy of Copy of Copy of TestRun 1' owned by user temp
cloned from 'Copy of Copy of Copy of Copy of TestRun 1' owned by user temp
cloned from 'Copy of Copy of Copy of TestRun 1' owned by user temp
cloned from 'Copy of Copy of TestRun' owned by user temp
cloned from 'Copy of TestRun' owned by user temp
cloned from 'Copy of Copy of Simulation0' owned by user temp
cloned from 'Copy of Simulation0' owned by user temp
cloned from 'Simulation0' owned by user temp</Annotation>
        </Version>
      </Simulation>
      <Simulation Name="HCO3 diffusivity sens upper">
        <Annotation>cloned from 'C2 plant pyrenoid multiplier 0.1, effective porosity 0.2, CO2 60%' owned by user kastejos
cloned from 'C2 plant pyrenoid multiplier 0.1, effective porosity 0.2, CO2 60%' owned by user temp
cloned from 'Copy of Copy of Copy of Copy of Copy of Copy of Copy of Copy of Copy of TestRun 1 1' owned by user temp
cloned from 'Copy of Copy of Copy of Copy of Copy of Copy of Copy of Copy of TestRun 1' owned by user temp
cloned from 'Copy of Copy of Copy of Copy of Copy of Copy of TestRun 1' owned by user temp
cloned from 'Copy of Copy of Copy of Copy of TestRun 1' owned by user temp
cloned from 'Copy of Copy of Copy of TestRun 1' owned by user temp
cloned from 'Copy of Copy of TestRun' owned by user temp
cloned from 'Copy of TestRun' owned by user temp
cloned from 'Copy of Copy of Simulation0' owned by user temp
cloned from 'Copy of Simulation0' owned by user temp
cloned from 'Simulation0' owned by user temp</Annotation>
        <SolverTaskDescription TaskType="Unsteady" UseSymbolicJacobian="false" Solver="Sundials Stiff PDE Solver (Variable Time Step)">
          <TimeBound StartTime="0.0" EndTime="30.0" />
          <TimeStep DefaultTime="0.1" MinTime="0.0" MaxTime="0.1" />
          <ErrorTolerance Absolut="1.0E-10" Relative="1.0E-8" />
          <OutputOptions OutputTimeStep="0.5" />
          <SundialsSolverOptions>
            <maxOrderAdvection>2</maxOrderAdvection>
          </SundialsSolverOptions>
          <NumberProcessors>1</NumberProcessors>
        </SolverTaskDescription>
        <MathOverrides>
          <Constant Name="HCO3_stroma_diffusionRate">126.50000000000001</Constant>
          <Constant Name="EffectivePorosity">0.2</Constant>
          <Constant Name="PyrenoidMultiplier">0.1</Constant>
          <Constant Name="HCO3_plasmalemmaSurface_diffusionRate">1375.0</Constant>
          <Constant Name="HCO3_thylakoid_diffusionRate">126.50000000000001</Constant>
          <Constant Name="HCO3_pyrenoid_diffusionRate">126.50000000000001</Constant>
          <Constant Name="HCO3_cytosol_diffusionRate">632.5</Constant>
          <Constant Name="HCO3_ChloroplastEnvelopeMultiplier">0.0</Constant>
          <Constant Name="Chloroplast_BicA_Multiplier">0.0</Constant>
        </MathOverrides>
        <MeshSpecification>
          <Size X="23" Y="23" Z="23" />
        </MeshSpecification>
        <Version Name="HCO3 diffusivity sens upper" KeyValue="270243743" BranchId="258242402" Archived="0" Date="22-Mar-2024 17:25:46" FromVersionable="false">
          <Owner Name="kastejos" Identifier="252783037" />
          <GroupAccess Type="1" />
          <Annotation>cloned from 'C2 plant pyrenoid multiplier 0.1, effective porosity 0.2, CO2 60%' owned by user kastejos
cloned from 'C2 plant pyrenoid multiplier 0.1, effective porosity 0.2, CO2 60%' owned by user temp
cloned from 'Copy of Copy of Copy of Copy of Copy of Copy of Copy of Copy of Copy of TestRun 1 1' owned by user temp
cloned from 'Copy of Copy of Copy of Copy of Copy of Copy of Copy of Copy of TestRun 1' owned by user temp
cloned from 'Copy of Copy of Copy of Copy of Copy of Copy of TestRun 1' owned by user temp
cloned from 'Copy of Copy of Copy of Copy of TestRun 1' owned by user temp
cloned from 'Copy of Copy of Copy of TestRun 1' owned by user temp
cloned from 'Copy of Copy of TestRun' owned by user temp
cloned from 'Copy of TestRun' owned by user temp
cloned from 'Copy of Copy of Simulation0' owned by user temp
cloned from 'Copy of Simulation0' owned by user temp
cloned from 'Simulation0' owned by user temp</Annotation>
        </Version>
      </Simulation>
      <Simulation Name="HCO3 diffusivity sens lower">
        <Annotation>cloned from 'C2 plant pyrenoid multiplier 0.1, effective porosity 0.2, CO2 60%' owned by user kastejos
cloned from 'C2 plant pyrenoid multiplier 0.1, effective porosity 0.2, CO2 60%' owned by user temp
cloned from 'Copy of Copy of Copy of Copy of Copy of Copy of Copy of Copy of Copy of TestRun 1 1' owned by user temp
cloned from 'Copy of Copy of Copy of Copy of Copy of Copy of Copy of Copy of TestRun 1' owned by user temp
cloned from 'Copy of Copy of Copy of Copy of Copy of Copy of TestRun 1' owned by user temp
cloned from 'Copy of Copy of Copy of Copy of TestRun 1' owned by user temp
cloned from 'Copy of Copy of Copy of TestRun 1' owned by user temp
cloned from 'Copy of Copy of TestRun' owned by user temp
cloned from 'Copy of TestRun' owned by user temp
cloned from 'Copy of Copy of Simulation0' owned by user temp
cloned from 'Copy of Simulation0' owned by user temp
cloned from 'Simulation0' owned by user temp</Annotation>
        <SolverTaskDescription TaskType="Unsteady" UseSymbolicJacobian="false" Solver="Sundials Stiff PDE Solver (Variable Time Step)">
          <TimeBound StartTime="0.0" EndTime="30.0" />
          <TimeStep DefaultTime="0.1" MinTime="0.0" MaxTime="0.1" />
          <ErrorTolerance Absolut="1.0E-10" Relative="1.0E-8" />
          <OutputOptions OutputTimeStep="0.5" />
          <SundialsSolverOptions>
            <maxOrderAdvection>2</maxOrderAdvection>
          </SundialsSolverOptions>
          <NumberProcessors>1</NumberProcessors>
        </SolverTaskDescription>
        <MathOverrides>
          <Constant Name="HCO3_stroma_diffusionRate">103.5</Constant>
          <Constant Name="EffectivePorosity">0.2</Constant>
          <Constant Name="PyrenoidMultiplier">0.1</Constant>
          <Constant Name="HCO3_plasmalemmaSurface_diffusionRate">1125.0</Constant>
          <Constant Name="HCO3_thylakoid_diffusionRate">103.5</Constant>
          <Constant Name="HCO3_pyrenoid_diffusionRate">103.5</Constant>
          <Constant Name="HCO3_cytosol_diffusionRate">517.5</Constant>
          <Constant Name="HCO3_ChloroplastEnvelopeMultiplier">0.0</Constant>
          <Constant Name="Chloroplast_BicA_Multiplier">0.0</Constant>
        </MathOverrides>
        <MeshSpecification>
          <Size X="23" Y="23" Z="23" />
        </MeshSpecification>
        <Version Name="HCO3 diffusivity sens lower" KeyValue="270243745" BranchId="258242405" Archived="0" Date="22-Mar-2024 17:25:46" FromVersionable="false">
          <Owner Name="kastejos" Identifier="252783037" />
          <GroupAccess Type="1" />
          <Annotation>cloned from 'C2 plant pyrenoid multiplier 0.1, effective porosity 0.2, CO2 60%' owned by user kastejos
cloned from 'C2 plant pyrenoid multiplier 0.1, effective porosity 0.2, CO2 60%' owned by user temp
cloned from 'Copy of Copy of Copy of Copy of Copy of Copy of Copy of Copy of Copy of TestRun 1 1' owned by user temp
cloned from 'Copy of Copy of Copy of Copy of Copy of Copy of Copy of Copy of TestRun 1' owned by user temp
cloned from 'Copy of Copy of Copy of Copy of Copy of Copy of TestRun 1' owned by user temp
cloned from 'Copy of Copy of Copy of Copy of TestRun 1' owned by user temp
cloned from 'Copy of Copy of Copy of TestRun 1' owned by user temp
cloned from 'Copy of Copy of TestRun' owned by user temp
cloned from 'Copy of TestRun' owned by user temp
cloned from 'Copy of Copy of Simulation0' owned by user temp
cloned from 'Copy of Simulation0' owned by user temp
cloned from 'Simulation0' owned by user temp</Annotation>
        </Version>
      </Simulation>
      <Simulation Name="Thylakoid proton sens upper">
        <Annotation>cloned from 'C2 plant pyrenoid multiplier 0.1, effective porosity 0.2, CO2 60%' owned by user kastejos
cloned from 'C2 plant pyrenoid multiplier 0.1, effective porosity 0.2, CO2 60%' owned by user temp
cloned from 'Copy of Copy of Copy of Copy of Copy of Copy of Copy of Copy of Copy of TestRun 1 1' owned by user temp
cloned from 'Copy of Copy of Copy of Copy of Copy of Copy of Copy of Copy of TestRun 1' owned by user temp
cloned from 'Copy of Copy of Copy of Copy of Copy of Copy of TestRun 1' owned by user temp
cloned from 'Copy of Copy of Copy of Copy of TestRun 1' owned by user temp
cloned from 'Copy of Copy of Copy of TestRun 1' owned by user temp
cloned from 'Copy of Copy of TestRun' owned by user temp
cloned from 'Copy of TestRun' owned by user temp
cloned from 'Copy of Copy of Simulation0' owned by user temp
cloned from 'Copy of Simulation0' owned by user temp
cloned from 'Simulation0' owned by user temp</Annotation>
        <SolverTaskDescription TaskType="Unsteady" UseSymbolicJacobian="false" Solver="Sundials Stiff PDE Solver (Variable Time Step)">
          <TimeBound StartTime="0.0" EndTime="30.0" />
          <TimeStep DefaultTime="0.1" MinTime="0.0" MaxTime="0.1" />
          <ErrorTolerance Absolut="1.0E-10" Relative="1.0E-8" />
          <OutputOptions OutputTimeStep="0.5" />
          <SundialsSolverOptions>
            <maxOrderAdvection>2</maxOrderAdvection>
          </SundialsSolverOptions>
          <NumberProcessors>1</NumberProcessors>
        </SolverTaskDescription>
        <MathOverrides>
          <Constant Name="HCO3_ChloroplastEnvelopeMultiplier">0.0</Constant>
          <Constant Name="H_conc_thylakoid_r14">1.1</Constant>
          <Constant Name="H_conc_thylakoid_r24">1.1</Constant>
          <Constant Name="PyrenoidMultiplier">0.1</Constant>
          <Constant Name="EffectivePorosity">0.2</Constant>
          <Constant Name="Chloroplast_BicA_Multiplier">0.0</Constant>
        </MathOverrides>
        <MeshSpecification>
          <Size X="23" Y="23" Z="23" />
        </MeshSpecification>
        <Version Name="Thylakoid proton sens upper" KeyValue="270243747" BranchId="258242768" Archived="0" Date="22-Mar-2024 17:25:46" FromVersionable="false">
          <Owner Name="kastejos" Identifier="252783037" />
          <GroupAccess Type="1" />
          <Annotation>cloned from 'C2 plant pyrenoid multiplier 0.1, effective porosity 0.2, CO2 60%' owned by user kastejos
cloned from 'C2 plant pyrenoid multiplier 0.1, effective porosity 0.2, CO2 60%' owned by user temp
cloned from 'Copy of Copy of Copy of Copy of Copy of Copy of Copy of Copy of Copy of TestRun 1 1' owned by user temp
cloned from 'Copy of Copy of Copy of Copy of Copy of Copy of Copy of Copy of TestRun 1' owned by user temp
cloned from 'Copy of Copy of Copy of Copy of Copy of Copy of TestRun 1' owned by user temp
cloned from 'Copy of Copy of Copy of Copy of TestRun 1' owned by user temp
cloned from 'Copy of Copy of Copy of TestRun 1' owned by user temp
cloned from 'Copy of Copy of TestRun' owned by user temp
cloned from 'Copy of TestRun' owned by user temp
cloned from 'Copy of Copy of Simulation0' owned by user temp
cloned from 'Copy of Simulation0' owned by user temp
cloned from 'Simulation0' owned by user temp</Annotation>
        </Version>
      </Simulation>
      <Simulation Name="Thylakoid proton sens lower">
        <Annotation>cloned from 'C2 plant pyrenoid multiplier 0.1, effective porosity 0.2, CO2 60%' owned by user kastejos
cloned from 'C2 plant pyrenoid multiplier 0.1, effective porosity 0.2, CO2 60%' owned by user temp
cloned from 'Copy of Copy of Copy of Copy of Copy of Copy of Copy of Copy of Copy of TestRun 1 1' owned by user temp
cloned from 'Copy of Copy of Copy of Copy of Copy of Copy of Copy of Copy of TestRun 1' owned by user temp
cloned from 'Copy of Copy of Copy of Copy of Copy of Copy of TestRun 1' owned by user temp
cloned from 'Copy of Copy of Copy of Copy of TestRun 1' owned by user temp
cloned from 'Copy of Copy of Copy of TestRun 1' owned by user temp
cloned from 'Copy of Copy of TestRun' owned by user temp
cloned from 'Copy of TestRun' owned by user temp
cloned from 'Copy of Copy of Simulation0' owned by user temp
cloned from 'Copy of Simulation0' owned by user temp
cloned from 'Simulation0' owned by user temp</Annotation>
        <SolverTaskDescription TaskType="Unsteady" UseSymbolicJacobian="false" Solver="Sundials Stiff PDE Solver (Variable Time Step)">
          <TimeBound StartTime="0.0" EndTime="30.0" />
          <TimeStep DefaultTime="0.1" MinTime="0.0" MaxTime="0.1" />
          <ErrorTolerance Absolut="1.0E-10" Relative="1.0E-8" />
          <OutputOptions OutputTimeStep="0.5" />
          <SundialsSolverOptions>
            <maxOrderAdvection>2</maxOrderAdvection>
          </SundialsSolverOptions>
          <NumberProcessors>1</NumberProcessors>
        </SolverTaskDescription>
        <MathOverrides>
          <Constant Name="HCO3_ChloroplastEnvelopeMultiplier">0.0</Constant>
          <Constant Name="H_conc_thylakoid_r14">0.9</Constant>
          <Constant Name="H_conc_thylakoid_r24">0.9</Constant>
          <Constant Name="PyrenoidMultiplier">0.1</Constant>
          <Constant Name="EffectivePorosity">0.2</Constant>
          <Constant Name="Chloroplast_BicA_Multiplier">0.0</Constant>
        </MathOverrides>
        <MeshSpecification>
          <Size X="23" Y="23" Z="23" />
        </MeshSpecification>
        <Version Name="Thylakoid proton sens lower" KeyValue="270243749" BranchId="258242771" Archived="0" Date="22-Mar-2024 17:25:46" FromVersionable="false">
          <Owner Name="kastejos" Identifier="252783037" />
          <GroupAccess Type="1" />
          <Annotation>cloned from 'C2 plant pyrenoid multiplier 0.1, effective porosity 0.2, CO2 60%' owned by user kastejos
cloned from 'C2 plant pyrenoid multiplier 0.1, effective porosity 0.2, CO2 60%' owned by user temp
cloned from 'Copy of Copy of Copy of Copy of Copy of Copy of Copy of Copy of Copy of TestRun 1 1' owned by user temp
cloned from 'Copy of Copy of Copy of Copy of Copy of Copy of Copy of Copy of TestRun 1' owned by user temp
cloned from 'Copy of Copy of Copy of Copy of Copy of Copy of TestRun 1' owned by user temp
cloned from 'Copy of Copy of Copy of Copy of TestRun 1' owned by user temp
cloned from 'Copy of Copy of Copy of TestRun 1' owned by user temp
cloned from 'Copy of Copy of TestRun' owned by user temp
cloned from 'Copy of TestRun' owned by user temp
cloned from 'Copy of Copy of Simulation0' owned by user temp
cloned from 'Copy of Simulation0' owned by user temp
cloned from 'Simulation0' owned by user temp</Annotation>
        </Version>
      </Simulation>
      <Simulation Name="Stroma proton sens upper">
        <Annotation>cloned from 'C2 plant pyrenoid multiplier 0.1, effective porosity 0.2, CO2 60%' owned by user kastejos
cloned from 'C2 plant pyrenoid multiplier 0.1, effective porosity 0.2, CO2 60%' owned by user temp
cloned from 'Copy of Copy of Copy of Copy of Copy of Copy of Copy of Copy of Copy of TestRun 1 1' owned by user temp
cloned from 'Copy of Copy of Copy of Copy of Copy of Copy of Copy of Copy of TestRun 1' owned by user temp
cloned from 'Copy of Copy of Copy of Copy of Copy of Copy of TestRun 1' owned by user temp
cloned from 'Copy of Copy of Copy of Copy of TestRun 1' owned by user temp
cloned from 'Copy of Copy of Copy of TestRun 1' owned by user temp
cloned from 'Copy of Copy of TestRun' owned by user temp
cloned from 'Copy of TestRun' owned by user temp
cloned from 'Copy of Copy of Simulation0' owned by user temp
cloned from 'Copy of Simulation0' owned by user temp
cloned from 'Simulation0' owned by user temp</Annotation>
        <SolverTaskDescription TaskType="Unsteady" UseSymbolicJacobian="false" Solver="Sundials Stiff PDE Solver (Variable Time Step)">
          <TimeBound StartTime="0.0" EndTime="30.0" />
          <TimeStep DefaultTime="0.1" MinTime="0.0" MaxTime="0.1" />
          <ErrorTolerance Absolut="1.0E-10" Relative="1.0E-8" />
          <OutputOptions OutputTimeStep="0.5" />
          <SundialsSolverOptions>
            <maxOrderAdvection>2</maxOrderAdvection>
          </SundialsSolverOptions>
          <NumberProcessors>1</NumberProcessors>
        </SolverTaskDescription>
        <MathOverrides>
          <Constant Name="HCO3_ChloroplastEnvelopeMultiplier">0.0</Constant>
          <Constant Name="H_conc_stroma_r11">0.011</Constant>
          <Constant Name="H_conc_stroma_r10">0.011</Constant>
          <Constant Name="PyrenoidMultiplier">0.1</Constant>
          <Constant Name="EffectivePorosity">0.2</Constant>
          <Constant Name="Chloroplast_BicA_Multiplier">0.0</Constant>
        </MathOverrides>
        <MeshSpecification>
          <Size X="23" Y="23" Z="23" />
        </MeshSpecification>
        <Version Name="Stroma proton sens upper" KeyValue="270243751" BranchId="258243046" Archived="0" Date="22-Mar-2024 17:25:46" FromVersionable="false">
          <Owner Name="kastejos" Identifier="252783037" />
          <GroupAccess Type="1" />
          <Annotation>cloned from 'C2 plant pyrenoid multiplier 0.1, effective porosity 0.2, CO2 60%' owned by user kastejos
cloned from 'C2 plant pyrenoid multiplier 0.1, effective porosity 0.2, CO2 60%' owned by user temp
cloned from 'Copy of Copy of Copy of Copy of Copy of Copy of Copy of Copy of Copy of TestRun 1 1' owned by user temp
cloned from 'Copy of Copy of Copy of Copy of Copy of Copy of Copy of Copy of TestRun 1' owned by user temp
cloned from 'Copy of Copy of Copy of Copy of Copy of Copy of TestRun 1' owned by user temp
cloned from 'Copy of Copy of Copy of Copy of TestRun 1' owned by user temp
cloned from 'Copy of Copy of Copy of TestRun 1' owned by user temp
cloned from 'Copy of Copy of TestRun' owned by user temp
cloned from 'Copy of TestRun' owned by user temp
cloned from 'Copy of Copy of Simulation0' owned by user temp
cloned from 'Copy of Simulation0' owned by user temp
cloned from 'Simulation0' owned by user temp</Annotation>
        </Version>
      </Simulation>
      <Simulation Name="Stroma proton sens lower">
        <Annotation>cloned from 'C2 plant pyrenoid multiplier 0.1, effective porosity 0.2, CO2 60%' owned by user kastejos
cloned from 'C2 plant pyrenoid multiplier 0.1, effective porosity 0.2, CO2 60%' owned by user temp
cloned from 'Copy of Copy of Copy of Copy of Copy of Copy of Copy of Copy of Copy of TestRun 1 1' owned by user temp
cloned from 'Copy of Copy of Copy of Copy of Copy of Copy of Copy of Copy of TestRun 1' owned by user temp
cloned from 'Copy of Copy of Copy of Copy of Copy of Copy of TestRun 1' owned by user temp
cloned from 'Copy of Copy of Copy of Copy of TestRun 1' owned by user temp
cloned from 'Copy of Copy of Copy of TestRun 1' owned by user temp
cloned from 'Copy of Copy of TestRun' owned by user temp
cloned from 'Copy of TestRun' owned by user temp
cloned from 'Copy of Copy of Simulation0' owned by user temp
cloned from 'Copy of Simulation0' owned by user temp
cloned from 'Simulation0' owned by user temp</Annotation>
        <SolverTaskDescription TaskType="Unsteady" UseSymbolicJacobian="false" Solver="Sundials Stiff PDE Solver (Variable Time Step)">
          <TimeBound StartTime="0.0" EndTime="30.0" />
          <TimeStep DefaultTime="0.1" MinTime="0.0" MaxTime="0.1" />
          <ErrorTolerance Absolut="1.0E-10" Relative="1.0E-8" />
          <OutputOptions OutputTimeStep="0.5" />
          <SundialsSolverOptions>
            <maxOrderAdvection>2</maxOrderAdvection>
          </SundialsSolverOptions>
          <NumberProcessors>1</NumberProcessors>
        </SolverTaskDescription>
        <MathOverrides>
          <Constant Name="HCO3_ChloroplastEnvelopeMultiplier">0.0</Constant>
          <Constant Name="H_conc_stroma_r11">0.009</Constant>
          <Constant Name="H_conc_stroma_r10">0.009</Constant>
          <Constant Name="PyrenoidMultiplier">0.1</Constant>
          <Constant Name="EffectivePorosity">0.2</Constant>
          <Constant Name="Chloroplast_BicA_Multiplier">0.0</Constant>
        </MathOverrides>
        <MeshSpecification>
          <Size X="23" Y="23" Z="23" />
        </MeshSpecification>
        <Version Name="Stroma proton sens lower" KeyValue="270243753" BranchId="258243049" Archived="0" Date="22-Mar-2024 17:25:46" FromVersionable="false">
          <Owner Name="kastejos" Identifier="252783037" />
          <GroupAccess Type="1" />
          <Annotation>cloned from 'C2 plant pyrenoid multiplier 0.1, effective porosity 0.2, CO2 60%' owned by user kastejos
cloned from 'C2 plant pyrenoid multiplier 0.1, effective porosity 0.2, CO2 60%' owned by user temp
cloned from 'Copy of Copy of Copy of Copy of Copy of Copy of Copy of Copy of Copy of TestRun 1 1' owned by user temp
cloned from 'Copy of Copy of Copy of Copy of Copy of Copy of Copy of Copy of TestRun 1' owned by user temp
cloned from 'Copy of Copy of Copy of Copy of Copy of Copy of TestRun 1' owned by user temp
cloned from 'Copy of Copy of Copy of Copy of TestRun 1' owned by user temp
cloned from 'Copy of Copy of Copy of TestRun 1' owned by user temp
cloned from 'Copy of Copy of TestRun' owned by user temp
cloned from 'Copy of TestRun' owned by user temp
cloned from 'Copy of Copy of Simulation0' owned by user temp
cloned from 'Copy of Simulation0' owned by user temp
cloned from 'Simulation0' owned by user temp</Annotation>
        </Version>
      </Simulation>
      <Simulation Name="Cytosol proton sens upper">
        <Annotation>cloned from 'C2 plant pyrenoid multiplier 0.1, effective porosity 0.2, CO2 60%' owned by user kastejos
cloned from 'C2 plant pyrenoid multiplier 0.1, effective porosity 0.2, CO2 60%' owned by user temp
cloned from 'Copy of Copy of Copy of Copy of Copy of Copy of Copy of Copy of Copy of TestRun 1 1' owned by user temp
cloned from 'Copy of Copy of Copy of Copy of Copy of Copy of Copy of Copy of TestRun 1' owned by user temp
cloned from 'Copy of Copy of Copy of Copy of Copy of Copy of TestRun 1' owned by user temp
cloned from 'Copy of Copy of Copy of Copy of TestRun 1' owned by user temp
cloned from 'Copy of Copy of Copy of TestRun 1' owned by user temp
cloned from 'Copy of Copy of TestRun' owned by user temp
cloned from 'Copy of TestRun' owned by user temp
cloned from 'Copy of Copy of Simulation0' owned by user temp
cloned from 'Copy of Simulation0' owned by user temp
cloned from 'Simulation0' owned by user temp</Annotation>
        <SolverTaskDescription TaskType="Unsteady" UseSymbolicJacobian="false" Solver="Sundials Stiff PDE Solver (Variable Time Step)">
          <TimeBound StartTime="0.0" EndTime="30.0" />
          <TimeStep DefaultTime="0.1" MinTime="0.0" MaxTime="0.1" />
          <ErrorTolerance Absolut="1.0E-10" Relative="1.0E-8" />
          <OutputOptions OutputTimeStep="0.5" />
          <SundialsSolverOptions>
            <maxOrderAdvection>2</maxOrderAdvection>
          </SundialsSolverOptions>
          <NumberProcessors>1</NumberProcessors>
        </SolverTaskDescription>
        <MathOverrides>
          <Constant Name="HCO3_ChloroplastEnvelopeMultiplier">0.0</Constant>
          <Constant Name="H_conc_cytosol_r8">0.11</Constant>
          <Constant Name="H_conc_cytosol_r7">0.11</Constant>
          <Constant Name="PyrenoidMultiplier">0.1</Constant>
          <Constant Name="EffectivePorosity">0.2</Constant>
          <Constant Name="Chloroplast_BicA_Multiplier">0.0</Constant>
        </MathOverrides>
        <MeshSpecification>
          <Size X="23" Y="23" Z="23" />
        </MeshSpecification>
        <Version Name="Cytosol proton sens upper" KeyValue="270243755" BranchId="258243277" Archived="0" Date="22-Mar-2024 17:25:46" FromVersionable="false">
          <Owner Name="kastejos" Identifier="252783037" />
          <GroupAccess Type="1" />
          <Annotation>cloned from 'C2 plant pyrenoid multiplier 0.1, effective porosity 0.2, CO2 60%' owned by user kastejos
cloned from 'C2 plant pyrenoid multiplier 0.1, effective porosity 0.2, CO2 60%' owned by user temp
cloned from 'Copy of Copy of Copy of Copy of Copy of Copy of Copy of Copy of Copy of TestRun 1 1' owned by user temp
cloned from 'Copy of Copy of Copy of Copy of Copy of Copy of Copy of Copy of TestRun 1' owned by user temp
cloned from 'Copy of Copy of Copy of Copy of Copy of Copy of TestRun 1' owned by user temp
cloned from 'Copy of Copy of Copy of Copy of TestRun 1' owned by user temp
cloned from 'Copy of Copy of Copy of TestRun 1' owned by user temp
cloned from 'Copy of Copy of TestRun' owned by user temp
cloned from 'Copy of TestRun' owned by user temp
cloned from 'Copy of Copy of Simulation0' owned by user temp
cloned from 'Copy of Simulation0' owned by user temp
cloned from 'Simulation0' owned by user temp</Annotation>
        </Version>
      </Simulation>
      <Simulation Name="Cytosol proton sens lower">
        <Annotation>cloned from 'C2 plant pyrenoid multiplier 0.1, effective porosity 0.2, CO2 60%' owned by user kastejos
cloned from 'C2 plant pyrenoid multiplier 0.1, effective porosity 0.2, CO2 60%' owned by user temp
cloned from 'Copy of Copy of Copy of Copy of Copy of Copy of Copy of Copy of Copy of TestRun 1 1' owned by user temp
cloned from 'Copy of Copy of Copy of Copy of Copy of Copy of Copy of Copy of TestRun 1' owned by user temp
cloned from 'Copy of Copy of Copy of Copy of Copy of Copy of TestRun 1' owned by user temp
cloned from 'Copy of Copy of Copy of Copy of TestRun 1' owned by user temp
cloned from 'Copy of Copy of Copy of TestRun 1' owned by user temp
cloned from 'Copy of Copy of TestRun' owned by user temp
cloned from 'Copy of TestRun' owned by user temp
cloned from 'Copy of Copy of Simulation0' owned by user temp
cloned from 'Copy of Simulation0' owned by user temp
cloned from 'Simulation0' owned by user temp</Annotation>
        <SolverTaskDescription TaskType="Unsteady" UseSymbolicJacobian="false" Solver="Sundials Stiff PDE Solver (Variable Time Step)">
          <TimeBound StartTime="0.0" EndTime="30.0" />
          <TimeStep DefaultTime="0.1" MinTime="0.0" MaxTime="0.1" />
          <ErrorTolerance Absolut="1.0E-10" Relative="1.0E-8" />
          <OutputOptions OutputTimeStep="0.5" />
          <SundialsSolverOptions>
            <maxOrderAdvection>2</maxOrderAdvection>
          </SundialsSolverOptions>
          <NumberProcessors>1</NumberProcessors>
        </SolverTaskDescription>
        <MathOverrides>
          <Constant Name="HCO3_ChloroplastEnvelopeMultiplier">0.0</Constant>
          <Constant Name="H_conc_cytosol_r8">0.09</Constant>
          <Constant Name="H_conc_cytosol_r7">0.09</Constant>
          <Constant Name="PyrenoidMultiplier">0.1</Constant>
          <Constant Name="EffectivePorosity">0.2</Constant>
          <Constant Name="Chloroplast_BicA_Multiplier">0.0</Constant>
        </MathOverrides>
        <MeshSpecification>
          <Size X="23" Y="23" Z="23" />
        </MeshSpecification>
        <Version Name="Cytosol proton sens lower" KeyValue="270243757" BranchId="258243280" Archived="0" Date="22-Mar-2024 17:25:46" FromVersionable="false">
          <Owner Name="kastejos" Identifier="252783037" />
          <GroupAccess Type="1" />
          <Annotation>cloned from 'C2 plant pyrenoid multiplier 0.1, effective porosity 0.2, CO2 60%' owned by user kastejos
cloned from 'C2 plant pyrenoid multiplier 0.1, effective porosity 0.2, CO2 60%' owned by user temp
cloned from 'Copy of Copy of Copy of Copy of Copy of Copy of Copy of Copy of Copy of TestRun 1 1' owned by user temp
cloned from 'Copy of Copy of Copy of Copy of Copy of Copy of Copy of Copy of TestRun 1' owned by user temp
cloned from 'Copy of Copy of Copy of Copy of Copy of Copy of TestRun 1' owned by user temp
cloned from 'Copy of Copy of Copy of Copy of TestRun 1' owned by user temp
cloned from 'Copy of Copy of Copy of TestRun 1' owned by user temp
cloned from 'Copy of Copy of TestRun' owned by user temp
cloned from 'Copy of TestRun' owned by user temp
cloned from 'Copy of Copy of Simulation0' owned by user temp
cloned from 'Copy of Simulation0' owned by user temp
cloned from 'Simulation0' owned by user temp</Annotation>
        </Version>
      </Simulation>
      <Simulation Name="CO2 permeability sens upper">
        <Annotation>cloned from 'C2 plant pyrenoid multiplier 0.1, effective porosity 0.2, CO2 60%' owned by user kastejos
cloned from 'C2 plant pyrenoid multiplier 0.1, effective porosity 0.2, CO2 60%' owned by user temp
cloned from 'Copy of Copy of Copy of Copy of Copy of Copy of Copy of Copy of Copy of TestRun 1 1' owned by user temp
cloned from 'Copy of Copy of Copy of Copy of Copy of Copy of Copy of Copy of TestRun 1' owned by user temp
cloned from 'Copy of Copy of Copy of Copy of Copy of Copy of TestRun 1' owned by user temp
cloned from 'Copy of Copy of Copy of Copy of TestRun 1' owned by user temp
cloned from 'Copy of Copy of Copy of TestRun 1' owned by user temp
cloned from 'Copy of Copy of TestRun' owned by user temp
cloned from 'Copy of TestRun' owned by user temp
cloned from 'Copy of Copy of Simulation0' owned by user temp
cloned from 'Copy of Simulation0' owned by user temp
cloned from 'Simulation0' owned by user temp</Annotation>
        <SolverTaskDescription TaskType="Unsteady" UseSymbolicJacobian="false" Solver="Sundials Stiff PDE Solver (Variable Time Step)">
          <TimeBound StartTime="0.0" EndTime="30.0" />
          <TimeStep DefaultTime="0.1" MinTime="0.0" MaxTime="0.1" />
          <ErrorTolerance Absolut="1.0E-10" Relative="1.0E-8" />
          <OutputOptions OutputTimeStep="0.5" />
          <SundialsSolverOptions>
            <maxOrderAdvection>2</maxOrderAdvection>
          </SundialsSolverOptions>
          <NumberProcessors>1</NumberProcessors>
        </SolverTaskDescription>
        <MathOverrides>
          <Constant Name="HCO3_ChloroplastEnvelopeMultiplier">0.0</Constant>
          <Constant Name="PyrenoidMultiplier">0.1</Constant>
          <Constant Name="EffectivePorosity">0.2</Constant>
          <Constant Name="CO2_P">3850.0000000000005</Constant>
          <Constant Name="Chloroplast_BicA_Multiplier">0.0</Constant>
        </MathOverrides>
        <MeshSpecification>
          <Size X="23" Y="23" Z="23" />
        </MeshSpecification>
        <Version Name="CO2 permeability sens upper" KeyValue="270243759" BranchId="258243879" Archived="0" Date="22-Mar-2024 17:25:46" FromVersionable="false">
          <Owner Name="kastejos" Identifier="252783037" />
          <GroupAccess Type="1" />
          <Annotation>cloned from 'C2 plant pyrenoid multiplier 0.1, effective porosity 0.2, CO2 60%' owned by user kastejos
cloned from 'C2 plant pyrenoid multiplier 0.1, effective porosity 0.2, CO2 60%' owned by user temp
cloned from 'Copy of Copy of Copy of Copy of Copy of Copy of Copy of Copy of Copy of TestRun 1 1' owned by user temp
cloned from 'Copy of Copy of Copy of Copy of Copy of Copy of Copy of Copy of TestRun 1' owned by user temp
cloned from 'Copy of Copy of Copy of Copy of Copy of Copy of TestRun 1' owned by user temp
cloned from 'Copy of Copy of Copy of Copy of TestRun 1' owned by user temp
cloned from 'Copy of Copy of Copy of TestRun 1' owned by user temp
cloned from 'Copy of Copy of TestRun' owned by user temp
cloned from 'Copy of TestRun' owned by user temp
cloned from 'Copy of Copy of Simulation0' owned by user temp
cloned from 'Copy of Simulation0' owned by user temp
cloned from 'Simulation0' owned by user temp</Annotation>
        </Version>
      </Simulation>
      <Simulation Name="CO2 permeability sens lower">
        <Annotation>cloned from 'C2 plant pyrenoid multiplier 0.1, effective porosity 0.2, CO2 60%' owned by user kastejos
cloned from 'C2 plant pyrenoid multiplier 0.1, effective porosity 0.2, CO2 60%' owned by user temp
cloned from 'Copy of Copy of Copy of Copy of Copy of Copy of Copy of Copy of Copy of TestRun 1 1' owned by user temp
cloned from 'Copy of Copy of Copy of Copy of Copy of Copy of Copy of Copy of TestRun 1' owned by user temp
cloned from 'Copy of Copy of Copy of Copy of Copy of Copy of TestRun 1' owned by user temp
cloned from 'Copy of Copy of Copy of Copy of TestRun 1' owned by user temp
cloned from 'Copy of Copy of Copy of TestRun 1' owned by user temp
cloned from 'Copy of Copy of TestRun' owned by user temp
cloned from 'Copy of TestRun' owned by user temp
cloned from 'Copy of Copy of Simulation0' owned by user temp
cloned from 'Copy of Simulation0' owned by user temp
cloned from 'Simulation0' owned by user temp</Annotation>
        <SolverTaskDescription TaskType="Unsteady" UseSymbolicJacobian="false" Solver="Sundials Stiff PDE Solver (Variable Time Step)">
          <TimeBound StartTime="0.0" EndTime="30.0" />
          <TimeStep DefaultTime="0.1" MinTime="0.0" MaxTime="0.1" />
          <ErrorTolerance Absolut="1.0E-10" Relative="1.0E-8" />
          <OutputOptions OutputTimeStep="0.5" />
          <SundialsSolverOptions>
            <maxOrderAdvection>2</maxOrderAdvection>
          </SundialsSolverOptions>
          <NumberProcessors>1</NumberProcessors>
        </SolverTaskDescription>
        <MathOverrides>
          <Constant Name="HCO3_ChloroplastEnvelopeMultiplier">0.0</Constant>
          <Constant Name="PyrenoidMultiplier">0.1</Constant>
          <Constant Name="EffectivePorosity">0.2</Constant>
          <Constant Name="CO2_P">3150.0</Constant>
          <Constant Name="Chloroplast_BicA_Multiplier">0.0</Constant>
        </MathOverrides>
        <MeshSpecification>
          <Size X="23" Y="23" Z="23" />
        </MeshSpecification>
        <Version Name="CO2 permeability sens lower" KeyValue="270243761" BranchId="258243882" Archived="0" Date="22-Mar-2024 17:25:46" FromVersionable="false">
          <Owner Name="kastejos" Identifier="252783037" />
          <GroupAccess Type="1" />
          <Annotation>cloned from 'C2 plant pyrenoid multiplier 0.1, effective porosity 0.2, CO2 60%' owned by user kastejos
cloned from 'C2 plant pyrenoid multiplier 0.1, effective porosity 0.2, CO2 60%' owned by user temp
cloned from 'Copy of Copy of Copy of Copy of Copy of Copy of Copy of Copy of Copy of TestRun 1 1' owned by user temp
cloned from 'Copy of Copy of Copy of Copy of Copy of Copy of Copy of Copy of TestRun 1' owned by user temp
cloned from 'Copy of Copy of Copy of Copy of Copy of Copy of TestRun 1' owned by user temp
cloned from 'Copy of Copy of Copy of Copy of TestRun 1' owned by user temp
cloned from 'Copy of Copy of Copy of TestRun 1' owned by user temp
cloned from 'Copy of Copy of TestRun' owned by user temp
cloned from 'Copy of TestRun' owned by user temp
cloned from 'Copy of Copy of Simulation0' owned by user temp
cloned from 'Copy of Simulation0' owned by user temp
cloned from 'Simulation0' owned by user temp</Annotation>
        </Version>
      </Simulation>
      <Simulation Name="HCO3 permeability sens upper">
        <Annotation>cloned from 'C2 plant pyrenoid multiplier 0.1, effective porosity 0.2, CO2 60%' owned by user kastejos
cloned from 'C2 plant pyrenoid multiplier 0.1, effective porosity 0.2, CO2 60%' owned by user temp
cloned from 'Copy of Copy of Copy of Copy of Copy of Copy of Copy of Copy of Copy of TestRun 1 1' owned by user temp
cloned from 'Copy of Copy of Copy of Copy of Copy of Copy of Copy of Copy of TestRun 1' owned by user temp
cloned from 'Copy of Copy of Copy of Copy of Copy of Copy of TestRun 1' owned by user temp
cloned from 'Copy of Copy of Copy of Copy of TestRun 1' owned by user temp
cloned from 'Copy of Copy of Copy of TestRun 1' owned by user temp
cloned from 'Copy of Copy of TestRun' owned by user temp
cloned from 'Copy of TestRun' owned by user temp
cloned from 'Copy of Copy of Simulation0' owned by user temp
cloned from 'Copy of Simulation0' owned by user temp
cloned from 'Simulation0' owned by user temp</Annotation>
        <SolverTaskDescription TaskType="Unsteady" UseSymbolicJacobian="false" Solver="Sundials Stiff PDE Solver (Variable Time Step)">
          <TimeBound StartTime="0.0" EndTime="30.0" />
          <TimeStep DefaultTime="0.1" MinTime="0.0" MaxTime="0.1" />
          <ErrorTolerance Absolut="1.0E-10" Relative="1.0E-8" />
          <OutputOptions OutputTimeStep="0.5" />
          <SundialsSolverOptions>
            <maxOrderAdvection>2</maxOrderAdvection>
          </SundialsSolverOptions>
          <NumberProcessors>1</NumberProcessors>
        </SolverTaskDescription>
        <MathOverrides>
          <Constant Name="HCO3_ChloroplastEnvelopeMultiplier">0.0</Constant>
          <Constant Name="PyrenoidMultiplier">0.1</Constant>
          <Constant Name="EffectivePorosity">0.2</Constant>
          <Constant Name="HCO3_P">0.0011</Constant>
          <Constant Name="Chloroplast_BicA_Multiplier">0.0</Constant>
        </MathOverrides>
        <MeshSpecification>
          <Size X="23" Y="23" Z="23" />
        </MeshSpecification>
        <Version Name="HCO3 permeability sens upper" KeyValue="270243763" BranchId="258244040" Archived="0" Date="22-Mar-2024 17:25:46" FromVersionable="false">
          <Owner Name="kastejos" Identifier="252783037" />
          <GroupAccess Type="1" />
          <Annotation>cloned from 'C2 plant pyrenoid multiplier 0.1, effective porosity 0.2, CO2 60%' owned by user kastejos
cloned from 'C2 plant pyrenoid multiplier 0.1, effective porosity 0.2, CO2 60%' owned by user temp
cloned from 'Copy of Copy of Copy of Copy of Copy of Copy of Copy of Copy of Copy of TestRun 1 1' owned by user temp
cloned from 'Copy of Copy of Copy of Copy of Copy of Copy of Copy of Copy of TestRun 1' owned by user temp
cloned from 'Copy of Copy of Copy of Copy of Copy of Copy of TestRun 1' owned by user temp
cloned from 'Copy of Copy of Copy of Copy of TestRun 1' owned by user temp
cloned from 'Copy of Copy of Copy of TestRun 1' owned by user temp
cloned from 'Copy of Copy of TestRun' owned by user temp
cloned from 'Copy of TestRun' owned by user temp
cloned from 'Copy of Copy of Simulation0' owned by user temp
cloned from 'Copy of Simulation0' owned by user temp
cloned from 'Simulation0' owned by user temp</Annotation>
        </Version>
      </Simulation>
      <Simulation Name="HCO3 permeability sens lower">
        <Annotation>cloned from 'C2 plant pyrenoid multiplier 0.1, effective porosity 0.2, CO2 60%' owned by user kastejos
cloned from 'C2 plant pyrenoid multiplier 0.1, effective porosity 0.2, CO2 60%' owned by user temp
cloned from 'Copy of Copy of Copy of Copy of Copy of Copy of Copy of Copy of Copy of TestRun 1 1' owned by user temp
cloned from 'Copy of Copy of Copy of Copy of Copy of Copy of Copy of Copy of TestRun 1' owned by user temp
cloned from 'Copy of Copy of Copy of Copy of Copy of Copy of TestRun 1' owned by user temp
cloned from 'Copy of Copy of Copy of Copy of TestRun 1' owned by user temp
cloned from 'Copy of Copy of Copy of TestRun 1' owned by user temp
cloned from 'Copy of Copy of TestRun' owned by user temp
cloned from 'Copy of TestRun' owned by user temp
cloned from 'Copy of Copy of Simulation0' owned by user temp
cloned from 'Copy of Simulation0' owned by user temp
cloned from 'Simulation0' owned by user temp</Annotation>
        <SolverTaskDescription TaskType="Unsteady" UseSymbolicJacobian="false" Solver="Sundials Stiff PDE Solver (Variable Time Step)">
          <TimeBound StartTime="0.0" EndTime="30.0" />
          <TimeStep DefaultTime="0.1" MinTime="0.0" MaxTime="0.1" />
          <ErrorTolerance Absolut="1.0E-10" Relative="1.0E-8" />
          <OutputOptions OutputTimeStep="0.5" />
          <SundialsSolverOptions>
            <maxOrderAdvection>2</maxOrderAdvection>
          </SundialsSolverOptions>
          <NumberProcessors>1</NumberProcessors>
        </SolverTaskDescription>
        <MathOverrides>
          <Constant Name="HCO3_ChloroplastEnvelopeMultiplier">0.0</Constant>
          <Constant Name="PyrenoidMultiplier">0.1</Constant>
          <Constant Name="EffectivePorosity">0.2</Constant>
          <Constant Name="HCO3_P">9.000000000000001E-4</Constant>
          <Constant Name="Chloroplast_BicA_Multiplier">0.0</Constant>
        </MathOverrides>
        <MeshSpecification>
          <Size X="23" Y="23" Z="23" />
        </MeshSpecification>
        <Version Name="HCO3 permeability sens lower" KeyValue="270243765" BranchId="258244043" Archived="0" Date="22-Mar-2024 17:25:46" FromVersionable="false">
          <Owner Name="kastejos" Identifier="252783037" />
          <GroupAccess Type="1" />
          <Annotation>cloned from 'C2 plant pyrenoid multiplier 0.1, effective porosity 0.2, CO2 60%' owned by user kastejos
cloned from 'C2 plant pyrenoid multiplier 0.1, effective porosity 0.2, CO2 60%' owned by user temp
cloned from 'Copy of Copy of Copy of Copy of Copy of Copy of Copy of Copy of Copy of TestRun 1 1' owned by user temp
cloned from 'Copy of Copy of Copy of Copy of Copy of Copy of Copy of Copy of TestRun 1' owned by user temp
cloned from 'Copy of Copy of Copy of Copy of Copy of Copy of TestRun 1' owned by user temp
cloned from 'Copy of Copy of Copy of Copy of TestRun 1' owned by user temp
cloned from 'Copy of Copy of Copy of TestRun 1' owned by user temp
cloned from 'Copy of Copy of TestRun' owned by user temp
cloned from 'Copy of TestRun' owned by user temp
cloned from 'Copy of Copy of Simulation0' owned by user temp
cloned from 'Copy of Simulation0' owned by user temp
cloned from 'Simulation0' owned by user temp</Annotation>
        </Version>
      </Simulation>
      <Simulation Name="H2CO3 permeability sens upper">
        <Annotation>cloned from 'C2 plant pyrenoid multiplier 0.1, effective porosity 0.2, CO2 60%' owned by user kastejos
cloned from 'C2 plant pyrenoid multiplier 0.1, effective porosity 0.2, CO2 60%' owned by user temp
cloned from 'Copy of Copy of Copy of Copy of Copy of Copy of Copy of Copy of Copy of TestRun 1 1' owned by user temp
cloned from 'Copy of Copy of Copy of Copy of Copy of Copy of Copy of Copy of TestRun 1' owned by user temp
cloned from 'Copy of Copy of Copy of Copy of Copy of Copy of TestRun 1' owned by user temp
cloned from 'Copy of Copy of Copy of Copy of TestRun 1' owned by user temp
cloned from 'Copy of Copy of Copy of TestRun 1' owned by user temp
cloned from 'Copy of Copy of TestRun' owned by user temp
cloned from 'Copy of TestRun' owned by user temp
cloned from 'Copy of Copy of Simulation0' owned by user temp
cloned from 'Copy of Simulation0' owned by user temp
cloned from 'Simulation0' owned by user temp</Annotation>
        <SolverTaskDescription TaskType="Unsteady" UseSymbolicJacobian="false" Solver="Sundials Stiff PDE Solver (Variable Time Step)">
          <TimeBound StartTime="0.0" EndTime="30.0" />
          <TimeStep DefaultTime="0.1" MinTime="0.0" MaxTime="0.1" />
          <ErrorTolerance Absolut="1.0E-10" Relative="1.0E-8" />
          <OutputOptions OutputTimeStep="0.5" />
          <SundialsSolverOptions>
            <maxOrderAdvection>2</maxOrderAdvection>
          </SundialsSolverOptions>
          <NumberProcessors>1</NumberProcessors>
        </SolverTaskDescription>
        <MathOverrides>
          <Constant Name="HCO3_ChloroplastEnvelopeMultiplier">0.0</Constant>
          <Constant Name="H2CO3_P">330.0</Constant>
          <Constant Name="PyrenoidMultiplier">0.1</Constant>
          <Constant Name="EffectivePorosity">0.2</Constant>
          <Constant Name="Chloroplast_BicA_Multiplier">0.0</Constant>
        </MathOverrides>
        <MeshSpecification>
          <Size X="23" Y="23" Z="23" />
        </MeshSpecification>
        <Version Name="H2CO3 permeability sens upper" KeyValue="270243767" BranchId="258244134" Archived="0" Date="22-Mar-2024 17:25:46" FromVersionable="false">
          <Owner Name="kastejos" Identifier="252783037" />
          <GroupAccess Type="1" />
          <Annotation>cloned from 'C2 plant pyrenoid multiplier 0.1, effective porosity 0.2, CO2 60%' owned by user kastejos
cloned from 'C2 plant pyrenoid multiplier 0.1, effective porosity 0.2, CO2 60%' owned by user temp
cloned from 'Copy of Copy of Copy of Copy of Copy of Copy of Copy of Copy of Copy of TestRun 1 1' owned by user temp
cloned from 'Copy of Copy of Copy of Copy of Copy of Copy of Copy of Copy of TestRun 1' owned by user temp
cloned from 'Copy of Copy of Copy of Copy of Copy of Copy of TestRun 1' owned by user temp
cloned from 'Copy of Copy of Copy of Copy of TestRun 1' owned by user temp
cloned from 'Copy of Copy of Copy of TestRun 1' owned by user temp
cloned from 'Copy of Copy of TestRun' owned by user temp
cloned from 'Copy of TestRun' owned by user temp
cloned from 'Copy of Copy of Simulation0' owned by user temp
cloned from 'Copy of Simulation0' owned by user temp
cloned from 'Simulation0' owned by user temp</Annotation>
        </Version>
      </Simulation>
      <Simulation Name="H2CO3 permeability sens lower">
        <Annotation>cloned from 'C2 plant pyrenoid multiplier 0.1, effective porosity 0.2, CO2 60%' owned by user kastejos
cloned from 'C2 plant pyrenoid multiplier 0.1, effective porosity 0.2, CO2 60%' owned by user temp
cloned from 'Copy of Copy of Copy of Copy of Copy of Copy of Copy of Copy of Copy of TestRun 1 1' owned by user temp
cloned from 'Copy of Copy of Copy of Copy of Copy of Copy of Copy of Copy of TestRun 1' owned by user temp
cloned from 'Copy of Copy of Copy of Copy of Copy of Copy of TestRun 1' owned by user temp
cloned from 'Copy of Copy of Copy of Copy of TestRun 1' owned by user temp
cloned from 'Copy of Copy of Copy of TestRun 1' owned by user temp
cloned from 'Copy of Copy of TestRun' owned by user temp
cloned from 'Copy of TestRun' owned by user temp
cloned from 'Copy of Copy of Simulation0' owned by user temp
cloned from 'Copy of Simulation0' owned by user temp
cloned from 'Simulation0' owned by user temp</Annotation>
        <SolverTaskDescription TaskType="Unsteady" UseSymbolicJacobian="false" Solver="Sundials Stiff PDE Solver (Variable Time Step)">
          <TimeBound StartTime="0.0" EndTime="30.0" />
          <TimeStep DefaultTime="0.1" MinTime="0.0" MaxTime="0.1" />
          <ErrorTolerance Absolut="1.0E-10" Relative="1.0E-8" />
          <OutputOptions OutputTimeStep="0.5" />
          <SundialsSolverOptions>
            <maxOrderAdvection>2</maxOrderAdvection>
          </SundialsSolverOptions>
          <NumberProcessors>1</NumberProcessors>
        </SolverTaskDescription>
        <MathOverrides>
          <Constant Name="HCO3_ChloroplastEnvelopeMultiplier">0.0</Constant>
          <Constant Name="H2CO3_P">270.0</Constant>
          <Constant Name="PyrenoidMultiplier">0.1</Constant>
          <Constant Name="EffectivePorosity">0.2</Constant>
          <Constant Name="Chloroplast_BicA_Multiplier">0.0</Constant>
        </MathOverrides>
        <MeshSpecification>
          <Size X="23" Y="23" Z="23" />
        </MeshSpecification>
        <Version Name="H2CO3 permeability sens lower" KeyValue="270243769" BranchId="258244137" Archived="0" Date="22-Mar-2024 17:25:46" FromVersionable="false">
          <Owner Name="kastejos" Identifier="252783037" />
          <GroupAccess Type="1" />
          <Annotation>cloned from 'C2 plant pyrenoid multiplier 0.1, effective porosity 0.2, CO2 60%' owned by user kastejos
cloned from 'C2 plant pyrenoid multiplier 0.1, effective porosity 0.2, CO2 60%' owned by user temp
cloned from 'Copy of Copy of Copy of Copy of Copy of Copy of Copy of Copy of Copy of TestRun 1 1' owned by user temp
cloned from 'Copy of Copy of Copy of Copy of Copy of Copy of Copy of Copy of TestRun 1' owned by user temp
cloned from 'Copy of Copy of Copy of Copy of Copy of Copy of TestRun 1' owned by user temp
cloned from 'Copy of Copy of Copy of Copy of TestRun 1' owned by user temp
cloned from 'Copy of Copy of Copy of TestRun 1' owned by user temp
cloned from 'Copy of Copy of TestRun' owned by user temp
cloned from 'Copy of TestRun' owned by user temp
cloned from 'Copy of Copy of Simulation0' owned by user temp
cloned from 'Copy of Simulation0' owned by user temp
cloned from 'Simulation0' owned by user temp</Annotation>
        </Version>
      </Simulation>
      <Simulation Name="BST permeability sens upper">
        <Annotation>cloned from 'C2 plant pyrenoid multiplier 0.1, effective porosity 0.2, CO2 60%' owned by user kastejos
cloned from 'C2 plant pyrenoid multiplier 0.1, effective porosity 0.2, CO2 60%' owned by user temp
cloned from 'Copy of Copy of Copy of Copy of Copy of Copy of Copy of Copy of Copy of TestRun 1 1' owned by user temp
cloned from 'Copy of Copy of Copy of Copy of Copy of Copy of Copy of Copy of TestRun 1' owned by user temp
cloned from 'Copy of Copy of Copy of Copy of Copy of Copy of TestRun 1' owned by user temp
cloned from 'Copy of Copy of Copy of Copy of TestRun 1' owned by user temp
cloned from 'Copy of Copy of Copy of TestRun 1' owned by user temp
cloned from 'Copy of Copy of TestRun' owned by user temp
cloned from 'Copy of TestRun' owned by user temp
cloned from 'Copy of Copy of Simulation0' owned by user temp
cloned from 'Copy of Simulation0' owned by user temp
cloned from 'Simulation0' owned by user temp</Annotation>
        <SolverTaskDescription TaskType="Unsteady" UseSymbolicJacobian="false" Solver="Sundials Stiff PDE Solver (Variable Time Step)">
          <TimeBound StartTime="0.0" EndTime="30.0" />
          <TimeStep DefaultTime="0.1" MinTime="0.0" MaxTime="0.1" />
          <ErrorTolerance Absolut="1.0E-11" Relative="1.0E-9" />
          <OutputOptions OutputTimeStep="0.5" />
          <SundialsSolverOptions>
            <maxOrderAdvection>2</maxOrderAdvection>
          </SundialsSolverOptions>
          <NumberProcessors>1</NumberProcessors>
        </SolverTaskDescription>
        <MathOverrides>
          <Constant Name="HCO3_ChloroplastEnvelopeMultiplier">0.0</Constant>
          <Constant Name="HCO3_ThlakoidMultiplier">1.1</Constant>
          <Constant Name="PyrenoidMultiplier">0.1</Constant>
          <Constant Name="EffectivePorosity">0.2</Constant>
          <Constant Name="Chloroplast_BicA_Multiplier">0.0</Constant>
        </MathOverrides>
        <MeshSpecification>
          <Size X="23" Y="23" Z="23" />
        </MeshSpecification>
        <Version Name="BST permeability sens upper" KeyValue="270243771" BranchId="258244491" Archived="0" Date="22-Mar-2024 17:25:46" FromVersionable="false">
          <Owner Name="kastejos" Identifier="252783037" />
          <GroupAccess Type="1" />
          <Annotation>cloned from 'C2 plant pyrenoid multiplier 0.1, effective porosity 0.2, CO2 60%' owned by user kastejos
cloned from 'C2 plant pyrenoid multiplier 0.1, effective porosity 0.2, CO2 60%' owned by user temp
cloned from 'Copy of Copy of Copy of Copy of Copy of Copy of Copy of Copy of Copy of TestRun 1 1' owned by user temp
cloned from 'Copy of Copy of Copy of Copy of Copy of Copy of Copy of Copy of TestRun 1' owned by user temp
cloned from 'Copy of Copy of Copy of Copy of Copy of Copy of TestRun 1' owned by user temp
cloned from 'Copy of Copy of Copy of Copy of TestRun 1' owned by user temp
cloned from 'Copy of Copy of Copy of TestRun 1' owned by user temp
cloned from 'Copy of Copy of TestRun' owned by user temp
cloned from 'Copy of TestRun' owned by user temp
cloned from 'Copy of Copy of Simulation0' owned by user temp
cloned from 'Copy of Simulation0' owned by user temp
cloned from 'Simulation0' owned by user temp</Annotation>
        </Version>
      </Simulation>
      <Simulation Name="BST permeability sens lower">
        <Annotation>cloned from 'C2 plant pyrenoid multiplier 0.1, effective porosity 0.2, CO2 60%' owned by user kastejos
cloned from 'C2 plant pyrenoid multiplier 0.1, effective porosity 0.2, CO2 60%' owned by user temp
cloned from 'Copy of Copy of Copy of Copy of Copy of Copy of Copy of Copy of Copy of TestRun 1 1' owned by user temp
cloned from 'Copy of Copy of Copy of Copy of Copy of Copy of Copy of Copy of TestRun 1' owned by user temp
cloned from 'Copy of Copy of Copy of Copy of Copy of Copy of TestRun 1' owned by user temp
cloned from 'Copy of Copy of Copy of Copy of TestRun 1' owned by user temp
cloned from 'Copy of Copy of Copy of TestRun 1' owned by user temp
cloned from 'Copy of Copy of TestRun' owned by user temp
cloned from 'Copy of TestRun' owned by user temp
cloned from 'Copy of Copy of Simulation0' owned by user temp
cloned from 'Copy of Simulation0' owned by user temp
cloned from 'Simulation0' owned by user temp</Annotation>
        <SolverTaskDescription TaskType="Unsteady" UseSymbolicJacobian="false" Solver="Sundials Stiff PDE Solver (Variable Time Step)">
          <TimeBound StartTime="0.0" EndTime="30.0" />
          <TimeStep DefaultTime="0.1" MinTime="0.0" MaxTime="0.1" />
          <ErrorTolerance Absolut="1.0E-10" Relative="1.0E-8" />
          <OutputOptions OutputTimeStep="0.5" />
          <SundialsSolverOptions>
            <maxOrderAdvection>2</maxOrderAdvection>
          </SundialsSolverOptions>
          <NumberProcessors>1</NumberProcessors>
        </SolverTaskDescription>
        <MathOverrides>
          <Constant Name="HCO3_ChloroplastEnvelopeMultiplier">0.0</Constant>
          <Constant Name="HCO3_ThlakoidMultiplier">0.9</Constant>
          <Constant Name="PyrenoidMultiplier">0.1</Constant>
          <Constant Name="EffectivePorosity">0.2</Constant>
          <Constant Name="Chloroplast_BicA_Multiplier">0.0</Constant>
        </MathOverrides>
        <MeshSpecification>
          <Size X="23" Y="23" Z="23" />
        </MeshSpecification>
        <Version Name="BST permeability sens lower" KeyValue="270243773" BranchId="258244494" Archived="0" Date="22-Mar-2024 17:25:46" FromVersionable="false">
          <Owner Name="kastejos" Identifier="252783037" />
          <GroupAccess Type="1" />
          <Annotation>cloned from 'C2 plant pyrenoid multiplier 0.1, effective porosity 0.2, CO2 60%' owned by user kastejos
cloned from 'C2 plant pyrenoid multiplier 0.1, effective porosity 0.2, CO2 60%' owned by user temp
cloned from 'Copy of Copy of Copy of Copy of Copy of Copy of Copy of Copy of Copy of TestRun 1 1' owned by user temp
cloned from 'Copy of Copy of Copy of Copy of Copy of Copy of Copy of Copy of TestRun 1' owned by user temp
cloned from 'Copy of Copy of Copy of Copy of Copy of Copy of TestRun 1' owned by user temp
cloned from 'Copy of Copy of Copy of Copy of TestRun 1' owned by user temp
cloned from 'Copy of Copy of Copy of TestRun 1' owned by user temp
cloned from 'Copy of Copy of TestRun' owned by user temp
cloned from 'Copy of TestRun' owned by user temp
cloned from 'Copy of Copy of Simulation0' owned by user temp
cloned from 'Copy of Simulation0' owned by user temp
cloned from 'Simulation0' owned by user temp</Annotation>
        </Version>
      </Simulation>
      <Simulation Name="RUB Vmax sens upper">
        <Annotation>cloned from 'C2 plant pyrenoid multiplier 0.1, effective porosity 0.2, CO2 60%' owned by user kastejos
cloned from 'C2 plant pyrenoid multiplier 0.1, effective porosity 0.2, CO2 60%' owned by user temp
cloned from 'Copy of Copy of Copy of Copy of Copy of Copy of Copy of Copy of Copy of TestRun 1 1' owned by user temp
cloned from 'Copy of Copy of Copy of Copy of Copy of Copy of Copy of Copy of TestRun 1' owned by user temp
cloned from 'Copy of Copy of Copy of Copy of Copy of Copy of TestRun 1' owned by user temp
cloned from 'Copy of Copy of Copy of Copy of TestRun 1' owned by user temp
cloned from 'Copy of Copy of Copy of TestRun 1' owned by user temp
cloned from 'Copy of Copy of TestRun' owned by user temp
cloned from 'Copy of TestRun' owned by user temp
cloned from 'Copy of Copy of Simulation0' owned by user temp
cloned from 'Copy of Simulation0' owned by user temp
cloned from 'Simulation0' owned by user temp</Annotation>
        <SolverTaskDescription TaskType="Unsteady" UseSymbolicJacobian="false" Solver="Sundials Stiff PDE Solver (Variable Time Step)">
          <TimeBound StartTime="0.0" EndTime="30.0" />
          <TimeStep DefaultTime="0.1" MinTime="0.0" MaxTime="0.1" />
          <ErrorTolerance Absolut="1.0E-10" Relative="1.0E-8" />
          <OutputOptions OutputTimeStep="0.5" />
          <SundialsSolverOptions>
            <maxOrderAdvection>2</maxOrderAdvection>
          </SundialsSolverOptions>
          <NumberProcessors>1</NumberProcessors>
        </SolverTaskDescription>
        <MathOverrides>
          <Constant Name="HCO3_ChloroplastEnvelopeMultiplier">0.0</Constant>
          <Constant Name="RuBisCO_Vc">8360.0</Constant>
          <Constant Name="PyrenoidMultiplier">0.1</Constant>
          <Constant Name="RuBisCo_Vo_r21">1755.6000000000001</Constant>
          <Constant Name="EffectivePorosity">0.2</Constant>
          <Constant Name="Chloroplast_BicA_Multiplier">0.0</Constant>
          <Constant Name="RuBisCo_Vo_r16">1755.6000000000001</Constant>
        </MathOverrides>
        <MeshSpecification>
          <Size X="23" Y="23" Z="23" />
        </MeshSpecification>
        <Version Name="RUB Vmax sens upper" KeyValue="270243775" BranchId="258244740" Archived="0" Date="22-Mar-2024 17:25:46" FromVersionable="false">
          <Owner Name="kastejos" Identifier="252783037" />
          <GroupAccess Type="1" />
          <Annotation>cloned from 'C2 plant pyrenoid multiplier 0.1, effective porosity 0.2, CO2 60%' owned by user kastejos
cloned from 'C2 plant pyrenoid multiplier 0.1, effective porosity 0.2, CO2 60%' owned by user temp
cloned from 'Copy of Copy of Copy of Copy of Copy of Copy of Copy of Copy of Copy of TestRun 1 1' owned by user temp
cloned from 'Copy of Copy of Copy of Copy of Copy of Copy of Copy of Copy of TestRun 1' owned by user temp
cloned from 'Copy of Copy of Copy of Copy of Copy of Copy of TestRun 1' owned by user temp
cloned from 'Copy of Copy of Copy of Copy of TestRun 1' owned by user temp
cloned from 'Copy of Copy of Copy of TestRun 1' owned by user temp
cloned from 'Copy of Copy of TestRun' owned by user temp
cloned from 'Copy of TestRun' owned by user temp
cloned from 'Copy of Copy of Simulation0' owned by user temp
cloned from 'Copy of Simulation0' owned by user temp
cloned from 'Simulation0' owned by user temp</Annotation>
        </Version>
      </Simulation>
      <Simulation Name="RUB Vmax sens lower">
        <Annotation>cloned from 'C2 plant pyrenoid multiplier 0.1, effective porosity 0.2, CO2 60%' owned by user kastejos
cloned from 'C2 plant pyrenoid multiplier 0.1, effective porosity 0.2, CO2 60%' owned by user temp
cloned from 'Copy of Copy of Copy of Copy of Copy of Copy of Copy of Copy of Copy of TestRun 1 1' owned by user temp
cloned from 'Copy of Copy of Copy of Copy of Copy of Copy of Copy of Copy of TestRun 1' owned by user temp
cloned from 'Copy of Copy of Copy of Copy of Copy of Copy of TestRun 1' owned by user temp
cloned from 'Copy of Copy of Copy of Copy of TestRun 1' owned by user temp
cloned from 'Copy of Copy of Copy of TestRun 1' owned by user temp
cloned from 'Copy of Copy of TestRun' owned by user temp
cloned from 'Copy of TestRun' owned by user temp
cloned from 'Copy of Copy of Simulation0' owned by user temp
cloned from 'Copy of Simulation0' owned by user temp
cloned from 'Simulation0' owned by user temp</Annotation>
        <SolverTaskDescription TaskType="Unsteady" UseSymbolicJacobian="false" Solver="Sundials Stiff PDE Solver (Variable Time Step)">
          <TimeBound StartTime="0.0" EndTime="30.0" />
          <TimeStep DefaultTime="0.1" MinTime="0.0" MaxTime="0.1" />
          <ErrorTolerance Absolut="1.0E-10" Relative="1.0E-8" />
          <OutputOptions OutputTimeStep="0.5" />
          <SundialsSolverOptions>
            <maxOrderAdvection>2</maxOrderAdvection>
          </SundialsSolverOptions>
          <NumberProcessors>1</NumberProcessors>
        </SolverTaskDescription>
        <MathOverrides>
          <Constant Name="HCO3_ChloroplastEnvelopeMultiplier">0.0</Constant>
          <Constant Name="RuBisCO_Vc">6840.0</Constant>
          <Constant Name="PyrenoidMultiplier">0.1</Constant>
          <Constant Name="RuBisCo_Vo_r21">1436.4</Constant>
          <Constant Name="EffectivePorosity">0.2</Constant>
          <Constant Name="Chloroplast_BicA_Multiplier">0.0</Constant>
          <Constant Name="RuBisCo_Vo_r16">1436.4</Constant>
        </MathOverrides>
        <MeshSpecification>
          <Size X="23" Y="23" Z="23" />
        </MeshSpecification>
        <Version Name="RUB Vmax sens lower" KeyValue="270243777" BranchId="258245216" Archived="0" Date="22-Mar-2024 17:25:46" FromVersionable="false">
          <Owner Name="kastejos" Identifier="252783037" />
          <GroupAccess Type="1" />
          <Annotation>cloned from 'C2 plant pyrenoid multiplier 0.1, effective porosity 0.2, CO2 60%' owned by user kastejos
cloned from 'C2 plant pyrenoid multiplier 0.1, effective porosity 0.2, CO2 60%' owned by user temp
cloned from 'Copy of Copy of Copy of Copy of Copy of Copy of Copy of Copy of Copy of TestRun 1 1' owned by user temp
cloned from 'Copy of Copy of Copy of Copy of Copy of Copy of Copy of Copy of TestRun 1' owned by user temp
cloned from 'Copy of Copy of Copy of Copy of Copy of Copy of TestRun 1' owned by user temp
cloned from 'Copy of Copy of Copy of Copy of TestRun 1' owned by user temp
cloned from 'Copy of Copy of Copy of TestRun 1' owned by user temp
cloned from 'Copy of Copy of TestRun' owned by user temp
cloned from 'Copy of TestRun' owned by user temp
cloned from 'Copy of Copy of Simulation0' owned by user temp
cloned from 'Copy of Simulation0' owned by user temp
cloned from 'Simulation0' owned by user temp</Annotation>
        </Version>
      </Simulation>
      <Simulation Name="CA Vmax sens upper">
        <Annotation>cloned from 'C2 plant pyrenoid multiplier 0.1, effective porosity 0.2, CO2 60%' owned by user kastejos
cloned from 'C2 plant pyrenoid multiplier 0.1, effective porosity 0.2, CO2 60%' owned by user temp
cloned from 'Copy of Copy of Copy of Copy of Copy of Copy of Copy of Copy of Copy of TestRun 1 1' owned by user temp
cloned from 'Copy of Copy of Copy of Copy of Copy of Copy of Copy of Copy of TestRun 1' owned by user temp
cloned from 'Copy of Copy of Copy of Copy of Copy of Copy of TestRun 1' owned by user temp
cloned from 'Copy of Copy of Copy of Copy of TestRun 1' owned by user temp
cloned from 'Copy of Copy of Copy of TestRun 1' owned by user temp
cloned from 'Copy of Copy of TestRun' owned by user temp
cloned from 'Copy of TestRun' owned by user temp
cloned from 'Copy of Copy of Simulation0' owned by user temp
cloned from 'Copy of Simulation0' owned by user temp
cloned from 'Simulation0' owned by user temp</Annotation>
        <SolverTaskDescription TaskType="Unsteady" UseSymbolicJacobian="false" Solver="Sundials Stiff PDE Solver (Variable Time Step)">
          <TimeBound StartTime="0.0" EndTime="30.0" />
          <TimeStep DefaultTime="0.1" MinTime="0.0" MaxTime="0.1" />
          <ErrorTolerance Absolut="1.0E-10" Relative="1.0E-8" />
          <OutputOptions OutputTimeStep="0.5" />
          <SundialsSolverOptions>
            <maxOrderAdvection>2</maxOrderAdvection>
          </SundialsSolverOptions>
          <NumberProcessors>1</NumberProcessors>
        </SolverTaskDescription>
        <MathOverrides>
          <Constant Name="HCO3_ChloroplastEnvelopeMultiplier">0.0</Constant>
          <Constant Name="CA_kcat_r14">330000.0</Constant>
          <Constant Name="PyrenoidMultiplier">0.1</Constant>
          <Constant Name="CA_kcat_r8">330000.0</Constant>
          <Constant Name="EffectivePorosity">0.2</Constant>
          <Constant Name="CA_kcat_r11">330000.0</Constant>
          <Constant Name="Chloroplast_BicA_Multiplier">0.0</Constant>
        </MathOverrides>
        <MeshSpecification>
          <Size X="23" Y="23" Z="23" />
        </MeshSpecification>
        <Version Name="CA Vmax sens upper" KeyValue="270243779" BranchId="258245219" Archived="0" Date="22-Mar-2024 17:25:46" FromVersionable="false">
          <Owner Name="kastejos" Identifier="252783037" />
          <GroupAccess Type="1" />
          <Annotation>cloned from 'C2 plant pyrenoid multiplier 0.1, effective porosity 0.2, CO2 60%' owned by user kastejos
cloned from 'C2 plant pyrenoid multiplier 0.1, effective porosity 0.2, CO2 60%' owned by user temp
cloned from 'Copy of Copy of Copy of Copy of Copy of Copy of Copy of Copy of Copy of TestRun 1 1' owned by user temp
cloned from 'Copy of Copy of Copy of Copy of Copy of Copy of Copy of Copy of TestRun 1' owned by user temp
cloned from 'Copy of Copy of Copy of Copy of Copy of Copy of TestRun 1' owned by user temp
cloned from 'Copy of Copy of Copy of Copy of TestRun 1' owned by user temp
cloned from 'Copy of Copy of Copy of TestRun 1' owned by user temp
cloned from 'Copy of Copy of TestRun' owned by user temp
cloned from 'Copy of TestRun' owned by user temp
cloned from 'Copy of Copy of Simulation0' owned by user temp
cloned from 'Copy of Simulation0' owned by user temp
cloned from 'Simulation0' owned by user temp</Annotation>
        </Version>
      </Simulation>
      <Simulation Name="CA Vmax sens lower">
        <Annotation>cloned from 'C2 plant pyrenoid multiplier 0.1, effective porosity 0.2, CO2 60%' owned by user kastejos
cloned from 'C2 plant pyrenoid multiplier 0.1, effective porosity 0.2, CO2 60%' owned by user temp
cloned from 'Copy of Copy of Copy of Copy of Copy of Copy of Copy of Copy of Copy of TestRun 1 1' owned by user temp
cloned from 'Copy of Copy of Copy of Copy of Copy of Copy of Copy of Copy of TestRun 1' owned by user temp
cloned from 'Copy of Copy of Copy of Copy of Copy of Copy of TestRun 1' owned by user temp
cloned from 'Copy of Copy of Copy of Copy of TestRun 1' owned by user temp
cloned from 'Copy of Copy of Copy of TestRun 1' owned by user temp
cloned from 'Copy of Copy of TestRun' owned by user temp
cloned from 'Copy of TestRun' owned by user temp
cloned from 'Copy of Copy of Simulation0' owned by user temp
cloned from 'Copy of Simulation0' owned by user temp
cloned from 'Simulation0' owned by user temp</Annotation>
        <SolverTaskDescription TaskType="Unsteady" UseSymbolicJacobian="false" Solver="Sundials Stiff PDE Solver (Variable Time Step)">
          <TimeBound StartTime="0.0" EndTime="30.0" />
          <TimeStep DefaultTime="0.1" MinTime="0.0" MaxTime="0.1" />
          <ErrorTolerance Absolut="1.0E-11" Relative="1.0E-9" />
          <OutputOptions OutputTimeStep="0.5" />
          <SundialsSolverOptions>
            <maxOrderAdvection>2</maxOrderAdvection>
          </SundialsSolverOptions>
          <NumberProcessors>1</NumberProcessors>
        </SolverTaskDescription>
        <MathOverrides>
          <Constant Name="HCO3_ChloroplastEnvelopeMultiplier">0.0</Constant>
          <Constant Name="CA_kcat_r14">270000.0</Constant>
          <Constant Name="PyrenoidMultiplier">0.1</Constant>
          <Constant Name="CA_kcat_r8">270000.0</Constant>
          <Constant Name="EffectivePorosity">0.2</Constant>
          <Constant Name="CA_kcat_r11">270000.0</Constant>
          <Constant Name="Chloroplast_BicA_Multiplier">0.0</Constant>
        </MathOverrides>
        <MeshSpecification>
          <Size X="23" Y="23" Z="23" />
        </MeshSpecification>
        <Version Name="CA Vmax sens lower" KeyValue="270243781" BranchId="258245222" Archived="0" Date="22-Mar-2024 17:25:46" FromVersionable="false">
          <Owner Name="kastejos" Identifier="252783037" />
          <GroupAccess Type="1" />
          <Annotation>cloned from 'C2 plant pyrenoid multiplier 0.1, effective porosity 0.2, CO2 60%' owned by user kastejos
cloned from 'C2 plant pyrenoid multiplier 0.1, effective porosity 0.2, CO2 60%' owned by user temp
cloned from 'Copy of Copy of Copy of Copy of Copy of Copy of Copy of Copy of Copy of TestRun 1 1' owned by user temp
cloned from 'Copy of Copy of Copy of Copy of Copy of Copy of Copy of Copy of TestRun 1' owned by user temp
cloned from 'Copy of Copy of Copy of Copy of Copy of Copy of TestRun 1' owned by user temp
cloned from 'Copy of Copy of Copy of Copy of TestRun 1' owned by user temp
cloned from 'Copy of Copy of Copy of TestRun 1' owned by user temp
cloned from 'Copy of Copy of TestRun' owned by user temp
cloned from 'Copy of TestRun' owned by user temp
cloned from 'Copy of Copy of Simulation0' owned by user temp
cloned from 'Copy of Simulation0' owned by user temp
cloned from 'Simulation0' owned by user temp</Annotation>
        </Version>
      </Simulation>
      <Simulation Name="CA KmCO2 sens upper">
        <Annotation>cloned from 'C2 plant pyrenoid multiplier 0.1, effective porosity 0.2, CO2 60%' owned by user kastejos
cloned from 'C2 plant pyrenoid multiplier 0.1, effective porosity 0.2, CO2 60%' owned by user temp
cloned from 'Copy of Copy of Copy of Copy of Copy of Copy of Copy of Copy of Copy of TestRun 1 1' owned by user temp
cloned from 'Copy of Copy of Copy of Copy of Copy of Copy of Copy of Copy of TestRun 1' owned by user temp
cloned from 'Copy of Copy of Copy of Copy of Copy of Copy of TestRun 1' owned by user temp
cloned from 'Copy of Copy of Copy of Copy of TestRun 1' owned by user temp
cloned from 'Copy of Copy of Copy of TestRun 1' owned by user temp
cloned from 'Copy of Copy of TestRun' owned by user temp
cloned from 'Copy of TestRun' owned by user temp
cloned from 'Copy of Copy of Simulation0' owned by user temp
cloned from 'Copy of Simulation0' owned by user temp
cloned from 'Simulation0' owned by user temp</Annotation>
        <SolverTaskDescription TaskType="Unsteady" UseSymbolicJacobian="false" Solver="Sundials Stiff PDE Solver (Variable Time Step)">
          <TimeBound StartTime="0.0" EndTime="30.0" />
          <TimeStep DefaultTime="0.1" MinTime="0.0" MaxTime="0.1" />
          <ErrorTolerance Absolut="1.0E-10" Relative="1.0E-8" />
          <OutputOptions OutputTimeStep="0.5" />
          <SundialsSolverOptions>
            <maxOrderAdvection>2</maxOrderAdvection>
          </SundialsSolverOptions>
          <NumberProcessors>1</NumberProcessors>
        </SolverTaskDescription>
        <MathOverrides>
          <Constant Name="HCO3_ChloroplastEnvelopeMultiplier">0.0</Constant>
          <Constant Name="CA_KmCO2_r8">1650.0000000000002</Constant>
          <Constant Name="PyrenoidMultiplier">0.1</Constant>
          <Constant Name="EffectivePorosity">0.2</Constant>
          <Constant Name="CA_KmCO2_r14">1650.0000000000002</Constant>
          <Constant Name="Chloroplast_BicA_Multiplier">0.0</Constant>
          <Constant Name="CA_KmCO2_r11">1650.0000000000002</Constant>
        </MathOverrides>
        <MeshSpecification>
          <Size X="23" Y="23" Z="23" />
        </MeshSpecification>
        <Version Name="CA KmCO2 sens upper" KeyValue="270243783" BranchId="258245225" Archived="0" Date="22-Mar-2024 17:25:46" FromVersionable="false">
          <Owner Name="kastejos" Identifier="252783037" />
          <GroupAccess Type="1" />
          <Annotation>cloned from 'C2 plant pyrenoid multiplier 0.1, effective porosity 0.2, CO2 60%' owned by user kastejos
cloned from 'C2 plant pyrenoid multiplier 0.1, effective porosity 0.2, CO2 60%' owned by user temp
cloned from 'Copy of Copy of Copy of Copy of Copy of Copy of Copy of Copy of Copy of TestRun 1 1' owned by user temp
cloned from 'Copy of Copy of Copy of Copy of Copy of Copy of Copy of Copy of TestRun 1' owned by user temp
cloned from 'Copy of Copy of Copy of Copy of Copy of Copy of TestRun 1' owned by user temp
cloned from 'Copy of Copy of Copy of Copy of TestRun 1' owned by user temp
cloned from 'Copy of Copy of Copy of TestRun 1' owned by user temp
cloned from 'Copy of Copy of TestRun' owned by user temp
cloned from 'Copy of TestRun' owned by user temp
cloned from 'Copy of Copy of Simulation0' owned by user temp
cloned from 'Copy of Simulation0' owned by user temp
cloned from 'Simulation0' owned by user temp</Annotation>
        </Version>
      </Simulation>
      <Simulation Name="CA KmCO2 sens lower">
        <Annotation>cloned from 'C2 plant pyrenoid multiplier 0.1, effective porosity 0.2, CO2 60%' owned by user kastejos
cloned from 'C2 plant pyrenoid multiplier 0.1, effective porosity 0.2, CO2 60%' owned by user temp
cloned from 'Copy of Copy of Copy of Copy of Copy of Copy of Copy of Copy of Copy of TestRun 1 1' owned by user temp
cloned from 'Copy of Copy of Copy of Copy of Copy of Copy of Copy of Copy of TestRun 1' owned by user temp
cloned from 'Copy of Copy of Copy of Copy of Copy of Copy of TestRun 1' owned by user temp
cloned from 'Copy of Copy of Copy of Copy of TestRun 1' owned by user temp
cloned from 'Copy of Copy of Copy of TestRun 1' owned by user temp
cloned from 'Copy of Copy of TestRun' owned by user temp
cloned from 'Copy of TestRun' owned by user temp
cloned from 'Copy of Copy of Simulation0' owned by user temp
cloned from 'Copy of Simulation0' owned by user temp
cloned from 'Simulation0' owned by user temp</Annotation>
        <SolverTaskDescription TaskType="Unsteady" UseSymbolicJacobian="false" Solver="Sundials Stiff PDE Solver (Variable Time Step)">
          <TimeBound StartTime="0.0" EndTime="30.0" />
          <TimeStep DefaultTime="0.1" MinTime="0.0" MaxTime="0.1" />
          <ErrorTolerance Absolut="1.0E-10" Relative="1.0E-8" />
          <OutputOptions OutputTimeStep="0.5" />
          <SundialsSolverOptions>
            <maxOrderAdvection>2</maxOrderAdvection>
          </SundialsSolverOptions>
          <NumberProcessors>1</NumberProcessors>
        </SolverTaskDescription>
        <MathOverrides>
          <Constant Name="HCO3_ChloroplastEnvelopeMultiplier">0.0</Constant>
          <Constant Name="CA_KmCO2_r8">1350.0</Constant>
          <Constant Name="PyrenoidMultiplier">0.1</Constant>
          <Constant Name="EffectivePorosity">0.2</Constant>
          <Constant Name="CA_KmCO2_r14">1350.0</Constant>
          <Constant Name="Chloroplast_BicA_Multiplier">0.0</Constant>
          <Constant Name="CA_KmCO2_r11">1350.0</Constant>
        </MathOverrides>
        <MeshSpecification>
          <Size X="23" Y="23" Z="23" />
        </MeshSpecification>
        <Version Name="CA KmCO2 sens lower" KeyValue="270243785" BranchId="258245228" Archived="0" Date="22-Mar-2024 17:25:46" FromVersionable="false">
          <Owner Name="kastejos" Identifier="252783037" />
          <GroupAccess Type="1" />
          <Annotation>cloned from 'C2 plant pyrenoid multiplier 0.1, effective porosity 0.2, CO2 60%' owned by user kastejos
cloned from 'C2 plant pyrenoid multiplier 0.1, effective porosity 0.2, CO2 60%' owned by user temp
cloned from 'Copy of Copy of Copy of Copy of Copy of Copy of Copy of Copy of Copy of TestRun 1 1' owned by user temp
cloned from 'Copy of Copy of Copy of Copy of Copy of Copy of Copy of Copy of TestRun 1' owned by user temp
cloned from 'Copy of Copy of Copy of Copy of Copy of Copy of TestRun 1' owned by user temp
cloned from 'Copy of Copy of Copy of Copy of TestRun 1' owned by user temp
cloned from 'Copy of Copy of Copy of TestRun 1' owned by user temp
cloned from 'Copy of Copy of TestRun' owned by user temp
cloned from 'Copy of TestRun' owned by user temp
cloned from 'Copy of Copy of Simulation0' owned by user temp
cloned from 'Copy of Simulation0' owned by user temp
cloned from 'Simulation0' owned by user temp</Annotation>
        </Version>
      </Simulation>
      <Simulation Name="CA KmHCO3 sens upper">
        <Annotation>cloned from 'C2 plant pyrenoid multiplier 0.1, effective porosity 0.2, CO2 60%' owned by user kastejos
cloned from 'C2 plant pyrenoid multiplier 0.1, effective porosity 0.2, CO2 60%' owned by user temp
cloned from 'Copy of Copy of Copy of Copy of Copy of Copy of Copy of Copy of Copy of TestRun 1 1' owned by user temp
cloned from 'Copy of Copy of Copy of Copy of Copy of Copy of Copy of Copy of TestRun 1' owned by user temp
cloned from 'Copy of Copy of Copy of Copy of Copy of Copy of TestRun 1' owned by user temp
cloned from 'Copy of Copy of Copy of Copy of TestRun 1' owned by user temp
cloned from 'Copy of Copy of Copy of TestRun 1' owned by user temp
cloned from 'Copy of Copy of TestRun' owned by user temp
cloned from 'Copy of TestRun' owned by user temp
cloned from 'Copy of Copy of Simulation0' owned by user temp
cloned from 'Copy of Simulation0' owned by user temp
cloned from 'Simulation0' owned by user temp</Annotation>
        <SolverTaskDescription TaskType="Unsteady" UseSymbolicJacobian="false" Solver="Sundials Stiff PDE Solver (Variable Time Step)">
          <TimeBound StartTime="0.0" EndTime="30.0" />
          <TimeStep DefaultTime="0.1" MinTime="0.0" MaxTime="0.1" />
          <ErrorTolerance Absolut="1.0E-10" Relative="1.0E-8" />
          <OutputOptions OutputTimeStep="0.5" />
          <SundialsSolverOptions>
            <maxOrderAdvection>2</maxOrderAdvection>
          </SundialsSolverOptions>
          <NumberProcessors>1</NumberProcessors>
        </SolverTaskDescription>
        <MathOverrides>
          <Constant Name="HCO3_ChloroplastEnvelopeMultiplier">0.0</Constant>
          <Constant Name="CA_Km_HCO3_r8">37400.0</Constant>
          <Constant Name="PyrenoidMultiplier">0.1</Constant>
          <Constant Name="CA_Km_HCO3_r14">37400.0</Constant>
          <Constant Name="EffectivePorosity">0.2</Constant>
          <Constant Name="CA_Km_HCO3_r11">37400.0</Constant>
          <Constant Name="Chloroplast_BicA_Multiplier">0.0</Constant>
        </MathOverrides>
        <MeshSpecification>
          <Size X="23" Y="23" Z="23" />
        </MeshSpecification>
        <Version Name="CA KmHCO3 sens upper" KeyValue="270243787" BranchId="258245904" Archived="0" Date="22-Mar-2024 17:25:46" FromVersionable="false">
          <Owner Name="kastejos" Identifier="252783037" />
          <GroupAccess Type="1" />
          <Annotation>cloned from 'C2 plant pyrenoid multiplier 0.1, effective porosity 0.2, CO2 60%' owned by user kastejos
cloned from 'C2 plant pyrenoid multiplier 0.1, effective porosity 0.2, CO2 60%' owned by user temp
cloned from 'Copy of Copy of Copy of Copy of Copy of Copy of Copy of Copy of Copy of TestRun 1 1' owned by user temp
cloned from 'Copy of Copy of Copy of Copy of Copy of Copy of Copy of Copy of TestRun 1' owned by user temp
cloned from 'Copy of Copy of Copy of Copy of Copy of Copy of TestRun 1' owned by user temp
cloned from 'Copy of Copy of Copy of Copy of TestRun 1' owned by user temp
cloned from 'Copy of Copy of Copy of TestRun 1' owned by user temp
cloned from 'Copy of Copy of TestRun' owned by user temp
cloned from 'Copy of TestRun' owned by user temp
cloned from 'Copy of Copy of Simulation0' owned by user temp
cloned from 'Copy of Simulation0' owned by user temp
cloned from 'Simulation0' owned by user temp</Annotation>
        </Version>
      </Simulation>
      <Simulation Name="CA KmCCO3 sens lower">
        <Annotation>cloned from 'C2 plant pyrenoid multiplier 0.1, effective porosity 0.2, CO2 60%' owned by user kastejos
cloned from 'C2 plant pyrenoid multiplier 0.1, effective porosity 0.2, CO2 60%' owned by user temp
cloned from 'Copy of Copy of Copy of Copy of Copy of Copy of Copy of Copy of Copy of TestRun 1 1' owned by user temp
cloned from 'Copy of Copy of Copy of Copy of Copy of Copy of Copy of Copy of TestRun 1' owned by user temp
cloned from 'Copy of Copy of Copy of Copy of Copy of Copy of TestRun 1' owned by user temp
cloned from 'Copy of Copy of Copy of Copy of TestRun 1' owned by user temp
cloned from 'Copy of Copy of Copy of TestRun 1' owned by user temp
cloned from 'Copy of Copy of TestRun' owned by user temp
cloned from 'Copy of TestRun' owned by user temp
cloned from 'Copy of Copy of Simulation0' owned by user temp
cloned from 'Copy of Simulation0' owned by user temp
cloned from 'Simulation0' owned by user temp</Annotation>
        <SolverTaskDescription TaskType="Unsteady" UseSymbolicJacobian="false" Solver="Sundials Stiff PDE Solver (Variable Time Step)">
          <TimeBound StartTime="0.0" EndTime="30.0" />
          <TimeStep DefaultTime="0.1" MinTime="0.0" MaxTime="0.1" />
          <ErrorTolerance Absolut="1.0E-10" Relative="1.0E-8" />
          <OutputOptions OutputTimeStep="0.5" />
          <SundialsSolverOptions>
            <maxOrderAdvection>2</maxOrderAdvection>
          </SundialsSolverOptions>
          <NumberProcessors>1</NumberProcessors>
        </SolverTaskDescription>
        <MathOverrides>
          <Constant Name="HCO3_ChloroplastEnvelopeMultiplier">0.0</Constant>
          <Constant Name="CA_Km_HCO3_r8">30600.0</Constant>
          <Constant Name="CA_Km_HCO3_r14">30600.0</Constant>
          <Constant Name="PyrenoidMultiplier">0.1</Constant>
          <Constant Name="EffectivePorosity">0.2</Constant>
          <Constant Name="CA_Km_HCO3_r11">30600.0</Constant>
          <Constant Name="Chloroplast_BicA_Multiplier">0.0</Constant>
        </MathOverrides>
        <MeshSpecification>
          <Size X="23" Y="23" Z="23" />
        </MeshSpecification>
        <Version Name="CA KmCCO3 sens lower" KeyValue="270243789" BranchId="258245907" Archived="0" Date="22-Mar-2024 17:25:46" FromVersionable="false">
          <Owner Name="kastejos" Identifier="252783037" />
          <GroupAccess Type="1" />
          <Annotation>cloned from 'C2 plant pyrenoid multiplier 0.1, effective porosity 0.2, CO2 60%' owned by user kastejos
cloned from 'C2 plant pyrenoid multiplier 0.1, effective porosity 0.2, CO2 60%' owned by user temp
cloned from 'Copy of Copy of Copy of Copy of Copy of Copy of Copy of Copy of Copy of TestRun 1 1' owned by user temp
cloned from 'Copy of Copy of Copy of Copy of Copy of Copy of Copy of Copy of TestRun 1' owned by user temp
cloned from 'Copy of Copy of Copy of Copy of Copy of Copy of TestRun 1' owned by user temp
cloned from 'Copy of Copy of Copy of Copy of TestRun 1' owned by user temp
cloned from 'Copy of Copy of Copy of TestRun 1' owned by user temp
cloned from 'Copy of Copy of TestRun' owned by user temp
cloned from 'Copy of TestRun' owned by user temp
cloned from 'Copy of Copy of Simulation0' owned by user temp
cloned from 'Copy of Simulation0' owned by user temp
cloned from 'Simulation0' owned by user temp</Annotation>
        </Version>
      </Simulation>
      <Simulation Name="Stomatal conductance sens upper">
        <Annotation>cloned from 'C2 plant pyrenoid multiplier 0.1, effective porosity 0.2, CO2 60%' owned by user kastejos
cloned from 'C2 plant pyrenoid multiplier 0.1, effective porosity 0.2, CO2 60%' owned by user temp
cloned from 'Copy of Copy of Copy of Copy of Copy of Copy of Copy of Copy of Copy of TestRun 1 1' owned by user temp
cloned from 'Copy of Copy of Copy of Copy of Copy of Copy of Copy of Copy of TestRun 1' owned by user temp
cloned from 'Copy of Copy of Copy of Copy of Copy of Copy of TestRun 1' owned by user temp
cloned from 'Copy of Copy of Copy of Copy of TestRun 1' owned by user temp
cloned from 'Copy of Copy of Copy of TestRun 1' owned by user temp
cloned from 'Copy of Copy of TestRun' owned by user temp
cloned from 'Copy of TestRun' owned by user temp
cloned from 'Copy of Copy of Simulation0' owned by user temp
cloned from 'Copy of Simulation0' owned by user temp
cloned from 'Simulation0' owned by user temp</Annotation>
        <SolverTaskDescription TaskType="Unsteady" UseSymbolicJacobian="false" Solver="Sundials Stiff PDE Solver (Variable Time Step)">
          <TimeBound StartTime="0.0" EndTime="30.0" />
          <TimeStep DefaultTime="0.1" MinTime="0.0" MaxTime="0.1" />
          <ErrorTolerance Absolut="1.0E-10" Relative="1.0E-8" />
          <OutputOptions OutputTimeStep="0.5" />
          <SundialsSolverOptions>
            <maxOrderAdvection>2</maxOrderAdvection>
          </SundialsSolverOptions>
          <NumberProcessors>1</NumberProcessors>
        </SolverTaskDescription>
        <MathOverrides>
          <Constant Name="HCO3_ChloroplastEnvelopeMultiplier">0.0</Constant>
          <Constant Name="PyrenoidMultiplier">0.1</Constant>
          <Constant Name="EffectivePorosity">0.2</Constant>
          <Constant Name="SurfaceAreaMultiplier">1.1</Constant>
          <Constant Name="Chloroplast_BicA_Multiplier">0.0</Constant>
        </MathOverrides>
        <MeshSpecification>
          <Size X="23" Y="23" Z="23" />
        </MeshSpecification>
        <Version Name="Stomatal conductance sens upper" KeyValue="270367023" BranchId="258246055" Archived="0" Date="26-Mar-2024 15:33:40" FromVersionable="false">
          <Owner Name="kastejos" Identifier="252783037" />
          <GroupAccess Type="1" />
          <Annotation>cloned from 'C2 plant pyrenoid multiplier 0.1, effective porosity 0.2, CO2 60%' owned by user kastejos
cloned from 'C2 plant pyrenoid multiplier 0.1, effective porosity 0.2, CO2 60%' owned by user temp
cloned from 'Copy of Copy of Copy of Copy of Copy of Copy of Copy of Copy of Copy of TestRun 1 1' owned by user temp
cloned from 'Copy of Copy of Copy of Copy of Copy of Copy of Copy of Copy of TestRun 1' owned by user temp
cloned from 'Copy of Copy of Copy of Copy of Copy of Copy of TestRun 1' owned by user temp
cloned from 'Copy of Copy of Copy of Copy of TestRun 1' owned by user temp
cloned from 'Copy of Copy of Copy of TestRun 1' owned by user temp
cloned from 'Copy of Copy of TestRun' owned by user temp
cloned from 'Copy of TestRun' owned by user temp
cloned from 'Copy of Copy of Simulation0' owned by user temp
cloned from 'Copy of Simulation0' owned by user temp
cloned from 'Simulation0' owned by user temp</Annotation>
        </Version>
      </Simulation>
      <Simulation Name="Stomatal conductance sens lower">
        <Annotation>cloned from 'C2 plant pyrenoid multiplier 0.1, effective porosity 0.2, CO2 60%' owned by user kastejos
cloned from 'C2 plant pyrenoid multiplier 0.1, effective porosity 0.2, CO2 60%' owned by user temp
cloned from 'Copy of Copy of Copy of Copy of Copy of Copy of Copy of Copy of Copy of TestRun 1 1' owned by user temp
cloned from 'Copy of Copy of Copy of Copy of Copy of Copy of Copy of Copy of TestRun 1' owned by user temp
cloned from 'Copy of Copy of Copy of Copy of Copy of Copy of TestRun 1' owned by user temp
cloned from 'Copy of Copy of Copy of Copy of TestRun 1' owned by user temp
cloned from 'Copy of Copy of Copy of TestRun 1' owned by user temp
cloned from 'Copy of Copy of TestRun' owned by user temp
cloned from 'Copy of TestRun' owned by user temp
cloned from 'Copy of Copy of Simulation0' owned by user temp
cloned from 'Copy of Simulation0' owned by user temp
cloned from 'Simulation0' owned by user temp</Annotation>
        <SolverTaskDescription TaskType="Unsteady" UseSymbolicJacobian="false" Solver="Sundials Stiff PDE Solver (Variable Time Step)">
          <TimeBound StartTime="0.0" EndTime="30.0" />
          <TimeStep DefaultTime="0.1" MinTime="0.0" MaxTime="0.1" />
          <ErrorTolerance Absolut="1.0E-10" Relative="1.0E-8" />
          <OutputOptions OutputTimeStep="0.5" />
          <SundialsSolverOptions>
            <maxOrderAdvection>2</maxOrderAdvection>
          </SundialsSolverOptions>
          <NumberProcessors>1</NumberProcessors>
        </SolverTaskDescription>
        <MathOverrides>
          <Constant Name="HCO3_ChloroplastEnvelopeMultiplier">0.0</Constant>
          <Constant Name="PyrenoidMultiplier">0.1</Constant>
          <Constant Name="EffectivePorosity">0.2</Constant>
          <Constant Name="SurfaceAreaMultiplier">0.9</Constant>
          <Constant Name="Chloroplast_BicA_Multiplier">0.0</Constant>
        </MathOverrides>
        <MeshSpecification>
          <Size X="23" Y="23" Z="23" />
        </MeshSpecification>
        <Version Name="Stomatal conductance sens lower" KeyValue="270367025" BranchId="258246168" Archived="0" Date="26-Mar-2024 15:33:40" FromVersionable="false">
          <Owner Name="kastejos" Identifier="252783037" />
          <GroupAccess Type="1" />
          <Annotation>cloned from 'C2 plant pyrenoid multiplier 0.1, effective porosity 0.2, CO2 60%' owned by user kastejos
cloned from 'C2 plant pyrenoid multiplier 0.1, effective porosity 0.2, CO2 60%' owned by user temp
cloned from 'Copy of Copy of Copy of Copy of Copy of Copy of Copy of Copy of Copy of TestRun 1 1' owned by user temp
cloned from 'Copy of Copy of Copy of Copy of Copy of Copy of Copy of Copy of TestRun 1' owned by user temp
cloned from 'Copy of Copy of Copy of Copy of Copy of Copy of TestRun 1' owned by user temp
cloned from 'Copy of Copy of Copy of Copy of TestRun 1' owned by user temp
cloned from 'Copy of Copy of Copy of TestRun 1' owned by user temp
cloned from 'Copy of Copy of TestRun' owned by user temp
cloned from 'Copy of TestRun' owned by user temp
cloned from 'Copy of Copy of Simulation0' owned by user temp
cloned from 'Copy of Simulation0' owned by user temp
cloned from 'Simulation0' owned by user temp</Annotation>
        </Version>
      </Simulation>
      <Simulation Name="Low CO2 Landplant with CCM CO2_P vs CO2 ">
        <Annotation>cloned from 'C2 plant pyrenoid multiplier 0.1, effective porosity 0.2, CO2 60%' owned by user kastejos
cloned from 'C2 plant pyrenoid multiplier 0.1, effective porosity 0.2, CO2 60%' owned by user temp
cloned from 'Copy of Copy of Copy of Copy of Copy of Copy of Copy of Copy of Copy of TestRun 1 1' owned by user temp
cloned from 'Copy of Copy of Copy of Copy of Copy of Copy of Copy of Copy of TestRun 1' owned by user temp
cloned from 'Copy of Copy of Copy of Copy of Copy of Copy of TestRun 1' owned by user temp
cloned from 'Copy of Copy of Copy of Copy of TestRun 1' owned by user temp
cloned from 'Copy of Copy of Copy of TestRun 1' owned by user temp
cloned from 'Copy of Copy of TestRun' owned by user temp
cloned from 'Copy of TestRun' owned by user temp
cloned from 'Copy of Copy of Simulation0' owned by user temp
cloned from 'Copy of Simulation0' owned by user temp
cloned from 'Simulation0' owned by user temp</Annotation>
        <SolverTaskDescription TaskType="Unsteady" UseSymbolicJacobian="false" Solver="Sundials Stiff PDE Solver (Variable Time Step)">
          <TimeBound StartTime="0.0" EndTime="30.0" />
          <TimeStep DefaultTime="0.1" MinTime="0.0" MaxTime="0.1" />
          <ErrorTolerance Absolut="1.0E-10" Relative="1.0E-8" />
          <OutputOptions OutputTimeStep="0.5" />
          <SundialsSolverOptions>
            <maxOrderAdvection>2</maxOrderAdvection>
          </SundialsSolverOptions>
          <NumberProcessors>1</NumberProcessors>
        </SolverTaskDescription>
        <MathOverrides>
          <Constant Name="HCO3_ChloroplastEnvelopeMultiplier">0.0</Constant>
          <Constant Name="CO2_outside_init_uM" ConstantArraySpec="1000">"1.662", "3.324", "4.986", "6.648"</Constant>
          <Constant Name="PyrenoidMultiplier">0.1</Constant>
          <Constant Name="EffectivePorosity">0.2</Constant>
          <Constant Name="CO2_P" ConstantArraySpec="1000">"350.0", "700.0", "1050.0", "1400.0", "1750.0", "2100.0", "2450.0", "2800.0", "3150.0", "3500.0"</Constant>
          <Constant Name="Chloroplast_BicA_Multiplier">0.0</Constant>
        </MathOverrides>
        <MeshSpecification>
          <Size X="23" Y="23" Z="23" />
        </MeshSpecification>
        <Version Name="Low CO2 Landplant with CCM CO2_P vs CO2 " KeyValue="270243795" BranchId="263679002" Archived="0" Date="22-Mar-2024 17:25:46" FromVersionable="false">
          <Owner Name="kastejos" Identifier="252783037" />
          <GroupAccess Type="1" />
          <Annotation>cloned from 'C2 plant pyrenoid multiplier 0.1, effective porosity 0.2, CO2 60%' owned by user kastejos
cloned from 'C2 plant pyrenoid multiplier 0.1, effective porosity 0.2, CO2 60%' owned by user temp
cloned from 'Copy of Copy of Copy of Copy of Copy of Copy of Copy of Copy of Copy of TestRun 1 1' owned by user temp
cloned from 'Copy of Copy of Copy of Copy of Copy of Copy of Copy of Copy of TestRun 1' owned by user temp
cloned from 'Copy of Copy of Copy of Copy of Copy of Copy of TestRun 1' owned by user temp
cloned from 'Copy of Copy of Copy of Copy of TestRun 1' owned by user temp
cloned from 'Copy of Copy of Copy of TestRun 1' owned by user temp
cloned from 'Copy of Copy of TestRun' owned by user temp
cloned from 'Copy of TestRun' owned by user temp
cloned from 'Copy of Copy of Simulation0' owned by user temp
cloned from 'Copy of Simulation0' owned by user temp
cloned from 'Simulation0' owned by user temp</Annotation>
        </Version>
      </Simulation>
      <Simulation Name="Low CO2 Landplant with CCM CO2_P vs CO2 2">
        <Annotation>cloned from 'C2 plant pyrenoid multiplier 0.1, effective porosity 0.2, CO2 60%' owned by user kastejos
cloned from 'C2 plant pyrenoid multiplier 0.1, effective porosity 0.2, CO2 60%' owned by user temp
cloned from 'Copy of Copy of Copy of Copy of Copy of Copy of Copy of Copy of Copy of TestRun 1 1' owned by user temp
cloned from 'Copy of Copy of Copy of Copy of Copy of Copy of Copy of Copy of TestRun 1' owned by user temp
cloned from 'Copy of Copy of Copy of Copy of Copy of Copy of TestRun 1' owned by user temp
cloned from 'Copy of Copy of Copy of Copy of TestRun 1' owned by user temp
cloned from 'Copy of Copy of Copy of TestRun 1' owned by user temp
cloned from 'Copy of Copy of TestRun' owned by user temp
cloned from 'Copy of TestRun' owned by user temp
cloned from 'Copy of Copy of Simulation0' owned by user temp
cloned from 'Copy of Simulation0' owned by user temp
cloned from 'Simulation0' owned by user temp</Annotation>
        <SolverTaskDescription TaskType="Unsteady" UseSymbolicJacobian="false" Solver="Sundials Stiff PDE Solver (Variable Time Step)">
          <TimeBound StartTime="0.0" EndTime="30.0" />
          <TimeStep DefaultTime="0.1" MinTime="0.0" MaxTime="0.1" />
          <ErrorTolerance Absolut="1.0E-10" Relative="1.0E-8" />
          <OutputOptions OutputTimeStep="0.5" />
          <SundialsSolverOptions>
            <maxOrderAdvection>2</maxOrderAdvection>
          </SundialsSolverOptions>
          <NumberProcessors>1</NumberProcessors>
        </SolverTaskDescription>
        <MathOverrides>
          <Constant Name="HCO3_ChloroplastEnvelopeMultiplier">0.0</Constant>
          <Constant Name="CO2_outside_init_uM" ConstantArraySpec="1000">"1.662", "3.324", "4.986", "6.648"</Constant>
          <Constant Name="PyrenoidMultiplier">0.1</Constant>
          <Constant Name="EffectivePorosity">0.2</Constant>
          <Constant Name="CO2_P" ConstantArraySpec="1000">"7000.0", "10500.0", "14000.0", "17500.0", "21000.0", "24500.0", "28000.0", "31500.0", "35000.0"</Constant>
          <Constant Name="Chloroplast_BicA_Multiplier">0.0</Constant>
        </MathOverrides>
        <MeshSpecification>
          <Size X="23" Y="23" Z="23" />
        </MeshSpecification>
        <Version Name="Low CO2 Landplant with CCM CO2_P vs CO2 2" KeyValue="270243797" BranchId="263679005" Archived="0" Date="22-Mar-2024 17:25:46" FromVersionable="false">
          <Owner Name="kastejos" Identifier="252783037" />
          <GroupAccess Type="1" />
          <Annotation>cloned from 'C2 plant pyrenoid multiplier 0.1, effective porosity 0.2, CO2 60%' owned by user kastejos
cloned from 'C2 plant pyrenoid multiplier 0.1, effective porosity 0.2, CO2 60%' owned by user temp
cloned from 'Copy of Copy of Copy of Copy of Copy of Copy of Copy of Copy of Copy of TestRun 1 1' owned by user temp
cloned from 'Copy of Copy of Copy of Copy of Copy of Copy of Copy of Copy of TestRun 1' owned by user temp
cloned from 'Copy of Copy of Copy of Copy of Copy of Copy of TestRun 1' owned by user temp
cloned from 'Copy of Copy of Copy of Copy of TestRun 1' owned by user temp
cloned from 'Copy of Copy of Copy of TestRun 1' owned by user temp
cloned from 'Copy of Copy of TestRun' owned by user temp
cloned from 'Copy of TestRun' owned by user temp
cloned from 'Copy of Copy of Simulation0' owned by user temp
cloned from 'Copy of Simulation0' owned by user temp
cloned from 'Simulation0' owned by user temp</Annotation>
        </Version>
      </Simulation>
      <Simulation Name="Low CO2 Landplant with CCM CO2_P vs CO2 3">
        <Annotation>cloned from 'C2 plant pyrenoid multiplier 0.1, effective porosity 0.2, CO2 60%' owned by user kastejos
cloned from 'C2 plant pyrenoid multiplier 0.1, effective porosity 0.2, CO2 60%' owned by user temp
cloned from 'Copy of Copy of Copy of Copy of Copy of Copy of Copy of Copy of Copy of TestRun 1 1' owned by user temp
cloned from 'Copy of Copy of Copy of Copy of Copy of Copy of Copy of Copy of TestRun 1' owned by user temp
cloned from 'Copy of Copy of Copy of Copy of Copy of Copy of TestRun 1' owned by user temp
cloned from 'Copy of Copy of Copy of Copy of TestRun 1' owned by user temp
cloned from 'Copy of Copy of Copy of TestRun 1' owned by user temp
cloned from 'Copy of Copy of TestRun' owned by user temp
cloned from 'Copy of TestRun' owned by user temp
cloned from 'Copy of Copy of Simulation0' owned by user temp
cloned from 'Copy of Simulation0' owned by user temp
cloned from 'Simulation0' owned by user temp</Annotation>
        <SolverTaskDescription TaskType="Unsteady" UseSymbolicJacobian="false" Solver="Sundials Stiff PDE Solver (Variable Time Step)">
          <TimeBound StartTime="0.0" EndTime="30.0" />
          <TimeStep DefaultTime="0.1" MinTime="0.0" MaxTime="0.1" />
          <ErrorTolerance Absolut="1.0E-10" Relative="1.0E-8" />
          <OutputOptions OutputTimeStep="0.5" />
          <SundialsSolverOptions>
            <maxOrderAdvection>2</maxOrderAdvection>
          </SundialsSolverOptions>
          <NumberProcessors>1</NumberProcessors>
        </SolverTaskDescription>
        <MathOverrides>
          <Constant Name="HCO3_ChloroplastEnvelopeMultiplier">0.0</Constant>
          <Constant Name="CO2_outside_init_uM" ConstantArraySpec="1000">"1.662", "3.324", "4.986", "6.648"</Constant>
          <Constant Name="PyrenoidMultiplier">0.1</Constant>
          <Constant Name="EffectivePorosity">0.2</Constant>
          <Constant Name="CO2_P" ConstantArraySpec="1000">"38500.0", "42000.0", "45500.0", "49000.0", "52500.0", "56000.0", "59500.0", "63000.0", "66500.0", "70000.0"</Constant>
          <Constant Name="Chloroplast_BicA_Multiplier">0.0</Constant>
        </MathOverrides>
        <MeshSpecification>
          <Size X="23" Y="23" Z="23" />
        </MeshSpecification>
        <Version Name="Low CO2 Landplant with CCM CO2_P vs CO2 3" KeyValue="270243799" BranchId="263679008" Archived="0" Date="22-Mar-2024 17:25:46" FromVersionable="false">
          <Owner Name="kastejos" Identifier="252783037" />
          <GroupAccess Type="1" />
          <Annotation>cloned from 'C2 plant pyrenoid multiplier 0.1, effective porosity 0.2, CO2 60%' owned by user kastejos
cloned from 'C2 plant pyrenoid multiplier 0.1, effective porosity 0.2, CO2 60%' owned by user temp
cloned from 'Copy of Copy of Copy of Copy of Copy of Copy of Copy of Copy of Copy of TestRun 1 1' owned by user temp
cloned from 'Copy of Copy of Copy of Copy of Copy of Copy of Copy of Copy of TestRun 1' owned by user temp
cloned from 'Copy of Copy of Copy of Copy of Copy of Copy of TestRun 1' owned by user temp
cloned from 'Copy of Copy of Copy of Copy of TestRun 1' owned by user temp
cloned from 'Copy of Copy of Copy of TestRun 1' owned by user temp
cloned from 'Copy of Copy of TestRun' owned by user temp
cloned from 'Copy of TestRun' owned by user temp
cloned from 'Copy of Copy of Simulation0' owned by user temp
cloned from 'Copy of Simulation0' owned by user temp
cloned from 'Simulation0' owned by user temp</Annotation>
        </Version>
      </Simulation>
      <Simulation Name="Compensation Point Calculation">
        <Annotation>cloned from 'C2 plant pyrenoid multiplier 0.1, effective porosity 0.2, CO2 60%' owned by user kastejos
cloned from 'C2 plant pyrenoid multiplier 0.1, effective porosity 0.2, CO2 60%' owned by user temp
cloned from 'Copy of Copy of Copy of Copy of Copy of Copy of Copy of Copy of Copy of TestRun 1 1' owned by user temp
cloned from 'Copy of Copy of Copy of Copy of Copy of Copy of Copy of Copy of TestRun 1' owned by user temp
cloned from 'Copy of Copy of Copy of Copy of Copy of Copy of TestRun 1' owned by user temp
cloned from 'Copy of Copy of Copy of Copy of TestRun 1' owned by user temp
cloned from 'Copy of Copy of Copy of TestRun 1' owned by user temp
cloned from 'Copy of Copy of TestRun' owned by user temp
cloned from 'Copy of TestRun' owned by user temp
cloned from 'Copy of Copy of Simulation0' owned by user temp
cloned from 'Copy of Simulation0' owned by user temp
cloned from 'Simulation0' owned by user temp</Annotation>
        <SolverTaskDescription TaskType="Unsteady" UseSymbolicJacobian="false" Solver="Sundials Stiff PDE Solver (Variable Time Step)">
          <TimeBound StartTime="0.0" EndTime="30.0" />
          <TimeStep DefaultTime="0.1" MinTime="0.0" MaxTime="0.1" />
          <ErrorTolerance Absolut="1.0E-10" Relative="1.0E-8" />
          <OutputOptions OutputTimeStep="0.5" />
          <SundialsSolverOptions>
            <maxOrderAdvection>2</maxOrderAdvection>
          </SundialsSolverOptions>
          <NumberProcessors>1</NumberProcessors>
        </SolverTaskDescription>
        <MathOverrides>
          <Constant Name="HCO3_ChloroplastEnvelopeMultiplier">0.0</Constant>
          <Constant Name="CO2_outside_init_uM" ConstantArraySpec="1001">0.0831 to 1.662, 10 values</Constant>
          <Constant Name="PyrenoidMultiplier">0.1</Constant>
          <Constant Name="EffectivePorosity">0.2</Constant>
          <Constant Name="Chloroplast_BicA_Multiplier">0.0</Constant>
        </MathOverrides>
        <MeshSpecification>
          <Size X="23" Y="23" Z="23" />
        </MeshSpecification>
        <Version Name="Compensation Point Calculation" KeyValue="270388603" BranchId="270388438" Archived="0" Date="27-Mar-2024 14:27:57" FromVersionable="false">
          <Owner Name="kastejos" Identifier="252783037" />
          <GroupAccess Type="1" />
          <Annotation>cloned from 'C2 plant pyrenoid multiplier 0.1, effective porosity 0.2, CO2 60%' owned by user kastejos
cloned from 'C2 plant pyrenoid multiplier 0.1, effective porosity 0.2, CO2 60%' owned by user temp
cloned from 'Copy of Copy of Copy of Copy of Copy of Copy of Copy of Copy of Copy of TestRun 1 1' owned by user temp
cloned from 'Copy of Copy of Copy of Copy of Copy of Copy of Copy of Copy of TestRun 1' owned by user temp
cloned from 'Copy of Copy of Copy of Copy of Copy of Copy of TestRun 1' owned by user temp
cloned from 'Copy of Copy of Copy of Copy of TestRun 1' owned by user temp
cloned from 'Copy of Copy of Copy of TestRun 1' owned by user temp
cloned from 'Copy of Copy of TestRun' owned by user temp
cloned from 'Copy of TestRun' owned by user temp
cloned from 'Copy of Copy of Simulation0' owned by user temp
cloned from 'Copy of Simulation0' owned by user temp
cloned from 'Simulation0' owned by user temp</Annotation>
        </Version>
      </Simulation>
      <Simulation Name="D60">
        <Annotation>cloned from 'C2 plant pyrenoid multiplier 0.1, effective porosity 0.2, CO2 60%' owned by user kastejos
cloned from 'C2 plant pyrenoid multiplier 0.1, effective porosity 0.2, CO2 60%' owned by user temp
cloned from 'Copy of Copy of Copy of Copy of Copy of Copy of Copy of Copy of Copy of TestRun 1 1' owned by user temp
cloned from 'Copy of Copy of Copy of Copy of Copy of Copy of Copy of Copy of TestRun 1' owned by user temp
cloned from 'Copy of Copy of Copy of Copy of Copy of Copy of TestRun 1' owned by user temp
cloned from 'Copy of Copy of Copy of Copy of TestRun 1' owned by user temp
cloned from 'Copy of Copy of Copy of TestRun 1' owned by user temp
cloned from 'Copy of Copy of TestRun' owned by user temp
cloned from 'Copy of TestRun' owned by user temp
cloned from 'Copy of Copy of Simulation0' owned by user temp
cloned from 'Copy of Simulation0' owned by user temp
cloned from 'Simulation0' owned by user temp</Annotation>
        <SolverTaskDescription TaskType="Unsteady" UseSymbolicJacobian="false" Solver="Sundials Stiff PDE Solver (Variable Time Step)">
          <TimeBound StartTime="0.0" EndTime="30.0" />
          <TimeStep DefaultTime="0.1" MinTime="0.0" MaxTime="0.1" />
          <ErrorTolerance Absolut="1.0E-10" Relative="1.0E-8" />
          <OutputOptions OutputTimeStep="0.5" />
          <SundialsSolverOptions>
            <maxOrderAdvection>2</maxOrderAdvection>
          </SundialsSolverOptions>
          <NumberProcessors>1</NumberProcessors>
        </SolverTaskDescription>
        <MathOverrides>
          <Constant Name="HCO3_ChloroplastEnvelopeMultiplier">0.0</Constant>
          <Constant Name="PyrenoidMultiplier">0.1</Constant>
          <Constant Name="EffectivePorosity">0.2</Constant>
          <Constant Name="Chloroplast_BicA_Multiplier">0.0</Constant>
        </MathOverrides>
        <MeshSpecification>
          <Size X="60" Y="60" Z="60" />
        </MeshSpecification>
[truncated: 192,747 more chars]
